# Supplementary material for: Diversity and Disparity of Therocephalia: Macroevolutionary Patterns through Two Mass Extinctions
Source: Sci Rep. 2019 Mar 25;9:5063. doi: 10.1038/s41598-019-41628-w (PMC6433905; doi:10.1038/s41598-019-41628-w)
Supplement: Supplementary file 2 — Supplementary Dataset 1 [file 41598_2019_41628_MOESM2_ESM.txt]

#NEXUS
[ID: 8479464961]
[Param: tree]
begin trees;
   translate
       1 Lycosuchus_vanderrieti,
       2 Alopecodon,
       3 Glanosuchus_macrops,
       4 Ictidosaurus_angusticeps,
       5 Pardosuchus,
       6 Pristerognathus_polyodon,
       7 Scylacosaurus,
       8 Scylacosuchus,
       9 Annatherapsidus,
      10 USNM_PAL_412421,
      11 Akidnognathus_parvus,
      12 Euchambersia_mirabilis,
      13 Ophidostoma,
      14 Promoschorhynchus,
      15 Olivierosuchus_parringtoni,
      16 Cerdosuchoides,
      17 Moschorhinus_kitchingi,
      18 Chthonosaurus,
      19 Ichibengops,
      20 Ictidostoma_hemburyi,
      21 Microwhaitsia,
      22 Hofmeyria_atavus,
      23 Mirotenthes_digitipes,
      24 Ictidochampsa_platyceps,
      25 Viatkosuchus_sumini,
      26 Moschowhaitsia_vjuschkovi,
      27 Theriognathus_microps,
      28 Ictidosuchus_primaevus,
      29 Ictidosuchoides_longiceps,
      30 Ictidosuchops_rubidgei,
      31 Regisaurus_jacobi,
      32 Urumchia,
      33 Choerosaurus_dejageri,
      34 Lycideops_longiceps,
      35 Karenites_ornamentatus,
      36 Mupashi,
      37 Tetracynodon_tenuis,
      38 Tetracynodon_darti,
      39 Scaloposaurus_constrictus,
      40 Ericiolacerta_parva,
      41 Silphedosuchus,
      42 Nothogomphodon,
      43 Ordosiodon,
      44 Hazhenia,
      45 Antecosuchus,
      46 Bauria_cynops,
      47 Traversodontoides,
      48 Microgomphodon_oligocynus,
      49 Perplexisaurus,
      50 Gorynychus_masyutinae,
      51 Shiguaignathus;
   tree gen.0 [&B IgrBrlens] = [&R] [&clockrate=2.500000e-003] (((((((24:1.167500e-001[&B IgrBrlens 1.167500e-001],(6:4.187500e-002[&B IgrBrlens 4.187500e-002],45:9.387500e-002[&B IgrBrlens 9.387500e-002]):4.187500e-002[&B IgrBrlens 4.187500e-002]):6.750000e-002[&B IgrBrlens 6.750000e-002],(34:1.495000e-001[&B IgrBrlens 1.495000e-001],(36:1.170000e-001[&B IgrBrlens 1.170000e-001],(33:6.350000e-002[&B IgrBrlens 6.350000e-002],(48:5.625000e-002[&B IgrBrlens 5.625000e-002],19:3.675000e-002[&B IgrBrlens 3.675000e-002]):3.675000e-002[&B IgrBrlens 3.675000e-002]):3.675000e-002[&B IgrBrlens 3.675000e-002]):3.675000e-002[&B IgrBrlens 3.675000e-002]):3.675000e-002[&B IgrBrlens 3.675000e-002]):5.920455e-002[&B IgrBrlens 5.920455e-002],(((26:1.395455e-001[&B IgrBrlens 1.395455e-001],((43:1.067727e-001[&B IgrBrlens 1.067727e-001],(5:3.113636e-002[&B IgrBrlens 3.113636e-002],17:6.288636e-002[&B IgrBrlens 6.288636e-002]):3.113636e-002[&B IgrBrlens 3.113636e-002]):3.113636e-002[&B IgrBrlens 3.113636e-002],14:1.214091e-001[&B IgrBrlens 1.214091e-001]):3.113636e-002[&B IgrBrlens 3.113636e-002]):3.113636e-002[&B IgrBrlens 3.113636e-002],(3:4.281250e-002[&B IgrBrlens 4.281250e-002],44:7.706250e-002[&B IgrBrlens 7.706250e-002]):1.128693e-001[&B IgrBrlens 1.128693e-001]):3.113636e-002[&B IgrBrlens 3.113636e-002],((18:6.362500e-002[&B IgrBrlens 6.362500e-002],25:4.437500e-002[&B IgrBrlens 4.437500e-002]):4.437500e-002[&B IgrBrlens 4.437500e-002],12:1.080000e-001[&B IgrBrlens 1.080000e-001]):1.105682e-001[&B IgrBrlens 1.105682e-001]):3.113636e-002[&B IgrBrlens 3.113636e-002]):3.113636e-002[&B IgrBrlens 3.113636e-002],((31:1.149643e-001[&B IgrBrlens 1.149643e-001],(42:7.585714e-002[&B IgrBrlens 7.585714e-002],22:5.185714e-002[&B IgrBrlens 5.185714e-002]):5.185714e-002[&B IgrBrlens 5.185714e-002]):5.185714e-002[&B IgrBrlens 5.185714e-002],(29:1.057143e-001[&B IgrBrlens 1.057143e-001],(30:5.285714e-002[&B IgrBrlens 5.285714e-002],11:5.710714e-002[&B IgrBrlens 5.710714e-002]):5.285714e-002[&B IgrBrlens 5.285714e-002]):5.685714e-002[&B IgrBrlens 5.685714e-002]):1.140195e-001[&B IgrBrlens 1.140195e-001]):3.113636e-002[&B IgrBrlens 3.113636e-002],((47:1.030000e-001[&B IgrBrlens 1.030000e-001],50:7.100000e-002[&B IgrBrlens 7.100000e-002]):1.709750e-001[&B IgrBrlens 1.709750e-001],(((((27:5.610000e-002[&B IgrBrlens 5.610000e-002],(46:4.792500e-002[&B IgrBrlens 4.792500e-002],41:3.767500e-002[&B IgrBrlens 3.767500e-002]):3.767500e-002[&B IgrBrlens 3.767500e-002]):3.767500e-002[&B IgrBrlens 3.767500e-002],23:9.927500e-002[&B IgrBrlens 9.927500e-002]):3.767500e-002[&B IgrBrlens 3.767500e-002],20:1.252000e-001[&B IgrBrlens 1.252000e-001]):3.767500e-002[&B IgrBrlens 3.767500e-002],((16:6.690625e-002[&B IgrBrlens 6.690625e-002],28:4.390625e-002[&B IgrBrlens 4.390625e-002]):4.390625e-002[&B IgrBrlens 4.390625e-002],10:9.056250e-002[&B IgrBrlens 9.056250e-002]):7.506250e-002[&B IgrBrlens 7.506250e-002]):3.767500e-002[&B IgrBrlens 3.767500e-002],(35:1.026786e-001[&B IgrBrlens 1.026786e-001],(15:5.346429e-002[&B IgrBrlens 5.346429e-002],38:5.346429e-002[&B IgrBrlens 5.346429e-002]):5.346429e-002[&B IgrBrlens 5.346429e-002]):1.166214e-001[&B IgrBrlens 1.166214e-001]):3.767500e-002[&B IgrBrlens 3.767500e-002]):5.075227e-002[&B IgrBrlens 5.075227e-002]):3.113636e-002[&B IgrBrlens 3.113636e-002],(((4:6.700000e-002[&B IgrBrlens 6.700000e-002],2:7.450000e-002[&B IgrBrlens 7.450000e-002]):6.700000e-002[&B IgrBrlens 6.700000e-002],13:1.620000e-001[&B IgrBrlens 1.620000e-001]):1.248889e-001[&B IgrBrlens 1.248889e-001],((7:6.850000e-002[&B IgrBrlens 6.850000e-002],40:1.002500e-001[&B IgrBrlens 1.002500e-001]):1.598333e-001[&B IgrBrlens 1.598333e-001],((37:6.166667e-002[&B IgrBrlens 6.166667e-002],39:6.591667e-002[&B IgrBrlens 6.591667e-002]):1.561111e-001[&B IgrBrlens 1.561111e-001],((21:1.266667e-001[&B IgrBrlens 1.266667e-001],((51:4.194444e-002[&B IgrBrlens 4.194444e-002],49:3.944444e-002[&B IgrBrlens 3.944444e-002]):4.916667e-002[&B IgrBrlens 4.916667e-002],(8:3.805556e-002[&B IgrBrlens 3.805556e-002],32:7.230556e-002[&B IgrBrlens 7.230556e-002]):3.805556e-002[&B IgrBrlens 3.805556e-002]):3.805556e-002[&B IgrBrlens 3.805556e-002]):3.805556e-002[&B IgrBrlens 3.805556e-002],9:1.839722e-001[&B IgrBrlens 1.839722e-001]):3.805556e-002[&B IgrBrlens 3.805556e-002]):3.805556e-002[&B IgrBrlens 3.805556e-002]):3.805556e-002[&B IgrBrlens 3.805556e-002]):4.497475e-002[&B IgrBrlens 4.497475e-002]):3.113636e-002[&B IgrBrlens 3.113636e-002],1:3.425000e-001[&B IgrBrlens 3.425000e-001]);
   tree gen.1000 [&B IgrBrlens] = [&R] [&clockrate=1.029116e-002] ((((17:7.230819e-002[&B IgrBrlens 7.354471e-002],16:7.230819e-002[&B IgrBrlens 7.007242e-002]):1.569009e-001[&B IgrBrlens 1.569009e-001],(15:1.543674e-002[&B IgrBrlens 1.543674e-002],14:0.000000e+000[&B IgrBrlens 0.000000e+000]):2.137723e-001[&B IgrBrlens 2.294007e-001]):1.061017e+000[&B IgrBrlens 1.083137e+000],(((8:5.057209e-001[&B IgrBrlens 5.057209e-001],(36:2.584452e-001[&B IgrBrlens 2.584452e-001],(((34:6.287568e-002[&B IgrBrlens 6.174266e-002],38:8.037064e-002[&B IgrBrlens 7.627954e-002]):4.768859e-002[&B IgrBrlens 4.392731e-002],(33:0.000000e+000[&B IgrBrlens 0.000000e+000],37:5.145578e-002[&B IgrBrlens 5.145578e-002]):5.910848e-002[&B IgrBrlens 5.910848e-002]):8.498534e-002[&B IgrBrlens 8.733769e-002],35:1.955496e-001[&B IgrBrlens 1.825701e-001]):4.540063e-002[&B IgrBrlens 4.886171e-002]):3.779734e-001[&B IgrBrlens 4.116095e-001]):3.892329e-002[&B IgrBrlens 3.892329e-002],((21:1.784489e-001[&B IgrBrlens 1.921873e-001],(25:7.752400e-003[&B IgrBrlens 7.752400e-003],24:6.126642e-002[&B IgrBrlens 6.126642e-002]):1.706965e-001[&B IgrBrlens 1.612394e-001]):2.433121e-001[&B IgrBrlens 2.433121e-001],(((29:7.718368e-002[&B IgrBrlens 7.232225e-002],28:0.000000e+000[&B IgrBrlens 0.000000e+000]):1.720844e-001[&B IgrBrlens 1.568804e-001],31:2.667631e-001[&B IgrBrlens 2.667631e-001]):1.661781e-001[&B IgrBrlens 1.661781e-001],((39:2.907675e-002[&B IgrBrlens 2.907675e-002],41:3.936791e-002[&B IgrBrlens 3.936791e-002]):2.628458e-002[&B IgrBrlens 2.512952e-002],40:5.536133e-002[&B IgrBrlens 5.536133e-002]):3.775798e-001[&B IgrBrlens 3.964261e-001]):6.806180e-002[&B IgrBrlens 6.453048e-002]):1.743389e-001[&B IgrBrlens 1.743389e-001]):2.226114e-001[&B IgrBrlens 2.134574e-001],((12:8.359239e-001[&B IgrBrlens 9.389751e-001],(19:5.579115e-001[&B IgrBrlens 5.085326e-001],(26:1.069785e-001[&B IgrBrlens 1.066108e-001],27:1.069785e-001[&B IgrBrlens 1.069785e-001]):4.097684e-001[&B IgrBrlens 3.768074e-001]):2.502263e-001[&B IgrBrlens 2.388891e-001]):3.277051e-002[&B IgrBrlens 2.974556e-002],(((3:1.892449e-001[&B IgrBrlens 1.929667e-001],9:3.199426e-001[&B IgrBrlens 2.972472e-001]):3.991357e-001[&B IgrBrlens 4.088938e-001],(((((45:2.877717e-002[&B IgrBrlens 2.973919e-002],48:2.877717e-002[&B IgrBrlens 2.807050e-002]):1.395118e-001[&B IgrBrlens 1.478266e-001],((43:7.257292e-002[&B IgrBrlens 6.714181e-002],47:7.257292e-002[&B IgrBrlens 7.257292e-002]):8.653772e-002[&B IgrBrlens 8.923651e-002],42:1.591106e-001[&B IgrBrlens 1.591106e-001]):9.178312e-003[&B IgrBrlens 1.005471e-002]):3.654589e-001[&B IgrBrlens 3.571099e-001],(((49:1.892604e-001[&B IgrBrlens 1.892604e-001],10:1.851439e-001[&B IgrBrlens 1.612117e-001]):2.945899e-002[&B IgrBrlens 2.860606e-002],(20:6.634971e-002[&B IgrBrlens 7.652170e-002],(13:1.139554e-001[&B IgrBrlens 1.159785e-001],(22:1.127503e-001[&B IgrBrlens 1.122093e-001],23:1.127503e-001[&B IgrBrlens 1.058549e-001]):1.205007e-003[&B IgrBrlens 1.231901e-003]):7.627936e-004[&B IgrBrlens 7.793559e-004]):1.369329e-001[&B IgrBrlens 1.530932e-001]):1.354770e-001[&B IgrBrlens 1.472236e-001],50:3.541964e-001[&B IgrBrlens 3.541964e-001]):4.782468e-002[&B IgrBrlens 4.782468e-002]):9.170153e-003[&B IgrBrlens 9.535798e-003],(11:2.740675e-001[&B IgrBrlens 2.488609e-001],18:2.740675e-001[&B IgrBrlens 2.691943e-001]):2.163656e-001[&B IgrBrlens 2.303437e-001]):9.530104e-002[&B IgrBrlens 9.530104e-002],((7:3.087347e-002[&B IgrBrlens 3.087347e-002],4:0.000000e+000[&B IgrBrlens 0.000000e+000]):2.221968e-002[&B IgrBrlens 2.221968e-002],6:2.221968e-002[&B IgrBrlens 2.221968e-002]):4.019433e-001[&B IgrBrlens 4.019433e-001]):1.333441e-001[&B IgrBrlens 1.333441e-001]):4.317550e-002[&B IgrBrlens 4.398518e-002],((((2:3.439361e-002[&B IgrBrlens 3.439361e-002],51:9.614055e-002[&B IgrBrlens 9.614055e-002]):1.981377e-001[&B IgrBrlens 1.981377e-001],(44:3.508196e-001[&B IgrBrlens 4.061083e-001],5:2.098307e-001[&B IgrBrlens 2.098307e-001]):2.270060e-002[&B IgrBrlens 2.026864e-002]):1.204542e-001[&B IgrBrlens 1.144363e-001],(30:1.313856e-001[&B IgrBrlens 1.225836e-001],32:1.591717e-001[&B IgrBrlens 1.453128e-001]):3.348027e-001[&B IgrBrlens 2.944818e-001]):1.788750e-001[&B IgrBrlens 1.788750e-001],46:7.150432e-001[&B IgrBrlens 7.529102e-001]):9.969552e-002[&B IgrBrlens 9.653027e-002]):1.064406e-001[&B IgrBrlens 1.033044e-001]):2.925886e-002[&B IgrBrlens 3.202750e-002]):3.922727e-001[&B IgrBrlens 3.922727e-001]):9.347705e-002[&B IgrBrlens 9.193540e-002],1:1.253005e+000[&B IgrBrlens 1.253005e+000]);
   tree gen.2000 [&B IgrBrlens] = [&R] [&clockrate=7.463957e-002] ((((((13:2.796851e+000[&B IgrBrlens 3.128057e+000],((((18:7.290313e-001[&B IgrBrlens 7.849960e-001],19:5.275044e-001[&B IgrBrlens 6.050182e-001]):8.085435e-001[&B IgrBrlens 9.273543e-001],26:1.037490e+000[&B IgrBrlens 1.037490e+000]):3.129042e-001[&B IgrBrlens 3.224679e-001],10:1.245899e+000[&B IgrBrlens 1.334114e+000]):1.116551e+000[&B IgrBrlens 1.008818e+000],(9:9.479225e-001[&B IgrBrlens 9.362866e-001],8:0.000000e+000[&B IgrBrlens 0.000000e+000]):2.019108e+000[&B IgrBrlens 1.966369e+000]):1.656988e-001[&B IgrBrlens 1.656988e-001]):8.837987e-001[&B IgrBrlens 8.318633e-001],((50:2.442971e+000[&B IgrBrlens 2.460378e+000],12:3.017695e+000[&B IgrBrlens 3.131119e+000]):3.969305e-001[&B IgrBrlens 3.969305e-001],(((((5:1.593669e-001[&B IgrBrlens 1.822643e-001],7:1.593669e-001[&B IgrBrlens 1.657188e-001]):2.401633e-001[&B IgrBrlens 2.603903e-001],(3:2.239187e-001[&B IgrBrlens 2.239187e-001],6:0.000000e+000[&B IgrBrlens 0.000000e+000]):1.756114e-001[&B IgrBrlens 1.756114e-001]):4.232811e-002[&B IgrBrlens 3.865642e-002],4:2.179395e-001[&B IgrBrlens 2.100596e-001]):1.218213e+000[&B IgrBrlens 1.337642e+000],2:1.660071e+000[&B IgrBrlens 1.660071e+000]):2.465356e-001[&B IgrBrlens 2.169932e-001],49:2.279805e+000[&B IgrBrlens 2.279805e+000]):5.600963e-001[&B IgrBrlens 5.767568e-001]):6.019020e-001[&B IgrBrlens 6.855172e-001]):1.962596e+000[&B IgrBrlens 1.848258e+000],(21:2.199583e+000[&B IgrBrlens 2.273460e+000],(((20:0.000000e+000[&B IgrBrlens 0.000000e+000],23:3.508060e-001[&B IgrBrlens 3.308731e-001]):1.345450e+000[&B IgrBrlens 1.265155e+000],22:1.696256e+000[&B IgrBrlens 1.616880e+000]):4.455976e-001[&B IgrBrlens 4.087114e-001],(27:4.469075e-001[&B IgrBrlens 4.333433e-001],(24:3.881258e-001[&B IgrBrlens 3.992609e-001],25:0.000000e+000[&B IgrBrlens 0.000000e+000]):3.722679e-001[&B IgrBrlens 3.739324e-001]):1.530739e+000[&B IgrBrlens 1.416074e+000]):2.965762e-001[&B IgrBrlens 3.125920e-001]):3.204816e+000[&B IgrBrlens 3.172299e+000]):3.350648e+000[&B IgrBrlens 3.577799e+000],((39:5.097738e+000[&B IgrBrlens 5.413931e+000],((((33:7.312053e-001[&B IgrBrlens 6.318807e-001],((38:1.268873e-001[&B IgrBrlens 1.283594e-001],37:0.000000e+000[&B IgrBrlens 0.000000e+000]):5.676743e-001[&B IgrBrlens 5.676743e-001],34:5.676743e-001[&B IgrBrlens 6.262621e-001]):5.367288e-001[&B IgrBrlens 5.240283e-001]):1.256843e-001[&B IgrBrlens 1.392829e-001],36:1.356975e+000[&B IgrBrlens 1.365849e+000]):5.173108e-001[&B IgrBrlens 4.976678e-001],(35:1.561146e+000[&B IgrBrlens 1.629944e+000],41:1.762672e+000[&B IgrBrlens 1.790957e+000]):1.862526e-001[&B IgrBrlens 1.838567e-001]):2.560010e+000[&B IgrBrlens 2.434566e+000],(28:3.035000e+000[&B IgrBrlens 2.823020e+000],((30:1.054804e+000[&B IgrBrlens 1.168561e+000],29:1.054804e+000[&B IgrBrlens 1.118346e+000]):4.194296e-001[&B IgrBrlens 4.102020e-001],(32:7.180896e-001[&B IgrBrlens 6.713343e-001],31:6.434500e-001[&B IgrBrlens 5.539039e-001]):9.576706e-001[&B IgrBrlens 8.557598e-001]):2.120563e+000[&B IgrBrlens 1.931035e+000]):7.126119e-001[&B IgrBrlens 6.203454e-001]):6.634419e-001[&B IgrBrlens 6.808097e-001]):5.779086e-002[&B IgrBrlens 6.097724e-002],((((((45:1.862980e-001[&B IgrBrlens 2.079395e-001],47:1.862980e-001[&B IgrBrlens 2.056249e-001]):2.371862e-001[&B IgrBrlens 1.973699e-001],48:4.234842e-001[&B IgrBrlens 4.239736e-001]):4.621011e-001[&B IgrBrlens 5.285310e-001],46:8.855853e-001[&B IgrBrlens 8.855853e-001]):1.782485e+000[&B IgrBrlens 1.782485e+000],(43:1.158497e+000[&B IgrBrlens 1.007157e+000],44:8.524745e-001[&B IgrBrlens 8.524745e-001]):1.509574e+000[&B IgrBrlens 1.504408e+000]):7.623136e-002[&B IgrBrlens 7.558460e-002],42:2.744302e+000[&B IgrBrlens 2.210684e+000]):9.392534e-001[&B IgrBrlens 9.392534e-001],40:3.302893e+000[&B IgrBrlens 3.257017e+000]):1.852635e+000[&B IgrBrlens 1.852635e+000]):4.174244e+000[&B IgrBrlens 4.566770e+000]):9.790945e-001[&B IgrBrlens 1.071891e+000],((11:9.808430e-001[&B IgrBrlens 1.004735e+000],((14:0.000000e+000[&B IgrBrlens 0.000000e+000],15:1.119594e-001[&B IgrBrlens 1.220139e-001]):2.165744e-001[&B IgrBrlens 2.092930e-001],(17:8.459992e-002[&B IgrBrlens 9.205676e-002],16:8.459992e-002[&B IgrBrlens 9.270211e-002]):2.439338e-001[&B IgrBrlens 2.526425e-001]):6.523092e-001[&B IgrBrlens 6.204824e-001]):1.037011e+000[&B IgrBrlens 1.078577e+000],51:1.517769e+000[&B IgrBrlens 1.200547e+000]):8.291013e+000[&B IgrBrlens 7.561253e+000]):1.280576e-001[&B IgrBrlens 1.191342e-001],1:9.489002e+000[&B IgrBrlens 9.489002e+000]);
   tree gen.3000 [&B IgrBrlens] = [&R] [&clockrate=3.175662e-002] ((((((((31:5.983285e-002[&B IgrBrlens 5.861834e-002],32:9.158947e-002[&B IgrBrlens 9.018600e-002]):1.056076e+000[&B IgrBrlens 1.073608e+000],39:1.115909e+000[&B IgrBrlens 1.175788e+000]):4.990998e-001[&B IgrBrlens 6.286844e-001],((((38:5.398626e-002[&B IgrBrlens 5.464050e-002],37:0.000000e+000[&B IgrBrlens 0.000000e+000]):3.180995e-001[&B IgrBrlens 3.576937e-001],34:3.180995e-001[&B IgrBrlens 3.144889e-001]):2.108574e-001[&B IgrBrlens 2.233239e-001],33:3.701738e-001[&B IgrBrlens 3.891669e-001]):2.011900e-001[&B IgrBrlens 2.170399e-001],(35:3.029324e-002[&B IgrBrlens 3.193962e-002],36:8.427950e-002[&B IgrBrlens 8.413419e-002]):6.998537e-001[&B IgrBrlens 7.497679e-001]):8.308754e-001[&B IgrBrlens 8.963547e-001]):9.738949e-001[&B IgrBrlens 9.642141e-001],((28:0.000000e+000[&B IgrBrlens 0.000000e+000],30:2.381747e-001[&B IgrBrlens 2.820517e-001]):1.668013e-001[&B IgrBrlens 1.783666e-001],29:4.049760e-001[&B IgrBrlens 3.794486e-001]):2.129941e+000[&B IgrBrlens 1.964388e+000]):3.613248e-001[&B IgrBrlens 3.106397e-001],(((((47:2.079395e-001[&B IgrBrlens 2.232504e-001],(48:6.295391e-002[&B IgrBrlens 5.912797e-002],45:6.295391e-002[&B IgrBrlens 6.228283e-002]):1.449856e-001[&B IgrBrlens 1.575229e-001]):2.263914e-001[&B IgrBrlens 2.428345e-001],46:4.343308e-001[&B IgrBrlens 4.086967e-001]):2.745280e-001[&B IgrBrlens 2.769924e-001],(44:2.088399e-001[&B IgrBrlens 1.901513e-001],43:3.390420e-001[&B IgrBrlens 3.223670e-001]):3.698169e-001[&B IgrBrlens 3.754256e-001]):5.635600e-001[&B IgrBrlens 5.699431e-001],(41:3.175662e-002[&B IgrBrlens 3.298452e-002],40:0.000000e+000[&B IgrBrlens 0.000000e+000]):1.110460e+000[&B IgrBrlens 1.076947e+000]):7.084716e-001[&B IgrBrlens 6.825273e-001],42:1.980891e+000[&B IgrBrlens 2.059218e+000]):1.131296e+000[&B IgrBrlens 1.059737e+000]):4.466443e-001[&B IgrBrlens 4.919918e-001],((24:9.647401e-001[&B IgrBrlens 1.071222e+000],49:7.996056e-001[&B IgrBrlens 8.327590e-001]):1.681850e+000[&B IgrBrlens 1.796077e+000],((((5:3.484157e-001[&B IgrBrlens 3.953361e-001],2:3.484157e-001[&B IgrBrlens 3.576091e-001]):1.931393e-001[&B IgrBrlens 1.847679e-001],7:5.415549e-001[&B IgrBrlens 5.444068e-001]):1.372039e-001[&B IgrBrlens 1.345421e-001],((6:0.000000e+000[&B IgrBrlens 0.000000e+000],3:9.526987e-002[&B IgrBrlens 7.534088e-002]):5.374981e-001[&B IgrBrlens 5.244160e-001],4:5.374981e-001[&B IgrBrlens 5.413274e-001]):4.599082e-002[&B IgrBrlens 4.631848e-002]):1.593339e+000[&B IgrBrlens 1.743626e+000],((((19:1.518511e-001[&B IgrBrlens 1.733970e-001],18:2.375939e-001[&B IgrBrlens 2.209113e-001]):8.478165e-001[&B IgrBrlens 9.681118e-001],(((15:1.367689e-001[&B IgrBrlens 1.287500e-001],14:8.913392e-002[&B IgrBrlens 8.466712e-002]):2.405979e-001[&B IgrBrlens 2.367002e-001],51:1.645974e-001[&B IgrBrlens 1.353629e-001]):4.235675e-001[&B IgrBrlens 3.796961e-001],(17:3.435910e-001[&B IgrBrlens 2.963445e-001],16:3.435910e-001[&B IgrBrlens 3.166737e-001]):4.573433e-001[&B IgrBrlens 4.972286e-001]):2.844762e-001[&B IgrBrlens 3.085920e-001]):2.172961e-001[&B IgrBrlens 2.287189e-001],12:1.302707e+000[&B IgrBrlens 1.571103e+000]):9.312340e-001[&B IgrBrlens 9.783248e-001],((11:1.271588e+000[&B IgrBrlens 1.271588e+000],((10:0.000000e+000[&B IgrBrlens 0.000000e+000],9:2.572287e-001[&B IgrBrlens 2.324494e-001]):9.294537e-001[&B IgrBrlens 9.092520e-001],(13:8.760047e-001[&B IgrBrlens 9.946577e-001],8:6.156004e-001[&B IgrBrlens 6.722142e-001]):1.677728e-001[&B IgrBrlens 1.832021e-001]):8.490583e-002[&B IgrBrlens 8.118928e-002]):4.161115e-001[&B IgrBrlens 4.061678e-001],50:1.443174e+000[&B IgrBrlens 1.302832e+000]):5.462409e-001[&B IgrBrlens 5.571567e-001]):4.414663e-001[&B IgrBrlens 4.333016e-001]):5.057519e-002[&B IgrBrlens 4.987902e-002]):6.708905e-001[&B IgrBrlens 7.210394e-001]):7.051743e-002[&B IgrBrlens 7.837963e-002],(((26:4.384836e-001[&B IgrBrlens 3.633002e-001],27:4.384836e-001[&B IgrBrlens 4.366179e-001]):2.266640e-001[&B IgrBrlens 2.120004e-001],(21:3.892609e-001[&B IgrBrlens 3.855246e-001],25:3.892609e-001[&B IgrBrlens 3.333187e-001]):2.441301e-001[&B IgrBrlens 2.083563e-001]):2.337923e+000[&B IgrBrlens 2.184062e+000],(20:1.803033e-001[&B IgrBrlens 1.670392e-001],(23:2.323007e-001[&B IgrBrlens 2.158333e-001],22:2.323007e-001[&B IgrBrlens 2.323007e-001]):9.725873e-002[&B IgrBrlens 9.010387e-002]):2.743375e+000[&B IgrBrlens 2.773801e+000]):2.515503e-001[&B IgrBrlens 2.317344e-001]):5.144027e-001[&B IgrBrlens 5.075669e-001],1:3.578484e+000[&B IgrBrlens 3.485974e+000]);
   tree gen.4000 [&B IgrBrlens] = [&R] [&clockrate=4.364936e-002] ((((((((31:9.353491e-002[&B IgrBrlens 9.599830e-002],32:1.371843e-001[&B IgrBrlens 1.311155e-001]):1.526005e+000[&B IgrBrlens 1.551338e+000],39:1.619540e+000[&B IgrBrlens 1.706445e+000]):6.345216e-001[&B IgrBrlens 7.992668e-001],((((38:7.420392e-002[&B IgrBrlens 7.204673e-002],37:0.000000e+000[&B IgrBrlens 0.000000e+000]):3.886783e-001[&B IgrBrlens 4.185731e-001],33:1.704315e-001[&B IgrBrlens 2.054834e-001]):3.681584e-001[&B IgrBrlens 4.438761e-001],34:7.568367e-001[&B IgrBrlens 8.172345e-001]):2.857000e-001[&B IgrBrlens 3.082076e-001],(35:8.787629e-002[&B IgrBrlens 9.265221e-002],36:1.620802e-001[&B IgrBrlens 1.703860e-001]):9.546604e-001[&B IgrBrlens 1.022748e+000]):1.137321e+000[&B IgrBrlens 1.164818e+000]):1.367674e+000[&B IgrBrlens 1.354079e+000],(((47:8.450225e-001[&B IgrBrlens 9.069405e-001],((48:1.125845e-001[&B IgrBrlens 1.190953e-001],45:1.125845e-001[&B IgrBrlens 1.113844e-001]):5.190710e-001[&B IgrBrlens 5.639565e-001],46:6.316555e-001[&B IgrBrlens 6.172926e-001]):2.133670e-001[&B IgrBrlens 2.330972e-001]):3.342097e-001[&B IgrBrlens 3.584838e-001],(42:9.540639e-001[&B IgrBrlens 9.917890e-001],(44:2.573448e-001[&B IgrBrlens 2.748829e-001],43:4.363072e-001[&B IgrBrlens 4.148483e-001]):5.177568e-001[&B IgrBrlens 5.530421e-001]):2.251683e-001[&B IgrBrlens 2.169226e-001]):1.545296e+000[&B IgrBrlens 1.562799e+000],(41:4.364936e-002[&B IgrBrlens 4.533710e-002],40:0.000000e+000[&B IgrBrlens 0.000000e+000]):2.501917e+000[&B IgrBrlens 2.466395e+000]):1.119819e+000[&B IgrBrlens 1.134394e+000]):4.969099e-001[&B IgrBrlens 4.170182e-001],((28:0.000000e+000[&B IgrBrlens 0.000000e+000],30:3.273702e-001[&B IgrBrlens 3.876790e-001]):2.251248e-001[&B IgrBrlens 2.407341e-001],29:5.524951e-001[&B IgrBrlens 5.613560e-001]):3.491947e+000[&B IgrBrlens 3.220529e+000]):5.744364e-001[&B IgrBrlens 6.406390e-001],((13:5.795598e-001[&B IgrBrlens 6.580600e-001],((23:3.707516e-001[&B IgrBrlens 3.432504e-001],20:1.655996e-001[&B IgrBrlens 1.534173e-001]):9.472997e-002[&B IgrBrlens 7.538406e-002],22:4.654816e-001[&B IgrBrlens 4.777751e-001]):1.140782e-001[&B IgrBrlens 1.153434e-001]):8.374071e-001[&B IgrBrlens 8.116218e-001],((25:4.541218e-001[&B IgrBrlens 3.888582e-001],(26:4.277560e-001[&B IgrBrlens 3.544120e-001],27:4.277560e-001[&B IgrBrlens 4.259359e-001]):7.001517e-002[&B IgrBrlens 6.077123e-002]):4.368142e-001[&B IgrBrlens 3.585449e-001],21:8.909360e-001[&B IgrBrlens 8.823844e-001]):3.863530e-001[&B IgrBrlens 3.831392e-001]):3.079693e+000[&B IgrBrlens 3.362918e+000]):1.340259e-001[&B IgrBrlens 1.515239e-001],((((10:1.610224e-001[&B IgrBrlens 1.575226e-001],9:5.145822e-001[&B IgrBrlens 4.960962e-001]):1.945615e+000[&B IgrBrlens 1.946262e+000],((((17:5.123993e-001[&B IgrBrlens 4.419403e-001],16:5.123993e-001[&B IgrBrlens 4.472442e-001]):6.525473e-001[&B IgrBrlens 6.717967e-001],((15:2.163458e-001[&B IgrBrlens 2.036613e-001],14:1.508718e-001[&B IgrBrlens 1.502472e-001]):3.748560e-001[&B IgrBrlens 3.733043e-001],12:5.912019e-001[&B IgrBrlens 7.130071e-001]):5.737447e-001[&B IgrBrlens 5.702570e-001]):3.699719e-001[&B IgrBrlens 3.886807e-001],51:1.242468e+000[&B IgrBrlens 1.021790e+000]):5.180569e-001[&B IgrBrlens 6.128007e-001],(11:1.019341e+000[&B IgrBrlens 1.049532e+000],18:1.019341e+000[&B IgrBrlens 9.477686e-001]):1.033634e+000[&B IgrBrlens 1.008933e+000]):4.072217e-001[&B IgrBrlens 4.751730e-001]):1.962942e+000[&B IgrBrlens 1.877019e+000],8:3.868792e+000[&B IgrBrlens 3.841002e+000]):7.310634e-002[&B IgrBrlens 7.857102e-002],((((6:2.444764e-001[&B IgrBrlens 2.183403e-001],3:3.754245e-001[&B IgrBrlens 3.068033e-001]):3.854443e-001[&B IgrBrlens 3.442378e-001],(7:6.683950e-001[&B IgrBrlens 6.391246e-001],(4:4.081064e-001[&B IgrBrlens 4.088369e-001],(2:4.559225e-001[&B IgrBrlens 4.761066e-001],5:4.559225e-001[&B IgrBrlens 4.774071e-001]):8.313204e-002[&B IgrBrlens 7.940351e-002]):1.293405e-001[&B IgrBrlens 1.237344e-001]):9.247389e-002[&B IgrBrlens 1.092206e-001]):1.015666e+000[&B IgrBrlens 1.095829e+000],50:1.994782e+000[&B IgrBrlens 1.800799e+000]):1.406666e+000[&B IgrBrlens 1.530642e+000],((19:4.778654e-002[&B IgrBrlens 5.142050e-002],24:5.651641e-002[&B IgrBrlens 6.306402e-002]):1.310473e+000[&B IgrBrlens 1.360498e+000],49:1.140013e+000[&B IgrBrlens 1.059601e+000]):2.261435e+000[&B IgrBrlens 2.467174e+000]):7.586972e-001[&B IgrBrlens 7.482538e-001]):3.308630e-001[&B IgrBrlens 3.003208e-001]):7.017285e-001[&B IgrBrlens 6.924034e-001],1:4.974490e+000[&B IgrBrlens 5.243781e+000]);
   tree gen.5000 [&B IgrBrlens] = [&R] [&clockrate=2.026390e-002] (((((((12:3.300633e-001[&B IgrBrlens 3.980662e-001],(17:2.662761e-001[&B IgrBrlens 2.222301e-001],16:2.662761e-001[&B IgrBrlens 2.407131e-001]):6.378723e-002[&B IgrBrlens 6.255951e-002]):1.728139e-001[&B IgrBrlens 1.633751e-001],(15:3.039585e-002[&B IgrBrlens 2.708560e-002],14:0.000000e+000[&B IgrBrlens 0.000000e+000]):4.724814e-001[&B IgrBrlens 4.705254e-001]):1.840741e-001[&B IgrBrlens 1.987580e-001],((9:2.272252e-001[&B IgrBrlens 2.190623e-001],11:2.272252e-001[&B IgrBrlens 2.184640e-001]):4.230050e-002[&B IgrBrlens 4.231457e-002],10:1.053881e-001[&B IgrBrlens 1.054232e-001]):4.174256e-001[&B IgrBrlens 3.991538e-001]):2.730103e-001[&B IgrBrlens 3.284492e-001],51:8.241936e-001[&B IgrBrlens 7.199887e-001]):7.250311e-001[&B IgrBrlens 7.880607e-001],(((((5:1.674598e-001[&B IgrBrlens 1.853194e-001],4:1.066681e-001[&B IgrBrlens 1.130432e-001]):2.765203e-002[&B IgrBrlens 2.930468e-002],(7:1.526422e-001[&B IgrBrlens 1.353036e-001],2:1.526422e-001[&B IgrBrlens 1.552247e-001]):4.246962e-002[&B IgrBrlens 4.062884e-002]):1.246359e-001[&B IgrBrlens 1.198125e-001],((6:0.000000e+000[&B IgrBrlens 0.000000e+000],3:6.079169e-002[&B IgrBrlens 4.255847e-002]):1.788091e-001[&B IgrBrlens 1.477793e-001],8:2.396008e-001[&B IgrBrlens 2.482829e-001]):8.014688e-002[&B IgrBrlens 8.647257e-002]):5.420170e-001[&B IgrBrlens 4.767514e-001],(49:7.423256e-001[&B IgrBrlens 7.148242e-001],50:7.423256e-001[&B IgrBrlens 6.374678e-001]):2.207586e-001[&B IgrBrlens 2.427953e-001]):7.201092e-002[&B IgrBrlens 8.163559e-002],18:1.191127e+000[&B IgrBrlens 1.188831e+000]):4.938656e-001[&B IgrBrlens 4.870676e-001]):5.573447e-001[&B IgrBrlens 5.597279e-001],((((47:2.337502e-001[&B IgrBrlens 2.437377e-001],(46:6.670470e-002[&B IgrBrlens 6.422524e-002],(48:1.383308e-002[&B IgrBrlens 1.463305e-002],45:1.383308e-002[&B IgrBrlens 1.408967e-002]):5.287162e-002[&B IgrBrlens 5.910107e-002]):1.670455e-001[&B IgrBrlens 1.865502e-001]):3.201526e-001[&B IgrBrlens 3.294148e-001],(42:4.112830e-001[&B IgrBrlens 3.883396e-001],(44:1.782349e-001[&B IgrBrlens 1.818831e-001],43:2.613169e-001[&B IgrBrlens 2.607590e-001]):1.499661e-001[&B IgrBrlens 1.721348e-001]):1.426198e-001[&B IgrBrlens 1.373970e-001]):1.259177e+000[&B IgrBrlens 1.292213e+000],(((41:5.881673e-002[&B IgrBrlens 6.109093e-002],40:3.855283e-002[&B IgrBrlens 3.800547e-002]):7.140037e-001[&B IgrBrlens 7.038664e-001],(39:7.042009e-001[&B IgrBrlens 7.419882e-001],(((28:0.000000e+000[&B IgrBrlens 0.000000e+000],30:1.519792e-001[&B IgrBrlens 1.710030e-001]):5.472614e-002[&B IgrBrlens 6.035823e-002],29:2.067054e-001[&B IgrBrlens 2.167888e-001]):2.782838e-001[&B IgrBrlens 2.566537e-001],(31:1.684886e-001[&B IgrBrlens 1.712856e-001],32:1.887525e-001[&B IgrBrlens 1.923227e-001]):3.509491e-001[&B IgrBrlens 3.618470e-001]):1.847631e-001[&B IgrBrlens 2.012323e-001]):4.835572e-002[&B IgrBrlens 6.091065e-002]):7.576440e-002[&B IgrBrlens 8.449610e-002],((((38:3.444863e-002[&B IgrBrlens 3.344717e-002],37:0.000000e+000[&B IgrBrlens 0.000000e+000]):1.680842e-001[&B IgrBrlens 1.869902e-001],33:6.676476e-002[&B IgrBrlens 8.114718e-002]):1.394259e-001[&B IgrBrlens 1.681011e-001],34:3.075102e-001[&B IgrBrlens 3.320504e-001]):1.356633e-001[&B IgrBrlens 1.615940e-001],(35:3.543221e-002[&B IgrBrlens 3.925822e-002],36:6.988083e-002[&B IgrBrlens 7.346188e-002]):4.077413e-001[&B IgrBrlens 4.368217e-001]):3.506989e-001[&B IgrBrlens 3.591776e-001]):8.814129e-001[&B IgrBrlens 8.295510e-001]):3.323054e-001[&B IgrBrlens 2.638299e-001],(((25:2.392234e-001[&B IgrBrlens 2.111025e-001],(26:2.090470e-001[&B IgrBrlens 1.724934e-001],27:2.090470e-001[&B IgrBrlens 2.081575e-001]):5.044031e-002[&B IgrBrlens 4.284826e-002]):5.273568e-001[&B IgrBrlens 4.170091e-001],(19:2.688224e-002[&B IgrBrlens 2.749416e-002],24:3.093502e-002[&B IgrBrlens 3.472456e-002]):8.410175e-001[&B IgrBrlens 8.588870e-001]):2.936512e-001[&B IgrBrlens 2.912085e-001],((13:2.401180e-001[&B IgrBrlens 2.726415e-001],(20:1.135580e-001[&B IgrBrlens 9.036698e-002],(23:9.059027e-002[&B IgrBrlens 8.330801e-002],22:9.059027e-002[&B IgrBrlens 9.967534e-002]):1.182080e-001[&B IgrBrlens 9.865127e-002]):3.131972e-002[&B IgrBrlens 2.793575e-002]):4.040169e-001[&B IgrBrlens 3.866588e-001],21:5.792904e-001[&B IgrBrlens 5.862480e-001]):4.809411e-001[&B IgrBrlens 5.251709e-001]):8.257758e-001[&B IgrBrlens 8.423257e-001]):2.002983e-001[&B IgrBrlens 2.264486e-001]):2.809638e-001[&B IgrBrlens 2.772302e-001],1:2.265950e+000[&B IgrBrlens 2.388616e+000]);
   tree gen.6000 [&B IgrBrlens] = [&R] [&clockrate=1.732810e-002] ((((((35:1.082077e-001[&B IgrBrlens 1.195653e-001],36:1.376654e-001[&B IgrBrlens 1.301235e-001]):2.607899e-001[&B IgrBrlens 2.883810e-001],((33:1.352464e-001[&B IgrBrlens 1.254871e-001],(38:5.909647e-002[&B IgrBrlens 6.455012e-002],37:2.963869e-002[&B IgrBrlens 3.037959e-002]):1.922482e-001[&B IgrBrlens 1.936968e-001]):2.847321e-002[&B IgrBrlens 2.699751e-002],34:2.503601e-001[&B IgrBrlens 2.543188e-001]):1.186375e-001[&B IgrBrlens 9.549134e-002]):4.804838e-001[&B IgrBrlens 4.411649e-001],(((32:1.484564e-001[&B IgrBrlens 1.292513e-001],31:1.311283e-001[&B IgrBrlens 1.171222e-001]):2.368532e-001[&B IgrBrlens 2.115544e-001],(30:1.299608e-001[&B IgrBrlens 1.454046e-001],28:0.000000e+000[&B IgrBrlens 0.000000e+000]):2.085630e-001[&B IgrBrlens 2.176371e-001]):5.820793e-002[&B IgrBrlens 5.305326e-002],29:3.967317e-001[&B IgrBrlens 4.107446e-001]):4.527497e-001[&B IgrBrlens 4.469354e-001]):2.088932e-001[&B IgrBrlens 2.230768e-001],(((40:0.000000e+000[&B IgrBrlens 0.000000e+000],41:1.732810e-002[&B IgrBrlens 1.790724e-002]):3.535255e-001[&B IgrBrlens 3.455958e-001],39:3.535255e-001[&B IgrBrlens 3.545358e-001]):4.478709e-001[&B IgrBrlens 4.411601e-001],(42:4.016589e-001[&B IgrBrlens 3.542719e-001],((43:1.107433e-001[&B IgrBrlens 9.453716e-002],44:3.969804e-002[&B IgrBrlens 4.033106e-002]):2.280671e-001[&B IgrBrlens 2.012041e-001],(48:1.649485e-001[&B IgrBrlens 2.041716e-001],(46:1.390849e-001[&B IgrBrlens 1.197002e-001],(47:7.001774e-002[&B IgrBrlens 7.548029e-002],45:7.001774e-002[&B IgrBrlens 7.465958e-002]):6.906714e-002[&B IgrBrlens 6.947333e-002]):2.586364e-002[&B IgrBrlens 3.045720e-002]):1.738618e-001[&B IgrBrlens 1.405020e-001]):6.284855e-002[&B IgrBrlens 5.518860e-002]):4.881108e-001[&B IgrBrlens 4.440505e-001]):2.864359e-001[&B IgrBrlens 2.993275e-001]):1.284661e+000[&B IgrBrlens 1.203669e+000],(((27:1.824351e-001[&B IgrBrlens 2.013234e-001],(26:1.712737e-001[&B IgrBrlens 2.012481e-001],(25:6.260194e-002[&B IgrBrlens 7.365221e-002],24:1.527081e-001[&B IgrBrlens 1.742374e-001]):9.134366e-002[&B IgrBrlens 1.073296e-001]):1.116138e-002[&B IgrBrlens 1.168599e-002]):3.279250e-001[&B IgrBrlens 3.038461e-001],((13:3.007210e-001[&B IgrBrlens 3.056911e-001],(20:3.674271e-002[&B IgrBrlens 4.529031e-002],(22:8.588967e-002[&B IgrBrlens 7.705968e-002],23:8.588967e-002[&B IgrBrlens 8.858623e-002]):3.229512e-002[&B IgrBrlens 3.098896e-002]):1.825362e-001[&B IgrBrlens 1.693164e-001]):1.844265e-001[&B IgrBrlens 2.184699e-001],21:4.296976e-001[&B IgrBrlens 4.545957e-001]):6.333435e-002[&B IgrBrlens 6.486401e-002]):1.315463e+000[&B IgrBrlens 1.277150e+000],(((((((((2:1.222314e-002[&B IgrBrlens 1.328529e-002],5:1.222314e-002[&B IgrBrlens 1.642002e-002]):7.087072e-002[&B IgrBrlens 9.450781e-002],4:3.110956e-002[&B IgrBrlens 2.567196e-002]):8.782200e-002[&B IgrBrlens 7.247170e-002],(3:5.198430e-002[&B IgrBrlens 4.507151e-002],6:0.000000e+000[&B IgrBrlens 0.000000e+000]):1.189316e-001[&B IgrBrlens 1.404504e-001]):2.621173e-003[&B IgrBrlens 2.878143e-003],7:1.735370e-001[&B IgrBrlens 1.845238e-001]):4.131239e-002[&B IgrBrlens 3.334392e-002],8:2.148494e-001[&B IgrBrlens 2.140924e-001]):2.386132e-001[&B IgrBrlens 2.368602e-001],(18:1.112231e-001[&B IgrBrlens 1.238719e-001],19:6.443727e-002[&B IgrBrlens 6.695350e-002]):5.623063e-001[&B IgrBrlens 7.534339e-001]):1.438902e-001[&B IgrBrlens 1.431282e-001],50:6.839933e-001[&B IgrBrlens 6.719927e-001]):1.665303e-001[&B IgrBrlens 1.806778e-001],49:8.505236e-001[&B IgrBrlens 8.464314e-001]):3.722164e-001[&B IgrBrlens 3.832883e-001],((10:2.703980e-001[&B IgrBrlens 2.839276e-001],9:4.107556e-001[&B IgrBrlens 3.398903e-001]):5.168616e-001[&B IgrBrlens 4.768224e-001],((51:3.721322e-001[&B IgrBrlens 2.904161e-001],(12:3.578172e-001[&B IgrBrlens 3.725421e-001],((14:0.000000e+000[&B IgrBrlens 0.000000e+000],15:2.599215e-002[&B IgrBrlens 3.123659e-002]):2.278104e-001[&B IgrBrlens 2.490671e-001],(17:1.316309e-002[&B IgrBrlens 1.329778e-002],16:1.316309e-002[&B IgrBrlens 1.562875e-002]):2.406395e-001[&B IgrBrlens 2.595769e-001]):1.040146e-001[&B IgrBrlens 8.519562e-002]):1.304133e-001[&B IgrBrlens 1.201210e-001]):2.194243e-001[&B IgrBrlens 2.349443e-001],11:7.076548e-001[&B IgrBrlens 6.116742e-001]):2.199625e-001[&B IgrBrlens 2.076697e-001]):4.285491e-001[&B IgrBrlens 3.690921e-001]):5.857552e-001[&B IgrBrlens 5.476267e-001]):4.305720e-001[&B IgrBrlens 4.242040e-001]):4.546164e-002[&B IgrBrlens 4.309716e-002],1:2.197888e+000[&B IgrBrlens 2.288771e+000]);
   tree gen.7000 [&B IgrBrlens] = [&R] [&clockrate=6.321367e-003] (((((49:2.368821e-001[&B IgrBrlens 2.469255e-001],50:2.368821e-001[&B IgrBrlens 1.987321e-001]):8.518219e-002[&B IgrBrlens 8.701331e-002],(2:1.273216e-001[&B IgrBrlens 1.294758e-001],((((6:0.000000e+000[&B IgrBrlens 0.000000e+000],3:1.896410e-002[&B IgrBrlens 1.349988e-002]):1.194917e-002[&B IgrBrlens 9.088736e-003],7:3.091328e-002[&B IgrBrlens 2.740184e-002]):2.080282e-002[&B IgrBrlens 1.812450e-002],4:3.275200e-002[&B IgrBrlens 3.413051e-002]):3.346356e-002[&B IgrBrlens 3.486266e-002],(8:7.782357e-002[&B IgrBrlens 7.251055e-002],5:7.782357e-002[&B IgrBrlens 8.748664e-002]):7.356095e-003[&B IgrBrlens 8.252019e-003]):4.214195e-002[&B IgrBrlens 4.275478e-002]):1.631359e-001[&B IgrBrlens 1.560650e-001]):1.720659e-001[&B IgrBrlens 2.087229e-001],((((12:1.140954e-001[&B IgrBrlens 1.391170e-001],(17:4.018839e-002[&B IgrBrlens 3.342140e-002],16:4.018839e-002[&B IgrBrlens 4.124052e-002]):7.390697e-002[&B IgrBrlens 7.248447e-002]):3.583372e-002[&B IgrBrlens 3.512058e-002],(15:4.576968e-002[&B IgrBrlens 4.008615e-002],14:3.628763e-002[&B IgrBrlens 3.456176e-002]):1.041594e-001[&B IgrBrlens 1.073023e-001]):1.007128e-001[&B IgrBrlens 9.417639e-002],(((9:7.338137e-002[&B IgrBrlens 6.897250e-002],10:2.217829e-002[&B IgrBrlens 2.095344e-002]):2.293149e-002[&B IgrBrlens 2.268688e-002],11:9.631285e-002[&B IgrBrlens 9.259929e-002]):1.093104e-001[&B IgrBrlens 1.045256e-001],51:1.632700e-001[&B IgrBrlens 1.489403e-001]):4.501869e-002[&B IgrBrlens 5.416042e-002]):4.482687e-002[&B IgrBrlens 4.208595e-002],(19:0.000000e+000[&B IgrBrlens 0.000000e+000],18:1.706769e-002[&B IgrBrlens 1.738233e-002]):2.784011e-001[&B IgrBrlens 2.573093e-001]):2.473360e-001[&B IgrBrlens 2.675537e-001]):1.251918e-001[&B IgrBrlens 1.306813e-001],((((((47:3.464055e-002[&B IgrBrlens 3.950274e-002],45:3.464055e-002[&B IgrBrlens 4.079914e-002]):1.207937e-002[&B IgrBrlens 1.227156e-002],(48:3.265175e-002[&B IgrBrlens 3.397593e-002],46:3.265175e-002[&B IgrBrlens 3.272266e-002]):1.406817e-002[&B IgrBrlens 1.324326e-002]):6.802572e-002[&B IgrBrlens 7.769146e-002],((44:3.760433e-002[&B IgrBrlens 4.276141e-002],43:6.352193e-002[&B IgrBrlens 6.189405e-002]):3.555220e-002[&B IgrBrlens 3.863921e-002],42:9.907413e-002[&B IgrBrlens 1.123459e-001]):1.567151e-002[&B IgrBrlens 1.645611e-002]):1.734659e-001[&B IgrBrlens 1.681486e-001],(39:2.093738e-001[&B IgrBrlens 2.067131e-001],(41:6.321367e-003[&B IgrBrlens 6.166903e-003],40:0.000000e+000[&B IgrBrlens 0.000000e+000]):2.093738e-001[&B IgrBrlens 1.873103e-001]):4.659882e-002[&B IgrBrlens 5.450318e-002]):3.546227e-002[&B IgrBrlens 3.100809e-002],(((((38:1.074632e-002[&B IgrBrlens 1.075880e-002],37:0.000000e+000[&B IgrBrlens 0.000000e+000]):5.019094e-002[&B IgrBrlens 5.943848e-002],33:1.858411e-002[&B IgrBrlens 2.144187e-002]):1.698390e-002[&B IgrBrlens 1.984638e-002],34:6.717484e-002[&B IgrBrlens 7.837453e-002]):9.421870e-002[&B IgrBrlens 1.179564e-001],(35:1.860392e-002[&B IgrBrlens 2.035323e-002],36:2.935025e-002[&B IgrBrlens 2.849021e-002]):1.427896e-001[&B IgrBrlens 1.417235e-001]):6.866115e-002[&B IgrBrlens 6.929763e-002],((28:0.000000e+000[&B IgrBrlens 0.000000e+000],(30:3.461335e-002[&B IgrBrlens 3.757043e-002],29:3.461335e-002[&B IgrBrlens 3.309661e-002]):1.279691e-002[&B IgrBrlens 1.180225e-002]):4.257413e-002[&B IgrBrlens 5.290940e-002],(32:9.468322e-002[&B IgrBrlens 1.023918e-001],31:8.836185e-002[&B IgrBrlens 8.301532e-002]):1.236886e-002[&B IgrBrlens 1.275294e-002]):1.400703e-001[&B IgrBrlens 1.562131e-001]):5.063385e-002[&B IgrBrlens 6.378026e-002]):3.480851e-001[&B IgrBrlens 4.061198e-001],((21:1.781689e-001[&B IgrBrlens 1.508412e-001],(27:1.608039e-001[&B IgrBrlens 1.807598e-001],(25:5.661987e-002[&B IgrBrlens 5.216825e-002],26:6.294123e-002[&B IgrBrlens 5.193543e-002]):9.786269e-002[&B IgrBrlens 8.349184e-002]):2.368633e-002[&B IgrBrlens 2.217644e-002]):1.559225e-001[&B IgrBrlens 1.702619e-001],(24:1.656270e-001[&B IgrBrlens 1.730347e-001],(13:7.494005e-002[&B IgrBrlens 7.978188e-002],(20:2.570235e-002[&B IgrBrlens 2.442937e-002],(23:2.264066e-002[&B IgrBrlens 2.137682e-002],22:2.264066e-002[&B IgrBrlens 2.181678e-002]):3.277212e-002[&B IgrBrlens 2.807840e-002]):1.952727e-002[&B IgrBrlens 1.493218e-002]):7.804422e-002[&B IgrBrlens 6.199296e-002]):2.013355e-001[&B IgrBrlens 1.996607e-001]):2.567541e-001[&B IgrBrlens 2.618999e-001]):2.847663e-002[&B IgrBrlens 3.521315e-002]):9.130206e-002[&B IgrBrlens 7.684128e-002],1:6.790173e-001[&B IgrBrlens 6.476644e-001]);
   tree gen.8000 [&B IgrBrlens] = [&R] [&clockrate=5.694280e-003] ((((19:2.076420e-002[&B IgrBrlens 1.919109e-002],18:3.613875e-002[&B IgrBrlens 3.680496e-002]):4.051434e-001[&B IgrBrlens 3.744495e-001],(((11:1.275625e-001[&B IgrBrlens 1.244817e-001],(9:6.982109e-002[&B IgrBrlens 6.513179e-002],10:2.369742e-002[&B IgrBrlens 2.364448e-002]):5.774146e-002[&B IgrBrlens 5.621016e-002]):6.589587e-002[&B IgrBrlens 7.927702e-002],(51:1.145651e-001[&B IgrBrlens 1.045100e-001],(((15:1.983652e-002[&B IgrBrlens 1.833524e-002],14:1.129510e-002[&B IgrBrlens 1.269667e-002]):6.720489e-002[&B IgrBrlens 7.554413e-002],(17:1.082612e-002[&B IgrBrlens 9.003195e-003],16:1.082612e-002[&B IgrBrlens 1.110954e-002]):7.621529e-002[&B IgrBrlens 7.836022e-002]):4.065485e-002[&B IgrBrlens 3.984576e-002],12:1.276963e-001[&B IgrBrlens 1.557006e-001]):2.502049e-002[&B IgrBrlens 2.019809e-002]):4.074166e-002[&B IgrBrlens 4.122996e-002]):1.835550e-001[&B IgrBrlens 1.916037e-001],((49:1.873404e-001[&B IgrBrlens 1.952833e-001],50:1.873404e-001[&B IgrBrlens 1.571691e-001]):5.231185e-002[&B IgrBrlens 5.343637e-002],(((((7:3.030854e-002[&B IgrBrlens 2.457408e-002],(6:0.000000e+000[&B IgrBrlens 0.000000e+000],3:1.708284e-002[&B IgrBrlens 1.216068e-002]):1.322570e-002[&B IgrBrlens 1.005968e-002]):4.237862e-003[&B IgrBrlens 3.692246e-003],4:1.746356e-002[&B IgrBrlens 1.774912e-002]):2.089333e-002[&B IgrBrlens 2.123497e-002],2:5.543973e-002[&B IgrBrlens 6.142243e-002]):1.667964e-003[&B IgrBrlens 1.826896e-003],5:5.710769e-002[&B IgrBrlens 7.090995e-002]):4.340259e-002[&B IgrBrlens 4.589647e-002],8:1.005103e-001[&B IgrBrlens 1.002135e-001]):1.106706e-001[&B IgrBrlens 1.058737e-001]):9.351518e-002[&B IgrBrlens 1.278460e-001]):6.426875e-002[&B IgrBrlens 6.033907e-002]):1.757442e-001[&B IgrBrlens 1.901098e-001],(((((42:5.737879e-002[&B IgrBrlens 6.718382e-002],(44:0.000000e+000[&B IgrBrlens 0.000000e+000],43:2.334655e-002[&B IgrBrlens 2.274824e-002]):3.403224e-002[&B IgrBrlens 3.698728e-002]):3.472431e-002[&B IgrBrlens 3.676242e-002],(((48:2.518935e-003[&B IgrBrlens 2.435302e-003],45:2.518935e-003[&B IgrBrlens 2.966764e-003]):4.857465e-002[&B IgrBrlens 4.934750e-002],46:5.109358e-002[&B IgrBrlens 5.120454e-002]):1.226504e-002[&B IgrBrlens 1.471529e-002],47:6.335862e-002[&B IgrBrlens 6.648018e-002]):2.874447e-002[&B IgrBrlens 2.705899e-002]):1.308887e-001[&B IgrBrlens 1.378210e-001],((41:5.694280e-003[&B IgrBrlens 5.555139e-003],40:0.000000e+000[&B IgrBrlens 0.000000e+000]):1.099968e-001[&B IgrBrlens 9.840549e-002],39:1.099968e-001[&B IgrBrlens 9.905103e-002]):8.395418e-002[&B IgrBrlens 8.843901e-002]):6.253497e-002[&B IgrBrlens 7.314250e-002],(((33:5.988539e-002[&B IgrBrlens 7.511766e-002],((38:9.680276e-003[&B IgrBrlens 9.691518e-003],37:0.000000e+000[&B IgrBrlens 0.000000e+000]):3.857658e-002[&B IgrBrlens 4.568421e-002],34:3.857658e-002[&B IgrBrlens 4.394646e-002]):4.978021e-002[&B IgrBrlens 5.817020e-002]):2.421228e-002[&B IgrBrlens 2.650268e-002],(35:1.824953e-002[&B IgrBrlens 1.966671e-002],36:2.792980e-002[&B IgrBrlens 2.679132e-002]):9.431954e-002[&B IgrBrlens 9.361534e-002]):7.382601e-002[&B IgrBrlens 6.918543e-002],((31:2.625600e-002[&B IgrBrlens 3.071989e-002],32:3.195028e-002[&B IgrBrlens 3.224283e-002]):1.322044e-001[&B IgrBrlens 1.546810e-001],(28:2.118076e-002[&B IgrBrlens 2.621625e-002],(30:1.539335e-002[&B IgrBrlens 1.598613e-002],29:1.539335e-002[&B IgrBrlens 1.474385e-002]):4.849452e-002[&B IgrBrlens 4.907925e-002]):8.489224e-002[&B IgrBrlens 1.050744e-001]):3.761497e-002[&B IgrBrlens 4.295489e-002]):6.041056e-002[&B IgrBrlens 6.006136e-002]):3.108012e-001[&B IgrBrlens 3.298263e-001],((21:1.246863e-001[&B IgrBrlens 1.055618e-001],(27:9.938846e-002[&B IgrBrlens 1.053431e-001],(25:2.528212e-002[&B IgrBrlens 2.383350e-002],26:3.097640e-002[&B IgrBrlens 2.379190e-002]):6.841206e-002[&B IgrBrlens 7.050616e-002]):3.099211e-002[&B IgrBrlens 2.805002e-002]):1.100073e-001[&B IgrBrlens 1.188132e-001],((20:2.401445e-002[&B IgrBrlens 2.519213e-002],(23:2.707706e-002[&B IgrBrlens 2.171663e-002],22:2.707706e-002[&B IgrBrlens 2.609175e-002]):2.370051e-002[&B IgrBrlens 2.159105e-002]):5.344477e-002[&B IgrBrlens 4.086832e-002],(13:7.708771e-002[&B IgrBrlens 8.206830e-002],24:8.847627e-002[&B IgrBrlens 8.625062e-002]):2.713463e-002[&B IgrBrlens 2.207321e-002]):1.486929e-001[&B IgrBrlens 1.474560e-001]):2.887476e-001[&B IgrBrlens 2.880243e-001]):4.973924e-002[&B IgrBrlens 6.150572e-002]):4.950272e-003[&B IgrBrlens 3.699939e-003],1:5.496593e-001[&B IgrBrlens 5.089422e-001]);
   tree gen.9000 [&B IgrBrlens] = [&R] [&clockrate=4.307272e-003] ((((((((2:1.926181e-002[&B IgrBrlens 2.134043e-002],(4:0.000000e+000[&B IgrBrlens 0.000000e+000],5:1.292182e-002[&B IgrBrlens 1.479290e-002]):6.339998e-003[&B IgrBrlens 6.113946e-003]):3.002067e-002[&B IgrBrlens 3.174564e-002],((6:0.000000e+000[&B IgrBrlens 0.000000e+000],3:1.292182e-002[&B IgrBrlens 9.239608e-003]):1.102553e-002[&B IgrBrlens 8.353403e-003],7:2.394735e-002[&B IgrBrlens 1.992131e-002]):2.533514e-002[&B IgrBrlens 2.561765e-002]):3.973332e-002[&B IgrBrlens 3.560502e-002],8:8.901580e-002[&B IgrBrlens 9.025891e-002]):5.113708e-002[&B IgrBrlens 5.312217e-002],50:1.616892e-001[&B IgrBrlens 1.356491e-001]):4.163761e-002[&B IgrBrlens 4.253267e-002],((19:1.217309e-001[&B IgrBrlens 1.063238e-001],49:1.001945e-001[&B IgrBrlens 1.044426e-001]):3.159845e-002[&B IgrBrlens 2.966638e-002],18:1.649589e-001[&B IgrBrlens 1.797553e-001]):7.153390e-002[&B IgrBrlens 6.611446e-002]):8.976752e-002[&B IgrBrlens 1.155669e-001],(((11:4.304582e-002[&B IgrBrlens 4.276070e-002],9:4.304582e-002[&B IgrBrlens 4.015479e-002]):1.772901e-002[&B IgrBrlens 1.933454e-002],10:2.588592e-002[&B IgrBrlens 2.519943e-002]):8.554200e-002[&B IgrBrlens 8.629683e-002],((((15:1.494787e-002[&B IgrBrlens 1.665027e-002],14:8.486965e-003[&B IgrBrlens 9.300274e-003]):3.247133e-002[&B IgrBrlens 3.712049e-002],(17:9.272749e-003[&B IgrBrlens 7.382223e-003],16:9.272749e-003[&B IgrBrlens 9.515508e-003]):3.814645e-002[&B IgrBrlens 3.636135e-002]):4.676976e-002[&B IgrBrlens 5.510975e-002],12:9.418896e-002[&B IgrBrlens 1.148450e-001]):1.008302e-002[&B IgrBrlens 8.139642e-003],51:7.541327e-002[&B IgrBrlens 6.563994e-002]):4.204483e-002[&B IgrBrlens 4.226874e-002]):1.799435e-001[&B IgrBrlens 1.766695e-001]):1.199486e-001[&B IgrBrlens 1.195215e-001],((((((35:1.161251e-002[&B IgrBrlens 1.375275e-002],36:1.893487e-002[&B IgrBrlens 1.835637e-002]):8.799143e-002[&B IgrBrlens 8.246045e-002],(34:6.124564e-002[&B IgrBrlens 7.048601e-002],((38:7.322363e-003[&B IgrBrlens 7.330866e-003],37:0.000000e+000[&B IgrBrlens 0.000000e+000]):5.076924e-002[&B IgrBrlens 6.047217e-002],33:2.923288e-002[&B IgrBrlens 3.415982e-002]):1.047639e-002[&B IgrBrlens 1.224209e-002]):3.835830e-002[&B IgrBrlens 3.568875e-002]):3.938680e-002[&B IgrBrlens 4.188961e-002],((31:7.349943e-003[&B IgrBrlens 8.599536e-003],32:1.165722e-002[&B IgrBrlens 1.346174e-002]):1.042267e-001[&B IgrBrlens 1.219467e-001],(28:0.000000e+000[&B IgrBrlens 0.000000e+000],(30:2.031004e-002[&B IgrBrlens 2.109216e-002],29:2.031004e-002[&B IgrBrlens 1.945309e-002]):1.199450e-002[&B IgrBrlens 1.213913e-002]):7.194976e-002[&B IgrBrlens 8.905499e-002]):3.473645e-002[&B IgrBrlens 3.887955e-002]):1.605012e-002[&B IgrBrlens 1.595734e-002],((41:4.307272e-003[&B IgrBrlens 4.026052e-003],40:0.000000e+000[&B IgrBrlens 0.000000e+000]):7.666022e-002[&B IgrBrlens 7.337109e-002],39:7.666022e-002[&B IgrBrlens 7.147377e-002]):8.570301e-002[&B IgrBrlens 9.028126e-002]):2.178217e-002[&B IgrBrlens 2.547698e-002],((42:4.418271e-002[&B IgrBrlens 5.837373e-002],(44:0.000000e+000[&B IgrBrlens 0.000000e+000],43:1.765982e-002[&B IgrBrlens 1.680439e-002]):2.652289e-002[&B IgrBrlens 2.882589e-002]):1.688505e-002[&B IgrBrlens 1.787610e-002],((46:3.912878e-002[&B IgrBrlens 3.561136e-002],(48:2.873374e-002[&B IgrBrlens 2.786214e-002],45:2.873374e-002[&B IgrBrlens 3.384218e-002]):1.039504e-002[&B IgrBrlens 1.065571e-002]):1.520946e-002[&B IgrBrlens 1.824792e-002],47:5.433824e-002[&B IgrBrlens 5.484382e-002]):6.729518e-003[&B IgrBrlens 6.334921e-003]):1.450447e-001[&B IgrBrlens 1.527064e-001]):2.028177e-001[&B IgrBrlens 2.152328e-001],((21:1.126460e-001[&B IgrBrlens 9.536824e-002],((13:4.518705e-002[&B IgrBrlens 4.920031e-002],24:5.380159e-002[&B IgrBrlens 5.244820e-002]):4.340419e-002[&B IgrBrlens 3.529778e-002],((23:2.225196e-002[&B IgrBrlens 1.784675e-002],22:2.225196e-002[&B IgrBrlens 2.187007e-002]):2.800087e-002[&B IgrBrlens 2.178613e-002],20:3.000865e-002[&B IgrBrlens 3.434942e-002]):3.833840e-002[&B IgrBrlens 3.492609e-002]):3.783803e-002[&B IgrBrlens 3.940647e-002]):6.029729e-002[&B IgrBrlens 6.520648e-002],(27:6.409622e-002[&B IgrBrlens 6.315622e-002],(25:2.116279e-002[&B IgrBrlens 1.958675e-002],26:2.547006e-002[&B IgrBrlens 1.956268e-002]):3.862615e-002[&B IgrBrlens 3.908314e-002]):1.131543e-001[&B IgrBrlens 1.024126e-001]):1.808538e-001[&B IgrBrlens 1.804008e-001]):5.924584e-002[&B IgrBrlens 7.326122e-002]):8.364562e-003[&B IgrBrlens 5.965869e-003],1:3.998711e-001[&B IgrBrlens 3.702499e-001]);
   tree gen.10000 [&B IgrBrlens] = [&R] [&clockrate=5.409657e-003] (((((((35:3.214591e-002[&B IgrBrlens 3.807056e-002],36:4.134232e-002[&B IgrBrlens 3.709904e-002]):8.528515e-002[&B IgrBrlens 8.144685e-002],(34:6.835703e-002[&B IgrBrlens 7.867033e-002],((38:9.196417e-003[&B IgrBrlens 9.674714e-003],37:0.000000e+000[&B IgrBrlens 0.000000e+000]):3.248213e-002[&B IgrBrlens 4.035716e-002],33:5.433846e-003[&B IgrBrlens 6.349670e-003]):3.587490e-002[&B IgrBrlens 4.299496e-002]):4.907402e-002[&B IgrBrlens 4.565870e-002]):2.289967e-002[&B IgrBrlens 2.352287e-002],((31:1.352955e-002[&B IgrBrlens 1.445573e-002],32:1.893920e-002[&B IgrBrlens 2.187096e-002]):7.451008e-002[&B IgrBrlens 8.691245e-002],(28:1.318521e-002[&B IgrBrlens 1.709463e-002],(30:2.048949e-002[&B IgrBrlens 1.786521e-002],29:2.048949e-002[&B IgrBrlens 1.962497e-002]):3.326814e-002[&B IgrBrlens 3.114937e-002]):2.508557e-002[&B IgrBrlens 2.771391e-002]):6.148752e-002[&B IgrBrlens 6.882129e-002]):1.695475e-002[&B IgrBrlens 2.049193e-002],((41:5.409657e-003[&B IgrBrlens 5.056463e-003],40:0.000000e+000[&B IgrBrlens 0.000000e+000]):4.845458e-002[&B IgrBrlens 4.883140e-002],39:4.845458e-002[&B IgrBrlens 4.679844e-002]):1.180273e-001[&B IgrBrlens 1.245657e-001]):5.943184e-002[&B IgrBrlens 5.908830e-002],(((44:2.012273e-002[&B IgrBrlens 2.086389e-002],43:4.230232e-002[&B IgrBrlens 3.894020e-002]):1.398949e-002[&B IgrBrlens 1.705762e-002],42:5.629181e-002[&B IgrBrlens 7.437214e-002]):6.977314e-002[&B IgrBrlens 7.386840e-002],((46:3.124345e-002[&B IgrBrlens 2.843487e-002],47:3.124345e-002[&B IgrBrlens 3.412290e-002]):1.678931e-002[&B IgrBrlens 1.515706e-002],(48:1.387101e-002[&B IgrBrlens 1.345025e-002],45:1.387101e-002[&B IgrBrlens 1.633707e-002]):3.416175e-002[&B IgrBrlens 4.098639e-002]):7.803219e-002[&B IgrBrlens 7.686183e-002]):1.274380e-001[&B IgrBrlens 1.394250e-001]):3.171878e-001[&B IgrBrlens 3.366038e-001],(((((7:4.504735e-002[&B IgrBrlens 3.747397e-002],(((4:0.000000e+000[&B IgrBrlens 0.000000e+000],2:1.622897e-002[&B IgrBrlens 1.582989e-002]):1.908537e-003[&B IgrBrlens 1.631222e-003],5:1.813751e-002[&B IgrBrlens 2.076383e-002]):2.513422e-002[&B IgrBrlens 2.657841e-002],(6:0.000000e+000[&B IgrBrlens 0.000000e+000],3:1.622897e-002[&B IgrBrlens 1.160435e-002]):2.704276e-002[&B IgrBrlens 1.913670e-002]):1.775621e-003[&B IgrBrlens 1.776148e-003]):5.763018e-002[&B IgrBrlens 6.241577e-002],8:1.026775e-001[&B IgrBrlens 1.041114e-001]):6.407043e-002[&B IgrBrlens 6.655758e-002],50:1.937962e-001[&B IgrBrlens 1.624641e-001]):1.629524e-001[&B IgrBrlens 1.678138e-001],(((19:4.472439e-002[&B IgrBrlens 4.500431e-002],18:5.933047e-002[&B IgrBrlens 6.537846e-002]):1.340776e-001[&B IgrBrlens 1.411339e-001],49:1.517537e-001[&B IgrBrlens 1.581878e-001]):1.826595e-001[&B IgrBrlens 1.761984e-001],((11:7.340846e-002[&B IgrBrlens 7.483524e-002],(9:5.909824e-002[&B IgrBrlens 5.512911e-002],10:1.528002e-002[&B IgrBrlens 1.455947e-002]):1.431022e-002[&B IgrBrlens 1.558457e-002]):1.181830e-001[&B IgrBrlens 1.192259e-001],((((15:1.822957e-002[&B IgrBrlens 2.030571e-002],14:1.011508e-002[&B IgrBrlens 1.099404e-002]):3.920244e-002[&B IgrBrlens 4.260899e-002],12:5.743200e-002[&B IgrBrlens 7.002708e-002]):3.524367e-002[&B IgrBrlens 3.817965e-002],(17:2.993546e-002[&B IgrBrlens 2.548546e-002],16:2.993546e-002[&B IgrBrlens 3.071916e-002]):6.274022e-002[&B IgrBrlens 6.121071e-002]):3.564954e-002[&B IgrBrlens 2.877852e-002],51:9.208051e-002[&B IgrBrlens 8.014716e-002]):6.326629e-002[&B IgrBrlens 6.360321e-002]):1.844760e-001[&B IgrBrlens 1.660612e-001]):2.233547e-002[&B IgrBrlens 2.013917e-002]):5.111248e-002[&B IgrBrlens 6.580233e-002],((21:4.082406e-002[&B IgrBrlens 3.187896e-002],(25:3.065651e-002[&B IgrBrlens 2.837346e-002],(27:1.328393e-002[&B IgrBrlens 1.308912e-002],26:1.328393e-002[&B IgrBrlens 1.050959e-002]):2.278224e-002[&B IgrBrlens 2.305178e-002]):1.016754e-002[&B IgrBrlens 9.202334e-003]):6.232783e-002[&B IgrBrlens 5.688659e-002],((13:3.318689e-002[&B IgrBrlens 3.613437e-002],24:4.400621e-002[&B IgrBrlens 4.576074e-002]):5.814326e-002[&B IgrBrlens 4.728410e-002],((23:2.030674e-002[&B IgrBrlens 1.743571e-002],22:2.030674e-002[&B IgrBrlens 1.899973e-002]):1.532579e-002[&B IgrBrlens 1.192426e-002],20:1.020714e-002[&B IgrBrlens 1.205215e-002]):5.569762e-002[&B IgrBrlens 5.067540e-002]):2.913264e-002[&B IgrBrlens 3.034022e-002]):3.047092e-001[&B IgrBrlens 3.295176e-001]):9.358605e-002[&B IgrBrlens 1.157251e-001]):9.206124e-003[&B IgrBrlens 7.363171e-003],1:4.836050e-001[&B IgrBrlens 4.477810e-001]);
   tree gen.11000 [&B IgrBrlens] = [&R] [&clockrate=5.301657e-003] ((((39:1.304494e-001[&B IgrBrlens 1.259908e-001],((41:2.255027e-002[&B IgrBrlens 2.130436e-002],40:1.724861e-002[&B IgrBrlens 1.738274e-002]):8.164294e-002[&B IgrBrlens 8.227784e-002],((((45:1.948137e-002[&B IgrBrlens 2.294488e-002],48:1.948137e-002[&B IgrBrlens 1.852581e-002]):7.944365e-003[&B IgrBrlens 7.112321e-003],(47:2.034991e-002[&B IgrBrlens 2.498522e-002],46:2.034991e-002[&B IgrBrlens 1.873528e-002]):7.075824e-003[&B IgrBrlens 8.489393e-003]):3.778811e-002[&B IgrBrlens 3.722134e-002],42:6.521384e-002[&B IgrBrlens 8.615984e-002]):9.767675e-003[&B IgrBrlens 1.034098e-002],(44:1.595521e-002[&B IgrBrlens 1.654288e-002],43:3.769201e-002[&B IgrBrlens 4.155919e-002]):3.728951e-002[&B IgrBrlens 4.546775e-002]):5.094848e-002[&B IgrBrlens 5.574074e-002]):3.155787e-002[&B IgrBrlens 3.330608e-002]):8.931413e-002[&B IgrBrlens 8.879785e-002],(((35:2.668439e-002[&B IgrBrlens 3.160245e-002],36:3.569720e-002[&B IgrBrlens 3.203332e-002]):8.202633e-002[&B IgrBrlens 7.746343e-002],((33:1.583877e-002[&B IgrBrlens 2.089508e-002],34:4.234705e-002[&B IgrBrlens 4.873612e-002]):1.938215e-002[&B IgrBrlens 2.322891e-002],(38:9.012816e-003[&B IgrBrlens 9.481564e-003],37:0.000000e+000[&B IgrBrlens 0.000000e+000]):6.172920e-002[&B IgrBrlens 7.669496e-002]):4.698151e-002[&B IgrBrlens 4.516788e-002]):2.201886e-002[&B IgrBrlens 2.261808e-002],((31:3.114312e-002[&B IgrBrlens 3.729166e-002],32:3.644477e-002[&B IgrBrlens 4.208637e-002]):4.570860e-002[&B IgrBrlens 5.331689e-002],(28:0.000000e+000[&B IgrBrlens 0.000000e+000],(30:3.292296e-002[&B IgrBrlens 2.673329e-002],29:3.292296e-002[&B IgrBrlens 3.153383e-002]):6.839463e-003[&B IgrBrlens 6.403872e-003]):2.807647e-002[&B IgrBrlens 3.101819e-002]):6.289067e-002[&B IgrBrlens 7.426957e-002]):8.002115e-002[&B IgrBrlens 8.821072e-002]):2.572016e-001[&B IgrBrlens 2.729457e-001],((((8:7.895148e-002[&B IgrBrlens 7.365737e-002],(7:6.211398e-002[&B IgrBrlens 5.167135e-002],((2:1.844472e-002[&B IgrBrlens 1.947653e-002],(4:0.000000e+000[&B IgrBrlens 0.000000e+000],5:1.590497e-002[&B IgrBrlens 1.982664e-002]):2.539748e-003[&B IgrBrlens 2.170717e-003]):2.883315e-002[&B IgrBrlens 3.048988e-002],(6:0.000000e+000[&B IgrBrlens 0.000000e+000],3:1.590497e-002[&B IgrBrlens 1.137268e-002]):3.137290e-002[&B IgrBrlens 2.399060e-002]):1.483611e-002[&B IgrBrlens 1.606810e-002]):1.683750e-002[&B IgrBrlens 1.684250e-002]):1.447485e-001[&B IgrBrlens 1.355362e-001],(((19:1.843486e-002[&B IgrBrlens 1.750247e-002],18:3.274934e-002[&B IgrBrlens 3.108381e-002]):2.029147e-001[&B IgrBrlens 2.009901e-001],49:1.948413e-001[&B IgrBrlens 2.075601e-001]):3.389194e-002[&B IgrBrlens 3.490305e-002],50:2.287332e-001[&B IgrBrlens 1.917526e-001]):2.147506e-002[&B IgrBrlens 2.680591e-002]):6.947349e-002[&B IgrBrlens 6.701604e-002],((((12:5.141052e-002[&B IgrBrlens 6.268505e-002],(17:1.825205e-002[&B IgrBrlens 1.481722e-002],16:1.825205e-002[&B IgrBrlens 1.808620e-002]):3.315846e-002[&B IgrBrlens 3.235012e-002]):2.397538e-002[&B IgrBrlens 2.597266e-002],(15:1.481628e-002[&B IgrBrlens 1.650369e-002],14:6.863792e-003[&B IgrBrlens 7.490994e-003]):6.056962e-002[&B IgrBrlens 6.807336e-002]):4.556109e-002[&B IgrBrlens 3.517552e-002],(11:7.687235e-002[&B IgrBrlens 7.836646e-002],(9:4.438613e-002[&B IgrBrlens 4.598460e-002],10:1.442712e-003[&B IgrBrlens 1.620570e-003]):3.248622e-002[&B IgrBrlens 3.649113e-002]):4.407463e-002[&B IgrBrlens 4.446356e-002]):7.440892e-002[&B IgrBrlens 7.488782e-002],51:1.598348e-001[&B IgrBrlens 1.391207e-001]):1.651486e-001[&B IgrBrlens 1.646047e-001]):6.547295e-002[&B IgrBrlens 5.903482e-002],((((23:8.979150e-003[&B IgrBrlens 7.212192e-003],22:8.979150e-003[&B IgrBrlens 9.177281e-003]):3.643764e-002[&B IgrBrlens 2.999002e-002],(24:5.165392e-002[&B IgrBrlens 5.371336e-002],20:1.613282e-002[&B IgrBrlens 1.939690e-002]):4.366190e-003[&B IgrBrlens 3.217080e-003]):4.179129e-002[&B IgrBrlens 5.036192e-002],13:8.720808e-002[&B IgrBrlens 8.564942e-002]):2.567538e-002[&B IgrBrlens 2.336024e-002],(21:3.995593e-002[&B IgrBrlens 3.472888e-002],(25:1.272677e-002[&B IgrBrlens 1.137018e-002],(27:5.750576e-003[&B IgrBrlens 5.666241e-003],26:5.750576e-003[&B IgrBrlens 4.709499e-003]):1.227785e-002[&B IgrBrlens 1.242311e-002]):2.722916e-002[&B IgrBrlens 2.386540e-002]):5.596223e-002[&B IgrBrlens 5.107671e-002]):2.892365e-001[&B IgrBrlens 2.880108e-001]):5.098766e-002[&B IgrBrlens 6.370306e-002]):5.767604e-002[&B IgrBrlens 4.613001e-002],1:4.673101e-001[&B IgrBrlens 4.326932e-001]);
   tree gen.12000 [&B IgrBrlens] = [&R] [&clockrate=6.880849e-003] ((((((15:5.593458e-002[&B IgrBrlens 6.230492e-002],14:4.561331e-002[&B IgrBrlens 5.017655e-002]):5.708534e-002[&B IgrBrlens 6.279626e-002],(12:8.900841e-002[&B IgrBrlens 1.085283e-001],(17:7.120525e-003[&B IgrBrlens 5.557889e-003],16:7.120525e-003[&B IgrBrlens 6.544663e-003]):8.188788e-002[&B IgrBrlens 9.356665e-002]):2.401151e-002[&B IgrBrlens 2.601180e-002]):2.385767e-002[&B IgrBrlens 1.814109e-002],51:9.077590e-002[&B IgrBrlens 8.480272e-002]):6.758354e-002[&B IgrBrlens 7.459133e-002],(10:4.205327e-002[&B IgrBrlens 4.421643e-002],(9:7.471697e-002[&B IgrBrlens 7.152136e-002],11:7.471697e-002[&B IgrBrlens 7.616918e-002]):2.307119e-002[&B IgrBrlens 2.591541e-002]):1.066730e-001[&B IgrBrlens 1.076143e-001]):4.052212e-001[&B IgrBrlens 3.699176e-001],(((((24:1.068593e-001[&B IgrBrlens 1.148504e-001],((23:9.570263e-003[&B IgrBrlens 7.411104e-003],22:9.570263e-003[&B IgrBrlens 9.887705e-003]):4.165341e-002[&B IgrBrlens 3.612117e-002],20:1.888368e-002[&B IgrBrlens 1.391380e-002]):4.187392e-002[&B IgrBrlens 3.085339e-002]):1.079576e-002[&B IgrBrlens 1.249561e-002],13:1.038934e-001[&B IgrBrlens 1.020365e-001]):4.054857e-002[&B IgrBrlens 3.689233e-002],(21:9.945901e-002[&B IgrBrlens 8.644775e-002],(27:5.123644e-002[&B IgrBrlens 5.207079e-002],(25:3.645628e-002[&B IgrBrlens 3.290795e-002],26:4.333713e-002[&B IgrBrlens 3.549143e-002]):7.899313e-003[&B IgrBrlens 6.844043e-003]):5.510341e-002[&B IgrBrlens 5.686561e-002]):2.296420e-002[&B IgrBrlens 2.095942e-002]):2.863882e-001[&B IgrBrlens 3.026066e-001],((((19:1.046169e-001[&B IgrBrlens 1.036246e-001],18:1.231952e-001[&B IgrBrlens 1.198882e-001]):2.049893e-001[&B IgrBrlens 2.030451e-001],(8:9.034998e-002[&B IgrBrlens 8.236832e-002],((6:0.000000e+000[&B IgrBrlens 0.000000e+000],3:2.064255e-002[&B IgrBrlens 1.608870e-002]):2.304607e-002[&B IgrBrlens 1.762314e-002],(7:3.530696e-002[&B IgrBrlens 2.937114e-002],(4:0.000000e+000[&B IgrBrlens 0.000000e+000],(2:4.187976e-003[&B IgrBrlens 4.422255e-003],5:4.187976e-003[&B IgrBrlens 5.055692e-003]):1.645457e-002[&B IgrBrlens 1.909570e-002]):1.466441e-002[&B IgrBrlens 1.184135e-002]):8.381659e-003[&B IgrBrlens 9.077668e-003]):4.666136e-002[&B IgrBrlens 4.667521e-002]):1.504477e-001[&B IgrBrlens 1.420125e-001]):1.937294e-002[&B IgrBrlens 2.253874e-002],49:2.945749e-001[&B IgrBrlens 3.016305e-001]):4.492448e-002[&B IgrBrlens 4.626473e-002],50:3.394994e-001[&B IgrBrlens 3.294973e-001]):6.931197e-002[&B IgrBrlens 5.942108e-002]):1.943297e-002[&B IgrBrlens 2.510071e-002],((((35:3.270851e-002[&B IgrBrlens 4.034157e-002],36:4.440595e-002[&B IgrBrlens 3.689481e-002]):6.939800e-002[&B IgrBrlens 6.553758e-002],(33:2.324113e-002[&B IgrBrlens 2.785378e-002],(34:2.858995e-002[&B IgrBrlens 3.695787e-002],(38:1.169744e-002[&B IgrBrlens 1.117530e-002],37:0.000000e+000[&B IgrBrlens 0.000000e+000]):2.858995e-002[&B IgrBrlens 3.552136e-002]):2.905543e-002[&B IgrBrlens 3.404048e-002]):4.446113e-002[&B IgrBrlens 4.274479e-002]):4.266893e-002[&B IgrBrlens 4.107166e-002],(28:2.507150e-002[&B IgrBrlens 3.090587e-002],((31:2.786791e-002[&B IgrBrlens 3.021540e-002],32:3.474876e-002[&B IgrBrlens 4.012781e-002]):5.330686e-002[&B IgrBrlens 6.071398e-002],(30:4.245619e-002[&B IgrBrlens 3.464476e-002],29:4.245619e-002[&B IgrBrlens 4.066482e-002]):2.702113e-002[&B IgrBrlens 2.530022e-002]):7.200548e-003[&B IgrBrlens 8.876184e-003]):6.809757e-002[&B IgrBrlens 8.922898e-002]):8.640623e-002[&B IgrBrlens 9.524927e-002],((((44:9.048557e-003[&B IgrBrlens 9.381834e-003],43:3.726004e-002[&B IgrBrlens 4.405556e-002]):1.871692e-002[&B IgrBrlens 2.240266e-002],42:5.597696e-002[&B IgrBrlens 7.002450e-002]):3.590294e-002[&B IgrBrlens 3.863722e-002],((45:2.064316e-002[&B IgrBrlens 2.312664e-002],46:2.064316e-002[&B IgrBrlens 1.828174e-002]):1.701181e-002[&B IgrBrlens 1.996673e-002],(47:1.153879e-002[&B IgrBrlens 1.654571e-002],48:1.153879e-002[&B IgrBrlens 1.109468e-002]):2.611619e-002[&B IgrBrlens 2.338094e-002]):5.422492e-002[&B IgrBrlens 4.877058e-002]):8.873963e-002[&B IgrBrlens 8.788488e-002],((41:6.880849e-003[&B IgrBrlens 6.680564e-003],40:0.000000e+000[&B IgrBrlens 0.000000e+000]):1.231142e-001[&B IgrBrlens 1.240716e-001],39:1.231142e-001[&B IgrBrlens 1.180365e-001]):2.241296e-002[&B IgrBrlens 2.277819e-002]):9.735191e-002[&B IgrBrlens 8.975703e-002]):2.383478e-001[&B IgrBrlens 2.529378e-001]):1.284555e-001[&B IgrBrlens 1.158241e-001]):5.494436e-002[&B IgrBrlens 4.394518e-002],1:5.772399e-001[&B IgrBrlens 5.870519e-001]);
   tree gen.13000 [&B IgrBrlens] = [&R] [&clockrate=6.413255e-003] ((((((24:7.258800e-002[&B IgrBrlens 7.801622e-002],((23:7.553830e-003[&B IgrBrlens 5.849601e-003],22:7.553830e-003[&B IgrBrlens 7.804387e-003]):3.910790e-002[&B IgrBrlens 3.391374e-002],20:1.651943e-002[&B IgrBrlens 1.167291e-002]):1.309976e-002[&B IgrBrlens 1.235822e-002]):1.554816e-002[&B IgrBrlens 1.018037e-002],13:7.530965e-002[&B IgrBrlens 7.396364e-002]):5.827875e-002[&B IgrBrlens 6.745506e-002],(21:7.444207e-002[&B IgrBrlens 6.588643e-002],((25:1.455200e-002[&B IgrBrlens 1.237778e-002],26:2.096525e-002[&B IgrBrlens 1.702256e-002]):2.354446e-002[&B IgrBrlens 2.039916e-002],27:4.450972e-002[&B IgrBrlens 5.163123e-002]):3.634561e-002[&B IgrBrlens 3.750793e-002]):3.862391e-002[&B IgrBrlens 3.940861e-002]):2.764558e-001[&B IgrBrlens 2.921118e-001],((((35:2.476058e-002[&B IgrBrlens 2.812233e-002],36:3.566311e-002[&B IgrBrlens 2.963080e-002]):7.368247e-002[&B IgrBrlens 7.404488e-002],(((38:1.090253e-002[&B IgrBrlens 1.098065e-002],37:0.000000e+000[&B IgrBrlens 0.000000e+000]):5.628305e-002[&B IgrBrlens 6.344705e-002],34:5.628305e-002[&B IgrBrlens 6.723658e-002]):6.211345e-003[&B IgrBrlens 5.971568e-003],33:3.042812e-002[&B IgrBrlens 3.530216e-002]):3.594865e-002[&B IgrBrlens 4.211638e-002]):4.549769e-002[&B IgrBrlens 3.990430e-002],((31:5.442341e-003[&B IgrBrlens 5.822538e-003],32:1.185560e-002[&B IgrBrlens 1.238450e-002]):7.991385e-002[&B IgrBrlens 8.549656e-002],(28:1.384309e-002[&B IgrBrlens 1.813875e-002],(30:7.717575e-003[&B IgrBrlens 6.563725e-003],29:7.717575e-003[&B IgrBrlens 6.878310e-003]):5.422493e-002[&B IgrBrlens 4.583426e-002]):1.251115e-002[&B IgrBrlens 1.639350e-002]):6.948707e-002[&B IgrBrlens 8.559171e-002]):9.188092e-002[&B IgrBrlens 1.046140e-001],((41:1.250335e-002[&B IgrBrlens 1.213941e-002],40:6.090099e-003[&B IgrBrlens 6.541781e-003]):1.409938e-001[&B IgrBrlens 1.514509e-001],((((42:4.849059e-002[&B IgrBrlens 5.988440e-002],43:4.849059e-002[&B IgrBrlens 5.733436e-002]):2.636184e-003[&B IgrBrlens 2.853666e-003],44:2.483243e-002[&B IgrBrlens 2.574706e-002]):1.374302e-002[&B IgrBrlens 1.478965e-002],((48:9.860295e-003[&B IgrBrlens 9.480788e-003],(45:5.270963e-003[&B IgrBrlens 5.623080e-003],47:5.270963e-003[&B IgrBrlens 7.232944e-003]):4.589333e-003[&B IgrBrlens 5.386491e-003]):1.320891e-002[&B IgrBrlens 1.241363e-002],46:2.306921e-002[&B IgrBrlens 2.049128e-002]):4.180059e-002[&B IgrBrlens 3.759598e-002]):1.036202e-001[&B IgrBrlens 1.026221e-001],39:1.357824e-001[&B IgrBrlens 1.301822e-001]):1.130158e-002[&B IgrBrlens 1.148574e-002]):9.964024e-002[&B IgrBrlens 8.695173e-002]):1.921797e-001[&B IgrBrlens 2.039436e-001]):6.450586e-002[&B IgrBrlens 8.331938e-002],(((19:2.092611e-002[&B IgrBrlens 2.072763e-002],18:3.824190e-002[&B IgrBrlens 3.721535e-002]):3.056108e-001[&B IgrBrlens 3.360424e-001],((8:6.634254e-002[&B IgrBrlens 6.122394e-002],((4:1.144469e-002[&B IgrBrlens 9.301872e-003],(2:5.862509e-003[&B IgrBrlens 6.190463e-003],5:5.862509e-003[&B IgrBrlens 7.077176e-003]):2.482195e-002[&B IgrBrlens 2.591473e-002]):8.524869e-003[&B IgrBrlens 6.928738e-003],(7:2.663824e-002[&B IgrBrlens 2.570439e-002],(6:1.665471e-004[&B IgrBrlens 1.262224e-004],3:1.940631e-002[&B IgrBrlens 1.464721e-002]):7.231931e-003[&B IgrBrlens 5.480923e-003]):1.257108e-002[&B IgrBrlens 1.361498e-002]):2.713322e-002[&B IgrBrlens 2.714127e-002]):1.348952e-001[&B IgrBrlens 1.221355e-001],50:2.333040e-001[&B IgrBrlens 2.264306e-001]):6.116668e-002[&B IgrBrlens 7.116213e-002]):5.436294e-002[&B IgrBrlens 5.966703e-002],(((51:4.751194e-002[&B IgrBrlens 4.261273e-002],(((15:1.188005e-002[&B IgrBrlens 1.323305e-002],14:2.260164e-003[&B IgrBrlens 2.514288e-003]):2.543402e-002[&B IgrBrlens 2.797849e-002],(17:2.717396e-003[&B IgrBrlens 2.451614e-003],16:2.717396e-003[&B IgrBrlens 2.235652e-003]):3.459668e-002[&B IgrBrlens 3.784947e-002]):4.568918e-002[&B IgrBrlens 4.949533e-002],12:8.300325e-002[&B IgrBrlens 1.012062e-001]):7.477499e-003[&B IgrBrlens 5.688188e-003]):9.675806e-002[&B IgrBrlens 1.067910e-001],((11:3.878491e-002[&B IgrBrlens 4.290061e-002],9:3.878491e-002[&B IgrBrlens 4.390096e-002]):3.896046e-002[&B IgrBrlens 4.864175e-002],10:2.579800e-002[&B IgrBrlens 2.378598e-002]):1.094934e-001[&B IgrBrlens 1.104596e-001]):1.962621e-001[&B IgrBrlens 1.791634e-001],49:3.341189e-001[&B IgrBrlens 3.421216e-001]):1.471473e-002[&B IgrBrlens 1.276618e-002]):1.051940e-001[&B IgrBrlens 9.576665e-002]):8.251444e-002[&B IgrBrlens 6.773245e-002],1:5.044758e-001[&B IgrBrlens 5.661070e-001]);
   tree gen.14000 [&B IgrBrlens] = [&R] [&clockrate=5.241065e-003] (((((((33:0.000000e+000[&B IgrBrlens 0.000000e+000],(37:0.000000e+000[&B IgrBrlens 0.000000e+000],38:8.909811e-003[&B IgrBrlens 9.487410e-003]):2.620533e-002[&B IgrBrlens 2.924470e-002]):3.218405e-002[&B IgrBrlens 3.999611e-002],34:5.838938e-002[&B IgrBrlens 5.780478e-002]):5.811555e-002[&B IgrBrlens 5.787377e-002],(35:3.877790e-002[&B IgrBrlens 3.111573e-002],36:4.768771e-002[&B IgrBrlens 5.163648e-002]):7.772702e-002[&B IgrBrlens 8.253203e-002]):9.864894e-002[&B IgrBrlens 1.045090e-001],((31:1.089074e-002[&B IgrBrlens 1.180997e-002],32:1.613180e-002[&B IgrBrlens 1.637735e-002]):1.080672e-001[&B IgrBrlens 1.046696e-001],(28:1.269436e-002[&B IgrBrlens 1.220497e-002],(29:6.628328e-003[&B IgrBrlens 6.506226e-003],30:6.628328e-003[&B IgrBrlens 9.284048e-003]):4.537402e-002[&B IgrBrlens 4.445649e-002]):5.804578e-002[&B IgrBrlens 5.580798e-002]):1.051057e-001[&B IgrBrlens 1.104133e-001]):6.035806e-002[&B IgrBrlens 5.952085e-002],((((46:2.704451e-002[&B IgrBrlens 2.580860e-002],(45:2.682097e-002[&B IgrBrlens 2.581403e-002],(48:2.269138e-002[&B IgrBrlens 1.815819e-002],47:2.269138e-002[&B IgrBrlens 2.489615e-002]):4.129589e-003[&B IgrBrlens 4.872647e-003]):2.235358e-004[&B IgrBrlens 1.357351e-004]):2.703140e-002[&B IgrBrlens 4.252159e-002],42:5.407591e-002[&B IgrBrlens 5.321350e-002]):1.122138e-002[&B IgrBrlens 1.174381e-002],(43:3.988287e-002[&B IgrBrlens 4.030345e-002],44:1.839451e-002[&B IgrBrlens 1.639441e-002]):2.541442e-002[&B IgrBrlens 2.334207e-002]):1.100387e-001[&B IgrBrlens 1.071715e-001],((40:1.132039e-002[&B IgrBrlens 1.033412e-002],41:1.656146e-002[&B IgrBrlens 1.488952e-002]):7.606021e-002[&B IgrBrlens 6.943359e-002],39:8.738061e-002[&B IgrBrlens 9.098558e-002]):6.122592e-002[&B IgrBrlens 5.420597e-002]):1.358152e-001[&B IgrBrlens 1.403626e-001]):2.776250e-001[&B IgrBrlens 2.888105e-001],(((((20:5.004137e-003[&B IgrBrlens 6.413564e-003],(23:2.178910e-002[&B IgrBrlens 1.580903e-002],22:2.178910e-002[&B IgrBrlens 2.292731e-002]):7.848039e-003[&B IgrBrlens 6.862636e-003]):1.736512e-002[&B IgrBrlens 2.095054e-002],(13:4.254024e-003[&B IgrBrlens 5.060711e-003],24:1.473615e-002[&B IgrBrlens 1.939221e-002]):4.274824e-002[&B IgrBrlens 5.085454e-002]):3.526105e-002[&B IgrBrlens 3.880969e-002],21:6.549190e-002[&B IgrBrlens 7.141298e-002]):3.653682e-002[&B IgrBrlens 3.489722e-002],((25:2.068678e-002[&B IgrBrlens 2.141713e-002],26:2.592784e-002[&B IgrBrlens 2.987923e-002]):2.615811e-002[&B IgrBrlens 2.182193e-002],27:5.208595e-002[&B IgrBrlens 5.034844e-002]):5.518384e-002[&B IgrBrlens 5.966712e-002]):2.272651e-001[&B IgrBrlens 2.318415e-001],(((8:7.131769e-002[&B IgrBrlens 6.810836e-002],(3:2.694439e-002[&B IgrBrlens 2.159710e-002],((7:1.903128e-002[&B IgrBrlens 2.421463e-002],(4:0.000000e+000[&B IgrBrlens 0.000000e+000],(5:2.919903e-003[&B IgrBrlens 2.283421e-003],2:2.919903e-003[&B IgrBrlens 2.511562e-003]):1.280329e-002[&B IgrBrlens 1.297882e-002]):3.308084e-003[&B IgrBrlens 4.414737e-003]):3.387038e-003[&B IgrBrlens 3.175984e-003],6:6.695121e-003[&B IgrBrlens 7.529535e-003]):4.526071e-003[&B IgrBrlens 5.854553e-003]):4.437330e-002[&B IgrBrlens 4.990356e-002]):6.862566e-002[&B IgrBrlens 7.410085e-002],(49:9.946707e-002[&B IgrBrlens 8.417758e-002],50:9.946707e-002[&B IgrBrlens 9.160269e-002]):6.668161e-002[&B IgrBrlens 5.163853e-002]):1.237973e-001[&B IgrBrlens 1.168724e-001],(12:2.095780e-001[&B IgrBrlens 1.952306e-001],(((11:7.606163e-002[&B IgrBrlens 6.336067e-002],(51:2.128932e-002[&B IgrBrlens 1.927181e-002],((17:5.583464e-003[&B IgrBrlens 4.998076e-003],16:5.583464e-003[&B IgrBrlens 4.621878e-003]):3.758539e-002[&B IgrBrlens 4.652490e-002],(15:1.093243e-002[&B IgrBrlens 1.158550e-002],14:3.070836e-003[&B IgrBrlens 2.925326e-003]):3.223642e-002[&B IgrBrlens 3.413439e-002]):1.323560e-002[&B IgrBrlens 1.089504e-002]):1.965718e-002[&B IgrBrlens 1.838541e-002]):1.416104e-002[&B IgrBrlens 1.489050e-002],(10:2.833733e-002[&B IgrBrlens 3.046447e-002],9:7.078996e-002[&B IgrBrlens 6.839961e-002]):1.943272e-002[&B IgrBrlens 2.089143e-002]):4.735287e-002[&B IgrBrlens 4.019001e-002],(18:1.734839e-002[&B IgrBrlens 1.676680e-002],19:3.197513e-003[&B IgrBrlens 2.736242e-003]):1.202272e-001[&B IgrBrlens 1.028833e-001]):7.200248e-002[&B IgrBrlens 5.896349e-002]):1.207242e-001[&B IgrBrlens 1.032480e-001]):3.934777e-002[&B IgrBrlens 3.584601e-002]):1.923967e-001[&B IgrBrlens 1.837982e-001]):7.322026e-003[&B IgrBrlens 7.453884e-003],1:5.028072e-001[&B IgrBrlens 5.239166e-001]);
   tree gen.15000 [&B IgrBrlens] = [&R] [&clockrate=5.011779e-003] (((((27:5.258172e-002[&B IgrBrlens 6.099475e-002],(25:2.259259e-002[&B IgrBrlens 1.957445e-002],26:2.760437e-002[&B IgrBrlens 2.447017e-002]):2.497735e-002[&B IgrBrlens 2.164063e-002]):6.044096e-002[&B IgrBrlens 6.237385e-002],(21:8.694118e-002[&B IgrBrlens 7.777746e-002],(24:8.092716e-002[&B IgrBrlens 8.568767e-002],(((23:1.591664e-002[&B IgrBrlens 1.190025e-002],22:1.591664e-002[&B IgrBrlens 1.571989e-002]):2.295058e-002[&B IgrBrlens 2.243003e-002],20:1.531186e-002[&B IgrBrlens 1.456890e-002]):5.590585e-003[&B IgrBrlens 4.780772e-003],13:4.445780e-002[&B IgrBrlens 3.645154e-002]):2.644580e-002[&B IgrBrlens 2.777250e-002]):3.207527e-002[&B IgrBrlens 2.044491e-002]):2.106972e-002[&B IgrBrlens 2.244278e-002]):1.686670e-001[&B IgrBrlens 1.782187e-001],(((((35:2.494123e-002[&B IgrBrlens 2.408078e-002],36:3.346126e-002[&B IgrBrlens 2.623420e-002]):4.092006e-002[&B IgrBrlens 4.207690e-002],(((38:8.520024e-003[&B IgrBrlens 6.659228e-003],37:0.000000e+000[&B IgrBrlens 0.000000e+000]):3.302744e-002[&B IgrBrlens 3.996165e-002],33:7.968544e-003[&B IgrBrlens 7.225919e-003]):9.599309e-003[&B IgrBrlens 9.431139e-003],34:4.262675e-002[&B IgrBrlens 4.537209e-002]):2.323455e-002[&B IgrBrlens 3.006293e-002]):1.993231e-002[&B IgrBrlens 1.647127e-002],((31:6.248130e-003[&B IgrBrlens 5.554741e-003],32:1.125991e-002[&B IgrBrlens 1.176224e-002]):7.903590e-002[&B IgrBrlens 8.455728e-002],(28:1.021768e-002[&B IgrBrlens 1.338834e-002],(30:9.227927e-003[&B IgrBrlens 7.102883e-003],29:9.227927e-003[&B IgrBrlens 6.246962e-003]):3.857810e-002[&B IgrBrlens 3.362839e-002]):2.895798e-002[&B IgrBrlens 3.794396e-002]):9.029603e-003[&B IgrBrlens 1.034789e-002]):6.017110e-002[&B IgrBrlens 6.812368e-002],((41:2.815151e-002[&B IgrBrlens 2.988123e-002],40:2.313973e-002[&B IgrBrlens 2.180948e-002]):6.355297e-002[&B IgrBrlens 5.940440e-002],39:8.669270e-002[&B IgrBrlens 8.427690e-002]):6.779203e-002[&B IgrBrlens 5.847026e-002]):3.878648e-002[&B IgrBrlens 3.814494e-002],((44:1.865197e-002[&B IgrBrlens 2.006314e-002],(42:3.256711e-002[&B IgrBrlens 3.824457e-002],43:3.256711e-002[&B IgrBrlens 3.850673e-002]):6.633151e-003[&B IgrBrlens 7.965906e-003]):2.092163e-002[&B IgrBrlens 2.616639e-002],(46:1.811796e-002[&B IgrBrlens 1.463567e-002],(48:1.138701e-002[&B IgrBrlens 1.023621e-002],(47:2.256774e-003[&B IgrBrlens 3.511743e-003],45:2.256774e-003[&B IgrBrlens 2.086409e-003]):9.130240e-003[&B IgrBrlens 9.819507e-003]):6.730944e-003[&B IgrBrlens 5.271971e-003]):4.200393e-002[&B IgrBrlens 3.973783e-002]):1.587094e-001[&B IgrBrlens 1.571807e-001]):1.219973e-001[&B IgrBrlens 1.246448e-001]):8.396377e-002[&B IgrBrlens 9.896279e-002],((50:1.730554e-001[&B IgrBrlens 1.626469e-001],49:1.730554e-001[&B IgrBrlens 1.593069e-001]):7.690826e-002[&B IgrBrlens 7.278896e-002],((8:6.302338e-002[&B IgrBrlens 6.127473e-002],((6:0.000000e+000[&B IgrBrlens 0.000000e+000],3:1.503534e-002[&B IgrBrlens 9.505969e-003]):1.907716e-002[&B IgrBrlens 1.449355e-002],((7:2.418614e-002[&B IgrBrlens 2.440006e-002],4:9.150806e-003[&B IgrBrlens 7.331889e-003]):1.499959e-003[&B IgrBrlens 1.201810e-003],(2:6.178841e-003[&B IgrBrlens 6.591435e-003],5:6.178841e-003[&B IgrBrlens 7.459049e-003]):1.950726e-002[&B IgrBrlens 2.136904e-002]):8.426392e-003[&B IgrBrlens 7.351908e-003]):2.891089e-002[&B IgrBrlens 2.888457e-002]):9.835774e-002[&B IgrBrlens 9.793853e-002],(((51:4.226630e-002[&B IgrBrlens 3.497049e-002],((15:2.063723e-002[&B IgrBrlens 1.982264e-002],14:1.311956e-002[&B IgrBrlens 1.462506e-002]):4.782685e-002[&B IgrBrlens 5.012158e-002],(12:4.404968e-002[&B IgrBrlens 5.345403e-002],(17:4.597669e-003[&B IgrBrlens 4.569198e-003],16:4.597669e-003[&B IgrBrlens 3.640414e-003]):3.945201e-002[&B IgrBrlens 4.806059e-002]):2.441440e-002[&B IgrBrlens 2.447123e-002]):7.381137e-003[&B IgrBrlens 5.939352e-003]):1.687055e-002[&B IgrBrlens 1.983762e-002],((11:4.374957e-002[&B IgrBrlens 5.083901e-002],9:4.374957e-002[&B IgrBrlens 4.661856e-002]):2.042959e-002[&B IgrBrlens 2.349610e-002],10:2.358376e-002[&B IgrBrlens 2.379186e-002]):2.853660e-002[&B IgrBrlens 2.974314e-002]):4.054750e-002[&B IgrBrlens 4.393158e-002],(19:8.587067e-003[&B IgrBrlens 8.505621e-003],18:2.211887e-002[&B IgrBrlens 2.500440e-002]):1.111444e-001[&B IgrBrlens 1.326529e-001]):9.176745e-002[&B IgrBrlens 7.842715e-002]):6.352365e-002[&B IgrBrlens 5.040020e-002]):1.106780e-001[&B IgrBrlens 1.260661e-001]):8.035985e-003[&B IgrBrlens 6.461170e-003],1:3.436187e-001[&B IgrBrlens 3.855982e-001]);
   tree gen.16000 [&B IgrBrlens] = [&R] [&clockrate=4.548740e-003] ((((((25:1.329988e-002[&B IgrBrlens 1.146079e-002],26:1.784862e-002[&B IgrBrlens 1.472489e-002]):2.741504e-002[&B IgrBrlens 2.375266e-002],27:4.526365e-002[&B IgrBrlens 5.250579e-002]):5.519951e-002[&B IgrBrlens 5.696478e-002],((24:2.514830e-002[&B IgrBrlens 2.662764e-002],13:1.605082e-002[&B IgrBrlens 1.413351e-002]):9.091182e-002[&B IgrBrlens 9.547259e-002],(((23:7.585811e-003[&B IgrBrlens 5.671614e-003],22:7.585811e-003[&B IgrBrlens 6.582281e-003]):1.775721e-002[&B IgrBrlens 1.735445e-002],20:3.963946e-003[&B IgrBrlens 3.389756e-003]):6.188702e-002[&B IgrBrlens 5.289427e-002],21:7.267407e-002[&B IgrBrlens 6.876241e-002]):1.973259e-002[&B IgrBrlens 2.101852e-002]):3.507756e-003[&B IgrBrlens 2.286772e-003]):1.444969e-001[&B IgrBrlens 1.414419e-001],(((((44:1.032106e-002[&B IgrBrlens 9.977089e-003],43:2.897089e-002[&B IgrBrlens 3.425463e-002]):1.063109e-002[&B IgrBrlens 1.276712e-002],(46:1.692268e-002[&B IgrBrlens 1.329592e-002],((48:5.105768e-003[&B IgrBrlens 4.589764e-003],45:5.105768e-003[&B IgrBrlens 4.720331e-003]):3.144823e-003[&B IgrBrlens 3.436667e-003],47:8.250590e-003[&B IgrBrlens 1.283866e-002]):8.672091e-003[&B IgrBrlens 7.390421e-003]):2.267930e-002[&B IgrBrlens 2.359573e-002]):3.045834e-003[&B IgrBrlens 3.472871e-003],42:4.264782e-002[&B IgrBrlens 4.524132e-002]):9.894678e-002[&B IgrBrlens 9.488335e-002],((41:4.548740e-003[&B IgrBrlens 4.828230e-003],40:0.000000e+000[&B IgrBrlens 0.000000e+000]):6.197714e-002[&B IgrBrlens 6.144593e-002],39:6.197714e-002[&B IgrBrlens 5.570913e-002]):5.641888e-002[&B IgrBrlens 4.866099e-002]):6.888453e-002[&B IgrBrlens 6.214331e-002],((((34:2.818210e-002[&B IgrBrlens 3.114828e-002],(38:9.124172e-003[&B IgrBrlens 7.131428e-003],37:1.391313e-003[&B IgrBrlens 1.531065e-003]):2.679079e-002[&B IgrBrlens 2.948181e-002]):3.362760e-002[&B IgrBrlens 3.133327e-002],33:3.906600e-002[&B IgrBrlens 3.591564e-002]):9.809638e-003[&B IgrBrlens 8.106294e-003],(35:2.146509e-002[&B IgrBrlens 2.072456e-002],36:2.919795e-002[&B IgrBrlens 2.112756e-002]):5.015425e-002[&B IgrBrlens 4.752013e-002]):2.249539e-002[&B IgrBrlens 2.890914e-002],((31:0.000000e+000[&B IgrBrlens 0.000000e+000],32:4.548740e-003[&B IgrBrlens 4.751669e-003]):6.886218e-002[&B IgrBrlens 7.367284e-002],(28:0.000000e+000[&B IgrBrlens 0.000000e+000],(30:9.090109e-003[&B IgrBrlens 7.238721e-003],29:9.090109e-003[&B IgrBrlens 6.153664e-003]):2.502544e-002[&B IgrBrlens 2.403917e-002]):2.701377e-002[&B IgrBrlens 3.539644e-002]):3.298540e-002[&B IgrBrlens 4.611120e-002]):8.543296e-002[&B IgrBrlens 8.778423e-002]):8.815611e-002[&B IgrBrlens 9.006921e-002]):3.570081e-002[&B IgrBrlens 4.207828e-002],(((8:4.227633e-002[&B IgrBrlens 4.481396e-002],((6:0.000000e+000[&B IgrBrlens 0.000000e+000],3:1.364622e-002[&B IgrBrlens 8.627712e-003]):1.483344e-002[&B IgrBrlens 1.126946e-002],((2:1.209371e-002[&B IgrBrlens 1.380614e-002],5:1.209371e-002[&B IgrBrlens 1.405428e-002]):1.311652e-002[&B IgrBrlens 1.436836e-002],(7:1.364622e-002[&B IgrBrlens 1.299307e-002],4:0.000000e+000[&B IgrBrlens 0.000000e+000]):1.156401e-002[&B IgrBrlens 9.265415e-003]):3.269438e-003[&B IgrBrlens 2.826588e-003]):1.379666e-002[&B IgrBrlens 1.433610e-002]):8.088616e-002[&B IgrBrlens 7.703271e-002],(((((12:3.079771e-002[&B IgrBrlens 3.737284e-002],(17:1.861406e-003[&B IgrBrlens 1.849880e-003],16:1.861406e-003[&B IgrBrlens 1.473854e-003]):2.893630e-002[&B IgrBrlens 3.525032e-002]):1.475912e-002[&B IgrBrlens 1.479348e-002],(15:1.759999e-002[&B IgrBrlens 1.834289e-002],14:1.077688e-002[&B IgrBrlens 1.201356e-002]):2.795684e-002[&B IgrBrlens 2.929820e-002]):1.249867e-002[&B IgrBrlens 8.588853e-003],(11:3.396391e-002[&B IgrBrlens 3.946762e-002],51:3.487347e-003[&B IgrBrlens 3.190253e-003]):2.409159e-002[&B IgrBrlens 2.370612e-002]):2.394111e-002[&B IgrBrlens 3.141897e-002],(10:8.214857e-003[&B IgrBrlens 7.515054e-003],9:4.505965e-002[&B IgrBrlens 4.470167e-002]):3.693696e-002[&B IgrBrlens 4.248124e-002]):3.423162e-002[&B IgrBrlens 3.599955e-002],((19:0.000000e+000[&B IgrBrlens 0.000000e+000],18:1.228160e-002[&B IgrBrlens 1.532344e-002]):5.787807e-002[&B IgrBrlens 6.579803e-002],49:3.513437e-002[&B IgrBrlens 3.234310e-002]):4.606857e-002[&B IgrBrlens 4.587869e-002]):6.470326e-002[&B IgrBrlens 5.529730e-002]):3.865559e-002[&B IgrBrlens 3.417921e-002],50:1.845618e-001[&B IgrBrlens 1.734612e-001]):9.155038e-002[&B IgrBrlens 1.042792e-001]):4.104034e-002[&B IgrBrlens 3.299765e-002],1:2.944088e-001[&B IgrBrlens 3.173239e-001]);
   tree gen.17000 [&B IgrBrlens] = [&R] [&clockrate=5.414863e-003] (((((((26:9.882695e-003[&B IgrBrlens 1.044551e-002],27:9.882695e-003[&B IgrBrlens 1.746912e-002]):8.401803e-003[&B IgrBrlens 1.229376e-002],25:1.286964e-002[&B IgrBrlens 1.299828e-002]):4.236799e-002[&B IgrBrlens 3.877340e-002],24:8.339491e-002[&B IgrBrlens 7.630261e-002]):3.324604e-002[&B IgrBrlens 3.090816e-002],(21:8.544134e-002[&B IgrBrlens 8.577181e-002],(13:6.528003e-002[&B IgrBrlens 6.519727e-002],(20:1.646394e-002[&B IgrBrlens 1.599634e-002],(22:1.829807e-002[&B IgrBrlens 1.776890e-002],23:1.829807e-002[&B IgrBrlens 1.389437e-002]):2.361573e-002[&B IgrBrlens 2.209290e-002]):2.336623e-002[&B IgrBrlens 2.521206e-002]):3.748888e-002[&B IgrBrlens 3.517152e-002]):3.042319e-003[&B IgrBrlens 4.154756e-003]):2.279787e-001[&B IgrBrlens 2.312330e-001],(((49:1.175248e-001[&B IgrBrlens 1.223481e-001],51:1.229397e-001[&B IgrBrlens 1.180835e-001]):2.498064e-002[&B IgrBrlens 2.447199e-002],(((18:4.948906e-002[&B IgrBrlens 4.437202e-002],19:3.486893e-002[&B IgrBrlens 4.038697e-002]):1.059338e-001[&B IgrBrlens 1.098987e-001],(((16:4.343163e-003[&B IgrBrlens 5.485041e-003],17:4.343163e-003[&B IgrBrlens 4.158765e-003]):7.880327e-002[&B IgrBrlens 7.588882e-002],12:8.314644e-002[&B IgrBrlens 8.144063e-002]):1.539953e-002[&B IgrBrlens 1.718143e-002],(15:2.423412e-002[&B IgrBrlens 3.083949e-002],14:1.611183e-002[&B IgrBrlens 1.327360e-002]):7.431185e-002[&B IgrBrlens 6.122123e-002]):5.687685e-002[&B IgrBrlens 5.504174e-002]):1.421090e-002[&B IgrBrlens 1.649936e-002],(9:6.145440e-002[&B IgrBrlens 5.619253e-002],(10:1.595073e-002[&B IgrBrlens 9.566789e-003],11:5.981112e-002[&B IgrBrlens 6.798038e-002]):1.643277e-003[&B IgrBrlens 8.140386e-004]):1.081793e-001[&B IgrBrlens 1.091322e-001]):1.456620e-002[&B IgrBrlens 1.279992e-002]):1.368447e-001[&B IgrBrlens 1.525077e-001],(((3:1.624459e-002[&B IgrBrlens 1.792141e-002],6:0.000000e+000[&B IgrBrlens 0.000000e+000]):4.049003e-002[&B IgrBrlens 4.089716e-002],((7:1.624459e-002[&B IgrBrlens 1.345432e-002],4:0.000000e+000[&B IgrBrlens 0.000000e+000]):1.896693e-002[&B IgrBrlens 1.268387e-002],(5:1.530794e-002[&B IgrBrlens 1.892812e-002],2:1.530794e-002[&B IgrBrlens 1.344295e-002]):1.990358e-002[&B IgrBrlens 2.473934e-002]):2.152310e-002[&B IgrBrlens 1.792153e-002]):9.677191e-002[&B IgrBrlens 9.449197e-002],(8:1.052123e-001[&B IgrBrlens 1.141699e-001],50:1.322866e-001[&B IgrBrlens 1.345004e-001]):4.829421e-002[&B IgrBrlens 4.874803e-002]):9.876931e-002[&B IgrBrlens 1.128886e-001]):3.711223e-002[&B IgrBrlens 3.115068e-002]):8.420576e-002[&B IgrBrlens 9.107654e-002],(((((37:0.000000e+000[&B IgrBrlens 0.000000e+000],38:9.205268e-003[&B IgrBrlens 9.180029e-003]):5.086746e-002[&B IgrBrlens 5.060067e-002],34:5.086746e-002[&B IgrBrlens 3.963383e-002]):6.233577e-002[&B IgrBrlens 6.464118e-002],33:8.612891e-002[&B IgrBrlens 7.934337e-002]):1.386126e-002[&B IgrBrlens 1.886395e-002],(39:1.110211e-001[&B IgrBrlens 9.645698e-002],((41:1.190231e-002[&B IgrBrlens 1.276203e-002],40:6.487444e-003[&B IgrBrlens 6.377200e-003]):9.608546e-002[&B IgrBrlens 9.445264e-002],(((42:3.042929e-002[&B IgrBrlens 3.670357e-002],43:3.042929e-002[&B IgrBrlens 3.278401e-002]):1.312014e-002[&B IgrBrlens 1.058497e-002],44:2.134849e-002[&B IgrBrlens 1.819001e-002]):3.197147e-002[&B IgrBrlens 3.212172e-002],(((45:7.042287e-003[&B IgrBrlens 5.865546e-003],47:7.042287e-003[&B IgrBrlens 5.679930e-003]):4.619465e-003[&B IgrBrlens 3.578996e-003],48:1.166175e-002[&B IgrBrlens 8.517111e-003]):9.297223e-003[&B IgrBrlens 7.875222e-003],46:2.095897e-002[&B IgrBrlens 2.123585e-002]):5.456193e-002[&B IgrBrlens 5.708571e-002]):5.466781e-002[&B IgrBrlens 5.538257e-002]):8.448159e-003[&B IgrBrlens 9.777535e-003]):2.524869e-002[&B IgrBrlens 2.592590e-002]):1.605201e-002[&B IgrBrlens 1.674558e-002],(((36:3.623792e-002[&B IgrBrlens 3.650299e-002],35:2.703265e-002[&B IgrBrlens 2.328738e-002]):3.995817e-002[&B IgrBrlens 4.540464e-002],(31:1.572613e-002[&B IgrBrlens 1.702455e-002],32:2.114100e-002[&B IgrBrlens 1.913831e-002]):6.046995e-002[&B IgrBrlens 6.546263e-002]):3.087279e-002[&B IgrBrlens 2.984896e-002],(29:4.989409e-002[&B IgrBrlens 6.080224e-002],(28:0.000000e+000[&B IgrBrlens 0.000000e+000],30:4.061148e-002[&B IgrBrlens 3.939712e-002]):9.282617e-003[&B IgrBrlens 1.072399e-002]):4.796951e-002[&B IgrBrlens 4.312917e-002]):4.525290e-002[&B IgrBrlens 4.931098e-002]):2.900408e-001[&B IgrBrlens 3.240967e-001]):1.618917e-001[&B IgrBrlens 1.733859e-001],1:5.354855e-001[&B IgrBrlens 5.194628e-001]);
   tree gen.18000 [&B IgrBrlens] = [&R] [&clockrate=6.327839e-003] ((((13:7.489230e-002[&B IgrBrlens 7.479735e-002],(20:1.643466e-002[&B IgrBrlens 1.737308e-002],(22:1.124348e-002[&B IgrBrlens 1.091833e-002],23:1.124348e-002[&B IgrBrlens 8.637018e-003]):3.493202e-002[&B IgrBrlens 2.965613e-002]):2.871679e-002[&B IgrBrlens 3.216454e-002]):5.300834e-002[&B IgrBrlens 5.440768e-002],(21:8.294228e-002[&B IgrBrlens 8.872710e-002],(25:2.266795e-002[&B IgrBrlens 2.101232e-002],((26:6.611597e-003[&B IgrBrlens 6.988122e-003],27:6.611597e-003[&B IgrBrlens 1.168697e-002]):1.166832e-002[&B IgrBrlens 1.707342e-002],24:4.485685e-002[&B IgrBrlens 4.091921e-002]):1.071587e-002[&B IgrBrlens 1.064114e-002]):6.027433e-002[&B IgrBrlens 6.032744e-002]):2.470927e-002[&B IgrBrlens 2.750673e-002]):3.481205e-001[&B IgrBrlens 3.530898e-001],(((8:1.534152e-001[&B IgrBrlens 1.664767e-001],(50:1.544029e-001[&B IgrBrlens 1.590783e-001],((3:3.229167e-002[&B IgrBrlens 3.562492e-002],6:1.330815e-002[&B IgrBrlens 1.385839e-002]):4.924093e-002[&B IgrBrlens 4.973606e-002],(((5:4.995094e-003[&B IgrBrlens 6.176386e-003],7:4.995094e-003[&B IgrBrlens 4.085384e-003]):1.398842e-002[&B IgrBrlens 1.848481e-002],4:0.000000e+000[&B IgrBrlens 0.000000e+000]):2.063464e-002[&B IgrBrlens 1.437778e-002],2:3.961816e-002[&B IgrBrlens 3.479142e-002]):4.191444e-002[&B IgrBrlens 3.805623e-002]):4.123109e-002[&B IgrBrlens 4.025969e-002]):3.065155e-002[&B IgrBrlens 3.401666e-002]):5.944269e-002[&B IgrBrlens 6.794015e-002],(51:1.668746e-001[&B IgrBrlens 1.602829e-001],(((16:3.762842e-003[&B IgrBrlens 5.020850e-003],17:3.762842e-003[&B IgrBrlens 3.945493e-003]):1.003948e-001[&B IgrBrlens 1.006651e-001],(12:9.822177e-002[&B IgrBrlens 9.488387e-002],(15:1.719430e-002[&B IgrBrlens 2.188086e-002],14:7.702542e-003[&B IgrBrlens 7.090080e-003]):8.102747e-002[&B IgrBrlens 7.458463e-002]):5.935857e-003[&B IgrBrlens 6.622702e-003]):9.522592e-002[&B IgrBrlens 9.215351e-002],((18:5.871856e-002[&B IgrBrlens 5.264721e-002],19:4.163339e-002[&B IgrBrlens 4.319169e-002]):1.139635e-001[&B IgrBrlens 1.182291e-001],(11:5.676811e-002[&B IgrBrlens 6.331798e-002],(10:0.000000e+000[&B IgrBrlens 0.000000e+000],9:5.125550e-002[&B IgrBrlens 4.403788e-002]):5.512611e-003[&B IgrBrlens 2.349129e-003]):1.159140e-001[&B IgrBrlens 1.169350e-001]):2.670146e-002[&B IgrBrlens 2.976826e-002]):9.887525e-003[&B IgrBrlens 8.688581e-003]):8.395041e-002[&B IgrBrlens 9.355926e-002]):1.568563e-001[&B IgrBrlens 1.536625e-001],((((((37:6.442889e-003[&B IgrBrlens 6.409097e-003],38:1.720022e-002[&B IgrBrlens 1.719060e-002]):4.175947e-002[&B IgrBrlens 4.171101e-002],33:1.656316e-002[&B IgrBrlens 1.727881e-002]):2.375317e-002[&B IgrBrlens 2.477948e-002],34:7.195552e-002[&B IgrBrlens 5.908928e-002]):6.365112e-002[&B IgrBrlens 6.982692e-002],(((36:2.201279e-002[&B IgrBrlens 1.808719e-002],35:1.125546e-002[&B IgrBrlens 1.027423e-002]):7.329454e-002[&B IgrBrlens 8.328490e-002],(31:4.569067e-002[&B IgrBrlens 4.445468e-002],32:5.201851e-002[&B IgrBrlens 4.709080e-002]):4.961666e-002[&B IgrBrlens 5.725231e-002]):1.794348e-002[&B IgrBrlens 1.666740e-002],(28:4.249454e-003[&B IgrBrlens 4.909294e-003],(30:3.029882e-002[&B IgrBrlens 3.129124e-002],29:3.029882e-002[&B IgrBrlens 3.692293e-002]):2.140943e-002[&B IgrBrlens 1.924912e-002]):5.078523e-002[&B IgrBrlens 5.867097e-002]):3.311317e-002[&B IgrBrlens 3.174673e-002]):4.049994e-002[&B IgrBrlens 5.491276e-002],((((43:4.147388e-002[&B IgrBrlens 4.338695e-002],44:1.552974e-002[&B IgrBrlens 1.386553e-002]):4.329185e-003[&B IgrBrlens 3.492667e-003],42:4.580307e-002[&B IgrBrlens 4.947254e-002]):4.109675e-002[&B IgrBrlens 4.116421e-002],(((45:7.667328e-003[&B IgrBrlens 5.833246e-003],48:7.667328e-003[&B IgrBrlens 6.259213e-003]):1.000926e-002[&B IgrBrlens 9.186435e-003],47:1.767659e-002[&B IgrBrlens 1.425699e-002]):2.622182e-002[&B IgrBrlens 2.443875e-002],46:4.389841e-002[&B IgrBrlens 4.157415e-002]):4.300141e-002[&B IgrBrlens 4.217069e-002]):7.940813e-002[&B IgrBrlens 8.044636e-002],((41:6.327839e-003[&B IgrBrlens 6.408917e-003],40:0.000000e+000[&B IgrBrlens 0.000000e+000]):1.184606e-001[&B IgrBrlens 1.167902e-001],39:1.184606e-001[&B IgrBrlens 1.029206e-001]):1.557539e-002[&B IgrBrlens 1.617746e-002]):5.282794e-002[&B IgrBrlens 5.472346e-002]):1.679008e-001[&B IgrBrlens 1.876153e-001],49:3.060403e-001[&B IgrBrlens 2.863884e-001]):9.531310e-002[&B IgrBrlens 8.000241e-002]):5.441864e-002[&B IgrBrlens 5.889046e-002]):1.997513e-001[&B IgrBrlens 1.928589e-001],1:6.238842e-001[&B IgrBrlens 6.052165e-001]);
   tree gen.19000 [&B IgrBrlens] = [&R] [&clockrate=8.285257e-003] (((((((38:1.408494e-002[&B IgrBrlens 9.620129e-003],37:0.000000e+000[&B IgrBrlens 0.000000e+000]):6.506535e-002[&B IgrBrlens 6.735796e-002],33:2.363907e-002[&B IgrBrlens 2.495870e-002]):3.601236e-002[&B IgrBrlens 3.734881e-002],34:1.010777e-001[&B IgrBrlens 9.706353e-002]):4.890441e-002[&B IgrBrlens 4.401403e-002],(((35:3.688996e-002[&B IgrBrlens 3.497907e-002],36:5.097490e-002[&B IgrBrlens 3.609472e-002]):8.897392e-002[&B IgrBrlens 8.486896e-002],((28:0.000000e+000[&B IgrBrlens 0.000000e+000],(30:2.392177e-002[&B IgrBrlens 2.063506e-002],29:2.392177e-002[&B IgrBrlens 1.418935e-002]):3.821766e-002[&B IgrBrlens 3.671147e-002]):5.329409e-002[&B IgrBrlens 7.496118e-002],31:1.295185e-001[&B IgrBrlens 1.418360e-001]):1.043036e-002[&B IgrBrlens 1.412119e-002]):1.432751e-003[&B IgrBrlens 1.561210e-003],32:1.496668e-001[&B IgrBrlens 1.373105e-001]):2.268549e-002[&B IgrBrlens 2.179824e-002]):3.990641e-002[&B IgrBrlens 5.412743e-002],(((41:8.285257e-003[&B IgrBrlens 8.794331e-003],40:0.000000e+000[&B IgrBrlens 0.000000e+000]):1.031866e-001[&B IgrBrlens 1.024243e-001],((48:6.360884e-002[&B IgrBrlens 6.519564e-002],(46:2.455162e-002[&B IgrBrlens 2.361292e-002],(47:3.108569e-003[&B IgrBrlens 5.146452e-003],45:3.108569e-003[&B IgrBrlens 2.737268e-003]):2.144305e-002[&B IgrBrlens 2.345463e-002]):3.905722e-002[&B IgrBrlens 3.259508e-002]):2.688689e-002[&B IgrBrlens 2.253070e-002],((43:5.294204e-002[&B IgrBrlens 6.657560e-002],44:1.897248e-002[&B IgrBrlens 1.658442e-002]):2.198649e-002[&B IgrBrlens 3.027897e-002],42:7.492852e-002[&B IgrBrlens 8.302421e-002]):1.556721e-002[&B IgrBrlens 1.360777e-002]):5.494566e-002[&B IgrBrlens 5.588892e-002]):7.631536e-003[&B IgrBrlens 7.149203e-003],39:1.108181e-001[&B IgrBrlens 1.114717e-001]):9.315535e-002[&B IgrBrlens 1.035291e-001]):3.622533e-001[&B IgrBrlens 3.499400e-001],((((8:9.759441e-002[&B IgrBrlens 8.714188e-002],((6:9.043204e-003[&B IgrBrlens 7.404787e-003],3:3.389898e-002[&B IgrBrlens 2.604732e-002]):3.819446e-002[&B IgrBrlens 3.127452e-002],(((2:6.802029e-003[&B IgrBrlens 7.270909e-003],5:6.802029e-003[&B IgrBrlens 8.205962e-003]):1.805374e-002[&B IgrBrlens 1.872452e-002],4:0.000000e+000[&B IgrBrlens 0.000000e+000]):9.087483e-003[&B IgrBrlens 8.006914e-003],7:3.394325e-002[&B IgrBrlens 3.223261e-002]):3.815019e-002[&B IgrBrlens 3.466302e-002]):2.550096e-002[&B IgrBrlens 2.585048e-002]):6.088497e-002[&B IgrBrlens 5.638879e-002],(50:1.055465e-001[&B IgrBrlens 9.919836e-002],((19:2.622074e-002[&B IgrBrlens 2.499245e-002],18:4.859093e-002[&B IgrBrlens 5.791522e-002]):5.303806e-002[&B IgrBrlens 4.816008e-002],49:3.783251e-002[&B IgrBrlens 3.646983e-002]):6.771403e-002[&B IgrBrlens 7.329700e-002]):9.435913e-002[&B IgrBrlens 9.135947e-002]):9.173875e-002[&B IgrBrlens 8.746101e-002],((((15:5.078354e-002[&B IgrBrlens 4.975104e-002],14:3.835566e-002[&B IgrBrlens 3.981698e-002]):4.761749e-002[&B IgrBrlens 4.943167e-002],((17:5.201292e-003[&B IgrBrlens 5.322023e-003],16:5.201292e-003[&B IgrBrlens 3.584573e-003]):4.928758e-002[&B IgrBrlens 4.975098e-002],12:5.448887e-002[&B IgrBrlens 8.069744e-002]):4.391216e-002[&B IgrBrlens 3.538903e-002]):2.153660e-002[&B IgrBrlens 2.337018e-002],(11:9.834488e-002[&B IgrBrlens 1.142813e-001],51:4.283365e-002[&B IgrBrlens 4.410337e-002]):2.159275e-002[&B IgrBrlens 1.590631e-002]):1.431301e-002[&B IgrBrlens 1.884427e-002],(9:9.031043e-002[&B IgrBrlens 9.359012e-002],10:2.319985e-002[&B IgrBrlens 2.314943e-002]):4.394020e-002[&B IgrBrlens 4.384471e-002]):2.211903e-001[&B IgrBrlens 2.108965e-001]):1.556299e-001[&B IgrBrlens 1.384159e-001],((27:1.022152e-001[&B IgrBrlens 1.081128e-001],(26:1.455512e-002[&B IgrBrlens 9.581198e-003],25:6.269864e-003[&B IgrBrlens 5.355376e-003]):8.766004e-002[&B IgrBrlens 9.220332e-002]):1.050336e-001[&B IgrBrlens 1.064203e-001],(((24:3.005019e-002[&B IgrBrlens 3.578910e-002],13:1.347967e-002[&B IgrBrlens 1.267258e-002]):6.915347e-002[&B IgrBrlens 6.407190e-002],((23:1.502680e-002[&B IgrBrlens 1.265067e-002],22:1.502680e-002[&B IgrBrlens 1.251065e-002]):3.865355e-002[&B IgrBrlens 3.450787e-002],20:1.473964e-002[&B IgrBrlens 1.156207e-002]):2.895279e-002[&B IgrBrlens 2.345588e-002]):1.342280e-001[&B IgrBrlens 1.316068e-001],21:1.903484e-001[&B IgrBrlens 1.801029e-001]):8.615172e-003[&B IgrBrlens 5.990863e-003]):2.483108e-001[&B IgrBrlens 2.584528e-001]):5.515599e-002[&B IgrBrlens 7.218351e-002]):6.098582e-003[&B IgrBrlens 4.764240e-003],1:4.671026e-001[&B IgrBrlens 4.358799e-001]);
   tree gen.20000 [&B IgrBrlens] = [&R] [&clockrate=7.177716e-003] ((((50:1.658494e-001[&B IgrBrlens 1.508466e-001],(((19:1.514034e-002[&B IgrBrlens 1.320555e-002],18:3.452017e-002[&B IgrBrlens 4.114437e-002]):7.260981e-002[&B IgrBrlens 6.008973e-002],49:5.186157e-002[&B IgrBrlens 4.999358e-002]):7.337442e-002[&B IgrBrlens 7.942409e-002],(8:7.184602e-002[&B IgrBrlens 6.415120e-002],((6:0.000000e+000[&B IgrBrlens 0.000000e+000],3:2.153315e-002[&B IgrBrlens 1.654566e-002]):1.026513e-002[&B IgrBrlens 9.047378e-003],(7:2.940585e-002[&B IgrBrlens 3.094209e-002],((2:8.465700e-003[&B IgrBrlens 9.049261e-003],5:8.465700e-003[&B IgrBrlens 1.021301e-002]):1.306745e-002[&B IgrBrlens 1.483028e-002],4:0.000000e+000[&B IgrBrlens 0.000000e+000]):7.872703e-003[&B IgrBrlens 6.961755e-003]):2.392423e-003[&B IgrBrlens 1.849994e-003]):4.004775e-002[&B IgrBrlens 4.059664e-002]):1.750139e-002[&B IgrBrlens 1.620896e-002]):4.061341e-002[&B IgrBrlens 3.932232e-002]):8.039394e-002[&B IgrBrlens 7.246391e-002],(((11:4.809070e-002[&B IgrBrlens 5.679637e-002],51:0.000000e+000[&B IgrBrlens 0.000000e+000]):5.081926e-002[&B IgrBrlens 3.743604e-002],((15:1.379553e-002[&B IgrBrlens 1.351505e-002],14:3.028956e-003[&B IgrBrlens 3.144357e-003]):4.750320e-002[&B IgrBrlens 4.661265e-002],((17:9.062978e-004[&B IgrBrlens 9.844363e-004],16:9.062978e-004[&B IgrBrlens 5.977436e-004]):5.375623e-002[&B IgrBrlens 5.361772e-002],12:5.466252e-002[&B IgrBrlens 6.470447e-002]):6.636206e-003[&B IgrBrlens 5.348152e-003]):3.761122e-002[&B IgrBrlens 3.958842e-002]):5.620367e-002[&B IgrBrlens 7.399681e-002],(9:1.064689e-001[&B IgrBrlens 1.103354e-001],10:4.832943e-002[&B IgrBrlens 4.014649e-002]):4.864470e-002[&B IgrBrlens 4.457766e-002]):1.463981e-001[&B IgrBrlens 1.461820e-001]):1.457775e-001[&B IgrBrlens 1.296533e-001],(((((41:2.943737e-002[&B IgrBrlens 3.146684e-002],40:2.225965e-002[&B IgrBrlens 2.350774e-002]):4.392784e-002[&B IgrBrlens 4.075123e-002],((43:4.586495e-002[&B IgrBrlens 5.767603e-002],44:1.643631e-002[&B IgrBrlens 1.604034e-002]):1.287972e-002[&B IgrBrlens 2.024572e-002],((48:3.806723e-002[&B IgrBrlens 3.901687e-002],((45:1.989989e-002[&B IgrBrlens 1.752296e-002],46:1.989989e-002[&B IgrBrlens 2.111123e-002]):9.054168e-003[&B IgrBrlens 1.044094e-002],47:2.895405e-002[&B IgrBrlens 3.648092e-002]):9.113179e-003[&B IgrBrlens 7.605376e-003]):1.876468e-002[&B IgrBrlens 1.650730e-002],42:5.683192e-002[&B IgrBrlens 6.297235e-002]):1.912751e-003[&B IgrBrlens 1.443554e-003]):4.404917e-002[&B IgrBrlens 4.282497e-002]):8.502237e-002[&B IgrBrlens 9.885996e-002],(((28:0.000000e+000[&B IgrBrlens 0.000000e+000],(30:2.637897e-002[&B IgrBrlens 2.257757e-002],29:2.637897e-002[&B IgrBrlens 1.637158e-002]):2.745389e-002[&B IgrBrlens 2.744019e-002]):4.616994e-002[&B IgrBrlens 6.494066e-002],31:1.122049e-001[&B IgrBrlens 1.228759e-001]):1.876478e-002[&B IgrBrlens 2.540476e-002],39:1.309697e-001[&B IgrBrlens 1.288453e-001]):2.024015e-002[&B IgrBrlens 1.870288e-002]):9.784408e-003[&B IgrBrlens 1.310378e-002],((35:2.965009e-002[&B IgrBrlens 2.908757e-002],36:4.185221e-002[&B IgrBrlens 2.863661e-002]):6.915502e-002[&B IgrBrlens 6.949492e-002],((34:6.223749e-002[&B IgrBrlens 5.976580e-002],((38:1.220212e-002[&B IgrBrlens 8.820816e-003],37:0.000000e+000[&B IgrBrlens 0.000000e+000]):6.037672e-002[&B IgrBrlens 6.250413e-002],33:2.448815e-002[&B IgrBrlens 2.539692e-002]):1.860761e-003[&B IgrBrlens 1.929815e-003]):3.050262e-002[&B IgrBrlens 3.323744e-002],32:1.121199e-001[&B IgrBrlens 1.028635e-001]):6.065002e-003[&B IgrBrlens 5.382805e-003]):4.998704e-002[&B IgrBrlens 4.803201e-002]):2.693694e-001[&B IgrBrlens 2.599253e-001],(((24:3.579102e-002[&B IgrBrlens 4.398174e-002],13:2.143559e-002[&B IgrBrlens 1.986045e-002]):8.089743e-002[&B IgrBrlens 7.495288e-002],((23:1.301807e-002[&B IgrBrlens 1.034631e-002],22:1.301807e-002[&B IgrBrlens 1.083827e-002]):3.030684e-002[&B IgrBrlens 2.978173e-002],20:9.589654e-003[&B IgrBrlens 7.768984e-003]):5.900810e-002[&B IgrBrlens 4.780496e-002]):1.070218e-001[&B IgrBrlens 1.049318e-001],((27:7.754794e-002[&B IgrBrlens 8.496504e-002],(26:3.681541e-002[&B IgrBrlens 2.423448e-002],25:2.963770e-002[&B IgrBrlens 3.117377e-002]):4.073253e-002[&B IgrBrlens 4.284363e-002]):9.577532e-002[&B IgrBrlens 9.703978e-002],21:1.661455e-001[&B IgrBrlens 1.572028e-001]):2.024054e-002[&B IgrBrlens 1.293478e-002]):1.887092e-001[&B IgrBrlens 1.964169e-001]):1.692558e-002[&B IgrBrlens 2.215078e-002]):4.679822e-002[&B IgrBrlens 3.697503e-002],1:4.029305e-001[&B IgrBrlens 3.878150e-001]);
   tree gen.21000 [&B IgrBrlens] = [&R] [&clockrate=7.766289e-003] ((((50:1.472130e-001[&B IgrBrlens 1.338961e-001],(8:9.372503e-002[&B IgrBrlens 8.368693e-002],((6:0.000000e+000[&B IgrBrlens 0.000000e+000],3:2.329887e-002[&B IgrBrlens 1.790240e-002]):2.098119e-002[&B IgrBrlens 1.828507e-002],(7:2.843164e-002[&B IgrBrlens 3.189142e-002],((2:1.331481e-002[&B IgrBrlens 1.456505e-002],5:1.331481e-002[&B IgrBrlens 1.606298e-002]):9.984054e-003[&B IgrBrlens 1.133093e-002],4:0.000000e+000[&B IgrBrlens 0.000000e+000]):5.132774e-003[&B IgrBrlens 4.538862e-003]):1.584842e-002[&B IgrBrlens 1.225514e-002]):4.944497e-002[&B IgrBrlens 5.012266e-002]):1.465654e-002[&B IgrBrlens 1.357419e-002]):9.164795e-002[&B IgrBrlens 9.087633e-002],(((11:9.543107e-002[&B IgrBrlens 1.151078e-001],(((15:1.164943e-002[&B IgrBrlens 1.203044e-002],14:0.000000e+000[&B IgrBrlens 0.000000e+000]):6.050800e-002[&B IgrBrlens 5.318366e-002],((17:5.153808e-003[&B IgrBrlens 5.259884e-003],16:5.153808e-003[&B IgrBrlens 3.139595e-003]):6.213917e-002[&B IgrBrlens 6.597046e-002],12:6.729297e-002[&B IgrBrlens 8.603529e-002]):4.864463e-003[&B IgrBrlens 5.120185e-003]):1.339109e-002[&B IgrBrlens 1.079195e-002],51:3.351439e-002[&B IgrBrlens 2.754420e-002]):9.882547e-003[&B IgrBrlens 7.692769e-003]):6.765522e-002[&B IgrBrlens 8.138084e-002],(9:8.009502e-002[&B IgrBrlens 9.243931e-002],10:1.718808e-002[&B IgrBrlens 1.716211e-002]):8.299127e-002[&B IgrBrlens 7.678926e-002]):2.234432e-002[&B IgrBrlens 2.257115e-002],((19:1.670752e-002[&B IgrBrlens 1.382664e-002],18:3.767649e-002[&B IgrBrlens 4.278159e-002]):8.428199e-002[&B IgrBrlens 7.146321e-002],49:6.215807e-002[&B IgrBrlens 5.991921e-002]):6.347212e-002[&B IgrBrlens 6.870535e-002]):1.132308e-001[&B IgrBrlens 1.020617e-001]):1.981827e-001[&B IgrBrlens 1.883397e-001],(((39:1.430541e-001[&B IgrBrlens 1.556313e-001],((41:2.196524e-002[&B IgrBrlens 2.347957e-002],40:1.419895e-002[&B IgrBrlens 1.477629e-002]):1.189700e-001[&B IgrBrlens 1.238074e-001],((((46:3.337671e-002[&B IgrBrlens 3.540841e-002],((47:5.887768e-003[&B IgrBrlens 6.634379e-003],45:5.887768e-003[&B IgrBrlens 5.311302e-003]):8.640841e-003[&B IgrBrlens 7.996370e-003],48:1.452861e-002[&B IgrBrlens 1.489104e-002]):1.884810e-002[&B IgrBrlens 1.653158e-002]):1.158072e-002[&B IgrBrlens 1.202402e-002],42:4.495743e-002[&B IgrBrlens 5.477972e-002]):6.853814e-003[&B IgrBrlens 1.094198e-002],44:1.996946e-002[&B IgrBrlens 2.053811e-002]):4.307416e-003[&B IgrBrlens 3.250809e-003],43:5.611866e-002[&B IgrBrlens 6.219981e-002]):1.166584e-001[&B IgrBrlens 1.138905e-001]):9.885124e-003[&B IgrBrlens 1.149395e-002]):1.563563e-002[&B IgrBrlens 2.300783e-002],(((28:0.000000e+000[&B IgrBrlens 0.000000e+000],(30:4.229619e-003[&B IgrBrlens 3.488441e-003],29:4.229619e-003[&B IgrBrlens 2.625028e-003]):5.401755e-002[&B IgrBrlens 4.902204e-002]):2.670369e-002[&B IgrBrlens 3.756026e-002],31:9.815354e-002[&B IgrBrlens 1.074882e-001]):3.011362e-002[&B IgrBrlens 4.076943e-002],(((35:3.950374e-002[&B IgrBrlens 3.875428e-002],36:5.270643e-002[&B IgrBrlens 3.606342e-002]):4.391289e-002[&B IgrBrlens 4.412873e-002],((34:6.125278e-002[&B IgrBrlens 5.882020e-002],(38:1.320269e-002[&B IgrBrlens 9.125091e-003],37:0.000000e+000[&B IgrBrlens 0.000000e+000]):6.125278e-002[&B IgrBrlens 6.341105e-002]):5.328549e-003[&B IgrBrlens 5.526296e-003],33:2.774988e-002[&B IgrBrlens 2.930049e-002]):1.683530e-002[&B IgrBrlens 1.834473e-002]):1.725349e-002[&B IgrBrlens 1.469206e-002],32:1.216391e-001[&B IgrBrlens 1.028162e-001]):1.439435e-002[&B IgrBrlens 1.272798e-002]):3.042257e-002[&B IgrBrlens 2.811193e-002]):3.267917e-001[&B IgrBrlens 3.153343e-001],(((26:3.618172e-002[&B IgrBrlens 2.494365e-002],25:2.841543e-002[&B IgrBrlens 2.988815e-002]):1.907480e-002[&B IgrBrlens 2.045962e-002],27:5.525651e-002[&B IgrBrlens 6.054154e-002]):1.209140e-001[&B IgrBrlens 1.225103e-001],((21:6.652532e-002[&B IgrBrlens 6.097511e-002],((23:2.627741e-002[&B IgrBrlens 2.466383e-002],22:2.627741e-002[&B IgrBrlens 2.187741e-002]):3.011077e-002[&B IgrBrlens 2.644393e-002],20:1.988662e-002[&B IgrBrlens 1.708049e-002]):3.498926e-002[&B IgrBrlens 2.834922e-002]):1.464968e-002[&B IgrBrlens 9.607466e-003],(24:4.803718e-002[&B IgrBrlens 5.903041e-002],13:3.250460e-002[&B IgrBrlens 3.011608e-002]):7.352252e-002[&B IgrBrlens 6.811990e-002]):8.722923e-002[&B IgrBrlens 8.381494e-002]):2.572768e-001[&B IgrBrlens 2.491220e-001]):1.136264e-002[&B IgrBrlens 1.467888e-002]):6.939800e-003[&B IgrBrlens 5.582483e-003],1:4.051520e-001[&B IgrBrlens 4.329915e-001]);
   tree gen.22000 [&B IgrBrlens] = [&R] [&clockrate=7.265136e-003] ((((51:1.066731e-001[&B IgrBrlens 9.805660e-002],(((11:5.844539e-002[&B IgrBrlens 5.693371e-002],9:5.844539e-002[&B IgrBrlens 5.021532e-002]):1.625255e-003[&B IgrBrlens 6.761666e-004],10:1.223042e-003[&B IgrBrlens 1.324729e-003]):8.091367e-002[&B IgrBrlens 8.764103e-002],(12:1.107112e-001[&B IgrBrlens 1.131437e-001],((15:1.580774e-002[&B IgrBrlens 1.659773e-002],14:4.910031e-003[&B IgrBrlens 4.356129e-003]):4.034520e-002[&B IgrBrlens 4.608103e-002],(16:1.800416e-002[&B IgrBrlens 2.041637e-002],17:1.800416e-002[&B IgrBrlens 2.105511e-002]):3.814878e-002[&B IgrBrlens 3.372822e-002]):5.455827e-002[&B IgrBrlens 5.083202e-002]):3.027311e-002[&B IgrBrlens 3.935841e-002]):1.436519e-002[&B IgrBrlens 1.440529e-002]):3.215200e-001[&B IgrBrlens 3.070711e-001],(((((18:4.445695e-002[&B IgrBrlens 3.745234e-002],19:2.484108e-002[&B IgrBrlens 2.594660e-002]):1.356952e-001[&B IgrBrlens 1.417341e-001],49:1.242106e-001[&B IgrBrlens 1.210796e-001]):9.861278e-003[&B IgrBrlens 7.560584e-003],50:1.340718e-001[&B IgrBrlens 1.260423e-001]):3.793979e-002[&B IgrBrlens 4.229738e-002],(((3:2.179541e-002[&B IgrBrlens 2.545034e-002],6:0.000000e+000[&B IgrBrlens 0.000000e+000]):2.337626e-002[&B IgrBrlens 2.488248e-002],((2:1.267225e-002[&B IgrBrlens 1.312090e-002],5:1.267225e-002[&B IgrBrlens 1.450376e-002]):1.439264e-002[&B IgrBrlens 1.901896e-002],(7:2.179541e-002[&B IgrBrlens 2.312073e-002],4:0.000000e+000[&B IgrBrlens 0.000000e+000]):5.269482e-003[&B IgrBrlens 3.539380e-003]):1.810678e-002[&B IgrBrlens 1.475129e-002]):4.657944e-002[&B IgrBrlens 4.676539e-002],8:9.175111e-002[&B IgrBrlens 1.014384e-001]):4.393484e-002[&B IgrBrlens 4.310252e-002]):1.765206e-001[&B IgrBrlens 1.701628e-001],((((22:3.367932e-002[&B IgrBrlens 3.415239e-002],23:3.367932e-002[&B IgrBrlens 2.714335e-002]):6.672157e-002[&B IgrBrlens 5.837495e-002],20:6.625475e-002[&B IgrBrlens 6.436790e-002]):2.695911e-002[&B IgrBrlens 2.611171e-002],13:1.273600e-001[&B IgrBrlens 1.223870e-001]):2.794574e-002[&B IgrBrlens 2.842664e-002],(21:5.188254e-002[&B IgrBrlens 5.213253e-002],((25:2.353959e-002[&B IgrBrlens 2.183961e-002],(26:1.876242e-002[&B IgrBrlens 1.980647e-002],27:1.876242e-002[&B IgrBrlens 2.478695e-002]):1.204230e-002[&B IgrBrlens 1.658770e-002]):2.066873e-002[&B IgrBrlens 2.213578e-002],24:8.198702e-002[&B IgrBrlens 6.585825e-002]):7.674232e-003[&B IgrBrlens 9.599509e-003]):8.017476e-002[&B IgrBrlens 7.764659e-002]):2.164749e-001[&B IgrBrlens 2.143082e-001]):7.239571e-002[&B IgrBrlens 7.657703e-002]):4.051349e-002[&B IgrBrlens 4.574604e-002],(((44:2.800456e-002[&B IgrBrlens 2.447569e-002],((43:4.354471e-002[&B IgrBrlens 4.442374e-002],((48:1.034333e-002[&B IgrBrlens 8.784232e-003],(47:7.750280e-003[&B IgrBrlens 6.394837e-003],45:7.750280e-003[&B IgrBrlens 5.896355e-003]):2.593046e-003[&B IgrBrlens 2.491772e-003]):9.690077e-003[&B IgrBrlens 8.379880e-003],46:2.003340e-002[&B IgrBrlens 2.079483e-002]):2.351130e-002[&B IgrBrlens 2.788116e-002]):6.411519e-003[&B IgrBrlens 6.777056e-003],42:4.995622e-002[&B IgrBrlens 4.708094e-002]):7.835396e-003[&B IgrBrlens 5.388838e-003]):6.566479e-002[&B IgrBrlens 6.329345e-002],((41:7.265136e-003[&B IgrBrlens 7.990269e-003],40:0.000000e+000[&B IgrBrlens 0.000000e+000]):6.071391e-002[&B IgrBrlens 5.762200e-002],39:6.071391e-002[&B IgrBrlens 5.652836e-002]):2.569030e-002[&B IgrBrlens 2.904160e-002]):9.357709e-002[&B IgrBrlens 9.818661e-002],((((30:8.588563e-003[&B IgrBrlens 9.560750e-003],29:8.588563e-003[&B IgrBrlens 9.887810e-003]):5.108838e-002[&B IgrBrlens 4.921064e-002],28:5.188425e-003[&B IgrBrlens 6.054684e-003]):1.614861e-002[&B IgrBrlens 1.985137e-002],(31:1.556235e-002[&B IgrBrlens 1.679198e-002],32:2.282748e-002[&B IgrBrlens 1.889723e-002]):7.261395e-002[&B IgrBrlens 7.835143e-002]):4.333836e-002[&B IgrBrlens 4.105351e-002],((34:5.296856e-002[&B IgrBrlens 4.588185e-002],(33:8.267829e-003[&B IgrBrlens 9.076366e-003],(37:0.000000e+000[&B IgrBrlens 0.000000e+000],38:1.235073e-002[&B IgrBrlens 1.069968e-002]):4.459351e-002[&B IgrBrlens 3.866884e-002]):8.375053e-003[&B IgrBrlens 9.194076e-003]):3.478286e-002[&B IgrBrlens 3.492231e-002],(36:7.487770e-002[&B IgrBrlens 6.922094e-002],35:6.252696e-002[&B IgrBrlens 5.760054e-002]):2.522446e-002[&B IgrBrlens 3.267821e-002]):3.141249e-002[&B IgrBrlens 3.676167e-002]):4.846666e-002[&B IgrBrlens 4.372438e-002]):3.374017e-001[&B IgrBrlens 3.670633e-001]):7.135439e-002[&B IgrBrlens 7.572530e-002],1:4.964701e-001[&B IgrBrlens 4.855524e-001]);
   tree gen.23000 [&B IgrBrlens] = [&R] [&clockrate=9.029759e-003] ((((8:1.016382e-001[&B IgrBrlens 9.704594e-002],(7:4.957992e-002[&B IgrBrlens 5.561319e-002],((6:0.000000e+000[&B IgrBrlens 0.000000e+000],3:2.708928e-002[&B IgrBrlens 2.175318e-002]):1.586439e-002[&B IgrBrlens 1.291134e-002],((2:2.184440e-002[&B IgrBrlens 2.389556e-002],5:2.184440e-002[&B IgrBrlens 3.294604e-002]):5.244877e-003[&B IgrBrlens 6.038457e-003],4:0.000000e+000[&B IgrBrlens 0.000000e+000]):1.586439e-002[&B IgrBrlens 1.235628e-002]):6.626258e-003[&B IgrBrlens 5.125652e-003]):5.205825e-002[&B IgrBrlens 4.665744e-002]):1.243411e-001[&B IgrBrlens 1.332442e-001],(((51:7.316285e-002[&B IgrBrlens 6.285682e-002],((((17:6.816180e-003[&B IgrBrlens 5.582406e-003],16:6.816180e-003[&B IgrBrlens 4.173688e-003]):5.213866e-002[&B IgrBrlens 5.371737e-002],12:5.895484e-002[&B IgrBrlens 7.537483e-002]):1.735920e-002[&B IgrBrlens 1.824267e-002],(15:3.664582e-002[&B IgrBrlens 4.423139e-002],14:2.310118e-002[&B IgrBrlens 1.985377e-002]):3.966822e-002[&B IgrBrlens 3.409192e-002]):4.136926e-002[&B IgrBrlens 3.333970e-002],11:1.176833e-001[&B IgrBrlens 1.419481e-001]):1.597893e-002[&B IgrBrlens 1.372807e-002]):5.009592e-002[&B IgrBrlens 5.490452e-002],(9:1.099413e-001[&B IgrBrlens 1.279532e-001],10:3.680024e-002[&B IgrBrlens 3.357894e-002]):7.381686e-002[&B IgrBrlens 6.735532e-002]):9.630615e-002[&B IgrBrlens 9.877720e-002],(50:1.916339e-001[&B IgrBrlens 1.697399e-001],(49:1.070423e-001[&B IgrBrlens 1.018990e-001],(19:4.243755e-002[&B IgrBrlens 3.742749e-002],18:6.681790e-002[&B IgrBrlens 7.389022e-002]):1.097536e-001[&B IgrBrlens 8.748377e-002]):8.459158e-002[&B IgrBrlens 7.587826e-002]):1.890126e-002[&B IgrBrlens 1.908500e-002]):6.059294e-002[&B IgrBrlens 6.006287e-002]):2.447447e-001[&B IgrBrlens 2.233173e-001],(((39:1.637685e-001[&B IgrBrlens 1.781669e-001],((41:1.536921e-002[&B IgrBrlens 1.729721e-002],40:6.339447e-003[&B IgrBrlens 7.202369e-003]):5.179590e-002[&B IgrBrlens 5.919340e-002],((42:8.914785e-002[&B IgrBrlens 8.854883e-002],(46:3.605607e-002[&B IgrBrlens 3.430184e-002],(45:3.165991e-002[&B IgrBrlens 3.180755e-002],(47:2.068401e-002[&B IgrBrlens 2.133182e-002],48:2.068401e-002[&B IgrBrlens 2.256049e-002]):1.097590e-002[&B IgrBrlens 9.948861e-003]):4.396165e-003[&B IgrBrlens 4.564446e-003]):5.309177e-002[&B IgrBrlens 5.208853e-002]):1.162355e-003[&B IgrBrlens 9.119378e-004],(44:6.095490e-003[&B IgrBrlens 5.966484e-003],43:4.311750e-002[&B IgrBrlens 4.778982e-002]):4.719270e-002[&B IgrBrlens 5.272813e-002]):1.387691e-002[&B IgrBrlens 2.248435e-002]):1.056332e-001[&B IgrBrlens 1.237450e-001]):4.050775e-002[&B IgrBrlens 5.960716e-002],(((28:3.625648e-003[&B IgrBrlens 4.821390e-003],(30:2.484817e-002[&B IgrBrlens 2.454301e-002],29:2.484817e-002[&B IgrBrlens 1.560441e-002]):4.650067e-002[&B IgrBrlens 4.274094e-002]):2.113503e-002[&B IgrBrlens 2.810538e-002],(35:3.801491e-002[&B IgrBrlens 3.518548e-002],36:5.336550e-002[&B IgrBrlens 4.296891e-002]):5.446896e-002[&B IgrBrlens 5.485372e-002]):5.480269e-002[&B IgrBrlens 6.667897e-002],((32:3.834694e-002[&B IgrBrlens 3.241299e-002],31:2.931718e-002[&B IgrBrlens 2.934930e-002]):1.061152e-001[&B IgrBrlens 9.088193e-002],((33:3.867508e-003[&B IgrBrlens 4.208821e-003],(38:1.535059e-002[&B IgrBrlens 1.123442e-002],37:0.000000e+000[&B IgrBrlens 0.000000e+000]):4.901630e-002[&B IgrBrlens 5.074342e-002]):5.292669e-002[&B IgrBrlens 5.759754e-002],34:1.019430e-001[&B IgrBrlens 9.917789e-002]):1.813885e-002[&B IgrBrlens 2.098719e-002]):2.720472e-002[&B IgrBrlens 2.522810e-002]):4.163914e-002[&B IgrBrlens 3.937454e-002]):2.495533e-001[&B IgrBrlens 2.345372e-001],((27:7.488025e-002[&B IgrBrlens 8.131348e-002],(25:2.842997e-002[&B IgrBrlens 2.788610e-002],26:3.745973e-002[&B IgrBrlens 2.582471e-002]):3.742052e-002[&B IgrBrlens 3.438802e-002]):9.259790e-002[&B IgrBrlens 9.936305e-002],(((23:5.470585e-002[&B IgrBrlens 5.142974e-002],22:5.470585e-002[&B IgrBrlens 5.162898e-002]):1.527083e-002[&B IgrBrlens 1.307461e-002],20:2.753682e-002[&B IgrBrlens 2.442339e-002]):3.983369e-002[&B IgrBrlens 4.021017e-002],((24:4.902813e-002[&B IgrBrlens 6.281746e-002],13:3.096862e-002[&B IgrBrlens 2.869296e-002]):6.970336e-002[&B IgrBrlens 6.458138e-002],21:7.177675e-002[&B IgrBrlens 6.859451e-002]):9.138399e-003[&B IgrBrlens 5.618405e-003]):7.753324e-002[&B IgrBrlens 6.268728e-002]):2.258521e-001[&B IgrBrlens 2.305695e-001]):1.315724e-001[&B IgrBrlens 1.678186e-001]):3.931993e-003[&B IgrBrlens 3.743606e-003],1:4.746560e-001[&B IgrBrlens 4.602358e-001]);
   tree gen.24000 [&B IgrBrlens] = [&R] [&clockrate=7.007416e-003] ((((((20:5.557946e-003[&B IgrBrlens 5.170838e-003],(23:1.216127e-002[&B IgrBrlens 9.457169e-003],22:1.216127e-002[&B IgrBrlens 1.294138e-002]):2.633153e-002[&B IgrBrlens 2.361239e-002]):4.450787e-002[&B IgrBrlens 4.310886e-002],(13:2.629590e-002[&B IgrBrlens 2.661172e-002],24:4.031073e-002[&B IgrBrlens 3.427272e-002]):5.670477e-002[&B IgrBrlens 6.523131e-002]):5.154166e-002[&B IgrBrlens 5.242861e-002],((25:1.595788e-002[&B IgrBrlens 1.319494e-002],(27:1.825937e-002[&B IgrBrlens 2.222585e-002],26:1.825937e-002[&B IgrBrlens 2.284020e-002]):4.705927e-003[&B IgrBrlens 6.835950e-003]):5.699103e-002[&B IgrBrlens 6.103623e-002],21:7.294892e-002[&B IgrBrlens 7.330040e-002]):3.916968e-002[&B IgrBrlens 4.236848e-002]):1.597557e-001[&B IgrBrlens 1.483852e-001],(((39:7.480168e-002[&B IgrBrlens 7.588110e-002],((41:7.007416e-003[&B IgrBrlens 6.905680e-003],40:0.000000e+000[&B IgrBrlens 0.000000e+000]):5.332661e-002[&B IgrBrlens 5.061091e-002],((42:5.096396e-002[&B IgrBrlens 5.272357e-002],(43:3.183068e-002[&B IgrBrlens 3.024830e-002],44:3.100272e-003[&B IgrBrlens 3.043762e-003]):1.913329e-002[&B IgrBrlens 1.878454e-002]):2.835093e-003[&B IgrBrlens 1.979106e-003],((46:1.642588e-002[&B IgrBrlens 1.755995e-002],(47:1.428371e-002[&B IgrBrlens 1.199503e-002],48:1.428371e-002[&B IgrBrlens 1.218953e-002]):2.142171e-003[&B IgrBrlens 2.133741e-003]):1.198503e-002[&B IgrBrlens 1.158586e-002],45:2.841091e-002[&B IgrBrlens 2.431904e-002]):2.538815e-002[&B IgrBrlens 2.947610e-002]):3.526537e-002[&B IgrBrlens 3.564300e-002]):2.147508e-002[&B IgrBrlens 2.398404e-002]):5.123917e-002[&B IgrBrlens 5.126246e-002],(33:1.476612e-002[&B IgrBrlens 1.764186e-002],(34:4.230608e-002[&B IgrBrlens 3.915194e-002],(37:0.000000e+000[&B IgrBrlens 0.000000e+000],38:1.191261e-002[&B IgrBrlens 1.000560e-002]):4.230608e-002[&B IgrBrlens 3.668531e-002]):7.497118e-003[&B IgrBrlens 8.957203e-003]):6.432505e-002[&B IgrBrlens 7.449455e-002]):5.105517e-002[&B IgrBrlens 5.007842e-002],((36:5.122221e-002[&B IgrBrlens 4.735254e-002],35:3.930960e-002[&B IgrBrlens 3.980491e-002]):1.127032e-001[&B IgrBrlens 1.382614e-001],(((30:4.754660e-003[&B IgrBrlens 5.473751e-003],29:4.754660e-003[&B IgrBrlens 6.253836e-003]):5.213366e-002[&B IgrBrlens 5.021749e-002],28:4.332702e-003[&B IgrBrlens 4.811717e-003]):2.902742e-002[&B IgrBrlens 3.223663e-002],(31:1.932071e-003[&B IgrBrlens 2.127019e-003],32:8.939486e-003[&B IgrBrlens 6.987738e-003]):9.589627e-002[&B IgrBrlens 1.055723e-001]):6.609704e-002[&B IgrBrlens 6.759099e-002]):1.317065e-002[&B IgrBrlens 1.421762e-002]):1.487353e-001[&B IgrBrlens 1.618109e-001]):1.123371e-001[&B IgrBrlens 1.145643e-001],((50:1.645677e-001[&B IgrBrlens 1.673547e-001],((49:1.165547e-001[&B IgrBrlens 1.113522e-001],(18:1.892002e-002[&B IgrBrlens 1.935846e-002],19:0.000000e+000[&B IgrBrlens 0.000000e+000]):1.515918e-001[&B IgrBrlens 1.520266e-001]):1.137198e-002[&B IgrBrlens 1.156614e-002],((5:3.985716e-002[&B IgrBrlens 4.318886e-002],(7:2.309379e-002[&B IgrBrlens 2.553469e-002],(2:2.102225e-002[&B IgrBrlens 2.261096e-002],4:0.000000e+000[&B IgrBrlens 0.000000e+000]):2.071546e-003[&B IgrBrlens 1.503876e-003]):1.676337e-002[&B IgrBrlens 1.424469e-002]):1.256994e-002[&B IgrBrlens 1.630458e-002],((3:2.102225e-002[&B IgrBrlens 2.454752e-002],6:0.000000e+000[&B IgrBrlens 0.000000e+000]):2.815567e-002[&B IgrBrlens 2.996984e-002],8:4.917792e-002[&B IgrBrlens 5.361978e-002]):3.249182e-003[&B IgrBrlens 3.285966e-003]):4.046248e-002[&B IgrBrlens 4.306254e-002]):3.664101e-002[&B IgrBrlens 2.829018e-002]):6.407287e-002[&B IgrBrlens 6.528123e-002],(((11:5.278121e-002[&B IgrBrlens 5.537359e-002],9:5.278121e-002[&B IgrBrlens 4.779654e-002]):3.978855e-003[&B IgrBrlens 1.655352e-003],10:0.000000e+000[&B IgrBrlens 0.000000e+000]):1.092829e-001[&B IgrBrlens 1.093751e-001],(51:3.341752e-002[&B IgrBrlens 3.071822e-002],((15:1.924319e-002[&B IgrBrlens 1.857351e-002],14:8.732065e-003[&B IgrBrlens 9.924486e-003]):5.979117e-002[&B IgrBrlens 6.093689e-002],(12:6.623170e-002[&B IgrBrlens 7.157156e-002],(16:2.256191e-003[&B IgrBrlens 2.478225e-003],17:2.256191e-003[&B IgrBrlens 2.406991e-003]):6.397551e-002[&B IgrBrlens 5.656222e-002]):1.280266e-002[&B IgrBrlens 1.321557e-002]):1.332839e-003[&B IgrBrlens 1.732839e-003]):8.567581e-002[&B IgrBrlens 8.796610e-002]):1.165546e-001[&B IgrBrlens 1.158960e-001]):1.555709e-001[&B IgrBrlens 1.626591e-001]):4.377042e-002[&B IgrBrlens 4.645164e-002],1:3.929447e-001[&B IgrBrlens 3.843036e-001]);
   tree gen.25000 [&B IgrBrlens] = [&R] [&clockrate=8.722411e-003] (((((((13:3.320900e-002[&B IgrBrlens 3.436485e-002],24:5.065382e-002[&B IgrBrlens 4.616565e-002]):1.720288e-002[&B IgrBrlens 2.003646e-002],(23:1.213945e-002[&B IgrBrlens 1.066263e-002],22:1.213945e-002[&B IgrBrlens 1.291816e-002]):3.827243e-002[&B IgrBrlens 3.779133e-002]):1.788543e-002[&B IgrBrlens 1.794607e-002],20:2.730197e-002[&B IgrBrlens 2.644380e-002]):1.186700e-001[&B IgrBrlens 1.131889e-001],((25:8.327677e-003[&B IgrBrlens 6.920714e-003],(27:1.240808e-002[&B IgrBrlens 1.398863e-002],26:1.240808e-002[&B IgrBrlens 1.555167e-002]):4.642007e-003[&B IgrBrlens 6.444887e-003]):5.826251e-002[&B IgrBrlens 6.239796e-002],21:6.659019e-002[&B IgrBrlens 6.691104e-002]):9.246543e-002[&B IgrBrlens 9.247608e-002]):1.140277e-001[&B IgrBrlens 1.059119e-001],(((39:1.040217e-001[&B IgrBrlens 1.055228e-001],((41:8.722411e-003[&B IgrBrlens 7.847250e-003],40:0.000000e+000[&B IgrBrlens 0.000000e+000]):9.305477e-002[&B IgrBrlens 8.946664e-002],(((43:3.945889e-002[&B IgrBrlens 3.801412e-002],44:3.697005e-003[&B IgrBrlens 3.331523e-003]):1.259626e-002[&B IgrBrlens 1.327880e-002],(46:2.788899e-002[&B IgrBrlens 2.893194e-002],(48:1.923519e-002[&B IgrBrlens 2.113773e-002],(45:5.300206e-003[&B IgrBrlens 4.534694e-003],47:5.300206e-003[&B IgrBrlens 4.244439e-003]):1.393498e-002[&B IgrBrlens 1.388014e-002]):8.653803e-003[&B IgrBrlens 7.956614e-003]):2.416616e-002[&B IgrBrlens 2.920838e-002]):1.562806e-002[&B IgrBrlens 1.130974e-002],42:6.768321e-002[&B IgrBrlens 7.002007e-002]):6.985586e-002[&B IgrBrlens 7.060389e-002]):1.096693e-002[&B IgrBrlens 1.243436e-002]):5.335244e-002[&B IgrBrlens 5.337669e-002],(33:2.509925e-002[&B IgrBrlens 2.610514e-002],((37:0.000000e+000[&B IgrBrlens 0.000000e+000],38:1.482810e-002[&B IgrBrlens 1.362932e-002]):3.557071e-002[&B IgrBrlens 3.084480e-002],34:3.557071e-002[&B IgrBrlens 3.046931e-002]):3.314060e-002[&B IgrBrlens 3.959482e-002]):7.383473e-002[&B IgrBrlens 8.550767e-002]):5.851235e-002[&B IgrBrlens 5.253502e-002],(((36:4.552979e-002[&B IgrBrlens 4.209017e-002],35:3.070169e-002[&B IgrBrlens 3.134308e-002]):3.555856e-002[&B IgrBrlens 4.362232e-002],(31:1.164999e-002[&B IgrBrlens 1.282549e-002],32:2.037240e-002[&B IgrBrlens 1.411114e-002]):6.943835e-002[&B IgrBrlens 7.644477e-002]):7.674614e-002[&B IgrBrlens 7.848078e-002],((30:1.037969e-002[&B IgrBrlens 1.200176e-002],29:1.037969e-002[&B IgrBrlens 1.365247e-002]):5.503840e-002[&B IgrBrlens 5.342341e-002],28:0.000000e+000[&B IgrBrlens 0.000000e+000]):7.758830e-002[&B IgrBrlens 8.616631e-002]):5.805200e-002[&B IgrBrlens 6.210973e-002]):1.243594e-001[&B IgrBrlens 1.371234e-001]):1.483117e-001[&B IgrBrlens 1.512522e-001],(((49:1.322538e-001[&B IgrBrlens 1.263506e-001],(18:6.775561e-002[&B IgrBrlens 6.932571e-002],19:4.420510e-002[&B IgrBrlens 4.068267e-002]):1.316607e-001[&B IgrBrlens 1.374189e-001]):9.376837e-002[&B IgrBrlens 9.426613e-002],(((5:3.896522e-002[&B IgrBrlens 4.471335e-002],(4:6.223636e-003[&B IgrBrlens 4.518162e-003],2:3.239087e-002[&B IgrBrlens 2.900360e-002]):6.574353e-003[&B IgrBrlens 4.772771e-003]):2.333790e-002[&B IgrBrlens 2.248964e-002],(((3:3.199498e-002[&B IgrBrlens 3.769166e-002],6:5.827743e-003[&B IgrBrlens 6.203244e-003]):1.322648e-002[&B IgrBrlens 1.407871e-002],7:4.522146e-002[&B IgrBrlens 4.591345e-002]):2.416026e-003[&B IgrBrlens 3.077314e-003],8:4.763748e-002[&B IgrBrlens 5.194021e-002]):1.466564e-002[&B IgrBrlens 1.569201e-002]):2.408923e-002[&B IgrBrlens 2.563717e-002],50:1.300044e-001[&B IgrBrlens 1.261764e-001]):9.601776e-002[&B IgrBrlens 9.782857e-002]):3.135632e-002[&B IgrBrlens 2.684923e-002],(((11:6.738329e-002[&B IgrBrlens 7.069286e-002],9:6.738329e-002[&B IgrBrlens 6.200397e-002]):3.268238e-003[&B IgrBrlens 1.359709e-003],10:0.000000e+000[&B IgrBrlens 0.000000e+000]):1.600857e-001[&B IgrBrlens 1.556907e-001],(51:6.986858e-002[&B IgrBrlens 6.422497e-002],((15:2.034328e-002[&B IgrBrlens 1.948324e-002],14:7.259666e-003[&B IgrBrlens 7.398776e-003]):7.870226e-002[&B IgrBrlens 8.430923e-002],(12:5.857260e-002[&B IgrBrlens 5.609854e-002],(16:1.712028e-002[&B IgrBrlens 1.823080e-002],17:1.712028e-002[&B IgrBrlens 1.905932e-002]):4.145232e-002[&B IgrBrlens 3.664895e-002]):4.047294e-002[&B IgrBrlens 3.966092e-002]):2.926320e-002[&B IgrBrlens 3.739493e-002]):1.024285e-001[&B IgrBrlens 1.051666e-001]):9.380380e-002[&B IgrBrlens 9.327371e-002]):1.640166e-001[&B IgrBrlens 1.714896e-001]):6.420647e-002[&B IgrBrlens 6.725321e-002],1:4.419895e-001[&B IgrBrlens 4.492427e-001]);
   tree gen.26000 [&B IgrBrlens] = [&R] [&clockrate=8.532603e-003] ((((((13:5.511065e-002[&B IgrBrlens 6.016829e-002],24:7.217586e-002[&B IgrBrlens 6.970992e-002]):2.291152e-002[&B IgrBrlens 2.668540e-002],(20:8.756888e-003[&B IgrBrlens 8.481636e-003],(23:4.103456e-002[&B IgrBrlens 3.604252e-002],22:4.103456e-002[&B IgrBrlens 4.366680e-002]):7.825568e-003[&B IgrBrlens 7.727198e-003]):2.916204e-002[&B IgrBrlens 2.631603e-002]):8.720531e-002[&B IgrBrlens 8.317748e-002],((25:1.188152e-002[&B IgrBrlens 9.874138e-003],(27:1.198393e-002[&B IgrBrlens 1.535042e-002],26:1.198393e-002[&B IgrBrlens 1.502006e-002]):8.430197e-003[&B IgrBrlens 1.268121e-002]):5.667064e-002[&B IgrBrlens 6.069309e-002],21:6.855216e-002[&B IgrBrlens 6.888246e-002]):6.937099e-002[&B IgrBrlens 6.937898e-002]):1.397894e-001[&B IgrBrlens 1.298400e-001],(((39:1.187140e-001[&B IgrBrlens 1.267326e-001],((41:9.801208e-003[&B IgrBrlens 8.353266e-003],40:1.268605e-003[&B IgrBrlens 1.219688e-003]):5.678507e-002[&B IgrBrlens 5.459547e-002],(((43:4.509687e-002[&B IgrBrlens 4.367211e-002],44:1.011319e-002[&B IgrBrlens 1.066119e-002]):1.193518e-002[&B IgrBrlens 1.258190e-002],((48:2.721267e-002[&B IgrBrlens 2.990426e-002],46:2.721267e-002[&B IgrBrlens 2.823032e-002]):8.434721e-003[&B IgrBrlens 7.584459e-003],(45:8.351464e-003[&B IgrBrlens 6.848390e-003],47:8.351464e-003[&B IgrBrlens 6.586502e-003]):2.729593e-002[&B IgrBrlens 2.436964e-002]):2.138466e-002[&B IgrBrlens 2.548389e-002]):3.172903e-003[&B IgrBrlens 2.243453e-003],42:6.020495e-002[&B IgrBrlens 6.293255e-002]):4.136500e-002[&B IgrBrlens 4.180794e-002]):6.066028e-002[&B IgrBrlens 6.877697e-002]):4.739584e-002[&B IgrBrlens 4.753532e-002],(((37:0.000000e+000[&B IgrBrlens 0.000000e+000],38:1.450543e-002[&B IgrBrlens 1.470699e-002]):4.984282e-002[&B IgrBrlens 4.198825e-002],34:4.984282e-002[&B IgrBrlens 4.269458e-002]):3.095745e-002[&B IgrBrlens 3.698650e-002],33:3.813726e-002[&B IgrBrlens 3.966566e-002]):7.080409e-002[&B IgrBrlens 7.241048e-002]):4.780045e-002[&B IgrBrlens 4.291739e-002],(((30:1.665795e-002[&B IgrBrlens 1.783188e-002],29:1.665795e-002[&B IgrBrlens 2.295653e-002]):5.199945e-002[&B IgrBrlens 5.047363e-002],28:4.662872e-003[&B IgrBrlens 5.178390e-003]):6.008990e-002[&B IgrBrlens 6.673332e-002],((36:3.995189e-002[&B IgrBrlens 3.693366e-002],35:2.544646e-002[&B IgrBrlens 2.597807e-002]):1.006930e-001[&B IgrBrlens 9.946578e-002],(31:5.256344e-003[&B IgrBrlens 5.336907e-003],32:1.378895e-002[&B IgrBrlens 9.793318e-003]):1.353886e-001[&B IgrBrlens 1.351257e-001]):2.607822e-003[&B IgrBrlens 2.472037e-003]):7.065752e-002[&B IgrBrlens 7.559636e-002]):1.295034e-001[&B IgrBrlens 1.499944e-001]):1.589025e-001[&B IgrBrlens 1.638383e-001],(((49:1.151146e-001[&B IgrBrlens 1.156371e-001],(18:3.500117e-002[&B IgrBrlens 3.581225e-002],19:1.196314e-002[&B IgrBrlens 1.248634e-002]):1.458145e-001[&B IgrBrlens 1.521916e-001]):4.926764e-002[&B IgrBrlens 4.414211e-002],(((11:6.847137e-002[&B IgrBrlens 7.007267e-002],9:6.847137e-002[&B IgrBrlens 6.300519e-002]):6.427158e-004[&B IgrBrlens 2.369616e-004],10:0.000000e+000[&B IgrBrlens 0.000000e+000]):7.586560e-002[&B IgrBrlens 7.378278e-002],(51:4.465241e-002[&B IgrBrlens 4.104563e-002],((15:3.014008e-002[&B IgrBrlens 2.664473e-002],14:1.734117e-002[&B IgrBrlens 1.830540e-002]):5.111278e-002[&B IgrBrlens 5.158427e-002],(12:4.961500e-002[&B IgrBrlens 5.027812e-002],(16:1.924552e-002[&B IgrBrlens 2.068696e-002],17:1.924552e-002[&B IgrBrlens 2.010550e-002]):3.036947e-002[&B IgrBrlens 2.685035e-002]):3.163786e-002[&B IgrBrlens 3.268562e-002]):2.056800e-002[&B IgrBrlens 2.628349e-002]):4.315884e-002[&B IgrBrlens 4.431256e-002]):8.510360e-002[&B IgrBrlens 8.574091e-002]):2.185056e-002[&B IgrBrlens 2.284613e-002],((((3:2.559781e-002[&B IgrBrlens 3.015549e-002],6:0.000000e+000[&B IgrBrlens 0.000000e+000]):3.071418e-002[&B IgrBrlens 3.269320e-002],((4:9.568775e-003[&B IgrBrlens 9.428442e-003],(5:2.478394e-002[&B IgrBrlens 2.725799e-002],2:2.478394e-002[&B IgrBrlens 2.401261e-002]):1.038264e-002[&B IgrBrlens 1.000527e-002]):5.630199e-003[&B IgrBrlens 5.547628e-003],7:4.079678e-002[&B IgrBrlens 4.142107e-002]):1.551521e-002[&B IgrBrlens 1.868325e-002]):3.812307e-003[&B IgrBrlens 3.751749e-003],8:6.012430e-002[&B IgrBrlens 6.627785e-002]):3.392422e-002[&B IgrBrlens 3.621104e-002],50:1.367115e-001[&B IgrBrlens 1.326860e-001]):4.952127e-002[&B IgrBrlens 5.262704e-002]):2.503823e-001[&B IgrBrlens 2.517114e-001]):2.272363e-003[&B IgrBrlens 2.243328e-003],1:3.962244e-001[&B IgrBrlens 4.027266e-001]);
   tree gen.27000 [&B IgrBrlens] = [&R] [&clockrate=8.411096e-003] ((((((13:5.522594e-002[&B IgrBrlens 5.813507e-002],24:7.204813e-002[&B IgrBrlens 7.591366e-002]):2.589576e-002[&B IgrBrlens 3.016119e-002],(20:0.000000e+000[&B IgrBrlens 0.000000e+000],(23:2.754374e-002[&B IgrBrlens 2.419292e-002],22:2.754374e-002[&B IgrBrlens 3.196720e-002]):1.198841e-002[&B IgrBrlens 1.048960e-002]):4.158955e-002[&B IgrBrlens 3.753070e-002]):6.445416e-002[&B IgrBrlens 6.147716e-002],((27:2.781895e-002[&B IgrBrlens 3.563376e-002],(25:9.343253e-003[&B IgrBrlens 7.764708e-003],26:1.775435e-002[&B IgrBrlens 2.225241e-002]):1.006460e-002[&B IgrBrlens 1.432664e-002]):2.295134e-002[&B IgrBrlens 2.465108e-002],21:4.235919e-002[&B IgrBrlens 4.206441e-002]):7.630116e-002[&B IgrBrlens 7.630995e-002]):1.066905e-001[&B IgrBrlens 9.909687e-002],(((((28:0.000000e+000[&B IgrBrlens 0.000000e+000],(30:1.394592e-002[&B IgrBrlens 1.838032e-002],29:1.394592e-002[&B IgrBrlens 1.904005e-002]):4.913730e-002[&B IgrBrlens 4.659902e-002]):1.357764e-002[&B IgrBrlens 1.244799e-002],(36:2.382274e-002[&B IgrBrlens 2.195045e-002],35:9.523874e-003[&B IgrBrlens 9.407799e-003]):6.713698e-002[&B IgrBrlens 6.631873e-002]):2.631663e-002[&B IgrBrlens 3.125390e-002],(31:0.000000e+000[&B IgrBrlens 0.000000e+000],32:8.411096e-003[&B IgrBrlens 5.973809e-003]):1.172763e-001[&B IgrBrlens 1.170487e-001]):4.388931e-002[&B IgrBrlens 4.109776e-002],(34:8.094006e-002[&B IgrBrlens 6.933199e-002],((37:0.000000e+000[&B IgrBrlens 0.000000e+000],38:1.429886e-002[&B IgrBrlens 1.427659e-002]):6.144852e-002[&B IgrBrlens 5.119450e-002],33:1.939304e-002[&B IgrBrlens 2.017024e-002]):1.949154e-002[&B IgrBrlens 2.299812e-002]):6.592674e-002[&B IgrBrlens 6.294459e-002]):1.650258e-002[&B IgrBrlens 1.641340e-002],(39:1.213133e-001[&B IgrBrlens 1.295075e-001],((41:9.661635e-003[&B IgrBrlens 8.359810e-003],40:1.250540e-003[&B IgrBrlens 1.049858e-003]):7.269909e-002[&B IgrBrlens 6.989586e-002],((42:5.871457e-002[&B IgrBrlens 5.497602e-002],(43:4.474252e-002[&B IgrBrlens 4.332895e-002],44:1.025702e-002[&B IgrBrlens 1.125630e-002]):1.397206e-002[&B IgrBrlens 1.533327e-002]):3.559461e-003[&B IgrBrlens 2.450136e-003],(46:2.070340e-002[&B IgrBrlens 2.400649e-002],((45:2.357419e-003[&B IgrBrlens 2.011617e-003],47:2.357419e-003[&B IgrBrlens 1.755045e-003]):1.299521e-002[&B IgrBrlens 1.490879e-002],48:1.535263e-002[&B IgrBrlens 1.763254e-002]):5.350762e-003[&B IgrBrlens 7.120179e-003]):4.157064e-002[&B IgrBrlens 3.738011e-002]):5.457219e-002[&B IgrBrlens 5.273384e-002]):4.736364e-002[&B IgrBrlens 5.370116e-002]):5.635497e-002[&B IgrBrlens 6.079782e-002]):1.124480e-001[&B IgrBrlens 1.308498e-001]):9.791187e-002[&B IgrBrlens 9.731752e-002],(((51:7.996259e-002[&B IgrBrlens 7.350363e-002],((12:8.662272e-002[&B IgrBrlens 9.029051e-002],((15:2.976850e-002[&B IgrBrlens 2.647460e-002],14:1.715186e-002[&B IgrBrlens 1.744838e-002]):5.341700e-002[&B IgrBrlens 5.390975e-002],(16:1.663489e-002[&B IgrBrlens 1.788080e-002],17:1.663489e-002[&B IgrBrlens 1.884638e-002]):6.655062e-002[&B IgrBrlens 5.729661e-002]):3.437221e-003[&B IgrBrlens 3.612713e-003]):2.983519e-002[&B IgrBrlens 3.444466e-002],((11:6.749631e-002[&B IgrBrlens 6.907481e-002],9:6.749631e-002[&B IgrBrlens 6.718665e-002]):6.335632e-004[&B IgrBrlens 2.335872e-004],10:0.000000e+000[&B IgrBrlens 0.000000e+000]):4.832804e-002[&B IgrBrlens 4.700123e-002]):1.985901e-002[&B IgrBrlens 1.939295e-002]):8.097292e-002[&B IgrBrlens 7.990599e-002],(49:8.420562e-002[&B IgrBrlens 8.458784e-002],(18:5.190957e-002[&B IgrBrlens 5.311247e-002],19:2.919961e-002[&B IgrBrlens 3.145455e-002]):9.706149e-002[&B IgrBrlens 1.045570e-001]):6.831880e-002[&B IgrBrlens 6.121130e-002]):8.345841e-002[&B IgrBrlens 8.573807e-002],((((5:3.039915e-002[&B IgrBrlens 3.343374e-002],2:3.039915e-002[&B IgrBrlens 2.945307e-002]):1.963925e-002[&B IgrBrlens 1.892542e-002],((3:2.523329e-002[&B IgrBrlens 2.887825e-002],6:0.000000e+000[&B IgrBrlens 0.000000e+000]):1.844111e-002[&B IgrBrlens 1.962933e-002],(7:2.523329e-002[&B IgrBrlens 2.554129e-002],4:0.000000e+000[&B IgrBrlens 0.000000e+000]):1.844111e-002[&B IgrBrlens 1.817065e-002]):6.364009e-003[&B IgrBrlens 7.663473e-003]):2.064272e-002[&B IgrBrlens 2.031481e-002],8:7.068112e-002[&B IgrBrlens 7.765444e-002]):3.067130e-002[&B IgrBrlens 3.259487e-002],50:1.434079e-001[&B IgrBrlens 1.550635e-001]):9.257493e-002[&B IgrBrlens 9.881539e-002]):8.727986e-002[&B IgrBrlens 8.774318e-002]):6.554422e-002[&B IgrBrlens 6.470673e-002],1:3.467514e-001[&B IgrBrlens 3.468606e-001]);
   tree gen.28000 [&B IgrBrlens] = [&R] [&clockrate=9.228746e-003] ((((28:2.478803e-002[&B IgrBrlens 2.272568e-002],(((31:7.161359e-004[&B IgrBrlens 7.147457e-004],32:9.944882e-003[&B IgrBrlens 7.063149e-003]):9.893876e-002[&B IgrBrlens 9.874669e-002],(30:7.538164e-003[&B IgrBrlens 9.935083e-003],29:7.538164e-003[&B IgrBrlens 1.029169e-002]):7.642786e-002[&B IgrBrlens 7.247984e-002]):5.844992e-003[&B IgrBrlens 6.941572e-003],(36:3.993494e-002[&B IgrBrlens 3.678376e-002],35:2.424607e-002[&B IgrBrlens 2.454986e-002]):6.556495e-002[&B IgrBrlens 6.360992e-002]):4.192610e-003[&B IgrBrlens 3.925941e-003]):8.916821e-002[&B IgrBrlens 8.174947e-002],(((33:2.740531e-002[&B IgrBrlens 2.850361e-002],(37:3.550115e-003[&B IgrBrlens 3.046538e-003],38:1.923898e-002[&B IgrBrlens 1.920901e-002]):6.999892e-002[&B IgrBrlens 6.006971e-002]):1.355945e-002[&B IgrBrlens 1.599882e-002],34:8.710848e-002[&B IgrBrlens 8.119671e-002]):4.409490e-002[&B IgrBrlens 4.210030e-002],(39:9.389122e-002[&B IgrBrlens 9.253513e-002],((41:9.228746e-003[&B IgrBrlens 7.856803e-003],40:0.000000e+000[&B IgrBrlens 0.000000e+000]):6.721795e-002[&B IgrBrlens 7.016753e-002],((42:6.396655e-002[&B IgrBrlens 5.989359e-002],(43:4.418135e-002[&B IgrBrlens 4.278551e-002],44:6.343489e-003[&B IgrBrlens 7.621101e-003]):1.978520e-002[&B IgrBrlens 2.171275e-002]):1.257686e-002[&B IgrBrlens 8.657215e-003],(46:1.621829e-002[&B IgrBrlens 1.857230e-002],((45:1.923488e-003[&B IgrBrlens 1.641338e-003],47:1.923488e-003[&B IgrBrlens 1.431993e-003]):6.176956e-003[&B IgrBrlens 7.086528e-003],48:8.100444e-003[&B IgrBrlens 9.547885e-003]):8.117848e-003[&B IgrBrlens 9.622387e-003]):6.032512e-002[&B IgrBrlens 5.424404e-002]):3.774114e-002[&B IgrBrlens 4.059319e-002]):2.667327e-002[&B IgrBrlens 3.203573e-002]):5.300103e-002[&B IgrBrlens 5.430481e-002]):5.196845e-002[&B IgrBrlens 6.047295e-002]):1.957117e-001[&B IgrBrlens 2.118705e-001],((8:1.237678e-001[&B IgrBrlens 1.189823e-001],((3:2.768624e-002[&B IgrBrlens 3.168554e-002],6:0.000000e+000[&B IgrBrlens 0.000000e+000]):7.528818e-003[&B IgrBrlens 7.363111e-003],(4:0.000000e+000[&B IgrBrlens 0.000000e+000],(7:1.898523e-002[&B IgrBrlens 2.086708e-002],(5:1.284727e-002[&B IgrBrlens 1.366998e-002],2:1.284727e-002[&B IgrBrlens 1.295209e-002]):6.137953e-003[&B IgrBrlens 5.914857e-003]):8.701012e-003[&B IgrBrlens 8.562797e-003]):7.528818e-003[&B IgrBrlens 9.363449e-003]):8.855274e-002[&B IgrBrlens 8.725405e-002]):2.795660e-002[&B IgrBrlens 2.970993e-002],((((20:2.001376e-002[&B IgrBrlens 1.894179e-002],(23:1.333222e-002[&B IgrBrlens 1.089427e-002],22:1.333222e-002[&B IgrBrlens 1.467803e-002]):5.005664e-002[&B IgrBrlens 4.379848e-002]):2.104407e-002[&B IgrBrlens 2.145148e-002],(13:0.000000e+000[&B IgrBrlens 0.000000e+000],24:1.845749e-002[&B IgrBrlens 2.063621e-002]):8.443293e-002[&B IgrBrlens 9.834034e-002]):1.870403e-002[&B IgrBrlens 1.775416e-002],((27:2.765560e-002[&B IgrBrlens 3.542453e-002],(25:0.000000e+000[&B IgrBrlens 0.000000e+000],26:9.228746e-003[&B IgrBrlens 1.099342e-002]):1.842686e-002[&B IgrBrlens 2.606988e-002]):3.235194e-002[&B IgrBrlens 3.275703e-002],21:5.077880e-002[&B IgrBrlens 5.042542e-002]):2.282618e-002[&B IgrBrlens 2.282881e-002]):1.185970e-001[&B IgrBrlens 1.138450e-001],(((51:4.517782e-002[&B IgrBrlens 3.797836e-002],((15:2.706059e-002[&B IgrBrlens 2.336579e-002],14:1.321747e-002[&B IgrBrlens 1.404849e-002]):6.694517e-002[&B IgrBrlens 6.647888e-002],((16:1.048261e-002[&B IgrBrlens 1.175455e-002],17:1.048261e-002[&B IgrBrlens 1.267161e-002]):4.184885e-002[&B IgrBrlens 3.602968e-002],12:5.233146e-002[&B IgrBrlens 5.652107e-002]):4.167430e-002[&B IgrBrlens 4.442252e-002]):1.300466e-002[&B IgrBrlens 1.366863e-002]):3.841941e-002[&B IgrBrlens 3.751775e-002],(((11:7.343894e-002[&B IgrBrlens 7.515642e-002],9:7.343894e-002[&B IgrBrlens 7.310202e-002]):1.313899e-003[&B IgrBrlens 4.844189e-004],10:0.000000e+000[&B IgrBrlens 0.000000e+000]):5.949309e-002[&B IgrBrlens 6.020598e-002],(18:2.781174e-002[&B IgrBrlens 2.472850e-002],19:2.894129e-003[&B IgrBrlens 3.117627e-003]):1.064342e-001[&B IgrBrlens 1.146535e-001]):1.118389e-002[&B IgrBrlens 1.142699e-002]):4.869335e-002[&B IgrBrlens 4.805174e-002],(50:8.032027e-002[&B IgrBrlens 8.443266e-002],49:8.032027e-002[&B IgrBrlens 8.068484e-002]):4.274156e-002[&B IgrBrlens 3.829497e-002]):6.914019e-002[&B IgrBrlens 6.410045e-002]):5.666103e-003[&B IgrBrlens 5.546324e-003]):1.256429e-001[&B IgrBrlens 1.263099e-001]):8.845538e-002[&B IgrBrlens 8.732515e-002],1:3.658227e-001[&B IgrBrlens 3.659379e-001]);
   tree gen.29000 [&B IgrBrlens] = [&R] [&clockrate=1.037826e-002] (((((49:4.558661e-002[&B IgrBrlens 4.638668e-002],50:4.558661e-002[&B IgrBrlens 4.792064e-002]):1.201670e-001[&B IgrBrlens 1.176268e-001],((18:7.767141e-002[&B IgrBrlens 6.906067e-002],19:4.965012e-002[&B IgrBrlens 5.348434e-002]):8.120320e-002[&B IgrBrlens 8.747410e-002],(((11:8.008651e-002[&B IgrBrlens 8.195945e-002],9:8.008651e-002[&B IgrBrlens 7.719277e-002]):3.977383e-003[&B IgrBrlens 1.466414e-003],10:0.000000e+000[&B IgrBrlens 0.000000e+000]):5.250827e-002[&B IgrBrlens 5.313745e-002],(51:3.569139e-002[&B IgrBrlens 3.000367e-002],(((16:1.635051e-002[&B IgrBrlens 1.833445e-002],17:1.635051e-002[&B IgrBrlens 1.976486e-002]):3.372427e-002[&B IgrBrlens 2.950354e-002],12:5.007478e-002[&B IgrBrlens 4.935377e-002]):3.001300e-002[&B IgrBrlens 3.199221e-002],(15:1.585252e-002[&B IgrBrlens 1.368805e-002],14:2.851366e-004[&B IgrBrlens 3.030639e-004]):6.423525e-002[&B IgrBrlens 6.378785e-002]):2.513795e-002[&B IgrBrlens 2.515285e-002]):3.134644e-002[&B IgrBrlens 3.043017e-002]):2.230246e-002[&B IgrBrlens 2.278725e-002]):8.679161e-002[&B IgrBrlens 8.190995e-002]):2.264750e-002[&B IgrBrlens 1.888010e-002],((7:3.951320e-002[&B IgrBrlens 4.226513e-002],(4:3.099055e-003[&B IgrBrlens 3.557544e-003],(5:1.312564e-002[&B IgrBrlens 1.396618e-002],2:1.312564e-002[&B IgrBrlens 1.469828e-002]):2.110819e-002[&B IgrBrlens 2.328409e-002]):5.279374e-003[&B IgrBrlens 6.565857e-003]):1.758570e-002[&B IgrBrlens 1.946497e-002],((3:3.113478e-002[&B IgrBrlens 3.314570e-002],6:0.000000e+000[&B IgrBrlens 0.000000e+000]):1.880154e-002[&B IgrBrlens 1.838773e-002],8:4.993632e-002[&B IgrBrlens 5.342985e-002]):7.162587e-003[&B IgrBrlens 7.057542e-003]):7.941094e-002[&B IgrBrlens 7.730273e-002]):6.195426e-002[&B IgrBrlens 6.583978e-002],((((20:0.000000e+000[&B IgrBrlens 0.000000e+000],(23:7.261160e-003[&B IgrBrlens 5.933375e-003],22:7.261160e-003[&B IgrBrlens 7.307909e-003]):4.151666e-002[&B IgrBrlens 3.868744e-002]):4.708921e-002[&B IgrBrlens 4.800084e-002],(13:0.000000e+000[&B IgrBrlens 0.000000e+000],24:2.075652e-002[&B IgrBrlens 2.430840e-002]):9.586703e-002[&B IgrBrlens 1.091513e-001]):2.782259e-002[&B IgrBrlens 2.619287e-002],(((25:4.238012e-003[&B IgrBrlens 5.995840e-003],26:1.461627e-002[&B IgrBrlens 1.741113e-002]):1.222118e-002[&B IgrBrlens 1.729024e-002],27:2.683745e-002[&B IgrBrlens 3.440078e-002]):3.809429e-002[&B IgrBrlens 3.857129e-002],21:5.455349e-002[&B IgrBrlens 5.582399e-002]):3.592570e-002[&B IgrBrlens 3.719742e-002]):1.053223e-001[&B IgrBrlens 1.011021e-001],(((39:1.063182e-001[&B IgrBrlens 9.452028e-002],((41:1.037826e-002[&B IgrBrlens 8.289153e-003],40:0.000000e+000[&B IgrBrlens 0.000000e+000]):1.021440e-001[&B IgrBrlens 1.066262e-001],(((46:3.322863e-002[&B IgrBrlens 3.438133e-002],(48:2.544958e-002[&B IgrBrlens 2.999708e-002],(47:3.070527e-003[&B IgrBrlens 2.285938e-003],45:3.070527e-003[&B IgrBrlens 2.620122e-003]):2.237905e-002[&B IgrBrlens 2.652672e-002]):7.779051e-003[&B IgrBrlens 8.924536e-003]):4.195534e-002[&B IgrBrlens 3.772603e-002],42:7.518397e-002[&B IgrBrlens 7.039676e-002]):8.439454e-003[&B IgrBrlens 9.261658e-003],(43:5.876421e-002[&B IgrBrlens 5.949075e-002],44:1.621335e-002[&B IgrBrlens 1.947880e-002]):2.485922e-002[&B IgrBrlens 1.784132e-002]):7.144972e-002[&B IgrBrlens 8.047362e-002]):4.174197e-003[&B IgrBrlens 5.013387e-003]):4.790996e-002[&B IgrBrlens 4.908851e-002],((34:1.195381e-001[&B IgrBrlens 1.114255e-001],(33:3.333356e-002[&B IgrBrlens 3.466945e-002],(37:1.548893e-003[&B IgrBrlens 1.348030e-003],38:1.919193e-002[&B IgrBrlens 2.046666e-002]):8.367596e-002[&B IgrBrlens 7.665962e-002]):3.431328e-002[&B IgrBrlens 3.734285e-002]):1.648413e-002[&B IgrBrlens 1.657792e-002],(36:3.066009e-002[&B IgrBrlens 2.824077e-002],35:1.301705e-002[&B IgrBrlens 1.340160e-002]):1.230052e-001[&B IgrBrlens 1.129415e-001]):5.628705e-004[&B IgrBrlens 6.129021e-004]):3.495793e-002[&B IgrBrlens 3.413657e-002],((28:1.403736e-002[&B IgrBrlens 1.286946e-002],(30:6.029534e-003[&B IgrBrlens 7.946753e-003],29:6.029534e-003[&B IgrBrlens 8.073474e-003]):8.584476e-002[&B IgrBrlens 8.661346e-002]):1.422453e-002[&B IgrBrlens 1.689320e-002],(31:1.178069e-003[&B IgrBrlens 1.262620e-003],32:1.155633e-002[&B IgrBrlens 9.135282e-003]):1.225638e-001[&B IgrBrlens 1.223259e-001]):6.544425e-002[&B IgrBrlens 6.128170e-002]):8.652794e-002[&B IgrBrlens 9.367208e-002]):5.455393e-002[&B IgrBrlens 5.484353e-002]):1.272502e-001[&B IgrBrlens 1.256242e-001],1:3.257143e-001[&B IgrBrlens 3.194602e-001]);
   tree gen.30000 [&B IgrBrlens] = [&R] [&clockrate=9.932731e-003] (((((49:7.479661e-002[&B IgrBrlens 7.362817e-002],50:7.479661e-002[&B IgrBrlens 8.243789e-002]):5.570465e-002[&B IgrBrlens 5.308561e-002],(((((16:1.955895e-003[&B IgrBrlens 1.972673e-003],17:1.955895e-003[&B IgrBrlens 2.364329e-003]):3.418021e-002[&B IgrBrlens 2.990241e-002],12:3.613610e-002[&B IgrBrlens 3.561579e-002]):3.229461e-002[&B IgrBrlens 3.806948e-002],(15:1.489910e-002[&B IgrBrlens 1.392748e-002],14:0.000000e+000[&B IgrBrlens 0.000000e+000]):5.353161e-002[&B IgrBrlens 5.311091e-002]):5.992549e-002[&B IgrBrlens 5.996101e-002],(((11:7.830894e-002[&B IgrBrlens 7.707046e-002],9:7.830894e-002[&B IgrBrlens 7.833764e-002]):2.146185e-003[&B IgrBrlens 8.268144e-004],10:0.000000e+000[&B IgrBrlens 0.000000e+000]):2.823591e-002[&B IgrBrlens 2.857425e-002],51:4.214173e-002[&B IgrBrlens 3.542610e-002]):1.966516e-002[&B IgrBrlens 2.048476e-002]):3.323038e-002[&B IgrBrlens 3.136131e-002],(18:5.360938e-002[&B IgrBrlens 4.766619e-002],19:2.679101e-002[&B IgrBrlens 2.682781e-002]):1.079772e-001[&B IgrBrlens 1.057410e-001]):4.539672e-002[&B IgrBrlens 4.520507e-002]):4.450161e-002[&B IgrBrlens 4.137293e-002],(8:7.670801e-002[&B IgrBrlens 8.207448e-002],((3:2.979819e-002[&B IgrBrlens 3.043126e-002],6:0.000000e+000[&B IgrBrlens 0.000000e+000]):1.825044e-002[&B IgrBrlens 1.784875e-002],((5:1.426252e-002[&B IgrBrlens 1.452633e-002],2:1.426252e-002[&B IgrBrlens 1.492186e-002]):3.082451e-002[&B IgrBrlens 3.654401e-002],(4:9.873724e-003[&B IgrBrlens 1.089805e-002],7:3.967192e-002[&B IgrBrlens 3.830592e-002]):5.415118e-003[&B IgrBrlens 5.993797e-003]):2.961599e-003[&B IgrBrlens 3.595243e-003]):2.865938e-002[&B IgrBrlens 2.823907e-002]):4.863121e-002[&B IgrBrlens 4.847920e-002]):8.384941e-002[&B IgrBrlens 8.910810e-002],((((20:9.143584e-003[&B IgrBrlens 9.320600e-003],(23:1.524059e-002[&B IgrBrlens 1.250559e-002],22:1.524059e-002[&B IgrBrlens 1.347334e-002]):4.058683e-002[&B IgrBrlens 3.792196e-002]):1.646907e-002[&B IgrBrlens 1.678790e-002],(13:1.000471e-002[&B IgrBrlens 1.139106e-002],24:2.987018e-002[&B IgrBrlens 3.498160e-002]):6.229178e-002[&B IgrBrlens 7.092354e-002]):3.292564e-002[&B IgrBrlens 2.861509e-002],(((25:0.000000e+000[&B IgrBrlens 0.000000e+000],26:9.932731e-003[&B IgrBrlens 1.250737e-002]):1.584947e-002[&B IgrBrlens 2.242345e-002],27:2.578220e-002[&B IgrBrlens 3.047110e-002]):1.769216e-002[&B IgrBrlens 1.791369e-002],21:3.354162e-002[&B IgrBrlens 3.247818e-002]):3.989577e-002[&B IgrBrlens 4.315628e-002]):1.291544e-001[&B IgrBrlens 1.328413e-001],(((36:2.865922e-002[&B IgrBrlens 2.779069e-002],35:1.177357e-002[&B IgrBrlens 1.212139e-002]):1.408491e-001[&B IgrBrlens 1.293255e-001],((39:1.037959e-001[&B IgrBrlens 9.227783e-002],((41:9.932731e-003[&B IgrBrlens 8.511473e-003],40:0.000000e+000[&B IgrBrlens 0.000000e+000]):6.434225e-002[&B IgrBrlens 6.245013e-002],(((42:6.096629e-002[&B IgrBrlens 6.071645e-002],44:2.024209e-002[&B IgrBrlens 2.218014e-002]):6.584552e-003[&B IgrBrlens 5.190136e-003],43:6.755084e-002[&B IgrBrlens 6.838602e-002]):3.867772e-003[&B IgrBrlens 4.430413e-003],((46:3.372978e-002[&B IgrBrlens 3.489987e-002],48:3.372978e-002[&B IgrBrlens 3.975685e-002]):1.901925e-003[&B IgrBrlens 2.360207e-003],(47:1.102909e-002[&B IgrBrlens 8.962412e-003],45:1.102909e-002[&B IgrBrlens 9.411267e-003]):2.460262e-002[&B IgrBrlens 2.598816e-002]):3.578691e-002[&B IgrBrlens 3.904046e-002]):4.358056e-002[&B IgrBrlens 4.908467e-002]):3.945362e-002[&B IgrBrlens 4.455258e-002]):3.564762e-002[&B IgrBrlens 3.466354e-002],(34:6.624065e-002[&B IgrBrlens 6.293960e-002],(33:3.938127e-003[&B IgrBrlens 3.858501e-003],(37:2.241662e-002[&B IgrBrlens 1.847494e-002],38:3.930226e-002[&B IgrBrlens 3.949137e-002]):3.118517e-002[&B IgrBrlens 3.064834e-002]):1.263886e-002[&B IgrBrlens 1.238332e-002]):5.631720e-002[&B IgrBrlens 6.128953e-002]):3.006486e-002[&B IgrBrlens 2.935846e-002]):1.889517e-002[&B IgrBrlens 2.247859e-002],((30:1.324479e-002[&B IgrBrlens 1.745626e-002],29:1.324479e-002[&B IgrBrlens 1.773462e-002]):8.804269e-002[&B IgrBrlens 8.883108e-002],((31:8.774304e-003[&B IgrBrlens 8.757271e-003],32:1.870704e-002[&B IgrBrlens 1.478792e-002]):1.012862e-001[&B IgrBrlens 1.010896e-001],28:1.867938e-002[&B IgrBrlens 2.218382e-002]):8.112629e-003[&B IgrBrlens 9.634641e-003]):7.023038e-002[&B IgrBrlens 7.451916e-002]):9.067034e-002[&B IgrBrlens 9.678640e-002]):5.626046e-002[&B IgrBrlens 5.655912e-002]):1.725352e-002[&B IgrBrlens 1.768691e-002],1:2.264421e-001[&B IgrBrlens 2.220942e-001]);
   tree gen.31000 [&B IgrBrlens] = [&R] [&clockrate=1.195146e-002] (((((50:7.030711e-002[&B IgrBrlens 7.748974e-002],(18:5.806092e-002[&B IgrBrlens 5.494127e-002],19:2.579197e-002[&B IgrBrlens 2.786776e-002]):1.042724e-001[&B IgrBrlens 1.126645e-001]):7.033559e-002[&B IgrBrlens 6.702866e-002],((3:3.585439e-002[&B IgrBrlens 3.932043e-002],6:0.000000e+000[&B IgrBrlens 0.000000e+000]):2.365200e-002[&B IgrBrlens 2.181741e-002],((4:9.710501e-003[&B IgrBrlens 1.071790e-002],7:4.556489e-002[&B IgrBrlens 4.399598e-002]):3.999393e-003[&B IgrBrlens 4.855077e-003],(5:2.736571e-002[&B IgrBrlens 2.777991e-002],2:2.736571e-002[&B IgrBrlens 2.642369e-002]):2.219857e-002[&B IgrBrlens 2.544803e-002]):9.942105e-003[&B IgrBrlens 1.100455e-002]):2.137901e-002[&B IgrBrlens 2.106547e-002]):6.860932e-002[&B IgrBrlens 6.378574e-002],((8:6.435122e-002[&B IgrBrlens 6.885321e-002],49:1.241085e-001[&B IgrBrlens 1.292759e-001]):6.028073e-002[&B IgrBrlens 6.028542e-002],(((11:9.680684e-002[&B IgrBrlens 8.887595e-002],10:0.000000e+000[&B IgrBrlens 0.000000e+000]):2.434458e-003[&B IgrBrlens 9.378712e-004],9:9.924130e-002[&B IgrBrlens 9.927768e-002]):4.999340e-002[&B IgrBrlens 5.059245e-002],((12:7.802317e-002[&B IgrBrlens 8.060417e-002],((16:5.761221e-003[&B IgrBrlens 6.953495e-003],17:5.761221e-003[&B IgrBrlens 6.964293e-003]):5.252588e-002[&B IgrBrlens 5.461925e-002],(15:2.897742e-002[&B IgrBrlens 2.708771e-002],14:1.105023e-002[&B IgrBrlens 1.177180e-002]):2.930968e-002[&B IgrBrlens 2.907934e-002]):1.973607e-002[&B IgrBrlens 2.200403e-002]):4.383900e-002[&B IgrBrlens 4.386499e-002],51:4.178737e-002[&B IgrBrlens 3.512821e-002]):2.737253e-002[&B IgrBrlens 2.761017e-002]):1.271808e-001[&B IgrBrlens 1.200274e-001]):2.486277e-002[&B IgrBrlens 2.690022e-002]):1.014360e-001[&B IgrBrlens 1.077977e-001],((((20:1.479342e-002[&B IgrBrlens 1.507981e-002],(23:2.828630e-002[&B IgrBrlens 2.488216e-002],22:2.828630e-002[&B IgrBrlens 2.575316e-002]):4.267899e-002[&B IgrBrlens 4.161479e-002]):2.679051e-002[&B IgrBrlens 2.730917e-002],(13:0.000000e+000[&B IgrBrlens 0.000000e+000],24:2.390292e-002[&B IgrBrlens 2.799323e-002]):9.775580e-002[&B IgrBrlens 1.113018e-001]):2.812872e-002[&B IgrBrlens 2.672553e-002],(((25:9.178186e-003[&B IgrBrlens 1.437528e-002],26:2.112965e-002[&B IgrBrlens 2.810224e-002]):3.261864e-003[&B IgrBrlens 4.185419e-003],27:2.439151e-002[&B IgrBrlens 3.063496e-002]):2.334194e-002[&B IgrBrlens 2.363421e-002],21:3.578199e-002[&B IgrBrlens 3.431294e-002]):5.185786e-002[&B IgrBrlens 4.913842e-002]):1.553687e-001[&B IgrBrlens 1.456808e-001],(((39:8.031722e-002[&B IgrBrlens 6.668457e-002],((41:1.195146e-002[&B IgrBrlens 1.024135e-002],40:0.000000e+000[&B IgrBrlens 0.000000e+000]):5.739183e-002[&B IgrBrlens 6.000179e-002],(44:4.468843e-002[&B IgrBrlens 4.160952e-002],(((46:1.572113e-002[&B IgrBrlens 1.871419e-002],(47:1.401939e-002[&B IgrBrlens 1.068542e-002],48:1.401939e-002[&B IgrBrlens 1.816411e-002]):1.701739e-003[&B IgrBrlens 2.111785e-003]):9.293310e-003[&B IgrBrlens 9.816679e-003],45:2.501444e-002[&B IgrBrlens 2.134515e-002]):5.304556e-002[&B IgrBrlens 5.786818e-002],(42:5.468205e-002[&B IgrBrlens 5.699686e-002],43:5.468205e-002[&B IgrBrlens 5.535812e-002]):2.337795e-002[&B IgrBrlens 2.912779e-002]):1.562943e-002[&B IgrBrlens 1.231957e-002]):2.465487e-002[&B IgrBrlens 2.776871e-002]):2.292539e-002[&B IgrBrlens 2.376582e-002]):8.674667e-002[&B IgrBrlens 8.435196e-002],((((36:3.827961e-002[&B IgrBrlens 4.056822e-002],35:1.796213e-002[&B IgrBrlens 1.849277e-002]):4.912575e-002[&B IgrBrlens 4.510650e-002],33:7.330565e-003[&B IgrBrlens 6.685751e-003]):1.420179e-002[&B IgrBrlens 1.447652e-002],34:8.128967e-002[&B IgrBrlens 7.128459e-002]):7.545013e-004[&B IgrBrlens 8.975907e-004],(37:0.000000e+000[&B IgrBrlens 0.000000e+000],38:2.031749e-002[&B IgrBrlens 1.841886e-002]):8.204417e-002[&B IgrBrlens 8.866798e-002]):6.470223e-002[&B IgrBrlens 5.738191e-002]):4.701505e-002[&B IgrBrlens 4.682885e-002],(28:2.212562e-002[&B IgrBrlens 2.294696e-002],((31:1.707314e-002[&B IgrBrlens 1.729589e-002],32:2.902460e-002[&B IgrBrlens 2.294396e-002]):8.510932e-002[&B IgrBrlens 8.494410e-002],(30:2.373012e-002[&B IgrBrlens 3.127561e-002],29:2.373012e-002[&B IgrBrlens 3.177435e-002]):5.813486e-002[&B IgrBrlens 5.865543e-002]):2.989662e-002[&B IgrBrlens 2.973969e-002]):8.199986e-002[&B IgrBrlens 8.095322e-002]):1.209558e-001[&B IgrBrlens 1.291148e-001]):6.767954e-002[&B IgrBrlens 6.803881e-002]):2.696129e-002[&B IgrBrlens 2.763853e-002],1:2.778920e-001[&B IgrBrlens 2.725562e-001]);
   tree gen.32000 [&B IgrBrlens] = [&R] [&clockrate=1.500544e-002] (((((((11:1.215441e-001[&B IgrBrlens 1.115866e-001],10:0.000000e+000[&B IgrBrlens 0.000000e+000]):3.056540e-003[&B IgrBrlens 1.191803e-003],9:1.246006e-001[&B IgrBrlens 1.246463e-001]):8.195955e-002[&B IgrBrlens 8.294165e-002],((((16:3.479202e-003[&B IgrBrlens 4.199215e-003],17:3.479202e-003[&B IgrBrlens 3.716863e-003]):4.324966e-002[&B IgrBrlens 4.497334e-002],12:4.672886e-002[&B IgrBrlens 4.924125e-002]):3.710390e-002[&B IgrBrlens 4.161612e-002],(15:3.954041e-002[&B IgrBrlens 3.540647e-002],14:1.703225e-002[&B IgrBrlens 1.662651e-002]):4.429235e-002[&B IgrBrlens 4.394426e-002]):7.810378e-002[&B IgrBrlens 7.936198e-002],51:6.140008e-002[&B IgrBrlens 5.161548e-002]):4.462363e-002[&B IgrBrlens 5.011284e-002]):1.240964e-001[&B IgrBrlens 1.285774e-001],((49:1.863503e-002[&B IgrBrlens 1.941092e-002],(18:5.917932e-002[&B IgrBrlens 6.510351e-002],19:1.866463e-002[&B IgrBrlens 2.016680e-002]):7.499761e-002[&B IgrBrlens 8.103358e-002]):1.090806e-001[&B IgrBrlens 1.077508e-001],50:1.277156e-001[&B IgrBrlens 1.407631e-001]):8.739904e-002[&B IgrBrlens 8.740584e-002]):3.996318e-002[&B IgrBrlens 4.705315e-002],((8:8.068203e-002[&B IgrBrlens 8.206055e-002],(5:1.366809e-002[&B IgrBrlens 1.316193e-002],2:1.366809e-002[&B IgrBrlens 1.465662e-002]):6.701394e-002[&B IgrBrlens 7.015177e-002]):5.671346e-004[&B IgrBrlens 5.588172e-004],(4:2.615562e-002[&B IgrBrlens 2.938510e-002],(7:5.898634e-002[&B IgrBrlens 5.447248e-002],(3:4.501633e-002[&B IgrBrlens 4.936806e-002],6:0.000000e+000[&B IgrBrlens 0.000000e+000]):1.397002e-002[&B IgrBrlens 1.288642e-002]):1.218560e-002[&B IgrBrlens 1.479275e-002]):1.007722e-002[&B IgrBrlens 1.115411e-002]):9.880143e-002[&B IgrBrlens 9.185519e-002]):1.433377e-001[&B IgrBrlens 1.390662e-001],((((20:3.775782e-003[&B IgrBrlens 4.006822e-003],(23:4.031968e-002[&B IgrBrlens 3.785560e-002],22:4.031968e-002[&B IgrBrlens 3.684197e-002]):3.398168e-002[&B IgrBrlens 3.502677e-002]):3.283959e-002[&B IgrBrlens 3.465923e-002],(13:7.014422e-002[&B IgrBrlens 7.097485e-002],24:1.001551e-001[&B IgrBrlens 1.047676e-001]):3.699673e-002[&B IgrBrlens 3.743484e-002]):5.070356e-002[&B IgrBrlens 4.817424e-002],((27:3.573225e-002[&B IgrBrlens 4.487856e-002],(26:1.500544e-002[&B IgrBrlens 1.995710e-002],25:0.000000e+000[&B IgrBrlens 0.000000e+000]):2.072680e-002[&B IgrBrlens 2.804415e-002]):4.171786e-002[&B IgrBrlens 4.171453e-002],21:6.244466e-002[&B IgrBrlens 5.988096e-002]):4.738244e-002[&B IgrBrlens 4.489770e-002]):2.026532e-001[&B IgrBrlens 1.900170e-001],(((((41:1.500544e-002[&B IgrBrlens 1.246959e-002],40:0.000000e+000[&B IgrBrlens 0.000000e+000]):1.176438e-001[&B IgrBrlens 1.214407e-001],(44:5.610775e-002[&B IgrBrlens 5.224208e-002],((43:6.945469e-002[&B IgrBrlens 6.858703e-002],42:6.945469e-002[&B IgrBrlens 6.699904e-002]):4.501087e-002[&B IgrBrlens 4.762628e-002],((48:5.332749e-003[&B IgrBrlens 6.788113e-003],45:5.332749e-003[&B IgrBrlens 4.190191e-003]):1.874723e-002[&B IgrBrlens 1.980302e-002],(46:2.241169e-002[&B IgrBrlens 2.667854e-002],47:2.241169e-002[&B IgrBrlens 1.730129e-002]):1.668290e-003[&B IgrBrlens 2.512270e-003]):9.038558e-002[&B IgrBrlens 9.860296e-002]):3.164493e-003[&B IgrBrlens 2.494346e-003]):7.654151e-002[&B IgrBrlens 8.673899e-002]):7.702217e-003[&B IgrBrlens 7.489591e-003],39:1.253460e-001[&B IgrBrlens 1.173046e-001]):8.895977e-002[&B IgrBrlens 9.222096e-002],((((37:6.372859e-003[&B IgrBrlens 6.706701e-003],38:3.188211e-002[&B IgrBrlens 2.799056e-002]):8.341383e-002[&B IgrBrlens 8.778346e-002],33:1.475948e-002[&B IgrBrlens 1.504499e-002]):4.481779e-003[&B IgrBrlens 4.568476e-003],34:9.426847e-002[&B IgrBrlens 8.266596e-002]):2.120267e-002[&B IgrBrlens 2.231511e-002],(36:6.547000e-002[&B IgrBrlens 5.934671e-002],35:3.996075e-002[&B IgrBrlens 4.425207e-002]):7.551038e-002[&B IgrBrlens 6.996370e-002]):7.332542e-002[&B IgrBrlens 6.502948e-002]):4.548721e-002[&B IgrBrlens 4.268340e-002],(28:3.123243e-002[&B IgrBrlens 3.445303e-002],((31:2.498411e-002[&B IgrBrlens 2.271460e-002],32:3.998955e-002[&B IgrBrlens 3.517957e-002]):7.372959e-002[&B IgrBrlens 7.031239e-002],(30:2.930134e-003[&B IgrBrlens 3.615727e-003],29:2.930134e-003[&B IgrBrlens 3.923414e-003]):7.027431e-002[&B IgrBrlens 7.031732e-002]):7.056881e-002[&B IgrBrlens 7.003829e-002]):9.051050e-002[&B IgrBrlens 9.148417e-002]):1.682292e-001[&B IgrBrlens 1.690070e-001]):8.593521e-002[&B IgrBrlens 8.639139e-002]):6.981072e-003[&B IgrBrlens 6.336833e-003],1:3.303693e-001[&B IgrBrlens 3.240259e-001]);
   tree gen.33000 [&B IgrBrlens] = [&R] [&clockrate=1.348243e-002] ((((((((41:2.074937e-002[&B IgrBrlens 1.724283e-002],40:7.266948e-003[&B IgrBrlens 7.073543e-003]):6.568407e-002[&B IgrBrlens 6.780399e-002],39:7.295102e-002[&B IgrBrlens 7.474040e-002]):4.036805e-002[&B IgrBrlens 3.925365e-002],((44:3.514147e-002[&B IgrBrlens 3.272031e-002],(46:2.175934e-002[&B IgrBrlens 2.283390e-002],((48:1.525711e-002[&B IgrBrlens 1.796020e-002],45:1.525711e-002[&B IgrBrlens 1.296738e-002]):4.065179e-003[&B IgrBrlens 4.787609e-003],47:1.932228e-002[&B IgrBrlens 1.491634e-002]):2.437052e-003[&B IgrBrlens 3.826803e-003]):6.866007e-002[&B IgrBrlens 6.777079e-002]):5.034805e-003[&B IgrBrlens 3.968581e-003],(43:2.957921e-002[&B IgrBrlens 2.920969e-002],42:2.957921e-002[&B IgrBrlens 2.853340e-002]):6.587501e-002[&B IgrBrlens 6.667461e-002]):8.662522e-002[&B IgrBrlens 1.032998e-001]):7.147534e-002[&B IgrBrlens 6.815027e-002],((33:2.618495e-002[&B IgrBrlens 2.755880e-002],((37:6.009838e-003[&B IgrBrlens 6.605979e-003],38:2.892996e-002[&B IgrBrlens 2.539875e-002]):4.807635e-002[&B IgrBrlens 5.284524e-002],34:5.408619e-002[&B IgrBrlens 4.798471e-002]):3.951089e-002[&B IgrBrlens 3.933501e-002]):4.073986e-002[&B IgrBrlens 3.807808e-002],(36:7.158348e-002[&B IgrBrlens 7.208518e-002],35:4.866336e-002[&B IgrBrlens 5.034955e-002]):8.567358e-002[&B IgrBrlens 9.098785e-002]):2.753734e-002[&B IgrBrlens 2.442180e-002]):4.917533e-002[&B IgrBrlens 4.236319e-002],((28:4.681070e-003[&B IgrBrlens 4.645879e-003],(31:1.338176e-002[&B IgrBrlens 1.216619e-002],32:2.686419e-002[&B IgrBrlens 2.299496e-002]):1.153376e-001[&B IgrBrlens 1.099920e-001]):5.687225e-003[&B IgrBrlens 5.644471e-003],(30:3.101160e-002[&B IgrBrlens 4.071803e-002],29:3.101160e-002[&B IgrBrlens 3.935706e-002]):8.047489e-002[&B IgrBrlens 8.065693e-002]):9.956312e-002[&B IgrBrlens 1.006342e-001]):1.910211e-001[&B IgrBrlens 1.976314e-001],((((20:3.569320e-002[&B IgrBrlens 3.486687e-002],(23:1.026936e-002[&B IgrBrlens 9.943476e-003],22:1.026936e-002[&B IgrBrlens 9.712829e-003]):8.879124e-002[&B IgrBrlens 9.152197e-002]):3.120949e-002[&B IgrBrlens 3.326928e-002],(13:7.797491e-002[&B IgrBrlens 7.889826e-002],24:1.049398e-001[&B IgrBrlens 1.097726e-001]):5.229518e-002[&B IgrBrlens 5.054727e-002]):2.800134e-002[&B IgrBrlens 2.786088e-002],((27:2.142647e-002[&B IgrBrlens 2.746170e-002],(26:1.348243e-002[&B IgrBrlens 1.795915e-002],25:0.000000e+000[&B IgrBrlens 0.000000e+000]):7.944046e-003[&B IgrBrlens 1.074859e-002]):6.775187e-002[&B IgrBrlens 7.113008e-002],21:7.569591e-002[&B IgrBrlens 7.978679e-002]):3.943176e-002[&B IgrBrlens 4.116512e-002]):1.250210e-001[&B IgrBrlens 1.172254e-001],((49:7.475667e-002[&B IgrBrlens 7.384534e-002],(18:5.117832e-002[&B IgrBrlens 5.630157e-002],19:1.477578e-002[&B IgrBrlens 1.596496e-002]):1.273930e-001[&B IgrBrlens 1.376459e-001]):3.351288e-002[&B IgrBrlens 3.310434e-002],(51:7.172209e-002[&B IgrBrlens 6.856142e-002],((((16:9.690300e-003[&B IgrBrlens 1.209007e-002],17:9.690300e-003[&B IgrBrlens 1.035224e-002]):5.491506e-002[&B IgrBrlens 5.301729e-002],12:6.460536e-002[&B IgrBrlens 6.807888e-002]):3.894841e-002[&B IgrBrlens 4.368494e-002],(15:6.870557e-002[&B IgrBrlens 6.584842e-002],14:4.848193e-002[&B IgrBrlens 4.854788e-002]):3.484820e-002[&B IgrBrlens 3.457434e-002]):4.401291e-002[&B IgrBrlens 4.764136e-002],(11:1.120832e-001[&B IgrBrlens 1.052626e-001],(9:1.092076e-001[&B IgrBrlens 1.092477e-001],10:0.000000e+000[&B IgrBrlens 0.000000e+000]):2.875575e-003[&B IgrBrlens 1.121242e-003]):3.548346e-002[&B IgrBrlens 3.590865e-002]):1.448765e-002[&B IgrBrlens 1.626980e-002]):5.002988e-002[&B IgrBrlens 5.013550e-002]):1.318791e-001[&B IgrBrlens 1.292200e-001]):8.102748e-002[&B IgrBrlens 8.145762e-002]):3.736777e-002[&B IgrBrlens 4.399728e-002],(((8:8.036984e-002[&B IgrBrlens 8.174303e-002],((5:1.650590e-002[&B IgrBrlens 1.589465e-002],2:1.650590e-002[&B IgrBrlens 1.605706e-002]):3.826226e-002[&B IgrBrlens 4.005383e-002],(7:4.044728e-002[&B IgrBrlens 4.005887e-002],4:0.000000e+000[&B IgrBrlens 0.000000e+000]):1.432088e-002[&B IgrBrlens 1.738489e-002]):2.560168e-002[&B IgrBrlens 2.651234e-002]):1.570291e-003[&B IgrBrlens 1.251390e-003],(3:4.044728e-002[&B IgrBrlens 3.864441e-002],6:0.000000e+000[&B IgrBrlens 0.000000e+000]):4.149286e-002[&B IgrBrlens 3.905986e-002]):5.358284e-002[&B IgrBrlens 4.981570e-002],50:2.029351e-001[&B IgrBrlens 2.236671e-001]):1.556088e-001[&B IgrBrlens 1.509716e-001]):2.027726e-002[&B IgrBrlens 1.840600e-002],1:3.114090e-001[&B IgrBrlens 3.054297e-001]);
   tree gen.34000 [&B IgrBrlens] = [&R] [&clockrate=1.361886e-002] (((((5:5.815945e-002[&B IgrBrlens 5.600568e-002],2:5.815945e-002[&B IgrBrlens 5.806694e-002]):3.263211e-002[&B IgrBrlens 3.416006e-002],((7:4.673410e-002[&B IgrBrlens 4.259326e-002],(3:4.085659e-002[&B IgrBrlens 3.442201e-002],6:0.000000e+000[&B IgrBrlens 0.000000e+000]):5.877511e-003[&B IgrBrlens 5.323348e-003]):3.655408e-003[&B IgrBrlens 4.664987e-003],4:9.532919e-003[&B IgrBrlens 1.216579e-002]):4.040204e-002[&B IgrBrlens 3.219704e-002]):5.144287e-002[&B IgrBrlens 5.761992e-002],(50:1.251006e-001[&B IgrBrlens 1.378810e-001],8:5.700627e-002[&B IgrBrlens 5.399656e-002]):8.522815e-002[&B IgrBrlens 8.018988e-002]):1.449115e-001[&B IgrBrlens 1.498579e-001],(((49:2.234215e-002[&B IgrBrlens 2.048609e-002],(18:7.445430e-002[&B IgrBrlens 7.880617e-002],19:3.768337e-002[&B IgrBrlens 3.975617e-002]):5.275311e-002[&B IgrBrlens 5.699879e-002]):8.536193e-002[&B IgrBrlens 9.510137e-002],(((((16:5.237744e-004[&B IgrBrlens 5.959945e-004],17:5.237744e-004[&B IgrBrlens 5.595531e-004]):5.801508e-002[&B IgrBrlens 5.601018e-002],12:5.853886e-002[&B IgrBrlens 6.168621e-002]):1.967202e-002[&B IgrBrlens 2.296335e-002],(15:5.536550e-002[&B IgrBrlens 5.386159e-002],14:3.493720e-002[&B IgrBrlens 3.498473e-002]):2.284538e-002[&B IgrBrlens 2.266584e-002]):2.901294e-002[&B IgrBrlens 3.261336e-002],51:1.597743e-002[&B IgrBrlens 1.527334e-002]):5.233417e-002[&B IgrBrlens 5.877186e-002],(11:1.125432e-001[&B IgrBrlens 1.056946e-001],(9:1.103128e-001[&B IgrBrlens 1.103532e-001],10:0.000000e+000[&B IgrBrlens 0.000000e+000]):2.230381e-003[&B IgrBrlens 9.513459e-004]):4.701481e-002[&B IgrBrlens 4.757818e-002]):5.301135e-002[&B IgrBrlens 5.312326e-002]):1.985496e-001[&B IgrBrlens 2.091508e-001],((((20:1.670266e-002[&B IgrBrlens 1.856085e-002],(23:2.653941e-002[&B IgrBrlens 2.569721e-002],22:2.653941e-002[&B IgrBrlens 2.551023e-002]):5.417191e-002[&B IgrBrlens 5.583794e-002]):1.163864e-002[&B IgrBrlens 1.240678e-002],(13:6.270034e-002[&B IgrBrlens 6.060464e-002],24:8.993807e-002[&B IgrBrlens 9.407999e-002]):2.964962e-002[&B IgrBrlens 2.865861e-002]):7.615902e-002[&B IgrBrlens 7.626057e-002],((25:1.410757e-002[&B IgrBrlens 1.755385e-002],(26:1.984266e-002[&B IgrBrlens 2.643125e-002],27:1.984266e-002[&B IgrBrlens 2.672347e-002]):7.883774e-003[&B IgrBrlens 9.809669e-003]):6.213240e-002[&B IgrBrlens 5.938429e-002],21:7.623997e-002[&B IgrBrlens 8.036024e-002]):4.868864e-002[&B IgrBrlens 4.734258e-002]):1.279063e-001[&B IgrBrlens 1.355890e-001],(((((41:1.361886e-002[&B IgrBrlens 1.131734e-002],40:0.000000e+000[&B IgrBrlens 0.000000e+000]):5.871145e-002[&B IgrBrlens 5.708249e-002],((46:2.746603e-002[&B IgrBrlens 2.882241e-002],(48:1.886460e-002[&B IgrBrlens 2.220683e-002],(45:7.885469e-003[&B IgrBrlens 6.099149e-003],47:7.885469e-003[&B IgrBrlens 6.087392e-003]):1.097913e-002[&B IgrBrlens 1.202626e-002]):8.601424e-003[&B IgrBrlens 1.350647e-002]):6.031478e-002[&B IgrBrlens 5.953359e-002],(44:2.779736e-002[&B IgrBrlens 2.588220e-002],(43:3.400801e-002[&B IgrBrlens 3.358316e-002],42:3.400801e-002[&B IgrBrlens 3.462892e-002]):4.962670e-002[&B IgrBrlens 4.592535e-002]):4.146096e-003[&B IgrBrlens 3.171321e-003]):4.038685e-002[&B IgrBrlens 4.592153e-002]):2.822884e-002[&B IgrBrlens 2.744956e-002],39:8.694029e-002[&B IgrBrlens 7.936511e-002]):8.018409e-002[&B IgrBrlens 8.493337e-002],((36:3.500341e-002[&B IgrBrlens 3.880544e-002],35:1.185134e-002[&B IgrBrlens 1.433301e-002]):1.073656e-001[&B IgrBrlens 1.140254e-001],(33:3.706593e-002[&B IgrBrlens 3.736050e-002],((37:0.000000e+000[&B IgrBrlens 0.000000e+000],38:2.315207e-002[&B IgrBrlens 2.102844e-002]):5.441791e-002[&B IgrBrlens 5.981585e-002],34:5.441791e-002[&B IgrBrlens 4.827901e-002]):5.074234e-002[&B IgrBrlens 5.051646e-002]):1.405664e-002[&B IgrBrlens 1.416835e-002]):2.475541e-002[&B IgrBrlens 2.419017e-002]):4.142889e-002[&B IgrBrlens 3.472625e-002],(28:1.323648e-002[&B IgrBrlens 1.146537e-002],((31:0.000000e+000[&B IgrBrlens 0.000000e+000],32:1.361886e-002[&B IgrBrlens 1.338714e-002]):1.260870e-001[&B IgrBrlens 1.202432e-001],(30:9.435155e-003[&B IgrBrlens 1.238830e-002],29:9.435155e-003[&B IgrBrlens 1.216565e-002]):9.349981e-002[&B IgrBrlens 8.704574e-002]):1.244300e-002[&B IgrBrlens 1.077807e-002]):7.002324e-002[&B IgrBrlens 6.870324e-002]):1.491469e-001[&B IgrBrlens 1.499892e-001]):5.341883e-002[&B IgrBrlens 5.370241e-002]):4.898654e-002[&B IgrBrlens 5.767736e-002]):1.272398e-002[&B IgrBrlens 1.155626e-002],1:2.998699e-001[&B IgrBrlens 2.970558e-001]);
   tree gen.35000 [&B IgrBrlens] = [&R] [&clockrate=8.584251e-003] (((50:1.609592e-001[&B IgrBrlens 1.774029e-001],((((7:2.575275e-002[&B IgrBrlens 2.243860e-002],4:0.000000e+000[&B IgrBrlens 0.000000e+000]):2.140198e-003[&B IgrBrlens 2.535871e-003],(5:1.581674e-002[&B IgrBrlens 1.360073e-002],2:1.581674e-002[&B IgrBrlens 1.579158e-002]):1.207621e-002[&B IgrBrlens 1.459884e-002]):3.230198e-002[&B IgrBrlens 3.618067e-002],(3:2.888511e-002[&B IgrBrlens 2.433594e-002],6:3.132361e-003[&B IgrBrlens 2.626456e-003]):3.130982e-002[&B IgrBrlens 2.835776e-002]):1.507917e-002[&B IgrBrlens 1.201684e-002],8:7.527410e-002[&B IgrBrlens 8.085662e-002]):4.276380e-002[&B IgrBrlens 4.593528e-002]):5.104419e-002[&B IgrBrlens 4.825502e-002],((((((25:5.981059e-003[&B IgrBrlens 7.442147e-003],(26:8.642936e-003[&B IgrBrlens 1.151275e-002],27:8.642936e-003[&B IgrBrlens 1.152633e-002]):5.922373e-003[&B IgrBrlens 7.369124e-003]):3.458933e-002[&B IgrBrlens 3.426192e-002],21:4.057039e-002[&B IgrBrlens 4.276296e-002]):1.516398e-002[&B IgrBrlens 1.781729e-002],(13:1.647017e-002[&B IgrBrlens 1.591967e-002],24:3.363867e-002[&B IgrBrlens 3.518784e-002]):6.673380e-002[&B IgrBrlens 6.450329e-002]):2.230621e-002[&B IgrBrlens 2.233595e-002],(20:1.933510e-003[&B IgrBrlens 2.112797e-003],(23:6.168083e-003[&B IgrBrlens 5.399793e-003],22:6.168083e-003[&B IgrBrlens 5.928888e-003]):3.611140e-002[&B IgrBrlens 3.722199e-002]):6.323069e-002[&B IgrBrlens 6.740385e-002]):7.099621e-002[&B IgrBrlens 7.526060e-002],(((((41:1.913192e-002[&B IgrBrlens 1.587851e-002],40:1.054767e-002[&B IgrBrlens 9.626884e-003]):5.024289e-002[&B IgrBrlens 4.585681e-002],39:6.079056e-002[&B IgrBrlens 5.549383e-002]):1.652162e-002[&B IgrBrlens 1.606553e-002],((44:7.302539e-003[&B IgrBrlens 7.664655e-003],43:4.249797e-002[&B IgrBrlens 3.871945e-002]):4.744130e-003[&B IgrBrlens 3.501584e-003],((46:1.666013e-002[&B IgrBrlens 1.814536e-002],(48:1.432308e-002[&B IgrBrlens 1.740338e-002],(47:1.207464e-002[&B IgrBrlens 9.321333e-003],45:1.207464e-002[&B IgrBrlens 1.055880e-002]):2.248437e-003[&B IgrBrlens 2.573138e-003]):2.337054e-003[&B IgrBrlens 3.669781e-003]):2.649712e-002[&B IgrBrlens 2.615393e-002],42:4.315725e-002[&B IgrBrlens 4.572312e-002]):4.084845e-003[&B IgrBrlens 3.139703e-003]):7.384977e-002[&B IgrBrlens 8.397025e-002]):3.905077e-002[&B IgrBrlens 4.136374e-002],((36:3.053984e-002[&B IgrBrlens 3.055469e-002],35:1.594661e-002[&B IgrBrlens 1.928582e-002]):6.036716e-002[&B IgrBrlens 5.980151e-002],(33:1.522848e-002[&B IgrBrlens 1.613037e-002],((37:5.535621e-004[&B IgrBrlens 6.377030e-004],38:1.514679e-002[&B IgrBrlens 1.333272e-002]):2.743236e-002[&B IgrBrlens 2.826930e-002],34:2.798592e-002[&B IgrBrlens 2.482882e-002]):3.016381e-002[&B IgrBrlens 3.002954e-002]):1.816404e-002[&B IgrBrlens 1.702791e-002]):2.545596e-002[&B IgrBrlens 2.487473e-002]):1.439205e-002[&B IgrBrlens 1.316207e-002],(28:0.000000e+000[&B IgrBrlens 0.000000e+000],((31:5.005916e-003[&B IgrBrlens 5.335478e-003],32:1.359017e-002[&B IgrBrlens 1.416325e-002]):3.817071e-002[&B IgrBrlens 4.068366e-002],(30:6.932395e-003[&B IgrBrlens 9.102190e-003],29:6.932395e-003[&B IgrBrlens 8.938601e-003]):2.165100e-002[&B IgrBrlens 2.096006e-002]):3.579848e-002[&B IgrBrlens 3.100847e-002]):5.177990e-002[&B IgrBrlens 4.902198e-002]):8.438052e-002[&B IgrBrlens 8.221557e-002]):1.459685e-002[&B IgrBrlens 1.467433e-002],(49:1.284842e-001[&B IgrBrlens 1.370493e-001],((18:6.526291e-002[&B IgrBrlens 7.192307e-002],19:4.208543e-002[&B IgrBrlens 4.547256e-002]):6.099002e-002[&B IgrBrlens 6.589863e-002],(((((16:1.179987e-002[&B IgrBrlens 1.342689e-002],17:1.179987e-002[&B IgrBrlens 1.015650e-002]):3.328137e-002[&B IgrBrlens 3.213123e-002],12:4.508125e-002[&B IgrBrlens 4.750504e-002]):1.377450e-002[&B IgrBrlens 1.886325e-002],(15:2.377932e-002[&B IgrBrlens 2.371228e-002],14:1.090294e-002[&B IgrBrlens 9.753264e-003]):3.507642e-002[&B IgrBrlens 3.137774e-002]):2.350142e-002[&B IgrBrlens 2.641787e-002],51:2.484268e-002[&B IgrBrlens 2.191526e-002]):2.443341e-002[&B IgrBrlens 2.743899e-002],(9:7.025632e-002[&B IgrBrlens 7.660378e-002],(11:6.953243e-002[&B IgrBrlens 6.139272e-002],10:0.000000e+000[&B IgrBrlens 0.000000e+000]):7.238904e-004[&B IgrBrlens 3.087679e-004]):3.653425e-002[&B IgrBrlens 3.929940e-002]):1.946236e-002[&B IgrBrlens 1.950345e-002]):6.832995e-002[&B IgrBrlens 6.524072e-002]):3.514948e-002[&B IgrBrlens 3.914642e-002]):4.836971e-002[&B IgrBrlens 5.011919e-002]):1.649389e-002[&B IgrBrlens 1.498020e-002],1:1.855760e-001[&B IgrBrlens 1.838345e-001]);
   tree gen.36000 [&B IgrBrlens] = [&R] [&clockrate=1.122271e-002] ((((50:1.278359e-001[&B IgrBrlens 1.408957e-001],8:7.172237e-002[&B IgrBrlens 7.271595e-002]):4.136429e-002[&B IgrBrlens 4.091377e-002],(((7:3.366812e-002[&B IgrBrlens 3.022992e-002],4:0.000000e+000[&B IgrBrlens 0.000000e+000]):7.163385e-004[&B IgrBrlens 9.929960e-004],(5:1.906252e-002[&B IgrBrlens 1.802503e-002],2:1.906252e-002[&B IgrBrlens 1.903220e-002]):1.532194e-002[&B IgrBrlens 1.852259e-002]):1.189807e-002[&B IgrBrlens 1.256768e-002],(3:4.283397e-002[&B IgrBrlens 4.051065e-002],6:9.165843e-003[&B IgrBrlens 7.685475e-003]):3.448567e-003[&B IgrBrlens 3.473788e-003]):6.680413e-002[&B IgrBrlens 5.697013e-002]):1.169624e-001[&B IgrBrlens 1.105713e-001],((((13:1.087702e-001[&B IgrBrlens 1.028340e-001],((25:1.136245e-002[&B IgrBrlens 1.413813e-002],(26:1.342202e-002[&B IgrBrlens 1.787869e-002],27:1.342202e-002[&B IgrBrlens 1.789978e-002]):9.163141e-003[&B IgrBrlens 1.068462e-002]):4.128471e-002[&B IgrBrlens 4.089392e-002],21:5.264715e-002[&B IgrBrlens 5.648796e-002]):2.021036e-002[&B IgrBrlens 2.085007e-002]):9.738173e-003[&B IgrBrlens 9.206711e-003],((20:2.376817e-002[&B IgrBrlens 2.265173e-002],(23:1.975093e-002[&B IgrBrlens 1.729078e-002],22:1.975093e-002[&B IgrBrlens 1.898500e-002]):5.676396e-002[&B IgrBrlens 5.687856e-002]):2.024362e-002[&B IgrBrlens 2.157968e-002],24:1.192039e-001[&B IgrBrlens 1.246936e-001]):2.174983e-002[&B IgrBrlens 2.305624e-002]):1.117525e-001[&B IgrBrlens 1.198664e-001],((28:6.865938e-003[&B IgrBrlens 5.866576e-003],((31:9.211133e-003[&B IgrBrlens 8.411052e-003],32:2.043384e-002[&B IgrBrlens 2.152435e-002]):6.871428e-002[&B IgrBrlens 6.567791e-002],(30:1.574863e-002[&B IgrBrlens 2.067785e-002],29:1.574863e-002[&B IgrBrlens 2.030621e-002]):4.309819e-002[&B IgrBrlens 4.172279e-002]):3.218943e-002[&B IgrBrlens 2.803387e-002]):8.207827e-002[&B IgrBrlens 8.015864e-002],((((41:1.122271e-002[&B IgrBrlens 1.088751e-002],40:0.000000e+000[&B IgrBrlens 0.000000e+000]):8.076227e-002[&B IgrBrlens 7.961798e-002],(44:1.559520e-002[&B IgrBrlens 1.636853e-002],((46:2.141097e-002[&B IgrBrlens 2.503640e-002],((47:1.013852e-002[&B IgrBrlens 8.018556e-003],45:1.013852e-002[&B IgrBrlens 8.865737e-003]):6.194459e-003[&B IgrBrlens 6.604752e-003],48:1.633298e-002[&B IgrBrlens 1.942622e-002]):5.077990e-003[&B IgrBrlens 7.456521e-003]):3.678153e-002[&B IgrBrlens 3.844080e-002],(42:3.033969e-002[&B IgrBrlens 3.204957e-002],43:3.033969e-002[&B IgrBrlens 3.002372e-002]):2.785281e-002[&B IgrBrlens 2.223264e-002]):3.415797e-003[&B IgrBrlens 2.625457e-003]):7.638978e-002[&B IgrBrlens 8.685835e-002]):2.165416e-002[&B IgrBrlens 2.200301e-002],39:1.024164e-001[&B IgrBrlens 9.349280e-002]):4.616195e-002[&B IgrBrlens 4.516043e-002],(33:3.786803e-002[&B IgrBrlens 3.508553e-002],(((36:2.449351e-002[&B IgrBrlens 2.450542e-002],35:5.414912e-003[&B IgrBrlens 6.883427e-003]):3.448947e-002[&B IgrBrlens 3.822068e-002],34:3.990438e-002[&B IgrBrlens 3.540275e-002]):8.596492e-003[&B IgrBrlens 8.558224e-003],(37:8.054034e-004[&B IgrBrlens 8.532603e-004],38:1.988401e-002[&B IgrBrlens 1.757979e-002]):4.769547e-002[&B IgrBrlens 5.052951e-002]):4.548070e-002[&B IgrBrlens 4.263596e-002]):3.551821e-002[&B IgrBrlens 3.524692e-002]):4.361474e-002[&B IgrBrlens 3.892568e-002]):8.856995e-002[&B IgrBrlens 8.629752e-002]):2.691193e-002[&B IgrBrlens 3.094455e-002],((((((16:2.532875e-004[&B IgrBrlens 2.423848e-004],17:2.532875e-004[&B IgrBrlens 2.180121e-004]):7.575579e-002[&B IgrBrlens 7.313780e-002],12:7.600908e-002[&B IgrBrlens 8.009572e-002]):4.027084e-003[&B IgrBrlens 5.911361e-003],(15:4.304836e-002[&B IgrBrlens 4.199816e-002],14:2.621430e-002[&B IgrBrlens 2.317931e-002]):3.698780e-002[&B IgrBrlens 3.270550e-002]):2.724556e-002[&B IgrBrlens 2.643996e-002],51:3.208958e-002[&B IgrBrlens 2.602139e-002]):1.801229e-002[&B IgrBrlens 1.904032e-002],(9:9.146365e-002[&B IgrBrlens 9.972714e-002],(11:9.090393e-002[&B IgrBrlens 8.026241e-002],10:0.000000e+000[&B IgrBrlens 0.000000e+000]):5.597213e-004[&B IgrBrlens 2.387433e-004]):3.383036e-002[&B IgrBrlens 3.473281e-002]):7.962685e-002[&B IgrBrlens 7.977427e-002],((18:4.003583e-002[&B IgrBrlens 4.412153e-002],19:9.734515e-003[&B IgrBrlens 1.052387e-002]):1.137334e-001[&B IgrBrlens 1.206217e-001],49:6.735440e-002[&B IgrBrlens 7.184442e-002]):5.115162e-002[&B IgrBrlens 4.883902e-002]):1.027541e-001[&B IgrBrlens 1.039142e-001]):6.490241e-002[&B IgrBrlens 6.290807e-002]):6.814972e-003[&B IgrBrlens 6.678583e-003],1:2.368640e-001[&B IgrBrlens 2.346412e-001]);
   tree gen.37000 [&B IgrBrlens] = [&R] [&clockrate=1.227133e-002] ((((50:1.356249e-001[&B IgrBrlens 1.427768e-001],(((7:3.681398e-002[&B IgrBrlens 3.118287e-002],4:0.000000e+000[&B IgrBrlens 0.000000e+000]):8.327720e-003[&B IgrBrlens 1.106634e-002],(5:3.258236e-002[&B IgrBrlens 3.080904e-002],2:3.258236e-002[&B IgrBrlens 3.253053e-002]):1.255934e-002[&B IgrBrlens 1.522078e-002]):1.588307e-002[&B IgrBrlens 1.700607e-002],(3:4.792287e-002[&B IgrBrlens 4.532352e-002],6:1.110889e-002[&B IgrBrlens 1.123214e-002]):1.310190e-002[&B IgrBrlens 1.319772e-002]):1.324350e-002[&B IgrBrlens 1.165076e-002]):4.211510e-002[&B IgrBrlens 4.165640e-002],8:1.163834e-001[&B IgrBrlens 1.017748e-001]):1.179031e-001[&B IgrBrlens 1.054901e-001],((((28:8.941298e-003[&B IgrBrlens 9.815877e-003],((31:4.073761e-003[&B IgrBrlens 3.893747e-003],32:1.634509e-002[&B IgrBrlens 1.721738e-002]):8.453331e-002[&B IgrBrlens 8.079792e-002],(30:1.415364e-002[&B IgrBrlens 1.765487e-002],29:1.415364e-002[&B IgrBrlens 1.919432e-002]):5.359218e-002[&B IgrBrlens 5.485587e-002]):3.323042e-002[&B IgrBrlens 2.895210e-002]):8.849446e-002[&B IgrBrlens 9.715040e-002],((((41:1.227133e-002[&B IgrBrlens 1.121625e-002],40:0.000000e+000[&B IgrBrlens 0.000000e+000]):5.446383e-002[&B IgrBrlens 5.307309e-002],39:5.446383e-002[&B IgrBrlens 4.866278e-002]):3.853968e-002[&B IgrBrlens 3.770353e-002],(((46:2.578903e-002[&B IgrBrlens 2.640965e-002],(48:1.969357e-002[&B IgrBrlens 2.342326e-002],(47:1.824261e-002[&B IgrBrlens 1.470142e-002],45:1.824261e-002[&B IgrBrlens 1.595244e-002]):1.450962e-003[&B IgrBrlens 1.469296e-003]):6.095459e-003[&B IgrBrlens 8.950571e-003]):3.954020e-002[&B IgrBrlens 4.132391e-002],44:1.501679e-002[&B IgrBrlens 1.576144e-002]):4.938897e-003[&B IgrBrlens 3.796146e-003],(42:6.134457e-002[&B IgrBrlens 6.168094e-002],43:6.134457e-002[&B IgrBrlens 6.070568e-002]):8.923561e-003[&B IgrBrlens 7.122955e-003]):8.531914e-002[&B IgrBrlens 9.701141e-002]):6.012010e-002[&B IgrBrlens 5.977109e-002],(33:4.353665e-002[&B IgrBrlens 3.789070e-002],(34:6.717912e-002[&B IgrBrlens 6.125113e-002],((36:3.303510e-002[&B IgrBrlens 3.657390e-002],35:1.217384e-002[&B IgrBrlens 1.533190e-002]):3.616282e-002[&B IgrBrlens 3.652958e-002],(37:0.000000e+000[&B IgrBrlens 0.000000e+000],38:2.086125e-002[&B IgrBrlens 1.844379e-002]):4.833666e-002[&B IgrBrlens 5.285767e-002]):1.884246e-002[&B IgrBrlens 1.839595e-002]):3.771416e-002[&B IgrBrlens 3.789631e-002]):2.736907e-002[&B IgrBrlens 2.817138e-002]):5.720834e-002[&B IgrBrlens 5.105783e-002]):1.357075e-001[&B IgrBrlens 1.322257e-001],((49:2.556577e-002[&B IgrBrlens 2.777059e-002],(18:3.735586e-002[&B IgrBrlens 4.116807e-002],19:4.223281e-003[&B IgrBrlens 4.479065e-003]):8.269911e-002[&B IgrBrlens 8.312210e-002]):1.302287e-001[&B IgrBrlens 1.356040e-001],(((((16:1.166051e-002[&B IgrBrlens 1.104194e-002],17:1.166051e-002[&B IgrBrlens 1.121014e-002]):5.691438e-002[&B IgrBrlens 6.136151e-002],12:6.857489e-002[&B IgrBrlens 7.226182e-002]):1.782946e-002[&B IgrBrlens 2.508606e-002],(15:4.778211e-002[&B IgrBrlens 4.442800e-002],14:2.937512e-002[&B IgrBrlens 2.828319e-002]):3.862224e-002[&B IgrBrlens 3.108367e-002]):4.413175e-002[&B IgrBrlens 4.408180e-002],51:4.831821e-002[&B IgrBrlens 4.479425e-002]):4.227129e-002[&B IgrBrlens 4.468388e-002],(9:1.007332e-001[&B IgrBrlens 1.053506e-001],(11:9.939774e-002[&B IgrBrlens 8.776190e-002],10:0.000000e+000[&B IgrBrlens 0.000000e+000]):1.335430e-003[&B IgrBrlens 5.548631e-004]):7.207421e-002[&B IgrBrlens 7.399685e-002]):7.747634e-002[&B IgrBrlens 7.761978e-002]):9.575572e-002[&B IgrBrlens 9.683676e-002]):1.110188e-002[&B IgrBrlens 1.213799e-002],(((13:7.167440e-002[&B IgrBrlens 6.776277e-002],(23:5.151886e-003[&B IgrBrlens 4.972089e-003],22:5.151886e-003[&B IgrBrlens 4.952099e-003]):6.652252e-002[&B IgrBrlens 6.665682e-002]):2.485927e-002[&B IgrBrlens 2.441379e-002],(24:1.163705e-001[&B IgrBrlens 1.217297e-001],20:3.415261e-002[&B IgrBrlens 3.254840e-002]):4.705830e-003[&B IgrBrlens 4.988486e-003]):5.774280e-002[&B IgrBrlens 5.459148e-002],((25:1.773146e-002[&B IgrBrlens 2.206301e-002],(26:1.507602e-002[&B IgrBrlens 2.008188e-002],27:1.507602e-002[&B IgrBrlens 2.143453e-002]):1.492677e-002[&B IgrBrlens 1.740527e-002]):5.881565e-002[&B IgrBrlens 6.435404e-002],21:7.654712e-002[&B IgrBrlens 8.213152e-002]):3.846111e-002[&B IgrBrlens 3.967851e-002]):1.476439e-001[&B IgrBrlens 1.472995e-001]):3.299103e-002[&B IgrBrlens 3.164989e-002]):2.820807e-002[&B IgrBrlens 2.764354e-002],1:2.624946e-001[&B IgrBrlens 2.721062e-001]);
   tree gen.38000 [&B IgrBrlens] = [&R] [&clockrate=1.020272e-002] ((((((28:6.756803e-003[&B IgrBrlens 6.806089e-003],((31:1.305518e-002[&B IgrBrlens 1.247829e-002],32:2.325790e-002[&B IgrBrlens 2.554337e-002]):5.181914e-002[&B IgrBrlens 4.952934e-002],(30:8.236980e-003[&B IgrBrlens 9.639653e-003],29:8.236980e-003[&B IgrBrlens 1.092780e-002]):3.929271e-002[&B IgrBrlens 4.021923e-002]):3.574752e-002[&B IgrBrlens 3.114513e-002]):4.265911e-002[&B IgrBrlens 4.297028e-002],((33:4.303956e-002[&B IgrBrlens 4.430124e-002],((37:4.369356e-003[&B IgrBrlens 4.525414e-003],38:2.171398e-002[&B IgrBrlens 1.919770e-002]):8.347679e-002[&B IgrBrlens 9.128451e-002],(((41:1.020272e-002[&B IgrBrlens 9.106682e-003],40:0.000000e+000[&B IgrBrlens 0.000000e+000]):4.818345e-002[&B IgrBrlens 4.695308e-002],((44:8.547432e-003[&B IgrBrlens 9.382341e-003],(42:1.992137e-002[&B IgrBrlens 2.003061e-002],43:1.992137e-002[&B IgrBrlens 1.971390e-002]):3.045722e-002[&B IgrBrlens 2.722595e-002]):7.475553e-003[&B IgrBrlens 5.967128e-003],(46:2.144172e-002[&B IgrBrlens 2.319373e-002],((45:8.677955e-003[&B IgrBrlens 7.588528e-003],47:8.677955e-003[&B IgrBrlens 7.264044e-003]):4.138181e-003[&B IgrBrlens 4.190470e-003],48:1.281614e-002[&B IgrBrlens 1.201963e-002]):8.625582e-003[&B IgrBrlens 1.266580e-002]):3.641243e-002[&B IgrBrlens 3.813425e-002]):4.236319e-002[&B IgrBrlens 4.816870e-002]):1.455362e-002[&B IgrBrlens 1.423787e-002],39:6.273707e-002[&B IgrBrlens 6.362873e-002]):4.245370e-002[&B IgrBrlens 4.312197e-002]):6.207025e-003[&B IgrBrlens 5.539704e-003]):6.636291e-003[&B IgrBrlens 7.799292e-003],(34:3.629920e-002[&B IgrBrlens 3.309610e-002],(36:2.746630e-002[&B IgrBrlens 2.714097e-002],35:1.012167e-002[&B IgrBrlens 1.274737e-002]):2.617753e-002[&B IgrBrlens 2.790502e-002]):6.439026e-002[&B IgrBrlens 5.729192e-002]):2.524686e-002[&B IgrBrlens 2.401632e-002]):1.104664e-001[&B IgrBrlens 1.204589e-001],((24:1.110252e-001[&B IgrBrlens 1.161382e-001],((13:4.908526e-002[&B IgrBrlens 4.635267e-002],(23:3.008730e-002[&B IgrBrlens 2.903727e-002],22:3.008730e-002[&B IgrBrlens 3.242421e-002]):1.899796e-002[&B IgrBrlens 1.854940e-002]):1.222702e-002[&B IgrBrlens 1.200791e-002],20:1.335949e-002[&B IgrBrlens 1.416193e-002]):2.930744e-002[&B IgrBrlens 2.610114e-002]):3.658111e-002[&B IgrBrlens 3.877836e-002],((25:1.869978e-002[&B IgrBrlens 2.326788e-002],(26:1.186412e-002[&B IgrBrlens 1.580351e-002],27:1.186412e-002[&B IgrBrlens 1.686798e-002]):1.703838e-002[&B IgrBrlens 1.823249e-002]):3.481342e-002[&B IgrBrlens 3.683393e-002],21:5.351321e-002[&B IgrBrlens 5.741720e-002]):4.103892e-002[&B IgrBrlens 4.219819e-002]):8.063431e-002[&B IgrBrlens 8.044625e-002]):1.397199e-002[&B IgrBrlens 1.583141e-002],((49:2.718443e-002[&B IgrBrlens 2.952885e-002],(18:3.385928e-002[&B IgrBrlens 3.731467e-002],19:6.311936e-003[&B IgrBrlens 6.344220e-003]):7.188610e-002[&B IgrBrlens 7.225379e-002]):8.546766e-002[&B IgrBrlens 8.899536e-002],(((9:8.264204e-002[&B IgrBrlens 8.518195e-002],10:0.000000e+000[&B IgrBrlens 0.000000e+000]):3.676521e-003[&B IgrBrlens 1.706503e-003],((((16:1.055636e-002[&B IgrBrlens 9.996364e-003],17:1.055636e-002[&B IgrBrlens 1.014864e-002]):4.019233e-002[&B IgrBrlens 4.333284e-002],12:5.074868e-002[&B IgrBrlens 5.347719e-002]):1.005352e-002[&B IgrBrlens 1.585696e-002],(15:4.521589e-002[&B IgrBrlens 3.924115e-002],14:2.991181e-002[&B IgrBrlens 2.516304e-002]):1.558631e-002[&B IgrBrlens 1.336545e-002]):1.683438e-002[&B IgrBrlens 1.724356e-002],11:7.763658e-002[&B IgrBrlens 8.067618e-002]):8.681986e-003[&B IgrBrlens 9.450385e-003]):4.715323e-002[&B IgrBrlens 4.984445e-002],51:6.511356e-002[&B IgrBrlens 6.036468e-002]):5.774126e-002[&B IgrBrlens 5.784817e-002]):7.650633e-002[&B IgrBrlens 7.737006e-002]):5.265159e-002[&B IgrBrlens 4.710832e-002],(50:2.332657e-001[&B IgrBrlens 2.228093e-001],(8:7.846275e-002[&B IgrBrlens 7.850578e-002],(((7:3.268944e-002[&B IgrBrlens 2.768923e-002],4:2.081277e-003[&B IgrBrlens 2.961995e-003]):4.842621e-003[&B IgrBrlens 6.435143e-003],(5:1.801362e-002[&B IgrBrlens 1.807430e-002],2:1.801362e-002[&B IgrBrlens 1.798497e-002]):1.951844e-002[&B IgrBrlens 2.365458e-002]):3.211469e-002[&B IgrBrlens 2.999558e-002],(3:3.811874e-002[&B IgrBrlens 4.015933e-002],6:7.510571e-003[&B IgrBrlens 7.984899e-003]):3.152802e-002[&B IgrBrlens 3.120282e-002]):8.815995e-003[&B IgrBrlens 7.755733e-003]):1.037893e-001[&B IgrBrlens 1.063741e-001]):8.544365e-003[&B IgrBrlens 7.690066e-003]):2.637098e-002[&B IgrBrlens 2.729429e-002],1:2.171674e-001[&B IgrBrlens 2.251193e-001]);
   tree gen.39000 [&B IgrBrlens] = [&R] [&clockrate=1.350381e-002] ((((50:2.149021e-001[&B IgrBrlens 2.052689e-001],(8:1.052705e-001[&B IgrBrlens 1.108895e-001],((4:1.011860e-002[&B IgrBrlens 1.344615e-002],((5:2.412642e-002[&B IgrBrlens 2.420770e-002],2:2.412642e-002[&B IgrBrlens 2.406904e-002]):1.809503e-002[&B IgrBrlens 1.922243e-002],7:4.222145e-002[&B IgrBrlens 3.825286e-002]):8.408566e-003[&B IgrBrlens 1.117377e-002]):1.594497e-002[&B IgrBrlens 1.541572e-002],(3:5.099617e-002[&B IgrBrlens 4.574888e-002],6:1.048475e-002[&B IgrBrlens 1.055737e-002]):1.557882e-002[&B IgrBrlens 1.568672e-002]):3.869552e-002[&B IgrBrlens 3.404178e-002]):4.211254e-002[&B IgrBrlens 4.266730e-002]):3.923000e-002[&B IgrBrlens 3.458556e-002],((49:7.487162e-002[&B IgrBrlens 7.860289e-002],(18:4.015044e-002[&B IgrBrlens 4.424784e-002],19:3.690163e-003[&B IgrBrlens 3.719321e-003]):1.387005e-001[&B IgrBrlens 1.394099e-001]):6.506947e-002[&B IgrBrlens 5.998133e-002],(((9:1.104112e-001[&B IgrBrlens 1.138045e-001],10:1.030332e-003[&B IgrBrlens 5.449485e-004]):1.690620e-003[&B IgrBrlens 8.977628e-004],((((16:1.632435e-002[&B IgrBrlens 1.669905e-002],17:1.632435e-002[&B IgrBrlens 1.699793e-002]):4.769420e-002[&B IgrBrlens 5.142089e-002],12:6.401854e-002[&B IgrBrlens 6.746051e-002]):1.428356e-002[&B IgrBrlens 2.252881e-002],(15:4.821774e-002[&B IgrBrlens 4.184635e-002],14:2.796203e-002[&B IgrBrlens 2.680791e-002]):3.008436e-002[&B IgrBrlens 2.579771e-002]):1.222185e-002[&B IgrBrlens 1.251892e-002],11:9.052395e-002[&B IgrBrlens 8.969795e-002]):2.157783e-002[&B IgrBrlens 2.111556e-002]):6.237161e-002[&B IgrBrlens 6.593140e-002],51:8.399789e-002[&B IgrBrlens 7.787173e-002]):6.944700e-002[&B IgrBrlens 7.577865e-002]):1.141910e-001[&B IgrBrlens 1.111944e-001]):3.012021e-002[&B IgrBrlens 2.710867e-002],(((28:0.000000e+000[&B IgrBrlens 0.000000e+000],((31:2.577412e-002[&B IgrBrlens 2.738624e-002],32:3.927793e-002[&B IgrBrlens 4.319754e-002]):5.796243e-002[&B IgrBrlens 5.990794e-002],(30:1.642425e-002[&B IgrBrlens 2.043390e-002],29:1.642425e-002[&B IgrBrlens 1.994282e-002]):4.435583e-002[&B IgrBrlens 4.838421e-002]):4.049846e-002[&B IgrBrlens 3.528440e-002]):7.335235e-002[&B IgrBrlens 7.002160e-002],(((33:2.541373e-002[&B IgrBrlens 2.510253e-002],((37:1.577228e-002[&B IgrBrlens 1.460030e-002],38:3.872876e-002[&B IgrBrlens 3.424074e-002]):5.785892e-002[&B IgrBrlens 5.355962e-002],34:7.363121e-002[&B IgrBrlens 6.713387e-002]):1.930155e-002[&B IgrBrlens 1.906520e-002]):9.641193e-003[&B IgrBrlens 8.858414e-003],(36:5.672766e-002[&B IgrBrlens 5.605574e-002],35:3.377119e-002[&B IgrBrlens 4.253189e-002]):6.880276e-002[&B IgrBrlens 6.808700e-002]):3.365297e-002[&B IgrBrlens 3.955061e-002],(((41:1.350381e-002[&B IgrBrlens 1.097844e-002],40:0.000000e+000[&B IgrBrlens 0.000000e+000]):5.228289e-002[&B IgrBrlens 5.094784e-002],((44:1.216358e-002[&B IgrBrlens 1.234300e-002],(42:2.431730e-002[&B IgrBrlens 2.445065e-002],43:2.431730e-002[&B IgrBrlens 2.536385e-002]):4.321189e-002[&B IgrBrlens 4.197126e-002]):6.963430e-003[&B IgrBrlens 5.440300e-003],((46:2.052069e-002[&B IgrBrlens 2.103640e-002],45:2.052069e-002[&B IgrBrlens 1.931640e-002]):2.519593e-003[&B IgrBrlens 3.699771e-003],(48:1.532352e-002[&B IgrBrlens 1.437118e-002],47:1.532352e-002[&B IgrBrlens 1.231566e-002]):7.716768e-003[&B IgrBrlens 8.653206e-003]):5.145234e-002[&B IgrBrlens 5.388535e-002]):4.665968e-002[&B IgrBrlens 4.760909e-002]):3.150026e-002[&B IgrBrlens 3.317040e-002],39:8.378315e-002[&B IgrBrlens 7.470829e-002]):7.540025e-002[&B IgrBrlens 7.658715e-002]):3.840397e-002[&B IgrBrlens 3.653073e-002]):1.367451e-001[&B IgrBrlens 1.491146e-001],((25:4.931634e-002[&B IgrBrlens 4.902029e-002],(26:1.436741e-002[&B IgrBrlens 1.547571e-002],27:1.436741e-002[&B IgrBrlens 1.880488e-002]):4.845273e-002[&B IgrBrlens 5.184847e-002]):6.897215e-002[&B IgrBrlens 6.855811e-002],(((20:7.730364e-003[&B IgrBrlens 8.194688e-003],(24:5.357672e-002[&B IgrBrlens 4.808845e-002],(23:1.713993e-002[&B IgrBrlens 1.893766e-002],22:1.713993e-002[&B IgrBrlens 1.814078e-002]):9.429184e-003[&B IgrBrlens 1.077012e-002]):4.462914e-002[&B IgrBrlens 4.357539e-002]):1.451555e-002[&B IgrBrlens 1.425543e-002],13:8.571380e-002[&B IgrBrlens 8.094208e-002]):1.793928e-002[&B IgrBrlens 1.629824e-002],21:6.044091e-002[&B IgrBrlens 6.555297e-002]):5.784758e-002[&B IgrBrlens 5.383201e-002]):1.120647e-001[&B IgrBrlens 1.118033e-001]):5.389912e-002[&B IgrBrlens 6.107213e-002]):4.601381e-002[&B IgrBrlens 4.762487e-002],1:2.627471e-001[&B IgrBrlens 2.723679e-001]);
   tree gen.40000 [&B IgrBrlens] = [&R] [&clockrate=1.012471e-002] ((((8:7.141437e-002[&B IgrBrlens 7.522624e-002],((4:8.541373e-003[&B IgrBrlens 9.886246e-003],(7:2.927180e-002[&B IgrBrlens 2.706485e-002],(5:1.671928e-002[&B IgrBrlens 1.610937e-002],2:1.671928e-002[&B IgrBrlens 1.667952e-002]):1.255252e-002[&B IgrBrlens 1.333460e-002]):9.643712e-003[&B IgrBrlens 1.231611e-002]):2.002839e-002[&B IgrBrlens 2.135076e-002],(3:3.037414e-002[&B IgrBrlens 2.724877e-002],6:0.000000e+000[&B IgrBrlens 0.000000e+000]):2.856976e-002[&B IgrBrlens 2.876765e-002]):1.247046e-002[&B IgrBrlens 1.082099e-002]):6.625406e-002[&B IgrBrlens 6.712686e-002],((((51:3.664150e-002[&B IgrBrlens 3.408840e-002],(18:4.445353e-002[&B IgrBrlens 4.647680e-002],19:1.711680e-002[&B IgrBrlens 1.679355e-002]):6.002355e-002[&B IgrBrlens 5.888999e-002]):3.030824e-002[&B IgrBrlens 2.793827e-002],49:5.682503e-002[&B IgrBrlens 5.965694e-002]):8.228739e-003[&B IgrBrlens 9.558894e-003],((9:8.201018e-002[&B IgrBrlens 8.099508e-002],10:0.000000e+000[&B IgrBrlens 0.000000e+000]):2.040081e-003[&B IgrBrlens 1.083336e-003],((((16:6.423455e-003[&B IgrBrlens 7.888079e-003],17:6.423455e-003[&B IgrBrlens 7.038901e-003]):4.157556e-002[&B IgrBrlens 4.711764e-002],12:4.799902e-002[&B IgrBrlens 5.057969e-002]):2.824818e-003[&B IgrBrlens 4.455459e-003],(15:2.131652e-002[&B IgrBrlens 1.831438e-002],14:6.129449e-003[&B IgrBrlens 5.256078e-003]):2.950732e-002[&B IgrBrlens 2.530288e-002]):2.697503e-002[&B IgrBrlens 2.719167e-002],11:7.779887e-002[&B IgrBrlens 7.708898e-002]):6.251394e-003[&B IgrBrlens 6.817529e-003]):5.896380e-002[&B IgrBrlens 5.479883e-002]):1.179436e-001[&B IgrBrlens 1.148486e-001],50:1.829974e-001[&B IgrBrlens 1.747944e-001]):5.294596e-003[&B IgrBrlens 4.710229e-003]):2.434327e-003[&B IgrBrlens 2.246962e-003],(((28:1.721878e-002[&B IgrBrlens 1.643692e-002],((31:1.570824e-002[&B IgrBrlens 1.623549e-002],32:2.583295e-002[&B IgrBrlens 2.841087e-002]):5.487410e-002[&B IgrBrlens 5.671595e-002],(30:1.549900e-002[&B IgrBrlens 1.681694e-002],29:1.549900e-002[&B IgrBrlens 1.642190e-002]):3.787133e-002[&B IgrBrlens 3.482210e-002]):3.978381e-002[&B IgrBrlens 3.466176e-002]):3.777842e-002[&B IgrBrlens 3.606299e-002],(((33:2.090280e-002[&B IgrBrlens 2.064683e-002],(36:2.265215e-002[&B IgrBrlens 2.057498e-002],35:5.440134e-003[&B IgrBrlens 5.383540e-003]):6.608623e-002[&B IgrBrlens 6.539873e-002]):8.719469e-003[&B IgrBrlens 9.378022e-003],((37:1.887901e-003[&B IgrBrlens 1.747617e-003],38:1.909991e-002[&B IgrBrlens 1.688656e-002]):7.236985e-002[&B IgrBrlens 6.699229e-002],34:7.425775e-002[&B IgrBrlens 6.770513e-002]):5.988081e-003[&B IgrBrlens 6.500303e-003]):1.757471e-002[&B IgrBrlens 2.065465e-002],((39:3.423624e-002[&B IgrBrlens 3.052798e-002],(((42:3.172056e-002[&B IgrBrlens 3.443860e-002],43:3.172056e-002[&B IgrBrlens 2.883163e-002]):2.185636e-002[&B IgrBrlens 2.122886e-002],44:1.206560e-002[&B IgrBrlens 1.285644e-002]):2.275214e-003[&B IgrBrlens 1.777550e-003],(45:2.289726e-002[&B IgrBrlens 2.155349e-002],(46:1.600052e-002[&B IgrBrlens 1.700858e-002],(48:8.556132e-003[&B IgrBrlens 8.024377e-003],47:8.556132e-003[&B IgrBrlens 6.876645e-003]):7.444389e-003[&B IgrBrlens 9.965002e-003]):6.896734e-003[&B IgrBrlens 7.733660e-003]):3.295488e-002[&B IgrBrlens 3.146809e-002]):3.002014e-002[&B IgrBrlens 3.063097e-002]):1.870116e-002[&B IgrBrlens 1.996298e-002],(41:1.121680e-002[&B IgrBrlens 1.133639e-002],40:1.092091e-003[&B IgrBrlens 1.085616e-003]):5.184530e-002[&B IgrBrlens 5.153791e-002]):6.209516e-002[&B IgrBrlens 6.307261e-002]):3.311201e-002[&B IgrBrlens 3.149690e-002]):1.069837e-001[&B IgrBrlens 1.166611e-001],((((20:9.348225e-003[&B IgrBrlens 9.180701e-003],(23:1.529325e-002[&B IgrBrlens 1.689730e-002],22:1.529325e-002[&B IgrBrlens 1.482932e-002]):4.164113e-002[&B IgrBrlens 4.756297e-002]):2.077133e-002[&B IgrBrlens 2.039910e-002],13:7.770571e-002[&B IgrBrlens 7.337980e-002]):2.184578e-002[&B IgrBrlens 1.984738e-002],((24:6.370551e-002[&B IgrBrlens 5.846651e-002],25:1.105700e-002[&B IgrBrlens 1.162760e-002]):2.257869e-002[&B IgrBrlens 2.374386e-002],(26:8.786182e-003[&B IgrBrlens 8.145150e-003],27:8.786182e-003[&B IgrBrlens 1.149985e-002]):3.497423e-002[&B IgrBrlens 3.666546e-002]):3.351672e-002[&B IgrBrlens 3.581446e-002]):3.232523e-003[&B IgrBrlens 3.008133e-003],21:7.038493e-002[&B IgrBrlens 6.853205e-002]):1.067830e-001[&B IgrBrlens 1.065340e-001]):1.355839e-002[&B IgrBrlens 1.536277e-002]):2.267571e-002[&B IgrBrlens 2.346965e-002],1:1.627785e-001[&B IgrBrlens 1.624819e-001]);
   tree gen.41000 [&B IgrBrlens] = [&R] [&clockrate=1.371613e-002] ((((8:8.941211e-002[&B IgrBrlens 9.418464e-002],((4:0.000000e+000[&B IgrBrlens 0.000000e+000],(2:2.461579e-002[&B IgrBrlens 2.557025e-002],(5:2.224449e-002[&B IgrBrlens 2.179751e-002],7:2.224449e-002[&B IgrBrlens 2.056737e-002]):2.371299e-003[&B IgrBrlens 3.028415e-003]):1.653261e-002[&B IgrBrlens 1.615928e-002]):2.596183e-002[&B IgrBrlens 2.767594e-002],(3:4.406516e-002[&B IgrBrlens 4.422909e-002],6:2.916758e-003[&B IgrBrlens 2.493050e-003]):2.304507e-002[&B IgrBrlens 2.252045e-002]):2.230188e-002[&B IgrBrlens 1.951592e-002]):6.607157e-002[&B IgrBrlens 6.694196e-002],(((51:2.743225e-002[&B IgrBrlens 3.087557e-002],49:1.371612e-002[&B IgrBrlens 1.541163e-002]):1.332396e-001[&B IgrBrlens 1.228692e-001],((((((12:6.433138e-002[&B IgrBrlens 6.112568e-002],(16:1.422776e-002[&B IgrBrlens 1.688991e-002],17:1.422776e-002[&B IgrBrlens 1.533408e-002]):5.010362e-002[&B IgrBrlens 5.729638e-002]):3.958871e-003[&B IgrBrlens 6.109444e-003],(15:3.057364e-002[&B IgrBrlens 2.626776e-002],14:9.999440e-003[&B IgrBrlens 8.359562e-003]):3.771661e-002[&B IgrBrlens 3.825935e-002]):3.274216e-002[&B IgrBrlens 3.300512e-002],11:1.010324e-001[&B IgrBrlens 1.042274e-001]):1.231831e-002[&B IgrBrlens 1.241610e-002],9:1.133507e-001[&B IgrBrlens 1.119477e-001]):1.464751e-003[&B IgrBrlens 8.274382e-004],10:3.714782e-003[&B IgrBrlens 2.098482e-003]):7.218310e-002[&B IgrBrlens 6.708437e-002],(18:7.075021e-002[&B IgrBrlens 7.397034e-002],19:3.371664e-002[&B IgrBrlens 3.307990e-002]):1.162484e-001[&B IgrBrlens 1.140530e-001]):6.557137e-002[&B IgrBrlens 6.385064e-002]):9.112639e-003[&B IgrBrlens 1.058567e-002],50:1.560683e-001[&B IgrBrlens 1.490724e-001]):6.799600e-002[&B IgrBrlens 7.107946e-002]):3.533369e-002[&B IgrBrlens 3.141649e-002],(((28:5.151703e-003[&B IgrBrlens 4.929160e-003],((31:2.480956e-003[&B IgrBrlens 2.995438e-003],32:1.619709e-002[&B IgrBrlens 1.781343e-002]):7.261885e-002[&B IgrBrlens 7.012779e-002],(30:1.136376e-002[&B IgrBrlens 1.255879e-002],29:1.136376e-002[&B IgrBrlens 1.312207e-002]):4.041862e-002[&B IgrBrlens 3.716429e-002]):5.624033e-002[&B IgrBrlens 4.899955e-002]):7.396874e-002[&B IgrBrlens 7.077345e-002],(((36:3.701120e-002[&B IgrBrlens 3.672962e-002],35:1.369377e-002[&B IgrBrlens 1.385569e-002]):9.603838e-002[&B IgrBrlens 9.631980e-002],(33:2.833519e-002[&B IgrBrlens 2.798822e-002],(34:6.831351e-002[&B IgrBrlens 6.544235e-002],(37:6.108196e-003[&B IgrBrlens 5.654316e-003],38:2.942562e-002[&B IgrBrlens 2.532054e-002]):6.220531e-002[&B IgrBrlens 5.758304e-002]):2.860235e-002[&B IgrBrlens 3.104901e-002]):1.281629e-002[&B IgrBrlens 1.378426e-002]):2.374933e-002[&B IgrBrlens 2.743529e-002],(((41:1.739605e-002[&B IgrBrlens 1.758151e-002],40:3.679921e-003[&B IgrBrlens 3.658102e-003]):5.491915e-002[&B IgrBrlens 5.459353e-002],((((48:1.495441e-002[&B IgrBrlens 1.402501e-002],(47:1.291031e-002[&B IgrBrlens 1.323953e-002],45:1.291031e-002[&B IgrBrlens 1.215265e-002]):2.044097e-003[&B IgrBrlens 2.963365e-003]):1.017608e-002[&B IgrBrlens 1.040658e-002],46:2.513049e-002[&B IgrBrlens 2.643778e-002]):4.612877e-002[&B IgrBrlens 4.404763e-002],42:7.125926e-002[&B IgrBrlens 7.876861e-002]):5.326915e-003[&B IgrBrlens 3.870977e-003],(44:1.507102e-002[&B IgrBrlens 1.605885e-002],43:7.130717e-002[&B IgrBrlens 6.481291e-002]):5.279009e-003[&B IgrBrlens 4.060517e-003]):5.196517e-002[&B IgrBrlens 5.302254e-002]):1.016028e-002[&B IgrBrlens 8.554681e-003],39:6.875935e-002[&B IgrBrlens 6.131178e-002]):8.803956e-002[&B IgrBrlens 8.766333e-002]):4.850997e-002[&B IgrBrlens 4.614379e-002]):1.321533e-001[&B IgrBrlens 1.441075e-001],((((26:1.285117e-002[&B IgrBrlens 1.174606e-002],27:1.285117e-002[&B IgrBrlens 1.682034e-002]):3.011224e-002[&B IgrBrlens 2.893207e-002],25:2.924728e-002[&B IgrBrlens 3.075658e-002]):3.728720e-002[&B IgrBrlens 3.412957e-002],21:6.653448e-002[&B IgrBrlens 6.478296e-002]):2.470289e-002[&B IgrBrlens 2.639640e-002],((13:8.424485e-002[&B IgrBrlens 8.221991e-002],24:1.116771e-001[&B IgrBrlens 1.131119e-001]):1.046992e-002[&B IgrBrlens 9.267620e-003],(20:5.862147e-003[&B IgrBrlens 6.314358e-003],(23:1.134159e-002[&B IgrBrlens 1.253116e-002],22:1.134159e-002[&B IgrBrlens 1.083988e-002]):5.898639e-002[&B IgrBrlens 6.764901e-002]):2.438680e-002[&B IgrBrlens 2.626802e-002]):4.041422e-002[&B IgrBrlens 3.671722e-002]):1.406106e-001[&B IgrBrlens 1.402827e-001]):2.755006e-002[&B IgrBrlens 3.493613e-002]):5.491104e-003[&B IgrBrlens 5.097814e-003],1:1.963085e-001[&B IgrBrlens 1.959508e-001]);
   tree gen.42000 [&B IgrBrlens] = [&R] [&clockrate=1.101382e-002] ((((8:7.179637e-002[&B IgrBrlens 7.562862e-002],((4:1.059673e-002[&B IgrBrlens 1.129638e-002],(7:1.976605e-002[&B IgrBrlens 1.827579e-002],(5:1.263986e-002[&B IgrBrlens 1.238587e-002],2:1.263986e-002[&B IgrBrlens 1.312996e-002]):7.126192e-003[&B IgrBrlens 9.100948e-003]):2.387213e-002[&B IgrBrlens 2.553718e-002]):4.737539e-003[&B IgrBrlens 5.050333e-003],(3:3.871998e-002[&B IgrBrlens 3.794023e-002],6:5.678527e-003[&B IgrBrlens 5.549257e-003]):9.655745e-003[&B IgrBrlens 9.435935e-003]):2.342064e-002[&B IgrBrlens 2.304345e-002]):5.305432e-002[&B IgrBrlens 5.318704e-002],((50:1.128361e-001[&B IgrBrlens 1.077781e-001],(((10:9.760747e-004[&B IgrBrlens 5.668026e-004],9:9.018799e-002[&B IgrBrlens 8.907167e-002]):2.006830e-003[&B IgrBrlens 1.118851e-003],(((12:4.608800e-002[&B IgrBrlens 4.379139e-002],(16:1.062650e-002[&B IgrBrlens 1.317164e-002],17:1.062650e-002[&B IgrBrlens 1.145280e-002]):3.546150e-002[&B IgrBrlens 4.055227e-002]):6.999202e-003[&B IgrBrlens 9.832451e-003],(15:2.544855e-002[&B IgrBrlens 2.338576e-002],14:8.927825e-003[&B IgrBrlens 8.480605e-003]):2.763865e-002[&B IgrBrlens 2.990013e-002]):2.006188e-002[&B IgrBrlens 1.978369e-002],11:7.314908e-002[&B IgrBrlens 7.582969e-002]):1.904574e-002[&B IgrBrlens 1.919694e-002]):8.905790e-002[&B IgrBrlens 8.033953e-002],(18:5.693663e-002[&B IgrBrlens 5.902283e-002],19:2.719933e-002[&B IgrBrlens 3.149295e-002]):1.243161e-001[&B IgrBrlens 1.219684e-001]):1.638979e-002[&B IgrBrlens 1.503254e-002]):3.854679e-002[&B IgrBrlens 4.477778e-002],(51:2.061376e-002[&B IgrBrlens 2.320122e-002],49:9.599945e-003[&B IgrBrlens 1.005579e-002]):1.417830e-001[&B IgrBrlens 1.331178e-001]):2.853687e-002[&B IgrBrlens 3.109715e-002]):2.196067e-002[&B IgrBrlens 2.087267e-002],(((28:4.602637e-003[&B IgrBrlens 4.403813e-003],((31:0.000000e+000[&B IgrBrlens 0.000000e+000],32:1.101382e-002[&B IgrBrlens 1.211290e-002]):4.514649e-002[&B IgrBrlens 4.766201e-002],(30:8.090252e-003[&B IgrBrlens 9.564871e-003],29:8.090252e-003[&B IgrBrlens 8.968526e-003]):1.833275e-002[&B IgrBrlens 1.597246e-002]):6.078326e-002[&B IgrBrlens 5.588927e-002]):4.259476e-002[&B IgrBrlens 4.014959e-002],(((36:3.607506e-002[&B IgrBrlens 3.580060e-002],35:1.735158e-002[&B IgrBrlens 1.618381e-002]):6.386026e-002[&B IgrBrlens 6.404739e-002],(33:1.193111e-002[&B IgrBrlens 1.178501e-002],(34:5.266080e-002[&B IgrBrlens 5.044751e-002],(37:0.000000e+000[&B IgrBrlens 0.000000e+000],38:1.872349e-002[&B IgrBrlens 1.611143e-002]):5.266080e-002[&B IgrBrlens 4.874775e-002]):1.433940e-002[&B IgrBrlens 1.556599e-002]):1.421164e-002[&B IgrBrlens 1.528499e-002]):2.405789e-002[&B IgrBrlens 3.048131e-002],(((41:1.101382e-002[&B IgrBrlens 9.894577e-003],40:0.000000e+000[&B IgrBrlens 0.000000e+000]):5.971944e-002[&B IgrBrlens 5.936536e-002],((((47:1.680349e-002[&B IgrBrlens 1.888720e-002],(45:5.899819e-003[&B IgrBrlens 5.553578e-003],48:5.899819e-003[&B IgrBrlens 5.803164e-003]):1.090367e-002[&B IgrBrlens 1.115065e-002]):2.279217e-003[&B IgrBrlens 3.803651e-003],46:1.908271e-002[&B IgrBrlens 2.007539e-002]):2.557046e-002[&B IgrBrlens 2.441682e-002],42:4.465317e-002[&B IgrBrlens 4.935874e-002]):1.684420e-002[&B IgrBrlens 1.224039e-002],(43:5.527335e-002[&B IgrBrlens 5.231453e-002],44:1.011670e-002[&B IgrBrlens 1.077980e-002]):6.224015e-003[&B IgrBrlens 4.787399e-003]):5.439253e-002[&B IgrBrlens 5.549929e-002]):1.464972e-002[&B IgrBrlens 1.233467e-002],39:7.436916e-002[&B IgrBrlens 6.631396e-002]):4.962405e-002[&B IgrBrlens 4.941198e-002]):2.453130e-002[&B IgrBrlens 2.257238e-002]):1.167292e-001[&B IgrBrlens 1.272881e-001],((((26:1.945105e-002[&B IgrBrlens 1.712483e-002],27:1.945105e-002[&B IgrBrlens 2.224958e-002]):8.072476e-004[&B IgrBrlens 7.756095e-004],25:9.244481e-003[&B IgrBrlens 9.721542e-003]):2.702764e-002[&B IgrBrlens 2.555166e-002],21:3.627212e-002[&B IgrBrlens 3.531726e-002]):3.928285e-002[&B IgrBrlens 4.199513e-002],((13:3.393430e-002[&B IgrBrlens 3.003750e-002],24:5.596194e-002[&B IgrBrlens 5.668090e-002]):5.031249e-002[&B IgrBrlens 4.453491e-002],(20:8.358052e-003[&B IgrBrlens 9.002800e-003],(23:1.250740e-002[&B IgrBrlens 1.381925e-002],22:1.250740e-002[&B IgrBrlens 1.373787e-002]):4.761559e-002[&B IgrBrlens 5.460831e-002]):2.412380e-002[&B IgrBrlens 2.598473e-002]):2.655239e-002[&B IgrBrlens 2.756640e-002]):1.048924e-001[&B IgrBrlens 1.061501e-001]):2.143310e-002[&B IgrBrlens 2.717924e-002]):8.964789e-003[&B IgrBrlens 8.322704e-003],1:1.557761e-001[&B IgrBrlens 1.585809e-001]);
   tree gen.43000 [&B IgrBrlens] = [&R] [&clockrate=1.581522e-002] ((((8:9.504648e-002[&B IgrBrlens 9.020585e-002],((4:0.000000e+000[&B IgrBrlens 0.000000e+000],(7:3.606577e-002[&B IgrBrlens 3.586710e-002],(5:1.994408e-002[&B IgrBrlens 1.804493e-002],2:1.994408e-002[&B IgrBrlens 2.159428e-002]):1.612169e-002[&B IgrBrlens 2.058921e-002]):1.137988e-002[&B IgrBrlens 1.217361e-002]):1.908164e-002[&B IgrBrlens 2.268675e-002],(3:4.744565e-002[&B IgrBrlens 4.830866e-002],6:0.000000e+000[&B IgrBrlens 0.000000e+000]):1.908164e-002[&B IgrBrlens 1.655146e-002]):2.851920e-002[&B IgrBrlens 2.805989e-002]):6.759347e-002[&B IgrBrlens 6.776256e-002],(50:1.960307e-001[&B IgrBrlens 1.872434e-001],((51:4.119001e-002[&B IgrBrlens 4.636021e-002],49:2.537479e-002[&B IgrBrlens 2.763915e-002]):1.147065e-001[&B IgrBrlens 1.157506e-001],(((10:0.000000e+000[&B IgrBrlens 0.000000e+000],9:1.281032e-001[&B IgrBrlens 1.265176e-001]):5.530472e-004[&B IgrBrlens 3.492962e-004],(((12:4.525973e-002[&B IgrBrlens 4.543935e-002],(16:2.257960e-003[&B IgrBrlens 2.798761e-003],17:2.257960e-003[&B IgrBrlens 2.458423e-003]):4.300177e-002[&B IgrBrlens 4.917500e-002]):1.490815e-002[&B IgrBrlens 1.968676e-002],(15:4.385171e-002[&B IgrBrlens 4.387799e-002],14:2.012888e-002[&B IgrBrlens 2.177589e-002]):1.631618e-002[&B IgrBrlens 1.765122e-002]):3.802973e-002[&B IgrBrlens 3.750240e-002],11:9.819762e-002[&B IgrBrlens 1.017961e-001]):3.045868e-002[&B IgrBrlens 2.896347e-002]):1.217687e-001[&B IgrBrlens 1.254051e-001],(18:6.551819e-002[&B IgrBrlens 6.791881e-002],19:2.281711e-002[&B IgrBrlens 2.510846e-002]):1.849068e-001[&B IgrBrlens 1.814148e-001]):1.143346e-002[&B IgrBrlens 1.057277e-002]):5.594936e-002[&B IgrBrlens 6.499344e-002]):4.568535e-002[&B IgrBrlens 4.978416e-002]):2.883569e-002[&B IgrBrlens 2.846981e-002],(((28:2.869658e-003[&B IgrBrlens 2.704924e-003],((30:6.229466e-003[&B IgrBrlens 7.364918e-003],29:6.229466e-003[&B IgrBrlens 6.741567e-003]):6.893018e-002[&B IgrBrlens 6.930808e-002],(31:0.000000e+000[&B IgrBrlens 0.000000e+000],32:1.581522e-002[&B IgrBrlens 1.739344e-002]):1.020455e-001[&B IgrBrlens 9.742841e-002]):4.632413e-002[&B IgrBrlens 4.036003e-002]):6.435342e-002[&B IgrBrlens 6.065918e-002],((((39:6.654242e-002[&B IgrBrlens 5.936955e-002],((((47:2.410528e-002[&B IgrBrlens 2.709444e-002],(48:2.015272e-002[&B IgrBrlens 2.000342e-002],45:2.015272e-002[&B IgrBrlens 1.576856e-002]):3.952560e-003[&B IgrBrlens 3.774237e-003]):4.358070e-003[&B IgrBrlens 6.291678e-003],46:2.846335e-002[&B IgrBrlens 3.186329e-002]):4.361650e-002[&B IgrBrlens 4.460446e-002],(43:7.138939e-002[&B IgrBrlens 6.340554e-002],42:7.138939e-002[&B IgrBrlens 7.728647e-002]):6.904516e-004[&B IgrBrlens 5.017392e-004]):5.619831e-003[&B IgrBrlens 4.059099e-003],44:1.285729e-002[&B IgrBrlens 1.119569e-002]):6.950035e-002[&B IgrBrlens 7.091451e-002]):2.335348e-002[&B IgrBrlens 1.966299e-002],(41:2.089940e-002[&B IgrBrlens 1.731879e-002],40:5.084180e-003[&B IgrBrlens 5.118745e-003]):8.481172e-002[&B IgrBrlens 8.430886e-002]):7.032701e-002[&B IgrBrlens 7.131878e-002],(33:9.441472e-003[&B IgrBrlens 9.325858e-003],(34:6.156494e-002[&B IgrBrlens 5.897742e-002],(37:0.000000e+000[&B IgrBrlens 0.000000e+000],38:2.688587e-002[&B IgrBrlens 2.313510e-002]):6.156494e-002[&B IgrBrlens 5.699025e-002]):2.695261e-002[&B IgrBrlens 2.914137e-002]):4.481949e-002[&B IgrBrlens 5.037521e-002]):6.862752e-003[&B IgrBrlens 8.695097e-003],(36:6.052216e-002[&B IgrBrlens 6.006170e-002],35:3.363630e-002[&B IgrBrlens 3.549059e-002]):1.065635e-001[&B IgrBrlens 1.174467e-001]):4.563741e-002[&B IgrBrlens 4.199307e-002]):1.674688e-001[&B IgrBrlens 1.627178e-001],(((20:2.016827e-003[&B IgrBrlens 2.436944e-003],(23:1.240760e-002[&B IgrBrlens 1.370899e-002],22:1.240760e-002[&B IgrBrlens 1.362825e-002]):6.394074e-002[&B IgrBrlens 7.333094e-002]):3.239608e-002[&B IgrBrlens 3.489514e-002],(13:0.000000e+000[&B IgrBrlens 0.000000e+000],24:3.163043e-002[&B IgrBrlens 3.203680e-002]):1.087444e-001[&B IgrBrlens 1.058395e-001]):3.665494e-002[&B IgrBrlens 3.709445e-002],(((26:2.558280e-002[&B IgrBrlens 2.182911e-002],27:2.558280e-002[&B IgrBrlens 2.926354e-002]):1.536117e-002[&B IgrBrlens 1.536261e-002],25:2.512876e-002[&B IgrBrlens 2.640596e-002]):4.806688e-002[&B IgrBrlens 4.544195e-002],21:7.319564e-002[&B IgrBrlens 7.126877e-002]):2.159502e-002[&B IgrBrlens 2.308605e-002]):1.636240e-001[&B IgrBrlens 1.742455e-001]):1.213701e-002[&B IgrBrlens 1.508370e-002]):7.684713e-002[&B IgrBrlens 8.032320e-002],1:2.683228e-001[&B IgrBrlens 2.731539e-001]);
   tree gen.44000 [&B IgrBrlens] = [&R] [&clockrate=1.691786e-002] ((((28:2.570452e-002[&B IgrBrlens 2.422894e-002],((30:1.232829e-002[&B IgrBrlens 1.292009e-002],29:1.232829e-002[&B IgrBrlens 1.334176e-002]):8.386978e-002[&B IgrBrlens 8.432958e-002],(31:3.684102e-002[&B IgrBrlens 3.588117e-002],32:5.375888e-002[&B IgrBrlens 5.095772e-002]):8.811742e-002[&B IgrBrlens 8.582163e-002]):5.639040e-002[&B IgrBrlens 5.499887e-002]):5.440139e-002[&B IgrBrlens 5.127845e-002],((33:4.549931e-002[&B IgrBrlens 4.494216e-002],(34:4.524032e-002[&B IgrBrlens 4.333891e-002],(37:1.186367e-002[&B IgrBrlens 1.134661e-002],38:4.062404e-002[&B IgrBrlens 3.495670e-002]):3.337664e-002[&B IgrBrlens 3.089654e-002]):8.484830e-002[&B IgrBrlens 9.016048e-002]):1.210818e-002[&B IgrBrlens 1.495534e-002],((36:8.951475e-002[&B IgrBrlens 7.807583e-002],35:6.075438e-002[&B IgrBrlens 5.914997e-002]):7.846161e-002[&B IgrBrlens 8.647482e-002],((39:1.046407e-001[&B IgrBrlens 9.336103e-002],((((46:3.287625e-002[&B IgrBrlens 3.680331e-002],((48:2.476729e-002[&B IgrBrlens 2.714738e-002],45:2.476729e-002[&B IgrBrlens 1.937925e-002]):5.058503e-003[&B IgrBrlens 4.874951e-003],47:2.982580e-002[&B IgrBrlens 3.492593e-002]):3.050452e-003[&B IgrBrlens 4.403890e-003]):4.054767e-002[&B IgrBrlens 4.146612e-002],42:7.342392e-002[&B IgrBrlens 7.948906e-002]):8.287569e-003[&B IgrBrlens 5.916688e-003],43:8.171149e-002[&B IgrBrlens 7.875254e-002]):4.661971e-003[&B IgrBrlens 3.367255e-003],44:1.701023e-002[&B IgrBrlens 1.671542e-002]):1.045483e-001[&B IgrBrlens 1.012987e-001]):8.865033e-003[&B IgrBrlens 7.464116e-003],(41:2.207445e-002[&B IgrBrlens 1.802805e-002],40:5.156591e-003[&B IgrBrlens 5.126017e-003]):1.083491e-001[&B IgrBrlens 1.077067e-001]):5.447067e-002[&B IgrBrlens 5.302048e-002]):2.980798e-003[&B IgrBrlens 4.009879e-003]):6.479307e-002[&B IgrBrlens 5.961908e-002]):1.938699e-001[&B IgrBrlens 1.879281e-001],(((8:1.459890e-001[&B IgrBrlens 1.422722e-001],((4:0.000000e+000[&B IgrBrlens 0.000000e+000],(7:3.220092e-002[&B IgrBrlens 3.202354e-002],(5:1.806639e-002[&B IgrBrlens 1.785350e-002],2:1.806639e-002[&B IgrBrlens 1.950637e-002]):1.413453e-002[&B IgrBrlens 1.805139e-002]):1.855266e-002[&B IgrBrlens 2.174775e-002]):1.209935e-002[&B IgrBrlens 1.557599e-002],(3:5.075358e-002[&B IgrBrlens 4.684750e-002],6:0.000000e+000[&B IgrBrlens 0.000000e+000]):1.209935e-002[&B IgrBrlens 1.049501e-002]):8.313611e-002[&B IgrBrlens 8.559512e-002]):2.840086e-002[&B IgrBrlens 2.431567e-002],(50:1.827999e-001[&B IgrBrlens 1.870533e-001],((51:7.090344e-002[&B IgrBrlens 6.941214e-002],49:5.398558e-002[&B IgrBrlens 5.194755e-002]):8.842134e-002[&B IgrBrlens 8.922615e-002],(((10:0.000000e+000[&B IgrBrlens 0.000000e+000],(((12:4.593058e-002[&B IgrBrlens 4.503937e-002],(16:1.310501e-003[&B IgrBrlens 1.624377e-003],17:1.310501e-003[&B IgrBrlens 1.426848e-003]):4.462008e-002[&B IgrBrlens 4.994915e-002]):1.064552e-002[&B IgrBrlens 1.285536e-002],(15:3.070771e-002[&B IgrBrlens 2.861639e-002],14:5.330920e-003[&B IgrBrlens 5.767113e-003]):2.586838e-002[&B IgrBrlens 2.501600e-002]):6.976860e-002[&B IgrBrlens 6.880117e-002],11:1.263447e-001[&B IgrBrlens 1.309747e-001]):1.068998e-002[&B IgrBrlens 1.104720e-002]):3.955621e-003[&B IgrBrlens 2.161375e-003],9:1.409903e-001[&B IgrBrlens 1.392452e-001]):5.566414e-002[&B IgrBrlens 5.732645e-002],(18:5.253687e-002[&B IgrBrlens 6.204612e-002],19:6.858643e-003[&B IgrBrlens 6.874810e-003]):1.441176e-001[&B IgrBrlens 1.413959e-001]):7.602002e-002[&B IgrBrlens 7.815691e-002]):4.039293e-002[&B IgrBrlens 4.692235e-002]):7.617936e-002[&B IgrBrlens 7.395473e-002]):3.697459e-002[&B IgrBrlens 3.541134e-002],(((20:1.376292e-002[&B IgrBrlens 1.662982e-002],(23:2.425796e-002[&B IgrBrlens 2.646582e-002],22:2.425796e-002[&B IgrBrlens 2.664443e-002]):6.901891e-002[&B IgrBrlens 7.915489e-002]):2.645514e-002[&B IgrBrlens 2.507983e-002],(13:3.243751e-002[&B IgrBrlens 3.157100e-002],24:6.627324e-002[&B IgrBrlens 7.030181e-002]):8.729450e-002[&B IgrBrlens 8.496257e-002]):4.837252e-002[&B IgrBrlens 4.895253e-002],(((26:3.521325e-002[&B IgrBrlens 3.004650e-002],27:3.521325e-002[&B IgrBrlens 3.511741e-002]):2.409179e-002[&B IgrBrlens 2.271031e-002],25:4.238718e-002[&B IgrBrlens 4.454156e-002]):2.197309e-002[&B IgrBrlens 2.275090e-002],21:6.436027e-002[&B IgrBrlens 6.291409e-002]):4.960711e-002[&B IgrBrlens 5.303223e-002]):1.819864e-001[&B IgrBrlens 1.937998e-001]):3.398836e-003[&B IgrBrlens 4.224022e-003]):1.075091e-002[&B IgrBrlens 9.835965e-003],1:2.255142e-001[&B IgrBrlens 2.295746e-001]);
   tree gen.45000 [&B IgrBrlens] = [&R] [&clockrate=1.385010e-002] (((((((18:4.614471e-002[&B IgrBrlens 5.449697e-002],19:8.749436e-003[&B IgrBrlens 8.584201e-003]):1.110112e-001[&B IgrBrlens 1.089147e-001],(49:4.888735e-002[&B IgrBrlens 4.704179e-002],51:6.273745e-002[&B IgrBrlens 6.481409e-002]):1.622784e-003[&B IgrBrlens 1.637555e-003]):7.568693e-002[&B IgrBrlens 8.080918e-002],(50:9.101719e-002[&B IgrBrlens 9.313500e-002],(((9:4.926408e-002[&B IgrBrlens 4.865430e-002],11:4.926408e-002[&B IgrBrlens 5.106940e-002]):6.343083e-002[&B IgrBrlens 6.555048e-002],((15:2.242239e-002[&B IgrBrlens 2.089533e-002],14:1.647236e-003[&B IgrBrlens 1.577053e-003]):4.578982e-002[&B IgrBrlens 3.846983e-002],(12:5.589355e-002[&B IgrBrlens 5.820016e-002],(16:9.682276e-004[&B IgrBrlens 9.124610e-004],17:9.682276e-004[&B IgrBrlens 1.383219e-003]):5.492533e-002[&B IgrBrlens 6.148518e-002]):1.231865e-002[&B IgrBrlens 1.272439e-002]):4.448270e-002[&B IgrBrlens 4.386589e-002]):1.573015e-003[&B IgrBrlens 8.392957e-004],10:2.082114e-003[&B IgrBrlens 1.110930e-003]):8.339504e-002[&B IgrBrlens 8.376757e-002]):3.517987e-002[&B IgrBrlens 4.086661e-002]):4.856669e-002[&B IgrBrlens 4.969468e-002],8:1.055133e-001[&B IgrBrlens 1.028269e-001]):2.297264e-002[&B IgrBrlens 2.799713e-002],((4:4.774837e-004[&B IgrBrlens 6.214677e-004],((2:1.082360e-002[&B IgrBrlens 1.208304e-002],5:1.082360e-002[&B IgrBrlens 9.948274e-003]):1.403078e-002[&B IgrBrlens 1.702190e-002],7:2.485438e-002[&B IgrBrlens 2.529806e-002]):1.717341e-002[&B IgrBrlens 2.090425e-002]):5.349747e-003[&B IgrBrlens 6.782416e-003],(3:4.155030e-002[&B IgrBrlens 3.835252e-002],6:0.000000e+000[&B IgrBrlens 0.000000e+000]):5.827230e-003[&B IgrBrlens 5.227746e-003]):8.110837e-002[&B IgrBrlens 8.418657e-002]):5.255594e-002[&B IgrBrlens 4.753889e-002],((((20:5.645964e-003[&B IgrBrlens 5.352450e-003],(23:4.707529e-003[&B IgrBrlens 5.075271e-003],22:4.707529e-003[&B IgrBrlens 5.170650e-003]):6.603390e-002[&B IgrBrlens 6.966524e-002]):3.312758e-003[&B IgrBrlens 3.140539e-003],(13:1.118753e-002[&B IgrBrlens 1.088868e-002],24:3.888773e-002[&B IgrBrlens 4.201202e-002]):6.286666e-002[&B IgrBrlens 6.118728e-002]):8.185140e-002[&B IgrBrlens 8.283284e-002],(((26:2.801092e-002[&B IgrBrlens 2.418592e-002],27:2.801092e-002[&B IgrBrlens 2.793468e-002]):4.487841e-003[&B IgrBrlens 4.230497e-003],25:1.864866e-002[&B IgrBrlens 1.855796e-002]):3.992883e-002[&B IgrBrlens 4.134225e-002],21:5.857749e-002[&B IgrBrlens 5.726125e-002]):5.300779e-002[&B IgrBrlens 5.666771e-002]):5.577816e-002[&B IgrBrlens 6.457523e-002],((28:1.057134e-002[&B IgrBrlens 1.032302e-002],((30:1.190231e-002[&B IgrBrlens 1.252455e-002],29:1.190231e-002[&B IgrBrlens 1.329008e-002]):2.986790e-002[&B IgrBrlens 3.003164e-002],(31:9.221360e-004[&B IgrBrlens 8.609972e-004],32:1.477224e-002[&B IgrBrlens 1.520308e-002]):6.439324e-002[&B IgrBrlens 6.271555e-002]):7.267689e-002[&B IgrBrlens 7.576028e-002]):4.397958e-002[&B IgrBrlens 4.294651e-002],((((41:3.625392e-002[&B IgrBrlens 2.960833e-002],40:2.240382e-002[&B IgrBrlens 1.917560e-002]):5.574514e-002[&B IgrBrlens 5.541462e-002],(((43:5.694788e-002[&B IgrBrlens 5.488568e-002],42:5.694788e-002[&B IgrBrlens 6.111316e-002]):4.909616e-003[&B IgrBrlens 3.505089e-003],(((48:1.196115e-002[&B IgrBrlens 1.304679e-002],45:1.196115e-002[&B IgrBrlens 9.359041e-003]):1.213277e-002[&B IgrBrlens 1.083060e-002],47:2.409392e-002[&B IgrBrlens 2.821392e-002]):5.406483e-003[&B IgrBrlens 7.185667e-003],46:2.950040e-002[&B IgrBrlens 3.210820e-002]):3.235710e-002[&B IgrBrlens 3.309002e-002]):4.632039e-003[&B IgrBrlens 3.345636e-003],44:9.704131e-003[&B IgrBrlens 1.084320e-002]):8.229493e-002[&B IgrBrlens 7.973703e-002]):3.979568e-002[&B IgrBrlens 3.759746e-002],39:1.179446e-001[&B IgrBrlens 1.121590e-001]):3.161830e-002[&B IgrBrlens 3.077652e-002],((36:8.687479e-002[&B IgrBrlens 7.577323e-002],35:6.332962e-002[&B IgrBrlens 6.108177e-002]):4.196868e-002[&B IgrBrlens 4.625490e-002],(33:1.811042e-002[&B IgrBrlens 1.775839e-002],(34:7.744056e-002[&B IgrBrlens 8.101404e-002],(37:0.000000e+000[&B IgrBrlens 0.000000e+000],38:2.354517e-002[&B IgrBrlens 1.968556e-002]):7.744056e-002[&B IgrBrlens 7.168622e-002]):9.920359e-003[&B IgrBrlens 1.054145e-002]):1.793738e-002[&B IgrBrlens 2.089526e-002]):2.071947e-002[&B IgrBrlens 2.325035e-002]):3.240889e-002[&B IgrBrlens 3.261103e-002]):9.203737e-002[&B IgrBrlens 8.921653e-002]):8.292890e-002[&B IgrBrlens 7.942275e-002]):6.101279e-003[&B IgrBrlens 5.645050e-003],1:1.871431e-001[&B IgrBrlens 1.905126e-001]);
   tree gen.46000 [&B IgrBrlens] = [&R] [&clockrate=1.412623e-002] (((((20:2.754435e-002[&B IgrBrlens 2.661363e-002],(24:1.017139e-001[&B IgrBrlens 9.899112e-002],(13:5.308320e-002[&B IgrBrlens 5.416673e-002],(23:2.920092e-002[&B IgrBrlens 3.148203e-002],22:2.920092e-002[&B IgrBrlens 3.207367e-002]):2.388228e-002[&B IgrBrlens 2.519562e-002]):2.037822e-002[&B IgrBrlens 1.983385e-002]):2.047621e-002[&B IgrBrlens 1.941172e-002]):5.292615e-002[&B IgrBrlens 5.356075e-002],(((26:2.513452e-002[&B IgrBrlens 2.199333e-002],25:1.100829e-002[&B IgrBrlens 9.183913e-003]):1.238243e-002[&B IgrBrlens 1.324832e-002],27:3.751695e-002[&B IgrBrlens 3.741484e-002]):3.635463e-002[&B IgrBrlens 3.764153e-002],21:5.974535e-002[&B IgrBrlens 5.840287e-002]):4.191448e-002[&B IgrBrlens 4.109398e-002]):6.817381e-002[&B IgrBrlens 7.892586e-002],((28:4.108919e-003[&B IgrBrlens 4.139075e-003],((30:7.283616e-003[&B IgrBrlens 7.664399e-003],29:7.283616e-003[&B IgrBrlens 8.132861e-003]):9.568839e-002[&B IgrBrlens 1.056849e-001],(31:2.434585e-003[&B IgrBrlens 2.273169e-003],32:1.656081e-002[&B IgrBrlens 1.863606e-002]):1.245520e-001[&B IgrBrlens 1.213070e-001]):7.083639e-003[&B IgrBrlens 7.384170e-003]):5.152958e-002[&B IgrBrlens 5.190777e-002],((((41:1.412623e-002[&B IgrBrlens 1.153679e-002],40:0.000000e+000[&B IgrBrlens 0.000000e+000]):5.130900e-002[&B IgrBrlens 5.195010e-002],(((43:4.905689e-002[&B IgrBrlens 4.728044e-002],42:4.905689e-002[&B IgrBrlens 5.264501e-002]):1.395877e-003[&B IgrBrlens 9.965490e-004],(46:3.529444e-002[&B IgrBrlens 3.841442e-002],(48:2.578085e-002[&B IgrBrlens 2.812082e-002],(47:2.226381e-002[&B IgrBrlens 2.501721e-002],45:2.226381e-002[&B IgrBrlens 1.742039e-002]):3.517037e-003[&B IgrBrlens 4.674436e-003]):9.513595e-003[&B IgrBrlens 7.686763e-003]):1.515833e-002[&B IgrBrlens 1.550168e-002]):1.254737e-002[&B IgrBrlens 9.385377e-003],44:5.082595e-003[&B IgrBrlens 6.100589e-003]):6.035264e-002[&B IgrBrlens 5.847675e-002]):2.596146e-002[&B IgrBrlens 2.567508e-002],39:7.727047e-002[&B IgrBrlens 7.568650e-002]):7.347170e-002[&B IgrBrlens 7.151564e-002],((36:3.877235e-002[&B IgrBrlens 3.381771e-002],35:1.475776e-002[&B IgrBrlens 1.423395e-002]):7.650708e-002[&B IgrBrlens 8.432067e-002],(33:9.157235e-003[&B IgrBrlens 9.575543e-003],(34:6.536410e-002[&B IgrBrlens 6.838031e-002],(37:8.022536e-003[&B IgrBrlens 7.472837e-003],38:3.203713e-002[&B IgrBrlens 2.678549e-002]):5.734156e-002[&B IgrBrlens 5.341255e-002]):1.442429e-002[&B IgrBrlens 1.532736e-002]):1.147646e-002[&B IgrBrlens 1.234102e-002]):3.546273e-002[&B IgrBrlens 3.382262e-002]):3.485765e-002[&B IgrBrlens 3.507507e-002]):9.300580e-002[&B IgrBrlens 8.682127e-002]):7.479994e-002[&B IgrBrlens 7.163747e-002],(((49:1.626212e-001[&B IgrBrlens 1.634928e-001],50:1.626212e-001[&B IgrBrlens 1.664052e-001]):3.958614e-002[&B IgrBrlens 3.755567e-002],((4:7.396069e-003[&B IgrBrlens 9.376746e-003],((2:2.677309e-002[&B IgrBrlens 3.744499e-002],5:2.677309e-002[&B IgrBrlens 2.460790e-002]):1.304547e-002[&B IgrBrlens 1.419131e-002],7:3.981856e-002[&B IgrBrlens 4.052937e-002]):9.956200e-003[&B IgrBrlens 1.135890e-002]):2.971617e-004[&B IgrBrlens 3.767420e-004],(3:4.539618e-002[&B IgrBrlens 4.190241e-002],6:3.017489e-003[&B IgrBrlens 2.707061e-003]):4.675742e-003[&B IgrBrlens 4.194718e-003]):8.150431e-002[&B IgrBrlens 8.459754e-002]):2.172277e-002[&B IgrBrlens 2.768998e-002],((51:4.975758e-002[&B IgrBrlens 5.060343e-002],((10:7.957133e-004[&B IgrBrlens 4.245598e-004],(12:8.160825e-002[&B IgrBrlens 8.609537e-002],((15:2.887778e-002[&B IgrBrlens 2.877905e-002],14:7.688435e-003[&B IgrBrlens 6.755899e-003]):2.813013e-002[&B IgrBrlens 2.363323e-002],(16:9.875312e-004[&B IgrBrlens 1.005785e-003],17:9.875312e-004[&B IgrBrlens 1.171873e-003]):5.602038e-002[&B IgrBrlens 6.281332e-002]):2.460034e-002[&B IgrBrlens 2.204074e-002]):3.360993e-002[&B IgrBrlens 2.991119e-002]):1.327912e-003[&B IgrBrlens 5.950088e-004],(9:4.178460e-002[&B IgrBrlens 3.858004e-002],11:4.178460e-002[&B IgrBrlens 4.331583e-002]):7.476148e-002[&B IgrBrlens 8.221992e-002]):2.785723e-002[&B IgrBrlens 2.798167e-002]):6.848477e-002[&B IgrBrlens 6.196842e-002],((18:4.867985e-002[&B IgrBrlens 5.749097e-002],19:1.053903e-002[&B IgrBrlens 1.033999e-002]):1.557534e-001[&B IgrBrlens 1.528119e-001],8:2.503009e-002[&B IgrBrlens 2.722004e-002]):8.454887e-003[&B IgrBrlens 9.821599e-003]):1.198140e-001[&B IgrBrlens 1.184109e-001]):2.070344e-002[&B IgrBrlens 1.872707e-002]):1.211306e-002[&B IgrBrlens 1.198670e-002],1:1.861155e-001[&B IgrBrlens 1.894665e-001]);
   tree gen.47000 [&B IgrBrlens] = [&R] [&clockrate=1.423778e-002] ((((((((20:7.747086e-003[&B IgrBrlens 7.485315e-003],(23:1.347763e-002[&B IgrBrlens 1.215444e-002],22:1.347763e-002[&B IgrBrlens 1.214686e-002]):6.118702e-002[&B IgrBrlens 5.985994e-002]):9.061657e-003[&B IgrBrlens 8.427671e-003],(13:3.897549e-002[&B IgrBrlens 3.796186e-002],24:6.745105e-002[&B IgrBrlens 6.564547e-002]):4.475082e-002[&B IgrBrlens 4.355538e-002]):5.291067e-002[&B IgrBrlens 5.354509e-002],(((26:2.971852e-002[&B IgrBrlens 2.600444e-002],27:2.971852e-002[&B IgrBrlens 2.963763e-002]):1.282432e-002[&B IgrBrlens 1.557849e-002],25:2.830506e-002[&B IgrBrlens 2.488078e-002]):2.059865e-002[&B IgrBrlens 2.121575e-002],21:4.890371e-002[&B IgrBrlens 5.152458e-002]):4.217238e-002[&B IgrBrlens 3.931126e-002]):5.413733e-002[&B IgrBrlens 5.596207e-002],(50:8.499390e-002[&B IgrBrlens 8.759008e-002],49:8.499390e-002[&B IgrBrlens 8.544940e-002]):6.021951e-002[&B IgrBrlens 5.447089e-002]):2.127805e-002[&B IgrBrlens 2.018665e-002],((28:4.225794e-003[&B IgrBrlens 4.256809e-003],((30:5.136880e-002[&B IgrBrlens 5.405433e-002],29:5.136880e-002[&B IgrBrlens 5.121571e-002]):2.089481e-002[&B IgrBrlens 2.307768e-002],(31:6.164905e-003[&B IgrBrlens 6.051496e-003],32:2.040269e-002[&B IgrBrlens 2.295935e-002]):9.030294e-002[&B IgrBrlens 8.795021e-002]):3.874553e-002[&B IgrBrlens 4.189645e-002]):3.359655e-002[&B IgrBrlens 3.384313e-002],(((33:1.482784e-002[&B IgrBrlens 1.550518e-002],(36:4.448263e-002[&B IgrBrlens 4.391967e-002],35:2.027840e-002[&B IgrBrlens 1.955863e-002]):6.573834e-002[&B IgrBrlens 7.245214e-002]):3.238565e-003[&B IgrBrlens 3.088785e-003],(34:7.196675e-002[&B IgrBrlens 7.528764e-002],(37:5.420295e-003[&B IgrBrlens 4.611081e-003],38:2.962452e-002[&B IgrBrlens 2.896834e-002]):6.654646e-002[&B IgrBrlens 6.198673e-002]):1.728855e-002[&B IgrBrlens 1.837096e-002]):3.633470e-002[&B IgrBrlens 3.907193e-002],(((41:2.514529e-002[&B IgrBrlens 2.053598e-002],40:1.090751e-002[&B IgrBrlens 1.216279e-002]):2.933846e-002[&B IgrBrlens 3.271485e-002],(44:5.203893e-003[&B IgrBrlens 6.202957e-003],((43:5.576453e-002[&B IgrBrlens 5.543760e-002],42:5.576453e-002[&B IgrBrlens 5.967631e-002]):7.673300e-003[&B IgrBrlens 5.327098e-003],(46:3.358910e-002[&B IgrBrlens 3.655833e-002],(48:1.346670e-002[&B IgrBrlens 1.272085e-002],(45:1.120201e-002[&B IgrBrlens 8.781056e-003],47:1.120201e-002[&B IgrBrlens 1.258738e-002]):2.264691e-003[&B IgrBrlens 3.009963e-003]):2.012240e-002[&B IgrBrlens 1.625843e-002]):2.984873e-002[&B IgrBrlens 3.052484e-002]):1.409664e-004[&B IgrBrlens 1.052142e-004]):4.927985e-002[&B IgrBrlens 4.774814e-002]):1.511595e-002[&B IgrBrlens 1.636548e-002],39:5.536192e-002[&B IgrBrlens 5.640671e-002]):9.443231e-002[&B IgrBrlens 9.191821e-002]):1.901570e-002[&B IgrBrlens 1.913430e-002]):1.073124e-001[&B IgrBrlens 1.001766e-001]):4.771048e-003[&B IgrBrlens 6.263932e-003],(8:4.485169e-002[&B IgrBrlens 4.877590e-002],((((9:9.125339e-002[&B IgrBrlens 8.425496e-002],11:9.125339e-002[&B IgrBrlens 9.459745e-002]):2.629706e-002[&B IgrBrlens 2.378457e-002],(10:0.000000e+000[&B IgrBrlens 0.000000e+000],((15:2.135667e-002[&B IgrBrlens 2.128365e-002],14:0.000000e+000[&B IgrBrlens 0.000000e+000]):4.103354e-002[&B IgrBrlens 3.523833e-002],(12:5.144606e-002[&B IgrBrlens 5.211312e-002],(16:1.024826e-002[&B IgrBrlens 1.137921e-002],17:1.024826e-002[&B IgrBrlens 1.216130e-002]):4.119781e-002[&B IgrBrlens 4.665069e-002]):1.094415e-002[&B IgrBrlens 9.777232e-003]):5.293581e-002[&B IgrBrlens 4.786900e-002]):2.224424e-003[&B IgrBrlens 9.540182e-004]):5.336324e-002[&B IgrBrlens 5.360162e-002],51:7.552056e-002[&B IgrBrlens 7.335551e-002]):4.620314e-002[&B IgrBrlens 4.190246e-002],(18:5.913242e-002[&B IgrBrlens 6.054286e-002],19:2.069041e-002[&B IgrBrlens 2.014730e-002]):1.579844e-001[&B IgrBrlens 1.550008e-001]):8.554677e-003[&B IgrBrlens 1.142464e-002]):5.522191e-002[&B IgrBrlens 5.638398e-002]):7.092773e-002[&B IgrBrlens 6.792897e-002],((4:0.000000e+000[&B IgrBrlens 0.000000e+000],((2:1.332010e-002[&B IgrBrlens 1.862957e-002],5:1.332010e-002[&B IgrBrlens 1.375599e-002]):2.442145e-002[&B IgrBrlens 2.664714e-002],7:3.774155e-002[&B IgrBrlens 3.922026e-002]):4.971790e-003[&B IgrBrlens 6.137315e-003]):1.286497e-002[&B IgrBrlens 1.631023e-002],(3:4.378264e-002[&B IgrBrlens 4.041305e-002],6:1.069298e-003[&B IgrBrlens 9.592920e-004]):1.179567e-002[&B IgrBrlens 1.058218e-002]):1.154230e-001[&B IgrBrlens 1.173697e-001]):3.893067e-002[&B IgrBrlens 3.852454e-002],1:2.099320e-001[&B IgrBrlens 2.100460e-001]);
   tree gen.48000 [&B IgrBrlens] = [&R] [&clockrate=1.681526e-002] (((((4:0.000000e+000[&B IgrBrlens 0.000000e+000],((2:9.800043e-003[&B IgrBrlens 1.415331e-002],5:9.800043e-003[&B IgrBrlens 1.012074e-002]):3.840354e-002[&B IgrBrlens 3.646727e-002],7:4.820358e-002[&B IgrBrlens 5.009219e-002]):2.242186e-003[&B IgrBrlens 2.767816e-003]):1.623703e-002[&B IgrBrlens 2.058533e-002],(3:5.100370e-002[&B IgrBrlens 5.380537e-002],6:5.579339e-004[&B IgrBrlens 5.005356e-004]):1.567910e-002[&B IgrBrlens 1.406609e-002]):5.313217e-002[&B IgrBrlens 5.366380e-002],(50:8.458936e-002[&B IgrBrlens 8.164903e-002],49:8.458936e-002[&B IgrBrlens 8.504269e-002]):1.193019e-001[&B IgrBrlens 1.195028e-001]):2.398307e-002[&B IgrBrlens 2.296909e-002],((((20:1.112276e-002[&B IgrBrlens 1.267417e-002],(((23:2.613755e-002[&B IgrBrlens 2.604020e-002],22:2.613755e-002[&B IgrBrlens 2.573318e-002]):8.501524e-003[&B IgrBrlens 8.362590e-003],24:6.826958e-002[&B IgrBrlens 6.751388e-002]):8.151519e-003[&B IgrBrlens 8.800108e-003],13:4.279059e-002[&B IgrBrlens 4.590480e-002]):4.736388e-002[&B IgrBrlens 5.257745e-002]):7.121801e-002[&B IgrBrlens 6.983933e-002],(((26:3.627402e-002[&B IgrBrlens 3.174066e-002],27:3.627402e-002[&B IgrBrlens 3.565730e-002]):1.369406e-002[&B IgrBrlens 1.663501e-002],25:3.315282e-002[&B IgrBrlens 3.238391e-002]):3.496954e-002[&B IgrBrlens 3.757017e-002],21:6.812236e-002[&B IgrBrlens 7.177320e-002]):3.944129e-002[&B IgrBrlens 3.965362e-002]):6.981238e-002[&B IgrBrlens 7.216546e-002],((28:9.666337e-003[&B IgrBrlens 1.062848e-002],((30:5.444184e-003[&B IgrBrlens 5.294222e-003],29:5.444184e-003[&B IgrBrlens 5.567796e-003]):1.096360e-001[&B IgrBrlens 1.072302e-001],(31:4.399474e-003[&B IgrBrlens 4.397969e-003],32:2.121473e-002[&B IgrBrlens 2.387316e-002]):1.392666e-001[&B IgrBrlens 1.356382e-001]):2.070059e-002[&B IgrBrlens 2.238403e-002]):1.879257e-002[&B IgrBrlens 1.893049e-002],((36:4.946367e-002[&B IgrBrlens 4.381129e-002],35:2.087774e-002[&B IgrBrlens 1.934339e-002]):1.165536e-001[&B IgrBrlens 1.284572e-001],((33:1.356047e-002[&B IgrBrlens 1.417992e-002],(34:6.157697e-002[&B IgrBrlens 6.441843e-002],(37:6.056396e-004[&B IgrBrlens 5.641415e-004],38:2.919157e-002[&B IgrBrlens 2.854499e-002]):6.097133e-002[&B IgrBrlens 5.679361e-002]):3.605978e-002[&B IgrBrlens 3.831741e-002]):1.130667e-002[&B IgrBrlens 1.085083e-002],(((41:2.146675e-002[&B IgrBrlens 1.975233e-002],40:4.651492e-003[&B IgrBrlens 4.592506e-003]):4.086616e-002[&B IgrBrlens 4.034793e-002],(44:1.067547e-002[&B IgrBrlens 1.272498e-002],(42:7.942843e-002[&B IgrBrlens 8.500020e-002],(43:4.925805e-002[&B IgrBrlens 4.896927e-002],(48:1.298944e-002[&B IgrBrlens 1.227002e-002],(46:1.281459e-002[&B IgrBrlens 1.244084e-002],(45:5.570294e-003[&B IgrBrlens 4.366454e-003],47:5.570294e-003[&B IgrBrlens 6.259180e-003]):7.244298e-003[&B IgrBrlens 9.557629e-003]):1.748503e-004[&B IgrBrlens 1.311272e-004]):3.626861e-002[&B IgrBrlens 3.709014e-002]):3.017038e-002[&B IgrBrlens 2.313179e-002]):1.895828e-004[&B IgrBrlens 1.415005e-004]):5.165744e-002[&B IgrBrlens 5.378779e-002]):5.589346e-002[&B IgrBrlens 6.190287e-002],39:1.014111e-001[&B IgrBrlens 1.033249e-001]):3.611825e-002[&B IgrBrlens 3.515666e-002]):2.848796e-002[&B IgrBrlens 3.038888e-002]):1.714195e-002[&B IgrBrlens 1.724886e-002]):1.236942e-001[&B IgrBrlens 1.154690e-001]):1.194103e-002[&B IgrBrlens 1.220460e-002],((18:6.456186e-002[&B IgrBrlens 6.104830e-002],19:1.916067e-002[&B IgrBrlens 2.114901e-002]):1.975144e-001[&B IgrBrlens 1.953801e-001],(8:4.721355e-002[&B IgrBrlens 4.594139e-002],((((15:4.187160e-002[&B IgrBrlens 4.172845e-002],14:1.664872e-002[&B IgrBrlens 1.655301e-002]):4.568087e-002[&B IgrBrlens 4.891849e-002],(12:5.421625e-002[&B IgrBrlens 5.491923e-002],(16:4.188350e-003[&B IgrBrlens 5.384906e-003],17:4.188350e-003[&B IgrBrlens 5.302673e-003]):5.002790e-002[&B IgrBrlens 5.084904e-002]):3.333623e-002[&B IgrBrlens 3.316951e-002]):5.127821e-002[&B IgrBrlens 4.637006e-002],(10:0.000000e+000[&B IgrBrlens 0.000000e+000],(9:1.077731e-001[&B IgrBrlens 9.950769e-002],11:1.077731e-001[&B IgrBrlens 1.060189e-001]):2.843052e-002[&B IgrBrlens 2.930759e-002]):2.627113e-003[&B IgrBrlens 1.126725e-003]):6.302363e-002[&B IgrBrlens 6.122827e-002],51:8.919210e-002[&B IgrBrlens 8.504739e-002]):5.891299e-002[&B IgrBrlens 5.342924e-002]):1.308930e-003[&B IgrBrlens 1.841573e-003]):5.671831e-002[&B IgrBrlens 5.500556e-002]):3.855725e-002[&B IgrBrlens 4.550522e-002]):1.041381e-001[&B IgrBrlens 1.059862e-001],1:2.479361e-001[&B IgrBrlens 2.480708e-001]);
   tree gen.49000 [&B IgrBrlens] = [&R] [&clockrate=1.808779e-002] ((((((20:1.677344e-002[&B IgrBrlens 1.644873e-002],((23:2.882509e-002[&B IgrBrlens 2.871774e-002],22:2.882509e-002[&B IgrBrlens 3.108090e-002]):4.687312e-002[&B IgrBrlens 4.610711e-002],(13:4.950439e-002[&B IgrBrlens 4.868006e-002],24:8.567998e-002[&B IgrBrlens 8.921656e-002]):2.619381e-002[&B IgrBrlens 2.907709e-002]):2.608787e-002[&B IgrBrlens 2.816359e-002]):5.330408e-002[&B IgrBrlens 5.227219e-002],(((26:3.778400e-002[&B IgrBrlens 3.521086e-002],27:3.778400e-002[&B IgrBrlens 3.714161e-002]):3.311704e-003[&B IgrBrlens 3.109168e-003],25:2.300791e-002[&B IgrBrlens 2.247430e-002]):4.807861e-002[&B IgrBrlens 5.388482e-002],21:7.108652e-002[&B IgrBrlens 6.547355e-002]):2.612269e-002[&B IgrBrlens 2.626332e-002]):9.359021e-002[&B IgrBrlens 9.674475e-002],((28:6.413937e-003[&B IgrBrlens 5.745203e-003],((30:2.165123e-002[&B IgrBrlens 2.321079e-002],29:2.165123e-002[&B IgrBrlens 1.884869e-002]):4.750017e-002[&B IgrBrlens 4.645787e-002],(31:1.479834e-002[&B IgrBrlens 1.479328e-002],32:3.288614e-002[&B IgrBrlens 3.700711e-002]):8.510230e-002[&B IgrBrlens 8.288507e-002]):7.292099e-002[&B IgrBrlens 7.885117e-002]):5.622711e-002[&B IgrBrlens 5.663978e-002],((((44:1.148336e-002[&B IgrBrlens 1.401541e-002],(43:8.409415e-002[&B IgrBrlens 8.360114e-002],(42:5.508937e-002[&B IgrBrlens 5.810700e-002],(46:1.954804e-002[&B IgrBrlens 1.930660e-002],(47:1.650319e-002[&B IgrBrlens 1.743395e-002],(48:1.426473e-002[&B IgrBrlens 1.347468e-002],45:1.426473e-002[&B IgrBrlens 1.118187e-002]):2.238454e-003[&B IgrBrlens 2.953262e-003]):3.044852e-003[&B IgrBrlens 2.320248e-003]):3.554133e-002[&B IgrBrlens 3.199633e-002]):2.900479e-002[&B IgrBrlens 2.534806e-002]):1.549162e-003[&B IgrBrlens 1.000988e-003]):9.949023e-002[&B IgrBrlens 1.035932e-001],(41:2.004269e-002[&B IgrBrlens 1.844200e-002],40:1.954898e-003[&B IgrBrlens 1.935214e-003]):9.093090e-002[&B IgrBrlens 9.469535e-002]):1.437792e-002[&B IgrBrlens 1.592377e-002],39:1.072637e-001[&B IgrBrlens 1.092880e-001]):6.325242e-002[&B IgrBrlens 6.162488e-002],(((36:5.320696e-002[&B IgrBrlens 5.107412e-002],35:2.245771e-002[&B IgrBrlens 2.080725e-002]):6.888457e-002[&B IgrBrlens 6.869380e-002],(34:8.977928e-002[&B IgrBrlens 8.385187e-002],(37:8.371756e-003[&B IgrBrlens 7.798128e-003],38:3.912101e-002[&B IgrBrlens 3.825448e-002]):8.140753e-002[&B IgrBrlens 7.582953e-002]):1.562999e-003[&B IgrBrlens 1.708866e-003]):1.555616e-002[&B IgrBrlens 1.550276e-002],33:1.645947e-002[&B IgrBrlens 1.721135e-002]):3.286844e-002[&B IgrBrlens 3.506166e-002]):5.853262e-002[&B IgrBrlens 5.889770e-002]):1.010267e-001[&B IgrBrlens 9.430879e-002]):3.438553e-002[&B IgrBrlens 3.343438e-002],(8:5.219454e-002[&B IgrBrlens 5.078817e-002],((51:4.668124e-002[&B IgrBrlens 4.451199e-002],(18:5.569391e-002[&B IgrBrlens 5.266295e-002],19:6.856866e-003[&B IgrBrlens 7.317654e-003]):1.121756e-001[&B IgrBrlens 1.109634e-001]):1.126321e-001[&B IgrBrlens 1.021480e-001],(10:2.825927e-003[&B IgrBrlens 1.211993e-003],((9:6.268132e-002[&B IgrBrlens 5.787414e-002],11:6.268132e-002[&B IgrBrlens 6.166110e-002]):8.608136e-002[&B IgrBrlens 8.873696e-002],((15:3.625031e-002[&B IgrBrlens 3.612638e-002],14:9.118624e-003[&B IgrBrlens 8.748762e-003]):2.795747e-002[&B IgrBrlens 2.782300e-002],(12:5.050069e-002[&B IgrBrlens 5.115549e-002],(16:1.841316e-003[&B IgrBrlens 2.326629e-003],17:1.841316e-003[&B IgrBrlens 2.434133e-003]):4.865938e-002[&B IgrBrlens 4.945806e-002]):1.370709e-002[&B IgrBrlens 1.363854e-002]):8.455490e-002[&B IgrBrlens 8.330290e-002]):5.743775e-004[&B IgrBrlens 2.463409e-004]):1.311645e-001[&B IgrBrlens 1.274280e-001]):1.407987e-003[&B IgrBrlens 1.980939e-003]):8.255144e-002[&B IgrBrlens 8.057192e-002]):1.993435e-002[&B IgrBrlens 2.343700e-002],(((4:0.000000e+000[&B IgrBrlens 0.000000e+000],((2:2.881413e-003[&B IgrBrlens 4.156961e-003],5:2.881413e-003[&B IgrBrlens 2.975705e-003]):4.904028e-002[&B IgrBrlens 4.709580e-002],7:5.192169e-002[&B IgrBrlens 5.501148e-002]):2.341693e-003[&B IgrBrlens 2.890651e-003]):5.322750e-003[&B IgrBrlens 7.708300e-003],(3:5.426338e-002[&B IgrBrlens 5.200692e-002],6:0.000000e+000[&B IgrBrlens 0.000000e+000]):5.322750e-003[&B IgrBrlens 4.775164e-003]):7.744614e-002[&B IgrBrlens 7.822105e-002],(50:1.055555e-001[&B IgrBrlens 9.756382e-002],49:1.055555e-001[&B IgrBrlens 1.061212e-001]):1.219158e-001[&B IgrBrlens 1.187138e-001]):1.764806e-002[&B IgrBrlens 1.690191e-002]):1.848804e-002[&B IgrBrlens 1.718395e-002],1:1.731684e-001[&B IgrBrlens 1.732624e-001]);
   tree gen.50000 [&B IgrBrlens] = [&R] [&clockrate=1.904361e-002] ((((((13:1.204738e-001[&B IgrBrlens 1.198614e-001],(20:1.030926e-002[&B IgrBrlens 1.010969e-002],((23:6.607120e-003[&B IgrBrlens 6.633215e-003],22:6.607120e-003[&B IgrBrlens 7.124185e-003]):6.642197e-002[&B IgrBrlens 6.526804e-002],24:1.111163e-001[&B IgrBrlens 1.157028e-001]):2.678515e-002[&B IgrBrlens 2.717441e-002]):2.065960e-002[&B IgrBrlens 2.025966e-002]):4.122316e-002[&B IgrBrlens 4.576079e-002],(((26:2.403577e-002[&B IgrBrlens 2.239891e-002],27:2.403577e-002[&B IgrBrlens 2.503918e-002]):6.943846e-003[&B IgrBrlens 6.519176e-003],25:1.193601e-002[&B IgrBrlens 1.216012e-002]):2.886864e-002[&B IgrBrlens 2.618474e-002],21:4.080465e-002[&B IgrBrlens 3.984231e-002]):5.995279e-002[&B IgrBrlens 6.027555e-002]):6.912081e-002[&B IgrBrlens 7.145058e-002],((28:2.808179e-002[&B IgrBrlens 2.828789e-002],((30:2.280037e-002[&B IgrBrlens 2.376343e-002],29:2.280037e-002[&B IgrBrlens 2.241646e-002]):4.602899e-002[&B IgrBrlens 4.404634e-002],(31:1.679993e-002[&B IgrBrlens 1.535591e-002],32:3.584354e-002[&B IgrBrlens 3.958601e-002]):8.440357e-002[&B IgrBrlens 7.714875e-002]):1.020795e-001[&B IgrBrlens 1.080704e-001]):3.645526e-002[&B IgrBrlens 3.672282e-002],(((39:7.599995e-002[&B IgrBrlens 7.539723e-002],(41:2.746197e-002[&B IgrBrlens 2.526875e-002],40:8.418355e-003[&B IgrBrlens 8.217161e-003]):6.758159e-002[&B IgrBrlens 7.037941e-002]):1.893915e-002[&B IgrBrlens 2.097541e-002],(44:1.074556e-002[&B IgrBrlens 1.245647e-002],((46:3.005327e-002[&B IgrBrlens 2.720862e-002],(47:1.130858e-002[&B IgrBrlens 1.377259e-002],(48:7.657661e-003[&B IgrBrlens 7.233543e-003],45:7.657661e-003[&B IgrBrlens 5.716169e-003]):3.650922e-003[&B IgrBrlens 4.474026e-003]):1.874468e-002[&B IgrBrlens 1.648850e-002]):5.687019e-002[&B IgrBrlens 5.119779e-002],(42:6.919108e-002[&B IgrBrlens 6.530114e-002],43:6.919108e-002[&B IgrBrlens 6.878543e-002]):1.773238e-002[&B IgrBrlens 1.582971e-002]):1.900910e-003[&B IgrBrlens 1.228270e-003]):1.032371e-001[&B IgrBrlens 9.894791e-002]):1.116895e-001[&B IgrBrlens 1.161222e-001],(33:1.204082e-002[&B IgrBrlens 1.375858e-002],(((37:1.199732e-002[&B IgrBrlens 1.117527e-002],38:4.437146e-002[&B IgrBrlens 4.227397e-002]):5.391639e-002[&B IgrBrlens 5.231376e-002],34:6.591372e-002[&B IgrBrlens 6.156196e-002]):1.391277e-002[&B IgrBrlens 1.310616e-002],(36:5.465632e-002[&B IgrBrlens 5.479925e-002],35:2.228219e-002[&B IgrBrlens 2.282251e-002]):5.754431e-002[&B IgrBrlens 5.738494e-002]):2.743239e-002[&B IgrBrlens 3.069081e-002]):6.699553e-002[&B IgrBrlens 7.146595e-002]):3.310973e-002[&B IgrBrlens 3.331624e-002]):7.677577e-002[&B IgrBrlens 7.167048e-002]):2.375136e-002[&B IgrBrlens 2.605868e-002],(51:1.677846e-001[&B IgrBrlens 1.779734e-001],((((9:4.450304e-002[&B IgrBrlens 3.958112e-002],11:4.450304e-002[&B IgrBrlens 4.377870e-002]):1.113348e-001[&B IgrBrlens 1.099961e-001],(((15:5.789005e-002[&B IgrBrlens 5.257225e-002],14:2.932463e-002[&B IgrBrlens 2.918359e-002]):3.434804e-002[&B IgrBrlens 3.418285e-002],(12:5.631032e-002[&B IgrBrlens 6.225644e-002],(16:5.915078e-004[&B IgrBrlens 8.309021e-004],17:5.915078e-004[&B IgrBrlens 7.819454e-004]):5.571881e-002[&B IgrBrlens 5.449808e-002]):3.592777e-002[&B IgrBrlens 3.832639e-002]):6.201516e-002[&B IgrBrlens 6.109691e-002],10:0.000000e+000[&B IgrBrlens 0.000000e+000]):1.584627e-003[&B IgrBrlens 6.960826e-004]):1.064219e-001[&B IgrBrlens 1.041316e-001],(50:1.097146e-001[&B IgrBrlens 1.009017e-001],(18:9.464251e-002[&B IgrBrlens 9.925881e-002],19:4.322476e-002[&B IgrBrlens 4.456978e-002]):1.617079e-001[&B IgrBrlens 1.586053e-001]):5.909390e-003[&B IgrBrlens 5.754186e-003]):2.953120e-002[&B IgrBrlens 3.195877e-002],49:1.451551e-001[&B IgrBrlens 1.459331e-001]):3.585831e-003[&B IgrBrlens 5.757042e-003]):4.488863e-002[&B IgrBrlens 4.381223e-002]):6.783807e-002[&B IgrBrlens 6.385577e-002],(8:1.393796e-001[&B IgrBrlens 1.356240e-001],((4:0.000000e+000[&B IgrBrlens 0.000000e+000],((2:1.352008e-002[&B IgrBrlens 1.950516e-002],5:1.352008e-002[&B IgrBrlens 1.334148e-002]):4.183887e-002[&B IgrBrlens 4.017994e-002],7:5.535895e-002[&B IgrBrlens 5.865329e-002]):1.771887e-003[&B IgrBrlens 2.187266e-003]):5.719797e-003[&B IgrBrlens 7.832824e-003],(3:5.713083e-002[&B IgrBrlens 5.475513e-002],6:0.000000e+000[&B IgrBrlens 0.000000e+000]):5.719797e-003[&B IgrBrlens 5.581693e-003]):7.652894e-002[&B IgrBrlens 7.729467e-002]):2.687005e-002[&B IgrBrlens 2.436893e-002]):2.531744e-002[&B IgrBrlens 2.353163e-002],1:1.915671e-001[&B IgrBrlens 1.916711e-001]);
   tree gen.51000 [&B IgrBrlens] = [&R] [&clockrate=2.188579e-002] ((((((4:0.000000e+000[&B IgrBrlens 0.000000e+000],((2:1.403194e-002[&B IgrBrlens 1.778682e-002],5:1.403194e-002[&B IgrBrlens 1.384657e-002]):2.798557e-002[&B IgrBrlens 2.959836e-002],7:4.201750e-002[&B IgrBrlens 4.481806e-002]):2.363985e-002[&B IgrBrlens 2.735679e-002]):1.307522e-003[&B IgrBrlens 1.871286e-003],3:6.696488e-002[&B IgrBrlens 6.418024e-002]):3.100744e-002[&B IgrBrlens 3.131770e-002],6:3.231496e-002[&B IgrBrlens 3.153472e-002]):3.144267e-002[&B IgrBrlens 3.068349e-002],8:1.294150e-001[&B IgrBrlens 1.259279e-001]):1.839311e-002[&B IgrBrlens 1.668104e-002],((((20:0.000000e+000[&B IgrBrlens 0.000000e+000],(23:2.052499e-002[&B IgrBrlens 1.989724e-002],22:2.052499e-002[&B IgrBrlens 2.040041e-002]):8.233821e-002[&B IgrBrlens 8.090777e-002]):6.120338e-002[&B IgrBrlens 5.481493e-002],((((27:4.147115e-002[&B IgrBrlens 4.320242e-002],(26:2.517978e-002[&B IgrBrlens 2.732763e-002],24:1.171001e-001[&B IgrBrlens 1.219336e-001]):1.629137e-002[&B IgrBrlens 1.768103e-002]):5.770036e-003[&B IgrBrlens 5.873949e-003],25:2.535540e-002[&B IgrBrlens 2.583147e-002]):2.027780e-002[&B IgrBrlens 2.104212e-002],21:4.563320e-002[&B IgrBrlens 4.965819e-002]):4.324113e-002[&B IgrBrlens 4.969434e-002],13:1.589088e-001[&B IgrBrlens 1.581010e-001]):5.157730e-003[&B IgrBrlens 5.725467e-003]):8.673872e-002[&B IgrBrlens 8.966231e-002],((28:0.000000e+000[&B IgrBrlens 0.000000e+000],((30:1.093477e-002[&B IgrBrlens 1.221214e-002],29:1.093477e-002[&B IgrBrlens 1.075066e-002]):5.156461e-002[&B IgrBrlens 4.708214e-002],(31:2.731097e-002[&B IgrBrlens 2.496349e-002],32:4.919676e-002[&B IgrBrlens 5.048942e-002]):7.239424e-002[&B IgrBrlens 6.617167e-002]):1.016440e-001[&B IgrBrlens 9.501080e-002]):5.546944e-002[&B IgrBrlens 5.587654e-002],((((34:7.690462e-002[&B IgrBrlens 7.182722e-002],(37:0.000000e+000[&B IgrBrlens 0.000000e+000],38:3.720584e-002[&B IgrBrlens 3.248839e-002]):7.690462e-002[&B IgrBrlens 8.359555e-002]):3.252431e-002[&B IgrBrlens 3.063865e-002],33:0.000000e+000[&B IgrBrlens 0.000000e+000]):2.505888e-002[&B IgrBrlens 2.673098e-002],(36:6.158573e-002[&B IgrBrlens 6.174677e-002],35:2.437989e-002[&B IgrBrlens 2.393195e-002]):1.101079e-001[&B IgrBrlens 1.098030e-001]):4.674610e-002[&B IgrBrlens 4.614816e-002],((39:8.239044e-002[&B IgrBrlens 8.406649e-002],(41:2.592051e-002[&B IgrBrlens 2.385040e-002],40:4.034722e-003[&B IgrBrlens 4.201756e-003]):7.835571e-002[&B IgrBrlens 7.293023e-002]):1.283365e-002[&B IgrBrlens 1.421347e-002],(((42:6.167825e-002[&B IgrBrlens 5.821068e-002],43:6.167825e-002[&B IgrBrlens 5.826745e-002]):2.749155e-002[&B IgrBrlens 2.454174e-002],(46:1.303998e-002[&B IgrBrlens 1.180570e-002],(45:1.144992e-002[&B IgrBrlens 1.022494e-002],(48:5.581634e-003[&B IgrBrlens 5.272496e-003],47:5.581634e-003[&B IgrBrlens 5.944585e-003]):5.868283e-003[&B IgrBrlens 6.322081e-003]):1.590061e-003[&B IgrBrlens 1.406264e-003]):7.612982e-002[&B IgrBrlens 6.853641e-002]):7.667904e-003[&B IgrBrlens 5.962228e-003],44:7.105980e-003[&B IgrBrlens 8.193259e-003]):1.100039e-001[&B IgrBrlens 1.092619e-001]):1.232157e-001[&B IgrBrlens 1.281058e-001]):3.837893e-002[&B IgrBrlens 4.293758e-002]):9.247266e-002[&B IgrBrlens 8.715871e-002]):5.812287e-002[&B IgrBrlens 6.376920e-002],((49:2.902666e-002[&B IgrBrlens 2.918222e-002],51:5.091245e-002[&B IgrBrlens 5.400413e-002]):1.372756e-001[&B IgrBrlens 1.370432e-001],(50:1.655312e-001[&B IgrBrlens 1.522348e-001],((18:6.513986e-002[&B IgrBrlens 5.840292e-002],19:6.048236e-003[&B IgrBrlens 5.932195e-003]):2.077371e-001[&B IgrBrlens 2.132253e-001],(((9:4.347683e-002[&B IgrBrlens 4.150688e-002],11:4.347683e-002[&B IgrBrlens 4.276919e-002]):1.337980e-001[&B IgrBrlens 1.321892e-001],10:0.000000e+000[&B IgrBrlens 0.000000e+000]):1.286493e-003[&B IgrBrlens 5.651207e-004],((15:3.415970e-002[&B IgrBrlens 3.102178e-002],14:1.331024e-003[&B IgrBrlens 1.324623e-003]):7.060721e-002[&B IgrBrlens 7.026762e-002],(12:6.348616e-002[&B IgrBrlens 7.019002e-002],(16:1.497103e-003[&B IgrBrlens 2.088641e-003],17:1.497103e-003[&B IgrBrlens 1.979099e-003]):6.198906e-002[&B IgrBrlens 6.063095e-002]):4.128075e-002[&B IgrBrlens 4.403675e-002]):7.379445e-002[&B IgrBrlens 7.270178e-002]):9.431563e-002[&B IgrBrlens 9.570111e-002]):6.117474e-002[&B IgrBrlens 5.856502e-002]):7.710719e-004[&B IgrBrlens 1.237954e-003]):7.259139e-002[&B IgrBrlens 7.085071e-002]):1.834338e-002[&B IgrBrlens 1.726657e-002]):3.817611e-002[&B IgrBrlens 3.548328e-002],1:1.859842e-001[&B IgrBrlens 1.808672e-001]);
   tree gen.52000 [&B IgrBrlens] = [&R] [&clockrate=2.091762e-002] ((((((4:0.000000e+000[&B IgrBrlens 0.000000e+000],((2:4.265503e-003[&B IgrBrlens 4.872133e-003],5:4.265503e-003[&B IgrBrlens 4.186722e-003]):3.048839e-002[&B IgrBrlens 3.224542e-002],7:3.475389e-002[&B IgrBrlens 3.509478e-002]):2.799897e-002[&B IgrBrlens 2.951827e-002]):2.617271e-003[&B IgrBrlens 3.745758e-003],3:6.537013e-002[&B IgrBrlens 6.837723e-002]):1.139724e-002[&B IgrBrlens 1.151127e-002],6:1.401451e-002[&B IgrBrlens 1.285778e-002]):6.147202e-002[&B IgrBrlens 5.966909e-002],8:1.382394e-001[&B IgrBrlens 1.345146e-001]):2.991557e-002[&B IgrBrlens 2.713097e-002],((((20:5.174329e-003[&B IgrBrlens 5.553785e-003],(23:1.354482e-002[&B IgrBrlens 1.313056e-002],22:1.354482e-002[&B IgrBrlens 1.346262e-002]):8.994232e-002[&B IgrBrlens 8.837978e-002]):3.883398e-002[&B IgrBrlens 3.401097e-002],((25:1.779604e-002[&B IgrBrlens 1.813018e-002],((24:8.785400e-002[&B IgrBrlens 9.148032e-002],26:0.000000e+000[&B IgrBrlens 0.000000e+000]):3.105560e-002[&B IgrBrlens 3.161488e-002],27:3.105560e-002[&B IgrBrlens 2.853152e-002]):7.658057e-003[&B IgrBrlens 8.311294e-003]):4.031241e-002[&B IgrBrlens 4.577170e-002],(13:1.111507e-001[&B IgrBrlens 1.105856e-001],21:4.421430e-002[&B IgrBrlens 4.811414e-002]):1.389415e-002[&B IgrBrlens 1.406775e-002]):1.727628e-002[&B IgrBrlens 1.785859e-002]):7.307658e-002[&B IgrBrlens 7.088768e-002],(((30:1.691851e-002[&B IgrBrlens 1.889489e-002],29:1.691851e-002[&B IgrBrlens 1.663364e-002]):4.112326e-002[&B IgrBrlens 3.754845e-002],(31:4.662230e-003[&B IgrBrlens 4.261492e-003],32:2.557985e-002[&B IgrBrlens 2.261896e-002]):8.893949e-002[&B IgrBrlens 8.129479e-002]):1.599620e-001[&B IgrBrlens 1.495230e-001],(28:5.571484e-002[&B IgrBrlens 5.612374e-002],((33:0.000000e+000[&B IgrBrlens 0.000000e+000],((34:5.547381e-002[&B IgrBrlens 6.069704e-002],(36:5.054537e-002[&B IgrBrlens 5.214390e-002],35:1.498542e-002[&B IgrBrlens 1.471008e-002]):4.048839e-002[&B IgrBrlens 4.037626e-002]):1.165871e-002[&B IgrBrlens 1.098278e-002],(37:0.000000e+000[&B IgrBrlens 0.000000e+000],38:3.555995e-002[&B IgrBrlens 3.146558e-002]):6.713252e-002[&B IgrBrlens 6.949623e-002]):3.745558e-002[&B IgrBrlens 3.995488e-002]):6.862852e-002[&B IgrBrlens 6.775067e-002],(((((46:2.932866e-002[&B IgrBrlens 2.655260e-002],(47:8.904781e-003[&B IgrBrlens 9.483823e-003],(48:7.236642e-003[&B IgrBrlens 7.885183e-003],45:7.236642e-003[&B IgrBrlens 6.970198e-003]):1.668139e-003[&B IgrBrlens 1.637960e-003]):2.042388e-002[&B IgrBrlens 2.200327e-002]):3.092734e-002[&B IgrBrlens 2.784256e-002],(42:4.220632e-002[&B IgrBrlens 3.983347e-002],43:4.220632e-002[&B IgrBrlens 4.182550e-002]):1.804968e-002[&B IgrBrlens 1.611297e-002]):3.229787e-002[&B IgrBrlens 2.901783e-002],44:6.791631e-003[&B IgrBrlens 8.208383e-003]):1.041037e-001[&B IgrBrlens 1.034015e-001],(41:2.091762e-002[&B IgrBrlens 1.924706e-002],40:0.000000e+000[&B IgrBrlens 0.000000e+000]):8.997770e-002[&B IgrBrlens 9.022396e-002]):2.655065e-003[&B IgrBrlens 3.034118e-003],39:9.263276e-002[&B IgrBrlens 9.451717e-002]):1.161438e-001[&B IgrBrlens 1.129495e-001]):3.938036e-002[&B IgrBrlens 4.405797e-002]):5.406748e-003[&B IgrBrlens 5.096049e-003]):5.596330e-002[&B IgrBrlens 5.637403e-002]):9.182143e-002[&B IgrBrlens 9.766772e-002],(50:1.589455e-001[&B IgrBrlens 1.562189e-001],((49:1.217637e-002[&B IgrBrlens 1.224162e-002],51:3.309399e-002[&B IgrBrlens 3.395231e-002]):1.458783e-001[&B IgrBrlens 1.456314e-001],((18:7.639700e-002[&B IgrBrlens 7.850692e-002],19:1.991942e-002[&B IgrBrlens 1.961494e-002]):1.792083e-001[&B IgrBrlens 1.839428e-001],((((15:3.961801e-002[&B IgrBrlens 3.597868e-002],14:8.241578e-003[&B IgrBrlens 8.201940e-003]):5.238502e-002[&B IgrBrlens 5.213307e-002],(12:5.500037e-002[&B IgrBrlens 5.663129e-002],(16:1.430875e-003[&B IgrBrlens 1.996246e-003],17:1.430875e-003[&B IgrBrlens 1.877954e-003]):5.356949e-002[&B IgrBrlens 5.239585e-002]):3.700266e-002[&B IgrBrlens 3.947304e-002]):7.742969e-002[&B IgrBrlens 7.628320e-002],10:0.000000e+000[&B IgrBrlens 0.000000e+000]):1.229582e-003[&B IgrBrlens 5.401213e-004],(9:3.036471e-002[&B IgrBrlens 2.728486e-002],11:3.036471e-002[&B IgrBrlens 2.747104e-002]):1.402976e-001[&B IgrBrlens 1.386106e-001]):8.494299e-002[&B IgrBrlens 8.619078e-002]):6.351502e-002[&B IgrBrlens 6.080547e-002]):8.908668e-004[&B IgrBrlens 1.430284e-003]):8.133724e-002[&B IgrBrlens 7.938685e-002]):3.246030e-002[&B IgrBrlens 3.055479e-002]):9.601818e-003[&B IgrBrlens 8.924535e-003],1:1.777568e-001[&B IgrBrlens 1.728661e-001]);
   tree gen.53000 [&B IgrBrlens] = [&R] [&clockrate=2.081297e-002] ((((8:1.043485e-001[&B IgrBrlens 1.015369e-001],((6:1.374328e-003[&B IgrBrlens 1.141242e-003],3:6.381324e-002[&B IgrBrlens 5.946469e-002]):6.569201e-003[&B IgrBrlens 6.587377e-003],(4:0.000000e+000[&B IgrBrlens 0.000000e+000],((2:1.769663e-002[&B IgrBrlens 2.075554e-002],5:1.769663e-002[&B IgrBrlens 1.819792e-002]):3.981528e-002[&B IgrBrlens 4.094428e-002],7:5.751191e-002[&B IgrBrlens 5.953881e-002]):4.927011e-003[&B IgrBrlens 5.036228e-003]):7.943529e-003[&B IgrBrlens 1.154679e-002]):3.396606e-002[&B IgrBrlens 3.663398e-002]):3.020744e-002[&B IgrBrlens 2.739567e-002],((50:9.709695e-002[&B IgrBrlens 9.543133e-002],(((9:2.986180e-002[&B IgrBrlens 2.590887e-002],11:2.986180e-002[&B IgrBrlens 2.701606e-002]):1.387233e-001[&B IgrBrlens 1.419577e-001],10:0.000000e+000[&B IgrBrlens 0.000000e+000]):3.536023e-004[&B IgrBrlens 1.553277e-004],((15:4.495261e-002[&B IgrBrlens 4.417990e-002],14:1.373315e-002[&B IgrBrlens 1.366710e-002]):5.253539e-002[&B IgrBrlens 5.152532e-002],(12:6.195916e-002[&B IgrBrlens 6.379644e-002],(16:1.423717e-003[&B IgrBrlens 1.986259e-003],17:1.423717e-003[&B IgrBrlens 1.938081e-003]):6.053545e-002[&B IgrBrlens 5.949215e-002]):3.552884e-002[&B IgrBrlens 3.620568e-002]):7.145067e-002[&B IgrBrlens 7.039271e-002]):8.841815e-002[&B IgrBrlens 8.971700e-002]):6.105338e-002[&B IgrBrlens 5.844884e-002],((18:1.309224e-001[&B IgrBrlens 1.345382e-001],19:7.472737e-002[&B IgrBrlens 7.670159e-002]):1.866014e-001[&B IgrBrlens 1.906536e-001],(49:1.924697e-002[&B IgrBrlens 1.921439e-002],51:4.005994e-002[&B IgrBrlens 3.844556e-002]):1.380170e-001[&B IgrBrlens 1.421588e-001]):8.864099e-004[&B IgrBrlens 1.335894e-003]):8.047048e-002[&B IgrBrlens 7.854087e-002]):1.792584e-002[&B IgrBrlens 1.588104e-002],(((20:8.817142e-003[&B IgrBrlens 8.152894e-003],(23:7.429756e-003[&B IgrBrlens 7.202520e-003],22:7.429756e-003[&B IgrBrlens 6.516994e-003]):9.920836e-002[&B IgrBrlens 9.381071e-002]):5.305625e-002[&B IgrBrlens 4.905920e-002],(13:1.574052e-001[&B IgrBrlens 1.541520e-001],(21:4.602923e-002[&B IgrBrlens 4.327302e-002],(27:4.322606e-002[&B IgrBrlens 4.349524e-002],((24:1.090382e-001[&B IgrBrlens 1.135389e-001],26:2.162370e-002[&B IgrBrlens 2.201312e-002]):9.849275e-003[&B IgrBrlens 1.002665e-002],25:1.066000e-002[&B IgrBrlens 1.086015e-002]):1.175309e-002[&B IgrBrlens 1.249275e-002]):2.361614e-002[&B IgrBrlens 2.304988e-002]):4.477446e-002[&B IgrBrlens 4.432835e-002]):2.289159e-003[&B IgrBrlens 2.268147e-003]):8.345484e-002[&B IgrBrlens 7.795308e-002],((28:0.000000e+000[&B IgrBrlens 0.000000e+000],((30:1.680057e-002[&B IgrBrlens 1.876317e-002],29:1.680057e-002[&B IgrBrlens 1.823595e-002]):4.095083e-002[&B IgrBrlens 4.331586e-002],(31:5.648934e-003[&B IgrBrlens 5.163385e-003],32:2.646191e-002[&B IgrBrlens 2.575798e-002]):8.748452e-002[&B IgrBrlens 7.996487e-002]):9.834589e-002[&B IgrBrlens 9.192791e-002]):5.751153e-002[&B IgrBrlens 5.361474e-002],((33:1.974349e-002[&B IgrBrlens 1.949094e-002],((34:5.951075e-002[&B IgrBrlens 6.511408e-002],(37:0.000000e+000[&B IgrBrlens 0.000000e+000],38:3.538205e-002[&B IgrBrlens 3.130816e-002]):5.951075e-002[&B IgrBrlens 6.160610e-002]):1.373194e-002[&B IgrBrlens 1.241326e-002],(36:6.326741e-002[&B IgrBrlens 6.526828e-002],35:2.788536e-002[&B IgrBrlens 2.810309e-002]):4.535733e-002[&B IgrBrlens 4.523172e-002]):5.056566e-002[&B IgrBrlens 5.393977e-002]):5.666270e-002[&B IgrBrlens 6.077963e-002],(((41:2.754943e-002[&B IgrBrlens 2.572780e-002],40:6.736457e-003[&B IgrBrlens 5.971448e-003]):8.165332e-002[&B IgrBrlens 8.221150e-002],39:8.838978e-002[&B IgrBrlens 9.018788e-002]):3.779555e-003[&B IgrBrlens 4.845790e-003],((((47:1.827888e-002[&B IgrBrlens 1.904002e-002],45:1.827888e-002[&B IgrBrlens 1.760587e-002]):6.393024e-003[&B IgrBrlens 6.352221e-003],(48:2.258253e-002[&B IgrBrlens 2.460636e-002],46:2.258253e-002[&B IgrBrlens 2.235362e-002]):2.089367e-003[&B IgrBrlens 2.109229e-003]):4.515680e-002[&B IgrBrlens 4.662273e-002],(42:5.043019e-002[&B IgrBrlens 4.759500e-002],43:5.043019e-002[&B IgrBrlens 4.997517e-002]):1.939850e-002[&B IgrBrlens 1.733789e-002]):4.425059e-002[&B IgrBrlens 3.975668e-002],44:2.874610e-002[&B IgrBrlens 2.855219e-002]):8.423621e-002[&B IgrBrlens 8.366800e-002]):1.236838e-001[&B IgrBrlens 1.202821e-001]):3.313777e-002[&B IgrBrlens 3.707388e-002]):8.781670e-002[&B IgrBrlens 8.846121e-002]):7.999897e-002[&B IgrBrlens 8.509252e-002]):3.276596e-002[&B IgrBrlens 3.045475e-002],1:1.852477e-001[&B IgrBrlens 1.801510e-001]);
   tree gen.54000 [&B IgrBrlens] = [&R] [&clockrate=1.970180e-002] ((((8:1.168731e-001[&B IgrBrlens 1.143913e-001],((4:0.000000e+000[&B IgrBrlens 0.000000e+000],((7:1.135319e-002[&B IgrBrlens 1.175331e-002],2:1.135319e-002[&B IgrBrlens 1.331562e-002]):1.316899e-002[&B IgrBrlens 1.354240e-002],5:2.452217e-002[&B IgrBrlens 2.521681e-002]):3.458322e-002[&B IgrBrlens 3.534982e-002]):7.519435e-003[&B IgrBrlens 1.093032e-002],(6:0.000000e+000[&B IgrBrlens 0.000000e+000],3:5.910539e-002[&B IgrBrlens 5.507765e-002]):7.519435e-003[&B IgrBrlens 7.821371e-003]):5.024829e-002[&B IgrBrlens 5.054034e-002]):1.778502e-002[&B IgrBrlens 1.612955e-002],((((21:3.714833e-002[&B IgrBrlens 3.662343e-002],(25:1.267775e-002[&B IgrBrlens 1.347561e-002],(26:2.359859e-002[&B IgrBrlens 2.402358e-002],27:2.359859e-002[&B IgrBrlens 2.374555e-002]):8.780958e-003[&B IgrBrlens 8.939095e-003]):2.447058e-002[&B IgrBrlens 2.601059e-002]):6.423460e-003[&B IgrBrlens 5.613029e-003],24:1.460211e-001[&B IgrBrlens 1.520484e-001]):4.455095e-002[&B IgrBrlens 4.304413e-002],(20:2.833734e-002[&B IgrBrlens 2.620252e-002],(13:7.413728e-002[&B IgrBrlens 7.260503e-002],(23:7.033092e-003[&B IgrBrlens 7.955836e-003],22:7.033092e-003[&B IgrBrlens 6.169060e-003]):6.710419e-002[&B IgrBrlens 6.345324e-002]):4.679850e-002[&B IgrBrlens 4.327289e-002]):3.023272e-002[&B IgrBrlens 2.995522e-002]):7.279446e-002[&B IgrBrlens 6.799549e-002],((28:0.000000e+000[&B IgrBrlens 0.000000e+000],((30:5.655999e-002[&B IgrBrlens 5.467509e-002],29:5.655999e-002[&B IgrBrlens 5.600186e-002]):2.469699e-002[&B IgrBrlens 2.612332e-002],(31:1.311342e-002[&B IgrBrlens 1.198627e-002],32:3.281522e-002[&B IgrBrlens 3.194229e-002]):1.016366e-001[&B IgrBrlens 9.290054e-002]):6.650649e-002[&B IgrBrlens 6.216633e-002]):4.035736e-002[&B IgrBrlens 3.994657e-002],((33:4.476055e-002[&B IgrBrlens 4.418800e-002],((34:3.544399e-002[&B IgrBrlens 3.900365e-002],(37:0.000000e+000[&B IgrBrlens 0.000000e+000],38:3.349305e-002[&B IgrBrlens 3.364664e-002]):3.544399e-002[&B IgrBrlens 3.929872e-002]):3.674629e-002[&B IgrBrlens 3.572690e-002],(36:6.328411e-002[&B IgrBrlens 6.528551e-002],35:2.979106e-002[&B IgrBrlens 3.202379e-002]):4.239923e-002[&B IgrBrlens 4.228180e-002]):7.107924e-002[&B IgrBrlens 7.582216e-002]):1.870290e-002[&B IgrBrlens 2.006179e-002],(((((((47:1.955072e-002[&B IgrBrlens 2.036482e-002],48:1.955072e-002[&B IgrBrlens 2.130283e-002]):8.407482e-003[&B IgrBrlens 8.353822e-003],45:2.795820e-002[&B IgrBrlens 2.477033e-002]):1.404267e-002[&B IgrBrlens 1.488234e-002],46:4.200087e-002[&B IgrBrlens 4.122108e-002]):3.896555e-002[&B IgrBrlens 3.933596e-002],(42:2.572499e-002[&B IgrBrlens 2.427873e-002],43:2.572499e-002[&B IgrBrlens 2.827494e-002]):5.524143e-002[&B IgrBrlens 5.561991e-002]):2.305546e-002[&B IgrBrlens 2.071404e-002],44:2.324451e-002[&B IgrBrlens 2.308772e-002]):8.494488e-002[&B IgrBrlens 8.437189e-002],39:8.848760e-002[&B IgrBrlens 8.501351e-002]):2.297175e-004[&B IgrBrlens 3.365616e-004],(41:1.970180e-002[&B IgrBrlens 1.839907e-002],40:0.000000e+000[&B IgrBrlens 0.000000e+000]):8.871732e-002[&B IgrBrlens 8.932379e-002]):1.067482e-001[&B IgrBrlens 1.087365e-001]):2.614841e-002[&B IgrBrlens 2.901160e-002]):9.100715e-002[&B IgrBrlens 9.166980e-002]):7.224990e-002[&B IgrBrlens 7.494586e-002]):1.480310e-002[&B IgrBrlens 1.311451e-002],((49:4.162672e-002[&B IgrBrlens 4.287594e-002],(18:5.319485e-002[&B IgrBrlens 5.466398e-002],19:0.000000e+000[&B IgrBrlens 0.000000e+000]):1.401357e-001[&B IgrBrlens 1.472611e-001]):1.080802e-001[&B IgrBrlens 1.034695e-001],(((((9:1.567397e-002[&B IgrBrlens 1.476362e-002],11:1.567397e-002[&B IgrBrlens 1.554147e-002]):1.439106e-001[&B IgrBrlens 1.432612e-001],10:0.000000e+000[&B IgrBrlens 0.000000e+000]):3.347240e-004[&B IgrBrlens 1.470350e-004],((15:5.620680e-002[&B IgrBrlens 5.078627e-002],14:2.665411e-002[&B IgrBrlens 2.840658e-002]):3.607646e-002[&B IgrBrlens 3.844844e-002],(12:7.505700e-002[&B IgrBrlens 7.728266e-002],(16:1.347706e-003[&B IgrBrlens 2.084804e-003],17:1.347706e-003[&B IgrBrlens 1.832891e-003]):7.370929e-002[&B IgrBrlens 7.243895e-002]):1.722626e-002[&B IgrBrlens 1.755442e-002]):6.763602e-002[&B IgrBrlens 6.663454e-002]):8.667541e-002[&B IgrBrlens 8.794865e-002],51:1.145926e-001[&B IgrBrlens 1.130679e-001]):5.397696e-002[&B IgrBrlens 5.559682e-002],50:1.488678e-001[&B IgrBrlens 1.590494e-001]):8.390857e-004[&B IgrBrlens 1.264572e-003]):9.826331e-002[&B IgrBrlens 9.590704e-002]):2.571679e-002[&B IgrBrlens 2.797194e-002],1:1.751780e-001[&B IgrBrlens 1.703583e-001]);
   tree gen.55000 [&B IgrBrlens] = [&R] [&clockrate=2.077320e-002] (((8:1.360667e-001[&B IgrBrlens 1.359193e-001],((4:0.000000e+000[&B IgrBrlens 0.000000e+000],((5:1.031859e-002[&B IgrBrlens 9.643534e-003],7:1.031859e-002[&B IgrBrlens 1.199460e-002]):1.978329e-002[&B IgrBrlens 2.122465e-002],2:3.010189e-002[&B IgrBrlens 3.037340e-002]):3.221770e-002[&B IgrBrlens 3.250854e-002]):3.370674e-003[&B IgrBrlens 4.899643e-003],(6:0.000000e+000[&B IgrBrlens 0.000000e+000],3:6.231959e-002[&B IgrBrlens 5.807282e-002]):3.370674e-003[&B IgrBrlens 4.024786e-003]):7.037643e-002[&B IgrBrlens 7.078546e-002]):1.705859e-002[&B IgrBrlens 1.534294e-002],(((((((26:4.761808e-002[&B IgrBrlens 5.261653e-002],27:4.761808e-002[&B IgrBrlens 4.791461e-002]):1.354567e-002[&B IgrBrlens 1.439814e-002],25:4.039055e-002[&B IgrBrlens 4.293246e-002]):5.550710e-003[&B IgrBrlens 5.650673e-003],24:1.539619e-001[&B IgrBrlens 1.603169e-001]):2.074967e-002[&B IgrBrlens 2.155365e-002],21:6.669094e-002[&B IgrBrlens 6.574860e-002]):2.564271e-002[&B IgrBrlens 2.616658e-002],(20:1.487898e-002[&B IgrBrlens 1.474241e-002],(13:7.816893e-002[&B IgrBrlens 7.655335e-002],(23:1.105882e-002[&B IgrBrlens 1.205344e-002],22:1.105882e-002[&B IgrBrlens 1.010561e-002]):6.711011e-002[&B IgrBrlens 7.039932e-002]):3.434407e-002[&B IgrBrlens 3.175673e-002]):4.629488e-002[&B IgrBrlens 4.586994e-002]):7.039920e-002[&B IgrBrlens 6.845614e-002],((28:5.351830e-003[&B IgrBrlens 5.297354e-003],((30:7.103853e-002[&B IgrBrlens 7.233856e-002],29:7.103853e-002[&B IgrBrlens 7.033753e-002]):1.463728e-002[&B IgrBrlens 1.397580e-002],(31:4.099044e-002[&B IgrBrlens 4.361547e-002],32:6.176363e-002[&B IgrBrlens 6.012064e-002]):7.999980e-002[&B IgrBrlens 8.512299e-002]):7.547500e-002[&B IgrBrlens 7.054956e-002]):2.724749e-002[&B IgrBrlens 2.697014e-002],((((34:6.593562e-002[&B IgrBrlens 6.949703e-002],(37:1.366816e-002[&B IgrBrlens 1.515465e-002],38:4.898260e-002[&B IgrBrlens 4.920722e-002]):5.226745e-002[&B IgrBrlens 5.795182e-002]):6.270354e-002[&B IgrBrlens 6.143881e-002],33:2.477317e-002[&B IgrBrlens 2.456062e-002]):1.548102e-002[&B IgrBrlens 1.615723e-002],(36:5.182450e-002[&B IgrBrlens 5.346349e-002],35:1.651007e-002[&B IgrBrlens 1.774744e-002]):1.276101e-001[&B IgrBrlens 1.272567e-001]):2.402554e-002[&B IgrBrlens 2.515770e-002],(((41:2.077320e-002[&B IgrBrlens 1.939962e-002],40:0.000000e+000[&B IgrBrlens 0.000000e+000]):8.985927e-002[&B IgrBrlens 9.047355e-002],39:8.985927e-002[&B IgrBrlens 8.633133e-002]):2.482688e-002[&B IgrBrlens 2.998747e-002],(((42:6.732112e-002[&B IgrBrlens 7.350528e-002],((45:2.117719e-002[&B IgrBrlens 2.146357e-002],(47:1.047348e-002[&B IgrBrlens 1.090961e-002],48:1.047348e-002[&B IgrBrlens 1.141211e-002]):1.070370e-002[&B IgrBrlens 1.063538e-002]):7.602545e-003[&B IgrBrlens 7.674815e-003],46:2.877973e-002[&B IgrBrlens 2.824540e-002]):3.854139e-002[&B IgrBrlens 4.084592e-002]):2.261178e-002[&B IgrBrlens 2.276670e-002],43:8.993290e-002[&B IgrBrlens 9.604518e-002]):2.476432e-002[&B IgrBrlens 2.224936e-002],44:2.952711e-002[&B IgrBrlens 2.932794e-002]):1.059322e-001[&B IgrBrlens 1.052177e-001]):8.877400e-002[&B IgrBrlens 9.297513e-002]):2.025258e-002[&B IgrBrlens 2.237894e-002]):9.897373e-002[&B IgrBrlens 1.011825e-001]):7.427046e-002[&B IgrBrlens 7.625251e-002],(51:1.786213e-001[&B IgrBrlens 1.897741e-001],((((((15:4.737796e-002[&B IgrBrlens 4.280887e-002],14:1.621817e-002[&B IgrBrlens 1.728449e-002]):3.431585e-002[&B IgrBrlens 3.657208e-002],(12:5.443787e-002[&B IgrBrlens 5.605212e-002],(16:1.420996e-003[&B IgrBrlens 2.198178e-003],17:1.420996e-003[&B IgrBrlens 2.174079e-003]):5.301688e-002[&B IgrBrlens 5.210316e-002]):2.725594e-002[&B IgrBrlens 2.777517e-002]):4.618630e-002[&B IgrBrlens 4.550243e-002],11:1.278801e-001[&B IgrBrlens 1.221008e-001]):4.073570e-002[&B IgrBrlens 4.055190e-002],(9:1.682629e-001[&B IgrBrlens 1.692477e-001],10:0.000000e+000[&B IgrBrlens 0.000000e+000]):3.529266e-004[&B IgrBrlens 1.585570e-004]):9.971472e-002[&B IgrBrlens 1.011795e-001],(49:4.389042e-002[&B IgrBrlens 4.520757e-002],(18:6.654322e-002[&B IgrBrlens 6.838101e-002],19:1.045559e-002[&B IgrBrlens 1.086792e-002]):1.373008e-001[&B IgrBrlens 1.377233e-001]):6.448650e-002[&B IgrBrlens 6.607509e-002]):4.858645e-002[&B IgrBrlens 4.588259e-002],50:1.569634e-001[&B IgrBrlens 1.676987e-001]):8.847159e-004[&B IgrBrlens 1.333341e-003]):7.915522e-002[&B IgrBrlens 7.618755e-002]):1.998796e-002[&B IgrBrlens 1.834714e-002]):1.129699e-002[&B IgrBrlens 1.228764e-002],1:1.644223e-001[&B IgrBrlens 1.598985e-001]);
   tree gen.56000 [&B IgrBrlens] = [&R] [&clockrate=1.975388e-002] ((((4:0.000000e+000[&B IgrBrlens 0.000000e+000],((5:8.545427e-003[&B IgrBrlens 7.986371e-003],2:8.545427e-003[&B IgrBrlens 1.002084e-002]):2.224916e-002[&B IgrBrlens 2.387018e-002],7:3.079459e-002[&B IgrBrlens 3.579643e-002]):2.846705e-002[&B IgrBrlens 2.705954e-002]):3.205278e-003[&B IgrBrlens 4.109288e-003],(6:0.000000e+000[&B IgrBrlens 0.000000e+000],3:5.926164e-002[&B IgrBrlens 5.522325e-002]):3.205278e-003[&B IgrBrlens 3.256914e-003]):8.314468e-002[&B IgrBrlens 8.362792e-002],(8:1.387683e-001[&B IgrBrlens 1.376228e-001],((((21:5.211786e-002[&B IgrBrlens 5.346892e-002],(25:2.738782e-002[&B IgrBrlens 2.608755e-002],(26:2.276050e-002[&B IgrBrlens 2.514966e-002],27:2.276050e-002[&B IgrBrlens 2.252003e-002]):2.438120e-002[&B IgrBrlens 2.210159e-002]):2.473004e-002[&B IgrBrlens 2.517540e-002]):3.412622e-002[&B IgrBrlens 3.870728e-002],(20:0.000000e+000[&B IgrBrlens 0.000000e+000],((13:2.414487e-002[&B IgrBrlens 2.364584e-002],(23:1.136918e-002[&B IgrBrlens 1.239171e-002],22:1.136918e-002[&B IgrBrlens 1.121423e-002]):1.277568e-002[&B IgrBrlens 1.340184e-002]):4.029854e-002[&B IgrBrlens 4.185996e-002],24:1.039512e-001[&B IgrBrlens 1.082419e-001]):2.839982e-002[&B IgrBrlens 2.494159e-002]):5.661326e-002[&B IgrBrlens 5.609361e-002]):7.180284e-002[&B IgrBrlens 7.576725e-002],((28:0.000000e+000[&B IgrBrlens 0.000000e+000],((31:6.250440e-002[&B IgrBrlens 6.419326e-002],32:8.225828e-002[&B IgrBrlens 8.007010e-002]):5.062388e-002[&B IgrBrlens 5.199172e-002],(30:2.864747e-003[&B IgrBrlens 2.917172e-003],29:2.864747e-003[&B IgrBrlens 2.836478e-003]):7.668194e-002[&B IgrBrlens 7.321661e-002]):6.860740e-002[&B IgrBrlens 6.575597e-002]):6.873198e-002[&B IgrBrlens 7.045413e-002],((((34:8.638994e-002[&B IgrBrlens 9.105617e-002],(37:1.643739e-002[&B IgrBrlens 1.562784e-002],38:5.001898e-002[&B IgrBrlens 5.080473e-002]):6.995256e-002[&B IgrBrlens 6.650735e-002]):2.160093e-002[&B IgrBrlens 2.160482e-002],33:9.221483e-003[&B IgrBrlens 9.142366e-003]):4.247806e-002[&B IgrBrlens 4.518841e-002],(36:6.661408e-002[&B IgrBrlens 6.872079e-002],35:3.303248e-002[&B IgrBrlens 3.550814e-002]):1.174365e-001[&B IgrBrlens 1.171112e-001]):3.010446e-002[&B IgrBrlens 3.326519e-002],((39:1.018137e-001[&B IgrBrlens 9.948570e-002],(41:1.975388e-002[&B IgrBrlens 2.172792e-002],40:0.000000e+000[&B IgrBrlens 0.000000e+000]):1.018137e-001[&B IgrBrlens 1.005429e-001]):6.764475e-003[&B IgrBrlens 8.351858e-003],((((45:4.275753e-003[&B IgrBrlens 4.333576e-003],48:4.275753e-003[&B IgrBrlens 4.658942e-003]):2.039253e-002[&B IgrBrlens 2.026238e-002],47:2.466828e-002[&B IgrBrlens 2.569549e-002]):2.774433e-003[&B IgrBrlens 2.412438e-003],46:2.744272e-002[&B IgrBrlens 2.693321e-002]):1.065516e-001[&B IgrBrlens 1.085326e-001],((43:3.752662e-002[&B IgrBrlens 4.007711e-002],42:3.752662e-002[&B IgrBrlens 3.559651e-002]):4.346428e-002[&B IgrBrlens 3.905023e-002],44:0.000000e+000[&B IgrBrlens 0.000000e+000]):5.300342e-002[&B IgrBrlens 4.666306e-002]):7.532868e-002[&B IgrBrlens 7.482055e-002]):1.055768e-001[&B IgrBrlens 1.059387e-001]):3.631267e-002[&B IgrBrlens 3.802384e-002]):5.968412e-002[&B IgrBrlens 6.101610e-002]):3.856300e-002[&B IgrBrlens 3.959212e-002],(49:1.501027e-001[&B IgrBrlens 1.546072e-001],(((51:8.945007e-002[&B IgrBrlens 9.135915e-002],(9:1.603420e-001[&B IgrBrlens 1.612805e-001],((((15:4.331019e-002[&B IgrBrlens 4.296316e-002],14:1.367937e-002[&B IgrBrlens 1.457878e-002]):2.367383e-002[&B IgrBrlens 2.523036e-002],(12:6.157739e-002[&B IgrBrlens 6.340334e-002],(16:1.351269e-003[&B IgrBrlens 1.770504e-003],17:1.351269e-003[&B IgrBrlens 1.819741e-003]):6.022612e-002[&B IgrBrlens 5.918816e-002]):5.406630e-003[&B IgrBrlens 5.509627e-003]):2.105092e-002[&B IgrBrlens 2.073922e-002],11:8.803494e-002[&B IgrBrlens 8.405638e-002]):7.197148e-002[&B IgrBrlens 7.164674e-002],10:0.000000e+000[&B IgrBrlens 0.000000e+000]):3.356089e-004[&B IgrBrlens 1.582247e-004]):6.145904e-002[&B IgrBrlens 6.236186e-002]):3.230122e-002[&B IgrBrlens 3.361900e-002],50:1.019974e-001[&B IgrBrlens 1.089734e-001]):4.697467e-002[&B IgrBrlens 4.649415e-002],(18:7.813141e-002[&B IgrBrlens 8.028923e-002],19:2.479593e-002[&B IgrBrlens 2.487223e-002]):2.229455e-001[&B IgrBrlens 2.236315e-001]):1.130574e-003[&B IgrBrlens 1.703870e-003]):4.650726e-002[&B IgrBrlens 4.476362e-002]):4.092775e-002[&B IgrBrlens 3.727236e-002]):6.843320e-003[&B IgrBrlens 6.155057e-003]):1.074266e-002[&B IgrBrlens 1.226529e-002],1:1.563542e-001[&B IgrBrlens 1.520524e-001]);
   tree gen.57000 [&B IgrBrlens] = [&R] [&clockrate=2.060629e-002] ((((4:1.611589e-003[&B IgrBrlens 2.243899e-003],(6:0.000000e+000[&B IgrBrlens 0.000000e+000],3:6.181887e-002[&B IgrBrlens 5.760622e-002]):1.611589e-003[&B IgrBrlens 1.637551e-003]):3.882515e-003[&B IgrBrlens 5.405827e-003],(7:1.846356e-002[&B IgrBrlens 2.146252e-002],(2:1.102352e-002[&B IgrBrlens 1.292680e-002],5:1.102352e-002[&B IgrBrlens 1.030235e-002]):7.440031e-003[&B IgrBrlens 7.982092e-003]):4.884942e-002[&B IgrBrlens 4.643415e-002]):8.831610e-002[&B IgrBrlens 8.882941e-002],((50:1.223531e-001[&B IgrBrlens 1.307212e-001],8:1.932160e-002[&B IgrBrlens 1.840064e-002]):1.239782e-001[&B IgrBrlens 1.290361e-001],((((21:5.662310e-002[&B IgrBrlens 5.970306e-002],(25:1.828910e-002[&B IgrBrlens 1.934987e-002],(26:3.234342e-002[&B IgrBrlens 3.573849e-002],27:3.234342e-002[&B IgrBrlens 3.200171e-002]):6.551969e-003[&B IgrBrlens 5.939370e-003]):3.833399e-002[&B IgrBrlens 4.103181e-002]):2.658952e-002[&B IgrBrlens 2.838891e-002],(20:2.191331e-002[&B IgrBrlens 2.119404e-002],(((23:3.744782e-003[&B IgrBrlens 4.162154e-003],24:4.495736e-002[&B IgrBrlens 4.814056e-002]):3.233792e-002[&B IgrBrlens 3.359090e-002],22:3.608271e-002[&B IgrBrlens 3.559092e-002]):4.810402e-002[&B IgrBrlens 4.692435e-002],13:8.418672e-002[&B IgrBrlens 8.244677e-002]):3.457615e-002[&B IgrBrlens 3.193254e-002]):3.038988e-002[&B IgrBrlens 3.011093e-002]):8.151983e-002[&B IgrBrlens 8.263222e-002],((28:0.000000e+000[&B IgrBrlens 0.000000e+000],(((31:0.000000e+000[&B IgrBrlens 0.000000e+000],32:2.060629e-002[&B IgrBrlens 1.801514e-002]):9.911813e-002[&B IgrBrlens 1.041982e-001],(36:5.674454e-002[&B IgrBrlens 5.853913e-002],35:2.171385e-002[&B IgrBrlens 1.988585e-002]):4.237358e-002[&B IgrBrlens 4.225623e-002]):5.610976e-002[&B IgrBrlens 5.875383e-002],(30:5.061748e-002[&B IgrBrlens 5.168659e-002],29:5.061748e-002[&B IgrBrlens 5.186787e-002]):6.957971e-002[&B IgrBrlens 7.210285e-002]):3.435000e-002[&B IgrBrlens 3.648794e-002]):4.893685e-002[&B IgrBrlens 5.016301e-002],(((34:5.841860e-002[&B IgrBrlens 5.620284e-002],(37:0.000000e+000[&B IgrBrlens 0.000000e+000],38:3.503070e-002[&B IgrBrlens 3.558099e-002]):5.841860e-002[&B IgrBrlens 5.554144e-002]):5.561712e-002[&B IgrBrlens 5.562714e-002],33:1.100426e-002[&B IgrBrlens 1.090985e-002]):4.237805e-002[&B IgrBrlens 4.508201e-002],(((41:2.060629e-002[&B IgrBrlens 2.389172e-002],40:0.000000e+000[&B IgrBrlens 0.000000e+000]):1.060780e-001[&B IgrBrlens 1.047539e-001],39:1.060780e-001[&B IgrBrlens 1.036525e-001]):7.854305e-003[&B IgrBrlens 9.311725e-003],(44:4.955736e-002[&B IgrBrlens 4.572748e-002],((43:3.902098e-002[&B IgrBrlens 4.090278e-002],42:3.902098e-002[&B IgrBrlens 4.072151e-002]):4.492252e-002[&B IgrBrlens 4.036038e-002],(((47:1.973778e-002[&B IgrBrlens 2.055967e-002],46:1.973778e-002[&B IgrBrlens 1.745474e-002]):1.073467e-002[&B IgrBrlens 9.334059e-003],45:3.047245e-002[&B IgrBrlens 3.088454e-002]):4.778836e-003[&B IgrBrlens 5.133732e-003],48:3.525128e-002[&B IgrBrlens 3.293853e-002]):4.869222e-002[&B IgrBrlens 4.600069e-002]):5.009965e-002[&B IgrBrlens 4.410665e-002]):8.498124e-002[&B IgrBrlens 8.440800e-002]):7.751215e-002[&B IgrBrlens 7.777789e-002]):4.707028e-002[&B IgrBrlens 4.733853e-002]):8.488615e-002[&B IgrBrlens 8.678058e-002]):3.684779e-002[&B IgrBrlens 3.783115e-002],(51:1.921830e-001[&B IgrBrlens 1.962846e-001],((49:1.453776e-001[&B IgrBrlens 1.497404e-001],(((15:4.956017e-002[&B IgrBrlens 4.916306e-002],14:1.865073e-002[&B IgrBrlens 1.987700e-002]):4.122441e-002[&B IgrBrlens 3.731742e-002],(12:4.484173e-002[&B IgrBrlens 4.722505e-002],(16:2.184233e-003[&B IgrBrlens 3.310257e-003],17:2.184233e-003[&B IgrBrlens 2.369658e-003]):4.265749e-002[&B IgrBrlens 4.362049e-002]):4.594286e-002[&B IgrBrlens 4.681808e-002]):7.634581e-002[&B IgrBrlens 7.362661e-002],((9:1.029123e-001[&B IgrBrlens 1.035146e-001],11:1.029123e-001[&B IgrBrlens 9.826140e-002]):6.399865e-002[&B IgrBrlens 6.370988e-002],10:0.000000e+000[&B IgrBrlens 0.000000e+000]):2.194360e-004[&B IgrBrlens 1.023981e-004]):1.369156e-001[&B IgrBrlens 1.389269e-001]):3.474676e-003[&B IgrBrlens 4.810999e-003],(18:5.563699e-002[&B IgrBrlens 5.717356e-002],19:0.000000e+000[&B IgrBrlens 0.000000e+000]):2.518837e-001[&B IgrBrlens 2.526587e-001]):2.272443e-002[&B IgrBrlens 2.159738e-002]):3.000353e-002[&B IgrBrlens 2.887865e-002]):4.475100e-002[&B IgrBrlens 4.346563e-002]):1.232929e-002[&B IgrBrlens 1.077587e-002]):1.090809e-002[&B IgrBrlens 1.209678e-002],1:1.665372e-001[&B IgrBrlens 1.619552e-001]);
   tree gen.58000 [&B IgrBrlens] = [&R] [&clockrate=2.173474e-002] ((((4:1.663154e-003[&B IgrBrlens 2.266642e-003],(7:2.324356e-002[&B IgrBrlens 2.701892e-002],(2:1.842562e-002[&B IgrBrlens 2.160691e-002],5:1.842562e-002[&B IgrBrlens 1.722019e-002]):4.817937e-003[&B IgrBrlens 5.140044e-003]):4.362381e-002[&B IgrBrlens 4.146691e-002]):4.131819e-003[&B IgrBrlens 6.201760e-003],(6:0.000000e+000[&B IgrBrlens 0.000000e+000],3:6.520421e-002[&B IgrBrlens 6.322847e-002]):5.794973e-003[&B IgrBrlens 5.888328e-003]):9.734077e-002[&B IgrBrlens 9.790653e-002],(((50:1.773685e-001[&B IgrBrlens 1.701010e-001],8:6.869477e-002[&B IgrBrlens 6.542044e-002]):3.103999e-002[&B IgrBrlens 3.195446e-002],(49:1.542196e-001[&B IgrBrlens 1.588477e-001],(((9:1.159937e-001[&B IgrBrlens 1.166725e-001],11:1.159937e-001[&B IgrBrlens 1.107516e-001]):6.028917e-002[&B IgrBrlens 6.001714e-002],(((15:4.451009e-002[&B IgrBrlens 4.415345e-002],14:1.190798e-002[&B IgrBrlens 1.214803e-002]):5.233840e-002[&B IgrBrlens 4.737809e-002],(12:5.953585e-002[&B IgrBrlens 6.270016e-002],(16:2.303847e-003[&B IgrBrlens 3.491534e-003],17:2.303847e-003[&B IgrBrlens 2.130828e-003]):5.723200e-002[&B IgrBrlens 5.852402e-002]):3.731264e-002[&B IgrBrlens 3.802345e-002]):7.920289e-002[&B IgrBrlens 7.638192e-002],10:0.000000e+000[&B IgrBrlens 0.000000e+000]):2.314528e-004[&B IgrBrlens 1.080056e-004]):1.411934e-001[&B IgrBrlens 1.432675e-001],(18:7.665911e-002[&B IgrBrlens 7.505252e-002],19:1.797532e-002[&B IgrBrlens 1.808708e-002]):2.408171e-001[&B IgrBrlens 2.423143e-001]):4.100837e-003[&B IgrBrlens 5.677973e-003]):5.418889e-002[&B IgrBrlens 5.211050e-002]):4.176815e-002[&B IgrBrlens 4.056846e-002],(((28:2.130270e-002[&B IgrBrlens 2.027786e-002],((36:6.803875e-002[&B IgrBrlens 7.019052e-002],35:3.108969e-002[&B IgrBrlens 2.847237e-002]):9.568976e-002[&B IgrBrlens 9.542475e-002],((30:1.417820e-002[&B IgrBrlens 1.570544e-002],29:1.417820e-002[&B IgrBrlens 1.464952e-002]):7.237301e-003[&B IgrBrlens 6.519350e-003],(31:1.158615e-002[&B IgrBrlens 1.236895e-002],32:3.332089e-002[&B IgrBrlens 2.949299e-002]):4.677840e-002[&B IgrBrlens 4.439630e-002]):1.053640e-001[&B IgrBrlens 1.103290e-001]):5.753378e-002[&B IgrBrlens 6.022298e-002]):4.662063e-002[&B IgrBrlens 4.778875e-002],(((34:3.498449e-002[&B IgrBrlens 3.365757e-002],(37:0.000000e+000[&B IgrBrlens 0.000000e+000],38:3.694905e-002[&B IgrBrlens 3.905876e-002]):3.498449e-002[&B IgrBrlens 3.570824e-002]):7.616684e-002[&B IgrBrlens 7.618056e-002],33:2.477648e-003[&B IgrBrlens 2.456390e-003]):3.484658e-002[&B IgrBrlens 3.707000e-002],(((44:7.123450e-003[&B IgrBrlens 6.572937e-003],(43:6.606346e-002[&B IgrBrlens 6.924939e-002],(42:4.797220e-002[&B IgrBrlens 4.955866e-002],((46:2.291238e-002[&B IgrBrlens 1.974406e-002],45:2.291238e-002[&B IgrBrlens 2.322223e-002]):1.312813e-002[&B IgrBrlens 1.095175e-002],(47:2.227215e-002[&B IgrBrlens 2.319958e-002],48:2.227215e-002[&B IgrBrlens 2.341977e-002]):1.376836e-002[&B IgrBrlens 1.671428e-002]):1.193170e-002[&B IgrBrlens 1.127216e-002]):1.809125e-002[&B IgrBrlens 1.592715e-002]):3.017242e-002[&B IgrBrlens 2.710823e-002]):1.264984e-001[&B IgrBrlens 1.256451e-001],(41:2.173474e-002[&B IgrBrlens 2.139785e-002],40:0.000000e+000[&B IgrBrlens 0.000000e+000]):1.118871e-001[&B IgrBrlens 1.104904e-001]):3.590856e-003[&B IgrBrlens 4.257164e-003],39:1.154779e-001[&B IgrBrlens 1.193541e-001]):6.746904e-002[&B IgrBrlens 7.036538e-002]):8.493594e-002[&B IgrBrlens 8.541999e-002]):9.056612e-002[&B IgrBrlens 9.258731e-002],(51:1.755590e-001[&B IgrBrlens 1.711517e-001],((21:6.495582e-002[&B IgrBrlens 6.495309e-002],(20:0.000000e+000[&B IgrBrlens 0.000000e+000],(22:7.718134e-002[&B IgrBrlens 7.612941e-002],((23:1.852678e-002[&B IgrBrlens 1.924463e-002],24:6.199626e-002[&B IgrBrlens 6.638589e-002]):2.228037e-002[&B IgrBrlens 2.314365e-002],13:4.080716e-002[&B IgrBrlens 3.996376e-002]):3.637419e-002[&B IgrBrlens 3.548217e-002]):2.497193e-002[&B IgrBrlens 2.306263e-002]):3.235371e-002[&B IgrBrlens 3.205674e-002]):3.367606e-002[&B IgrBrlens 3.595501e-002],(27:5.135117e-002[&B IgrBrlens 4.977688e-002],(26:3.249545e-002[&B IgrBrlens 3.161866e-002],25:1.076072e-002[&B IgrBrlens 1.145284e-002]):1.885572e-002[&B IgrBrlens 1.964803e-002]):6.901545e-002[&B IgrBrlens 7.387251e-002]):5.519238e-002[&B IgrBrlens 5.673133e-002]):3.726729e-002[&B IgrBrlens 3.452461e-002]):5.908504e-002[&B IgrBrlens 5.603492e-002]):2.683704e-002[&B IgrBrlens 2.561620e-002]):3.905980e-002[&B IgrBrlens 3.964149e-002],1:2.073998e-001[&B IgrBrlens 2.016935e-001]);
   tree gen.59000 [&B IgrBrlens] = [&R] [&clockrate=1.929104e-002] ((((6:7.553550e-003[&B IgrBrlens 7.647936e-003],(3:5.952846e-002[&B IgrBrlens 5.772469e-002],(4:0.000000e+000[&B IgrBrlens 0.000000e+000],(7:1.008801e-002[&B IgrBrlens 1.172656e-002],(5:5.343009e-003[&B IgrBrlens 5.454477e-003],2:5.343009e-003[&B IgrBrlens 6.265509e-003]):4.744997e-003[&B IgrBrlens 4.510389e-003]):4.778510e-002[&B IgrBrlens 5.097981e-002]):1.655348e-003[&B IgrBrlens 2.484637e-003]):5.898202e-003[&B IgrBrlens 5.740928e-003]):4.163983e-002[&B IgrBrlens 3.972353e-002],8:1.070665e-001[&B IgrBrlens 1.019632e-001]):4.417046e-002[&B IgrBrlens 4.547177e-002],((((49:1.232433e-001[&B IgrBrlens 1.269418e-001],50:1.232433e-001[&B IgrBrlens 1.181936e-001]):1.042580e-002[&B IgrBrlens 1.147690e-002],(((((12:6.234995e-002[&B IgrBrlens 6.566383e-002],(16:2.044818e-003[&B IgrBrlens 3.098971e-003],17:2.044818e-003[&B IgrBrlens 1.891253e-003]):6.030513e-002[&B IgrBrlens 6.166653e-002]):2.360957e-002[&B IgrBrlens 2.491690e-002],(15:4.027761e-002[&B IgrBrlens 3.995488e-002],14:1.134106e-002[&B IgrBrlens 1.026622e-002]):4.568191e-002[&B IgrBrlens 4.135247e-002]):7.029787e-002[&B IgrBrlens 6.779407e-002],10:0.000000e+000[&B IgrBrlens 0.000000e+000]):2.054299e-004[&B IgrBrlens 9.586224e-005],(9:5.815078e-002[&B IgrBrlens 5.849112e-002],11:5.815078e-002[&B IgrBrlens 5.552277e-002]):9.831205e-002[&B IgrBrlens 9.786845e-002]):1.253186e-001[&B IgrBrlens 1.266826e-001],(18:8.859345e-002[&B IgrBrlens 8.673673e-002],19:3.650765e-002[&B IgrBrlens 3.419914e-002]):1.931880e-001[&B IgrBrlens 1.943890e-001]):4.286619e-004[&B IgrBrlens 5.935205e-004]):3.952376e-002[&B IgrBrlens 3.800784e-002],(((21:6.261185e-002[&B IgrBrlens 6.260922e-002],((25:2.568911e-002[&B IgrBrlens 2.734143e-002],27:4.498014e-002[&B IgrBrlens 4.210669e-002]):5.210252e-003[&B IgrBrlens 4.971757e-003],26:5.019039e-002[&B IgrBrlens 4.624104e-002]):3.171249e-002[&B IgrBrlens 3.394430e-002]):1.360974e-002[&B IgrBrlens 1.230788e-002],(20:0.000000e+000[&B IgrBrlens 0.000000e+000],((13:1.914734e-002[&B IgrBrlens 1.792624e-002],24:5.772941e-002[&B IgrBrlens 6.181693e-002]):6.160722e-004[&B IgrBrlens 6.399427e-004],(22:6.179039e-003[&B IgrBrlens 6.196641e-003],23:6.179039e-003[&B IgrBrlens 6.418454e-003]):1.358437e-002[&B IgrBrlens 1.325124e-002]):7.090446e-002[&B IgrBrlens 6.929131e-002]):4.728503e-002[&B IgrBrlens 4.672739e-002]):8.954588e-002[&B IgrBrlens 9.204271e-002],((28:8.014383e-003[&B IgrBrlens 8.215191e-003],((36:4.504834e-002[&B IgrBrlens 4.647302e-002],35:1.225357e-002[&B IgrBrlens 1.122199e-002]):5.734307e-002[&B IgrBrlens 5.925201e-002],(((31:1.174255e-002[&B IgrBrlens 1.313529e-002],32:3.103358e-002[&B IgrBrlens 2.945260e-002]):5.104905e-002[&B IgrBrlens 5.227557e-002],30:2.999684e-002[&B IgrBrlens 3.188634e-002]):9.090156e-003[&B IgrBrlens 9.255278e-003],29:3.908699e-002[&B IgrBrlens 4.038635e-002]):3.050965e-002[&B IgrBrlens 3.194736e-002]):8.310051e-002[&B IgrBrlens 8.738733e-002]):3.756200e-002[&B IgrBrlens 3.850315e-002],(((34:4.503842e-002[&B IgrBrlens 4.912454e-002],(37:1.789161e-002[&B IgrBrlens 1.800044e-002],38:5.068638e-002[&B IgrBrlens 5.358045e-002]):2.714681e-002[&B IgrBrlens 2.466252e-002]):7.520586e-002[&B IgrBrlens 7.521940e-002],33:2.378910e-002[&B IgrBrlens 2.358500e-002]):2.177476e-002[&B IgrBrlens 1.971670e-002],((39:1.063650e-001[&B IgrBrlens 1.099352e-001],(44:1.777303e-002[&B IgrBrlens 1.765314e-002],(((46:2.528145e-002[&B IgrBrlens 2.178554e-002],47:2.528145e-002[&B IgrBrlens 2.823728e-002]):2.346108e-003[&B IgrBrlens 2.115518e-003],(45:1.585498e-002[&B IgrBrlens 1.628445e-002],48:1.585498e-002[&B IgrBrlens 1.795602e-002]):1.177258e-002[&B IgrBrlens 1.429149e-002]):2.815131e-002[&B IgrBrlens 2.659521e-002],(42:3.694320e-002[&B IgrBrlens 3.816492e-002],43:3.694320e-002[&B IgrBrlens 3.872480e-002]):1.883568e-002[&B IgrBrlens 1.658252e-002]):4.108740e-002[&B IgrBrlens 4.297647e-002]):1.078830e-001[&B IgrBrlens 1.071553e-001]):5.905308e-003[&B IgrBrlens 7.001078e-003],(41:4.115994e-002[&B IgrBrlens 4.052197e-002],40:2.186890e-002[&B IgrBrlens 2.441115e-002]):9.040139e-002[&B IgrBrlens 8.927295e-002]):6.254352e-002[&B IgrBrlens 6.522841e-002]):4.824011e-002[&B IgrBrlens 4.838920e-002]):9.125453e-002[&B IgrBrlens 9.329107e-002]):7.425383e-003[&B IgrBrlens 6.878913e-003]):3.832467e-003[&B IgrBrlens 3.584956e-003],51:1.963163e-001[&B IgrBrlens 1.913879e-001]):7.066682e-002[&B IgrBrlens 6.863708e-002]):2.207766e-002[&B IgrBrlens 2.240644e-002],1:1.733146e-001[&B IgrBrlens 1.685462e-001]);
   tree gen.60000 [&B IgrBrlens] = [&R] [&clockrate=1.937854e-002] (((((((((12:5.865045e-002[&B IgrBrlens 6.113552e-002],(16:1.948059e-003[&B IgrBrlens 2.952330e-003],17:1.948059e-003[&B IgrBrlens 1.627335e-003]):5.670239e-002[&B IgrBrlens 5.948755e-002]):1.954995e-002[&B IgrBrlens 2.063249e-002],(15:2.906781e-002[&B IgrBrlens 2.883490e-002],14:0.000000e+000[&B IgrBrlens 0.000000e+000]):4.913259e-002[&B IgrBrlens 4.447611e-002]):7.876575e-002[&B IgrBrlens 7.596035e-002],10:0.000000e+000[&B IgrBrlens 0.000000e+000]):9.696502e-005[&B IgrBrlens 4.524797e-005],(9:4.130141e-002[&B IgrBrlens 4.154313e-002],11:4.130141e-002[&B IgrBrlens 3.943488e-002]):1.157617e-001[&B IgrBrlens 1.152394e-001]):1.242041e-001[&B IgrBrlens 1.255560e-001],(51:1.396604e-001[&B IgrBrlens 1.361543e-001],(49:1.158349e-001[&B IgrBrlens 1.193111e-001],(18:5.584899e-002[&B IgrBrlens 5.146923e-002],19:3.526940e-003[&B IgrBrlens 3.619916e-003]):2.092007e-001[&B IgrBrlens 2.105013e-001]):4.446928e-003[&B IgrBrlens 4.159733e-003]):1.177069e-002[&B IgrBrlens 1.434193e-002]):2.454354e-002[&B IgrBrlens 2.457440e-002],8:5.970338e-002[&B IgrBrlens 5.803975e-002]):4.073093e-002[&B IgrBrlens 3.990404e-002],(((21:4.398041e-002[&B IgrBrlens 4.397857e-002],((26:3.908913e-002[&B IgrBrlens 3.601330e-002],27:3.908913e-002[&B IgrBrlens 3.659201e-002]):1.639291e-002[&B IgrBrlens 1.805421e-002],25:3.610350e-002[&B IgrBrlens 3.687064e-002]):7.876914e-003[&B IgrBrlens 8.431264e-003]):5.005437e-002[&B IgrBrlens 5.080037e-002],(20:1.458985e-002[&B IgrBrlens 1.431470e-002],((13:2.391741e-002[&B IgrBrlens 2.093262e-002],24:6.267449e-002[&B IgrBrlens 6.711214e-002]):3.115781e-002[&B IgrBrlens 3.236506e-002],(22:1.454930e-002[&B IgrBrlens 1.459075e-002],23:1.454930e-002[&B IgrBrlens 1.551076e-002]):4.052592e-002[&B IgrBrlens 3.953209e-002]):5.059375e-002[&B IgrBrlens 4.944269e-002]):5.037713e-002[&B IgrBrlens 4.942706e-002]):7.161267e-002[&B IgrBrlens 7.360946e-002],((28:6.554297e-003[&B IgrBrlens 6.422766e-003],((29:6.924044e-003[&B IgrBrlens 7.401218e-003],30:6.924044e-003[&B IgrBrlens 7.360189e-003]):1.242868e-001[&B IgrBrlens 1.265444e-001],((31:6.773075e-003[&B IgrBrlens 6.958747e-003],32:2.615161e-002[&B IgrBrlens 2.697556e-002]):9.013194e-002[&B IgrBrlens 9.229747e-002],(36:4.559111e-002[&B IgrBrlens 4.829976e-002],35:1.264760e-002[&B IgrBrlens 1.158285e-002]):5.131391e-002[&B IgrBrlens 5.302214e-002]):6.724933e-002[&B IgrBrlens 7.071845e-002]):2.068249e-002[&B IgrBrlens 2.328126e-002]):2.905476e-002[&B IgrBrlens 3.001090e-002],(((34:6.066134e-002[&B IgrBrlens 6.616485e-002],(37:2.625413e-002[&B IgrBrlens 2.377203e-002],38:5.919764e-002[&B IgrBrlens 6.230743e-002]):3.440722e-002[&B IgrBrlens 3.047832e-002]):4.570870e-002[&B IgrBrlens 4.697722e-002],33:9.477361e-003[&B IgrBrlens 9.396048e-003]):3.601927e-002[&B IgrBrlens 3.528361e-002],(39:1.090368e-001[&B IgrBrlens 1.126968e-001],((44:1.774769e-002[&B IgrBrlens 1.853590e-002],((42:2.397625e-002[&B IgrBrlens 2.476915e-002],43:2.397625e-002[&B IgrBrlens 2.513252e-002]):3.598146e-002[&B IgrBrlens 3.167730e-002],((45:2.621198e-002[&B IgrBrlens 2.692200e-002],46:2.621198e-002[&B IgrBrlens 2.258739e-002]):3.563121e-003[&B IgrBrlens 5.086675e-003],(48:1.753284e-002[&B IgrBrlens 1.985622e-002],47:1.753284e-002[&B IgrBrlens 2.091128e-002]):1.224227e-002[&B IgrBrlens 1.177229e-002]):3.018261e-002[&B IgrBrlens 2.851423e-002]):3.724197e-002[&B IgrBrlens 3.574303e-002]):9.538623e-002[&B IgrBrlens 9.627766e-002],(41:2.136812e-002[&B IgrBrlens 2.103692e-002],40:1.989581e-003[&B IgrBrlens 2.220869e-003]):9.176580e-002[&B IgrBrlens 9.062034e-002]):1.528143e-002[&B IgrBrlens 1.759285e-002]):6.629601e-002[&B IgrBrlens 6.914200e-002]):3.855877e-002[&B IgrBrlens 3.867793e-002]):1.009706e-001[&B IgrBrlens 1.032240e-001]):3.167954e-002[&B IgrBrlens 2.945842e-002]):3.215367e-002[&B IgrBrlens 3.310095e-002],((3:7.170066e-002[&B IgrBrlens 6.952807e-002],(6:4.875703e-003[&B IgrBrlens 5.276194e-003],(4:0.000000e+000[&B IgrBrlens 0.000000e+000],(7:7.755392e-003[&B IgrBrlens 7.003291e-003],(5:2.961508e-003[&B IgrBrlens 3.023292e-003],2:2.961508e-003[&B IgrBrlens 3.472829e-003]):4.793884e-003[&B IgrBrlens 3.801375e-003]):5.038022e-002[&B IgrBrlens 4.864916e-002]):4.875703e-003[&B IgrBrlens 7.318312e-003]):8.689348e-003[&B IgrBrlens 8.289456e-003]):4.642282e-002[&B IgrBrlens 4.518496e-002],50:2.150162e-001[&B IgrBrlens 2.062062e-001]):1.446450e-002[&B IgrBrlens 1.545124e-002]):4.139766e-002[&B IgrBrlens 4.200100e-002],1:1.739856e-001[&B IgrBrlens 1.691987e-001]);
   tree gen.61000 [&B IgrBrlens] = [&R] [&clockrate=1.829821e-002] (((((((49:8.580125e-002[&B IgrBrlens 9.311372e-002],51:1.040995e-001[&B IgrBrlens 1.014861e-001]):1.585254e-002[&B IgrBrlens 1.482874e-002],((((12:5.042548e-002[&B IgrBrlens 5.256206e-002],(16:1.955949e-003[&B IgrBrlens 2.909583e-003],17:1.955949e-003[&B IgrBrlens 1.633926e-003]):4.846954e-002[&B IgrBrlens 5.085031e-002]):1.726057e-002[&B IgrBrlens 1.821634e-002],(15:3.321562e-002[&B IgrBrlens 3.294948e-002],14:5.768309e-003[&B IgrBrlens 5.871235e-003]):3.447043e-002[&B IgrBrlens 3.607407e-002]):8.052944e-002[&B IgrBrlens 7.766122e-002],10:0.000000e+000[&B IgrBrlens 0.000000e+000]):9.155934e-005[&B IgrBrlens 4.272545e-005],(9:3.899891e-002[&B IgrBrlens 3.922716e-002],11:3.899891e-002[&B IgrBrlens 3.723643e-002]):1.093081e-001[&B IgrBrlens 1.088149e-001]):9.424294e-002[&B IgrBrlens 9.526870e-002]):2.303698e-002[&B IgrBrlens 2.323638e-002],(18:9.746953e-002[&B IgrBrlens 1.031506e-001],19:4.806437e-002[&B IgrBrlens 4.836319e-002]):1.681174e-001[&B IgrBrlens 1.691627e-001]):9.893905e-003[&B IgrBrlens 9.906344e-003],8:4.309363e-002[&B IgrBrlens 4.189283e-002]):3.409608e-002[&B IgrBrlens 3.047985e-002],(((21:3.065362e-002[&B IgrBrlens 3.565786e-002],(27:3.531778e-002[&B IgrBrlens 3.637519e-002],(26:3.131496e-002[&B IgrBrlens 2.899106e-002],25:1.301676e-002[&B IgrBrlens 1.210564e-002]):4.002814e-003[&B IgrBrlens 4.351528e-003]):1.363405e-002[&B IgrBrlens 1.271623e-002]):3.236679e-002[&B IgrBrlens 3.284918e-002],(20:1.183382e-002[&B IgrBrlens 1.161064e-002],((13:3.436989e-002[&B IgrBrlens 3.261627e-002],24:7.096631e-002[&B IgrBrlens 7.599106e-002]):4.001892e-002[&B IgrBrlens 3.797708e-002],(22:5.182268e-003[&B IgrBrlens 5.197031e-003],23:5.182268e-003[&B IgrBrlens 5.524727e-003]):6.920655e-002[&B IgrBrlens 6.750938e-002]):2.344658e-002[&B IgrBrlens 2.406941e-002]):2.373928e-002[&B IgrBrlens 2.329158e-002]):7.946707e-002[&B IgrBrlens 7.915762e-002],((28:1.680263e-003[&B IgrBrlens 1.646543e-003],((31:3.304686e-002[&B IgrBrlens 3.240780e-002],32:5.134507e-002[&B IgrBrlens 5.296278e-002]):8.239288e-002[&B IgrBrlens 8.079956e-002],(29:1.486934e-002[&B IgrBrlens 1.589407e-002],30:1.486934e-002[&B IgrBrlens 1.579073e-002]):6.946345e-002[&B IgrBrlens 7.072525e-002]):5.458404e-002[&B IgrBrlens 5.739981e-002]):5.797705e-002[&B IgrBrlens 5.988496e-002],(((44:4.762081e-003[&B IgrBrlens 4.896511e-003],(((46:2.847694e-002[&B IgrBrlens 2.675018e-002],(48:1.842963e-003[&B IgrBrlens 2.113430e-003],47:1.842963e-003[&B IgrBrlens 2.198087e-003]):2.663398e-002[&B IgrBrlens 2.561151e-002]):5.523968e-003[&B IgrBrlens 7.452540e-003],45:3.400091e-002[&B IgrBrlens 3.492191e-002]):2.925853e-002[&B IgrBrlens 2.861612e-002],(43:5.563984e-002[&B IgrBrlens 5.832309e-002],42:5.563984e-002[&B IgrBrlens 5.747986e-002]):7.619600e-003[&B IgrBrlens 6.708131e-003]):1.652530e-002[&B IgrBrlens 1.586018e-002]):1.164943e-001[&B IgrBrlens 1.245725e-001],(39:6.270593e-002[&B IgrBrlens 6.481073e-002],(41:1.829821e-002[&B IgrBrlens 1.827525e-002],40:0.000000e+000[&B IgrBrlens 0.000000e+000]):6.270593e-002[&B IgrBrlens 6.521668e-002]):4.025222e-002[&B IgrBrlens 4.634065e-002]):9.408949e-002[&B IgrBrlens 8.954605e-002],(((34:2.589009e-002[&B IgrBrlens 2.823897e-002],(37:8.738636e-003[&B IgrBrlens 7.740787e-003],38:3.984559e-002[&B IgrBrlens 4.193877e-002]):1.715145e-002[&B IgrBrlens 1.519296e-002]):6.560096e-002[&B IgrBrlens 6.742152e-002],33:0.000000e+000[&B IgrBrlens 0.000000e+000]):2.554892e-002[&B IgrBrlens 2.502711e-002],(36:5.079629e-002[&B IgrBrlens 5.381418e-002],35:1.968933e-002[&B IgrBrlens 1.803177e-002]):9.735063e-002[&B IgrBrlens 1.005914e-001]):4.890073e-002[&B IgrBrlens 4.905186e-002]):3.095318e-002[&B IgrBrlens 3.277981e-002]):5.538286e-002[&B IgrBrlens 5.600521e-002]):2.619327e-002[&B IgrBrlens 2.390751e-002]):4.739587e-002[&B IgrBrlens 4.879221e-002],((6:1.015040e-002[&B IgrBrlens 1.101311e-002],((4:0.000000e+000[&B IgrBrlens 0.000000e+000],(7:7.323039e-003[&B IgrBrlens 7.585092e-003],(5:3.939599e-003[&B IgrBrlens 4.561696e-003],2:3.939599e-003[&B IgrBrlens 4.619793e-003]):3.383440e-003[&B IgrBrlens 2.682944e-003]):4.757159e-002[&B IgrBrlens 5.089621e-002]):5.099389e-003[&B IgrBrlens 7.654059e-003],3:5.999401e-002[&B IgrBrlens 5.954910e-002]):5.051014e-003[&B IgrBrlens 4.818562e-003]):3.474393e-002[&B IgrBrlens 3.582379e-002],50:1.912800e-001[&B IgrBrlens 1.834426e-001]):2.479662e-002[&B IgrBrlens 2.648820e-002]):3.970058e-002[&B IgrBrlens 4.027919e-002],1:1.642862e-001[&B IgrBrlens 1.611431e-001]);
   tree gen.62000 [&B IgrBrlens] = [&R] [&clockrate=2.453358e-002] ((((((((((((12:5.639888e-002[&B IgrBrlens 6.002949e-002],(16:2.622466e-003[&B IgrBrlens 3.945493e-003],17:2.622466e-003[&B IgrBrlens 2.190709e-003]):5.377642e-002[&B IgrBrlens 5.641785e-002]):2.792058e-002[&B IgrBrlens 2.946662e-002],(15:5.374277e-002[&B IgrBrlens 5.331215e-002],14:1.694240e-002[&B IgrBrlens 1.773059e-002]):3.057669e-002[&B IgrBrlens 3.199918e-002]):1.168019e-001[&B IgrBrlens 1.186918e-001],10:2.399324e-003[&B IgrBrlens 1.453928e-003]):2.128071e-003[&B IgrBrlens 1.289556e-003],(9:5.228834e-002[&B IgrBrlens 5.259437e-002],11:5.228834e-002[&B IgrBrlens 4.992527e-002]):1.509611e-001[&B IgrBrlens 1.502799e-001]):7.426878e-002[&B IgrBrlens 7.507714e-002],51:1.131432e-001[&B IgrBrlens 1.103028e-001]):5.241846e-002[&B IgrBrlens 4.847264e-002],49:1.410281e-001[&B IgrBrlens 1.530473e-001]):1.338067e-002[&B IgrBrlens 1.536732e-002],(18:1.863252e-001[&B IgrBrlens 1.971852e-001],19:1.200845e-001[&B IgrBrlens 1.208311e-001]):1.569921e-001[&B IgrBrlens 1.579682e-001]):4.898736e-002[&B IgrBrlens 5.044833e-002],8:8.072818e-002[&B IgrBrlens 8.096060e-002]):2.006136e-002[&B IgrBrlens 2.008658e-002],(((21:7.361279e-002[&B IgrBrlens 7.243869e-002],((26:2.474401e-002[&B IgrBrlens 2.332631e-002],27:2.474401e-002[&B IgrBrlens 2.796737e-002]):3.267008e-002[&B IgrBrlens 3.405783e-002],25:3.288051e-002[&B IgrBrlens 3.262252e-002]):4.073228e-002[&B IgrBrlens 3.868433e-002]):2.565212e-002[&B IgrBrlens 2.603443e-002],(20:1.920487e-002[&B IgrBrlens 1.884268e-002],(13:6.354347e-002[&B IgrBrlens 6.030136e-002],(22:9.831824e-003[&B IgrBrlens 9.717624e-003],(23:7.561086e-003[&B IgrBrlens 8.060744e-003],24:5.662825e-002[&B IgrBrlens 6.063780e-002]):2.270738e-003[&B IgrBrlens 2.499037e-003]):5.371165e-002[&B IgrBrlens 5.723494e-002]):7.096923e-002[&B IgrBrlens 7.285445e-002]):4.325967e-002[&B IgrBrlens 4.620017e-002]):8.790818e-002[&B IgrBrlens 8.756586e-002],((28:4.409988e-003[&B IgrBrlens 5.439618e-003],((31:4.688930e-002[&B IgrBrlens 4.598255e-002],32:7.142288e-002[&B IgrBrlens 7.367318e-002]):1.213798e-001[&B IgrBrlens 1.190325e-001],(29:4.079178e-002[&B IgrBrlens 3.860741e-002],30:4.079178e-002[&B IgrBrlens 4.331948e-002]):8.577019e-002[&B IgrBrlens 8.732820e-002]):6.184988e-002[&B IgrBrlens 6.504047e-002]):8.042187e-002[&B IgrBrlens 8.306839e-002],((39:1.306713e-001[&B IgrBrlens 1.350575e-001],((44:1.109878e-002[&B IgrBrlens 1.057445e-002],((((48:2.064884e-002[&B IgrBrlens 2.059464e-002],47:2.064884e-002[&B IgrBrlens 2.092630e-002]):2.005924e-002[&B IgrBrlens 1.928918e-002],46:4.070808e-002[&B IgrBrlens 3.823966e-002]):1.161776e-003[&B IgrBrlens 1.567384e-003],45:4.186985e-002[&B IgrBrlens 4.300400e-002]):3.688992e-002[&B IgrBrlens 4.085952e-002],(42:4.864137e-002[&B IgrBrlens 5.024995e-002],43:4.864137e-002[&B IgrBrlens 5.098712e-002]):3.011840e-002[&B IgrBrlens 2.651559e-002]):3.292670e-002[&B IgrBrlens 3.160145e-002]):9.750867e-002[&B IgrBrlens 9.514284e-002],(41:2.453358e-002[&B IgrBrlens 2.450280e-002],40:0.000000e+000[&B IgrBrlens 0.000000e+000]):8.407387e-002[&B IgrBrlens 8.744018e-002]):4.659746e-002[&B IgrBrlens 4.593557e-002]):1.216370e-001[&B IgrBrlens 1.208998e-001],(((34:4.629951e-002[&B IgrBrlens 4.164288e-002],(37:1.262284e-002[&B IgrBrlens 1.118146e-002],38:5.432993e-002[&B IgrBrlens 5.718401e-002]):3.367667e-002[&B IgrBrlens 2.983119e-002]):9.044428e-002[&B IgrBrlens 8.843084e-002],33:1.407588e-002[&B IgrBrlens 1.378840e-002]):4.066781e-002[&B IgrBrlens 3.983721e-002],(36:4.711129e-002[&B IgrBrlens 4.647179e-002],35:5.404201e-003[&B IgrBrlens 4.949243e-003]):1.720074e-001[&B IgrBrlens 1.777335e-001]):3.318960e-002[&B IgrBrlens 3.329217e-002]):5.823252e-002[&B IgrBrlens 5.280442e-002]):6.554086e-002[&B IgrBrlens 6.717663e-002]):3.628437e-002[&B IgrBrlens 3.311801e-002]):5.541261e-002[&B IgrBrlens 5.704512e-002],50:2.788701e-001[&B IgrBrlens 2.674438e-001]):2.639541e-003[&B IgrBrlens 2.070431e-003],(6:1.360930e-002[&B IgrBrlens 1.476598e-002],((4:0.000000e+000[&B IgrBrlens 0.000000e+000],(7:1.728796e-002[&B IgrBrlens 1.790661e-002],(5:8.718001e-003[&B IgrBrlens 8.457459e-003],2:8.718001e-003[&B IgrBrlens 8.139429e-003]):8.569964e-003[&B IgrBrlens 6.795668e-003]):5.631278e-002[&B IgrBrlens 6.024830e-002]):5.985535e-003[&B IgrBrlens 8.984143e-003],3:7.958628e-002[&B IgrBrlens 8.005505e-002]):7.623761e-003[&B IgrBrlens 7.272908e-003]):7.163165e-002[&B IgrBrlens 7.180442e-002]):5.123633e-002[&B IgrBrlens 5.198306e-002],1:2.100780e-001[&B IgrBrlens 2.060589e-001]);
   tree gen.63000 [&B IgrBrlens] = [&R] [&clockrate=1.895670e-002] (((8:1.122399e-001[&B IgrBrlens 1.071398e-001],(6:2.134307e-002[&B IgrBrlens 2.139455e-002],(((4:0.000000e+000[&B IgrBrlens 0.000000e+000],3:5.687011e-002[&B IgrBrlens 5.720507e-002]):5.550333e-004[&B IgrBrlens 8.330915e-004],7:5.742514e-002[&B IgrBrlens 5.759442e-002]):1.069401e-003[&B IgrBrlens 8.479959e-004],(5:1.586298e-002[&B IgrBrlens 1.512795e-002],2:1.586298e-002[&B IgrBrlens 1.481023e-002]):4.263156e-002[&B IgrBrlens 4.561095e-002]):1.971864e-002[&B IgrBrlens 2.010825e-002]):3.402676e-002[&B IgrBrlens 3.439720e-002]):1.791423e-002[&B IgrBrlens 1.521990e-002],(((((18:6.767815e-002[&B IgrBrlens 6.920987e-002],19:1.649505e-002[&B IgrBrlens 1.557914e-002]):1.753718e-001[&B IgrBrlens 1.764621e-001],(49:3.327427e-002[&B IgrBrlens 3.735623e-002],51:5.223098e-002[&B IgrBrlens 5.021100e-002]):6.380909e-002[&B IgrBrlens 5.900584e-002]):1.388154e-002[&B IgrBrlens 1.594255e-002],((10:3.051512e-003[&B IgrBrlens 1.849137e-003],(9:7.654394e-002[&B IgrBrlens 7.699194e-002],11:7.654394e-002[&B IgrBrlens 7.271961e-002]):8.005686e-002[&B IgrBrlens 7.969563e-002]):4.467331e-004[&B IgrBrlens 2.707087e-004],((12:4.357850e-002[&B IgrBrlens 4.638382e-002],(16:3.738913e-003[&B IgrBrlens 5.193792e-003],17:3.738913e-003[&B IgrBrlens 4.614005e-003]):3.983959e-002[&B IgrBrlens 4.179647e-002]):2.068495e-002[&B IgrBrlens 2.141154e-002],(15:3.735687e-002[&B IgrBrlens 3.705754e-002],14:8.921815e-003[&B IgrBrlens 9.336876e-003]):2.690658e-002[&B IgrBrlens 2.815833e-002]):9.278408e-002[&B IgrBrlens 9.428538e-002]):9.988398e-002[&B IgrBrlens 1.009711e-001]):8.208986e-002[&B IgrBrlens 8.453806e-002],(((21:5.745101e-002[&B IgrBrlens 5.653469e-002],((26:2.654164e-002[&B IgrBrlens 2.906855e-002],27:2.654164e-002[&B IgrBrlens 2.548671e-002]):1.782130e-002[&B IgrBrlens 1.857831e-002],25:2.540624e-002[&B IgrBrlens 2.520689e-002]):3.204477e-002[&B IgrBrlens 3.157092e-002]):1.924938e-002[&B IgrBrlens 1.953627e-002],(20:3.540280e-002[&B IgrBrlens 3.469719e-002],(13:4.909902e-002[&B IgrBrlens 4.659389e-002],((24:4.345628e-002[&B IgrBrlens 4.198095e-002],22:5.542879e-003[&B IgrBrlens 5.325894e-003]):2.286532e-003[&B IgrBrlens 2.516419e-003],23:7.829411e-003[&B IgrBrlens 9.045684e-003]):4.126960e-002[&B IgrBrlens 4.149762e-002]):7.540029e-002[&B IgrBrlens 7.740321e-002]):1.286253e-002[&B IgrBrlens 1.260617e-002]):6.792523e-002[&B IgrBrlens 6.766073e-002],((28:1.878939e-003[&B IgrBrlens 1.603799e-003],((31:1.388361e-002[&B IgrBrlens 1.361513e-002],32:3.284032e-002[&B IgrBrlens 3.387500e-002]):1.266988e-001[&B IgrBrlens 1.242487e-001],(29:3.151915e-002[&B IgrBrlens 3.040022e-002],30:3.151915e-002[&B IgrBrlens 2.982294e-002]):7.683683e-002[&B IgrBrlens 7.899326e-002]):3.569822e-002[&B IgrBrlens 3.753975e-002]):6.366926e-002[&B IgrBrlens 6.576449e-002],((((44:2.059257e-002[&B IgrBrlens 2.009294e-002],((43:4.531734e-002[&B IgrBrlens 4.355389e-002],42:4.531734e-002[&B IgrBrlens 4.681599e-002]):3.730770e-002[&B IgrBrlens 3.580612e-002],(((47:3.961249e-003[&B IgrBrlens 3.989503e-003],45:3.961249e-003[&B IgrBrlens 4.068549e-003]):2.749322e-002[&B IgrBrlens 2.531459e-002],46:3.145447e-002[&B IgrBrlens 3.373476e-002]):3.350390e-003[&B IgrBrlens 4.140619e-003],48:3.480486e-002[&B IgrBrlens 3.471352e-002]):4.782018e-002[&B IgrBrlens 5.296595e-002]):1.569001e-002[&B IgrBrlens 1.575523e-002]):5.110358e-002[&B IgrBrlens 4.986367e-002],(41:5.827080e-002[&B IgrBrlens 5.752111e-002],40:3.931409e-002[&B IgrBrlens 4.062254e-002]):1.342535e-002[&B IgrBrlens 1.565815e-002]):3.564697e-002[&B IgrBrlens 3.312658e-002],39:8.838642e-002[&B IgrBrlens 9.135321e-002]):1.065681e-001[&B IgrBrlens 1.059223e-001],(((36:4.704042e-002[&B IgrBrlens 4.640189e-002],35:1.481403e-002[&B IgrBrlens 1.356690e-002]):1.008504e-001[&B IgrBrlens 1.042077e-001],(34:3.065578e-002[&B IgrBrlens 2.757253e-002],(37:0.000000e+000[&B IgrBrlens 0.000000e+000],38:3.222639e-002[&B IgrBrlens 3.391932e-002]):3.065578e-002[&B IgrBrlens 2.715525e-002]):8.500868e-002[&B IgrBrlens 8.311624e-002]):2.577051e-002[&B IgrBrlens 2.524418e-002],33:4.665146e-002[&B IgrBrlens 4.569865e-002]):2.129317e-002[&B IgrBrlens 2.135898e-002]):4.499532e-002[&B IgrBrlens 4.080112e-002]):5.064236e-002[&B IgrBrlens 5.190630e-002]):4.842914e-002[&B IgrBrlens 4.563538e-002]):1.594908e-002[&B IgrBrlens 1.596913e-002],50:2.090038e-001[&B IgrBrlens 2.004402e-001]):1.593383e-002[&B IgrBrlens 1.640326e-002]):1.892659e-002[&B IgrBrlens 1.920243e-002],1:1.490808e-001[&B IgrBrlens 1.462286e-001]);
   tree gen.64000 [&B IgrBrlens] = [&R] [&clockrate=1.840815e-002] (((8:1.066846e-001[&B IgrBrlens 1.018369e-001],(7:6.232919e-002[&B IgrBrlens 6.251293e-002],(6:5.110740e-003[&B IgrBrlens 5.123067e-003],((4:0.000000e+000[&B IgrBrlens 0.000000e+000],(5:1.912241e-002[&B IgrBrlens 1.823636e-002],2:1.912241e-002[&B IgrBrlens 1.785335e-002]):3.610203e-002[&B IgrBrlens 3.862508e-002]):3.299318e-004[&B IgrBrlens 4.894177e-004],3:5.555437e-002[&B IgrBrlens 5.994251e-002]):4.780808e-003[&B IgrBrlens 4.464130e-003]):1.994011e-003[&B IgrBrlens 1.974665e-003]):4.435541e-002[&B IgrBrlens 4.571843e-002]):1.366971e-002[&B IgrBrlens 1.301522e-002],(((((18:8.940396e-002[&B IgrBrlens 9.142740e-002],19:3.970197e-002[&B IgrBrlens 3.994880e-002]):1.215227e-001[&B IgrBrlens 1.222783e-001],(49:4.892988e-003[&B IgrBrlens 4.811635e-003],51:2.330113e-002[&B IgrBrlens 2.239999e-002]):6.429097e-002[&B IgrBrlens 5.945144e-002]):3.385057e-003[&B IgrBrlens 3.887642e-003],((10:0.000000e+000[&B IgrBrlens 0.000000e+000],(9:7.643128e-002[&B IgrBrlens 7.687862e-002],11:7.643128e-002[&B IgrBrlens 7.532086e-002]):7.267471e-002[&B IgrBrlens 7.234680e-002]):1.736626e-004[&B IgrBrlens 1.261681e-004],((12:5.008652e-002[&B IgrBrlens 5.331078e-002],(16:2.576718e-003[&B IgrBrlens 3.579367e-003],17:2.576718e-003[&B IgrBrlens 3.078600e-003]):4.750980e-002[&B IgrBrlens 4.611736e-002]):2.012901e-002[&B IgrBrlens 2.126565e-002],(15:4.538022e-002[&B IgrBrlens 4.501661e-002],14:1.776800e-002[&B IgrBrlens 1.859460e-002]):2.483531e-002[&B IgrBrlens 2.599070e-002]):7.906412e-002[&B IgrBrlens 8.034342e-002]):6.503210e-002[&B IgrBrlens 6.573992e-002]):8.777626e-002[&B IgrBrlens 8.776147e-002],50:1.603453e-001[&B IgrBrlens 1.537754e-001]):1.199118e-002[&B IgrBrlens 1.200626e-002],(((21:6.892328e-002[&B IgrBrlens 6.782398e-002],((26:3.950077e-002[&B IgrBrlens 4.326147e-002],27:3.950077e-002[&B IgrBrlens 3.793077e-002]):7.568105e-003[&B IgrBrlens 7.889582e-003],25:2.866073e-002[&B IgrBrlens 2.843585e-002]):4.026255e-002[&B IgrBrlens 4.317922e-002]):2.053473e-002[&B IgrBrlens 2.084078e-002],(20:1.789426e-003[&B IgrBrlens 1.705079e-003],((22:1.870566e-002[&B IgrBrlens 1.740464e-002],13:1.870566e-002[&B IgrBrlens 1.775126e-002]):2.362369e-002[&B IgrBrlens 2.599882e-002],(24:4.379661e-002[&B IgrBrlens 4.742395e-002],23:6.980317e-003[&B IgrBrlens 8.064687e-003]):3.534903e-002[&B IgrBrlens 3.644791e-002]):4.597837e-002[&B IgrBrlens 4.719973e-002]):6.005637e-002[&B IgrBrlens 5.722554e-002]):5.098253e-002[&B IgrBrlens 5.078400e-002],((28:2.606613e-002[&B IgrBrlens 2.692392e-002],((31:2.461710e-002[&B IgrBrlens 2.414105e-002],32:4.302524e-002[&B IgrBrlens 4.438082e-002]):1.458884e-001[&B IgrBrlens 1.430672e-001],(29:1.010389e-002[&B IgrBrlens 8.607750e-003],30:1.010389e-002[&B IgrBrlens 8.700262e-003]):1.291077e-001[&B IgrBrlens 1.327312e-001]):2.491559e-002[&B IgrBrlens 2.538993e-002]):2.110187e-002[&B IgrBrlens 2.219043e-002],((((44:1.092652e-002[&B IgrBrlens 9.507292e-003],((43:4.400598e-002[&B IgrBrlens 4.229356e-002],42:4.400598e-002[&B IgrBrlens 4.546127e-002]):2.570643e-002[&B IgrBrlens 2.467178e-002],(46:3.721653e-002[&B IgrBrlens 3.585358e-002],(48:2.470377e-002[&B IgrBrlens 2.467064e-002],(47:1.456808e-002[&B IgrBrlens 1.594342e-002],45:1.456808e-002[&B IgrBrlens 1.496270e-002]):1.013569e-002[&B IgrBrlens 9.332510e-003]):1.251276e-002[&B IgrBrlens 1.546404e-002]):3.249588e-002[&B IgrBrlens 3.599266e-002]):1.668751e-002[&B IgrBrlens 1.675687e-002]):6.714544e-002[&B IgrBrlens 6.551630e-002],(41:2.459613e-002[&B IgrBrlens 2.150931e-002],40:6.187986e-003[&B IgrBrlens 7.217121e-003]):5.347582e-002[&B IgrBrlens 6.236948e-002]):1.423096e-002[&B IgrBrlens 1.154825e-002],39:7.389477e-002[&B IgrBrlens 7.637512e-002]):1.019185e-001[&B IgrBrlens 1.013008e-001],(33:3.715851e-002[&B IgrBrlens 3.761673e-002],((36:4.180417e-002[&B IgrBrlens 3.769026e-002],35:1.051032e-002[&B IgrBrlens 9.625500e-003]):4.192981e-002[&B IgrBrlens 4.332565e-002],(34:2.850674e-002[&B IgrBrlens 2.471660e-002],(37:0.000000e+000[&B IgrBrlens 0.000000e+000],38:3.129385e-002[&B IgrBrlens 3.241241e-002]):2.850674e-002[&B IgrBrlens 2.419309e-002]):2.393339e-002[&B IgrBrlens 2.491524e-002]):7.675911e-002[&B IgrBrlens 7.519138e-002]):1.532016e-002[&B IgrBrlens 1.530509e-002]):4.070970e-002[&B IgrBrlens 3.691498e-002]):6.566033e-002[&B IgrBrlens 6.783544e-002]):3.189591e-002[&B IgrBrlens 3.345384e-002]):4.005859e-002[&B IgrBrlens 4.123876e-002]):4.627636e-002[&B IgrBrlens 4.695080e-002],1:1.666307e-001[&B IgrBrlens 1.634427e-001]);
   tree gen.65000 [&B IgrBrlens] = [&R] [&clockrate=2.042683e-002] (((8:1.144683e-001[&B IgrBrlens 1.092669e-001],(3:6.679159e-002[&B IgrBrlens 6.046833e-002],((4:0.000000e+000[&B IgrBrlens 0.000000e+000],((7:6.571490e-003[&B IgrBrlens 6.590861e-003],5:6.571490e-003[&B IgrBrlens 6.266995e-003]):1.464794e-002[&B IgrBrlens 1.367766e-002],2:2.121943e-002[&B IgrBrlens 2.200357e-002]):4.006107e-002[&B IgrBrlens 4.053103e-002]):2.414762e-003[&B IgrBrlens 3.582035e-003],6:2.414762e-003[&B IgrBrlens 2.635708e-003]):3.096332e-003[&B IgrBrlens 3.191481e-003]):4.767667e-002[&B IgrBrlens 4.721411e-002]):1.487379e-002[&B IgrBrlens 1.447597e-002],(((((21:5.475528e-002[&B IgrBrlens 5.388195e-002],((26:2.007003e-002[&B IgrBrlens 1.991420e-002],27:2.007003e-002[&B IgrBrlens 2.110281e-002]):2.251526e-002[&B IgrBrlens 2.276548e-002],25:2.215846e-002[&B IgrBrlens 2.198459e-002]):3.259682e-002[&B IgrBrlens 3.495817e-002]):2.919111e-002[&B IgrBrlens 2.528266e-002],(20:2.831741e-003[&B IgrBrlens 2.698264e-003],(((24:7.120605e-002[&B IgrBrlens 7.035083e-002],23:3.035239e-002[&B IgrBrlens 2.851816e-002]):7.824096e-003[&B IgrBrlens 7.351277e-003],22:3.817648e-002[&B IgrBrlens 3.552122e-002]):1.696562e-002[&B IgrBrlens 2.088269e-002],13:5.514210e-002[&B IgrBrlens 5.232864e-002]):4.369574e-002[&B IgrBrlens 4.485647e-002]):5.047440e-002[&B IgrBrlens 4.809523e-002]):6.827633e-002[&B IgrBrlens 6.801046e-002],((28:0.000000e+000[&B IgrBrlens 0.000000e+000],((31:1.214712e-002[&B IgrBrlens 1.237859e-002],32:3.257395e-002[&B IgrBrlens 3.360025e-002]):1.233195e-001[&B IgrBrlens 1.256694e-001],(29:1.380862e-002[&B IgrBrlens 1.287435e-002],30:1.380862e-002[&B IgrBrlens 1.348289e-002]):8.693240e-002[&B IgrBrlens 8.937216e-002]):5.246020e-002[&B IgrBrlens 5.345894e-002]):5.234056e-002[&B IgrBrlens 5.504060e-002],((((44:1.665667e-002[&B IgrBrlens 1.625254e-002],((((47:9.269423e-003[&B IgrBrlens 1.014453e-002],45:9.269423e-003[&B IgrBrlens 9.520509e-003]):2.927526e-002[&B IgrBrlens 2.924025e-002],(48:3.359116e-002[&B IgrBrlens 3.468700e-002],46:3.359116e-002[&B IgrBrlens 3.236098e-002]):4.953525e-003[&B IgrBrlens 6.121872e-003]):2.043996e-002[&B IgrBrlens 2.423628e-002],42:5.898465e-002[&B IgrBrlens 6.093528e-002]):2.119432e-002[&B IgrBrlens 2.200299e-002],43:8.017897e-002[&B IgrBrlens 7.705894e-002]):2.022771e-002[&B IgrBrlens 2.031179e-002]):5.333385e-002[&B IgrBrlens 5.187198e-002],39:4.956369e-002[&B IgrBrlens 5.122735e-002]):5.188606e-003[&B IgrBrlens 4.210490e-003],(41:2.453007e-002[&B IgrBrlens 2.145153e-002],40:4.103240e-003[&B IgrBrlens 4.785657e-003]):5.064906e-002[&B IgrBrlens 5.907259e-002]):1.087992e-001[&B IgrBrlens 1.046005e-001],(33:2.132381e-002[&B IgrBrlens 2.130283e-002],((36:5.307880e-002[&B IgrBrlens 5.628723e-002],35:1.835319e-002[&B IgrBrlens 1.680810e-002]):6.589483e-002[&B IgrBrlens 6.808846e-002],(34:3.163286e-002[&B IgrBrlens 2.742709e-002],(37:2.035706e-002[&B IgrBrlens 1.825021e-002],38:5.508267e-002[&B IgrBrlens 5.496014e-002]):1.127580e-002[&B IgrBrlens 1.010882e-002]):5.261516e-002[&B IgrBrlens 5.270179e-002]):3.920994e-002[&B IgrBrlens 3.840911e-002]):5.367913e-003[&B IgrBrlens 5.717068e-003]):7.671592e-002[&B IgrBrlens 6.956491e-002]):6.924191e-002[&B IgrBrlens 6.647102e-002]):1.971090e-002[&B IgrBrlens 2.067366e-002],(51:1.009539e-001[&B IgrBrlens 9.704967e-002],(49:8.040853e-002[&B IgrBrlens 8.190512e-002],((18:6.982433e-002[&B IgrBrlens 7.140463e-002],19:1.467189e-002[&B IgrBrlens 1.476311e-002]):1.494927e-001[&B IgrBrlens 1.450417e-001],((9:4.563123e-002[&B IgrBrlens 3.958199e-002],11:4.563123e-002[&B IgrBrlens 4.496829e-002]):1.200188e-001[&B IgrBrlens 1.177621e-001],(10:0.000000e+000[&B IgrBrlens 0.000000e+000],((12:5.201355e-002[&B IgrBrlens 5.536185e-002],(16:2.147813e-003[&B IgrBrlens 2.610531e-003],17:2.147813e-003[&B IgrBrlens 2.566155e-003]):4.986573e-002[&B IgrBrlens 4.840424e-002]):1.973480e-002[&B IgrBrlens 1.818668e-002],(15:3.864344e-002[&B IgrBrlens 3.833380e-002],14:8.003193e-003[&B IgrBrlens 8.375518e-003]):3.310490e-002[&B IgrBrlens 3.464501e-002]):9.370899e-002[&B IgrBrlens 9.522525e-002]):1.927069e-004[&B IgrBrlens 1.516145e-004]):5.366703e-002[&B IgrBrlens 5.342454e-002]):1.837807e-002[&B IgrBrlens 1.872012e-002]):1.185858e-004[&B IgrBrlens 1.361925e-004]):9.140650e-002[&B IgrBrlens 9.139110e-002]):3.213168e-002[&B IgrBrlens 3.217207e-002],50:2.040653e-001[&B IgrBrlens 1.957040e-001]):2.741091e-002[&B IgrBrlens 2.821846e-002]):4.147705e-002[&B IgrBrlens 4.208155e-002],1:1.708191e-001[&B IgrBrlens 1.675510e-001]);
   tree gen.66000 [&B IgrBrlens] = [&R] [&clockrate=2.701669e-002] (((8:1.414031e-001[&B IgrBrlens 1.349779e-001],(6:5.838381e-003[&B IgrBrlens 5.771071e-003],((4:0.000000e+000[&B IgrBrlens 0.000000e+000],(7:3.579105e-002[&B IgrBrlens 3.589655e-002],(2:2.568239e-002[&B IgrBrlens 2.710435e-002],5:2.568239e-002[&B IgrBrlens 2.590494e-002]):1.010865e-002[&B IgrBrlens 9.439062e-003]):4.525904e-002[&B IgrBrlens 4.578998e-002]):1.353878e-003[&B IgrBrlens 2.008329e-003],3:8.240396e-002[&B IgrBrlens 7.724464e-002]):4.484504e-003[&B IgrBrlens 4.427649e-003]):5.451468e-002[&B IgrBrlens 5.398578e-002]):4.010635e-002[&B IgrBrlens 3.903364e-002],((50:2.364085e-001[&B IgrBrlens 2.469106e-001],(((21:4.902140e-002[&B IgrBrlens 4.823953e-002],((26:2.671204e-002[&B IgrBrlens 2.650464e-002],27:2.671204e-002[&B IgrBrlens 2.808661e-002]):1.729057e-002[&B IgrBrlens 1.748273e-002],25:1.698592e-002[&B IgrBrlens 1.685264e-002]):3.203549e-002[&B IgrBrlens 3.435617e-002]):4.996152e-002[&B IgrBrlens 4.360229e-002],(20:1.001065e-002[&B IgrBrlens 9.538789e-003],((22:1.213551e-002[&B IgrBrlens 1.129145e-002],(24:5.403339e-002[&B IgrBrlens 5.338443e-002],23:0.000000e+000[&B IgrBrlens 0.000000e+000]):1.213551e-002[&B IgrBrlens 1.493739e-002]):6.096283e-002[&B IgrBrlens 5.727878e-002],13:7.309834e-002[&B IgrBrlens 6.936872e-002]):6.389078e-002[&B IgrBrlens 6.558796e-002]):4.844722e-002[&B IgrBrlens 4.616360e-002]):1.025202e-001[&B IgrBrlens 1.077910e-001],(28:1.908814e-002[&B IgrBrlens 1.830462e-002],(((33:1.810836e-002[&B IgrBrlens 1.809054e-002],(34:3.657845e-002[&B IgrBrlens 3.501411e-002],(37:2.132619e-003[&B IgrBrlens 2.180711e-003],38:4.806100e-002[&B IgrBrlens 4.795409e-002]):3.444583e-002[&B IgrBrlens 3.088088e-002]):1.166134e-001[&B IgrBrlens 1.168054e-001]):1.736179e-002[&B IgrBrlens 1.700719e-002],((36:5.372950e-002[&B IgrBrlens 5.697726e-002],35:7.801122e-003[&B IgrBrlens 7.144376e-003]):1.363907e-001[&B IgrBrlens 1.409311e-001],((44:1.066782e-002[&B IgrBrlens 1.040899e-002],((43:3.177751e-002[&B IgrBrlens 3.054094e-002],42:3.177751e-002[&B IgrBrlens 3.282840e-002]):3.817114e-002[&B IgrBrlens 3.962756e-002],((47:1.598364e-002[&B IgrBrlens 1.749261e-002],45:1.598364e-002[&B IgrBrlens 1.555134e-002]):3.384859e-002[&B IgrBrlens 3.380811e-002],(48:4.573517e-002[&B IgrBrlens 4.722718e-002],46:4.573517e-002[&B IgrBrlens 4.406024e-002]):4.097063e-003[&B IgrBrlens 5.063404e-003]):2.011642e-002[&B IgrBrlens 2.385264e-002]):5.148761e-002[&B IgrBrlens 5.170163e-002]):9.214128e-002[&B IgrBrlens 8.961572e-002],((41:3.260611e-002[&B IgrBrlens 2.851403e-002],40:5.589420e-003[&B IgrBrlens 6.519006e-003]):4.726217e-002[&B IgrBrlens 5.512243e-002],39:5.285159e-002[&B IgrBrlens 5.462561e-002]):2.294081e-002[&B IgrBrlens 2.165733e-002]):1.143278e-001[&B IgrBrlens 1.099157e-001]):2.636184e-002[&B IgrBrlens 2.807655e-002]):3.385728e-002[&B IgrBrlens 3.070130e-002],((31:2.837875e-003[&B IgrBrlens 2.891952e-003],32:2.985457e-002[&B IgrBrlens 3.079519e-002]):1.201900e-001[&B IgrBrlens 1.224802e-001],(29:2.153933e-002[&B IgrBrlens 2.008200e-002],30:2.153933e-002[&B IgrBrlens 2.103124e-002]):5.556013e-002[&B IgrBrlens 5.711942e-002]):1.273114e-001[&B IgrBrlens 1.297352e-001]):1.730244e-002[&B IgrBrlens 1.535346e-002]):1.418899e-001[&B IgrBrlens 1.362118e-001]):3.490544e-002[&B IgrBrlens 3.661037e-002]):5.629414e-002[&B IgrBrlens 5.467403e-002],(51:1.651986e-001[&B IgrBrlens 1.655149e-001],(49:1.277616e-001[&B IgrBrlens 1.301395e-001],((18:9.251475e-002[&B IgrBrlens 9.460859e-002],19:1.956968e-002[&B IgrBrlens 1.969134e-002]):1.998784e-001[&B IgrBrlens 1.939271e-001],((10:0.000000e+000[&B IgrBrlens 0.000000e+000],(9:2.968133e-002[&B IgrBrlens 2.538382e-002],11:2.968133e-002[&B IgrBrlens 2.925010e-002]):1.891539e-001[&B IgrBrlens 1.855972e-001]):3.401517e-003[&B IgrBrlens 2.660215e-003],((12:9.121380e-002[&B IgrBrlens 9.708557e-002],(16:1.865314e-003[&B IgrBrlens 2.120449e-003],17:1.865314e-003[&B IgrBrlens 2.228632e-003]):8.934848e-002[&B IgrBrlens 8.672981e-002]):3.583705e-002[&B IgrBrlens 3.302577e-002],(15:4.869045e-002[&B IgrBrlens 4.830031e-002],14:8.165405e-003[&B IgrBrlens 8.545276e-003]):7.836040e-002[&B IgrBrlens 8.200588e-002]):9.518589e-002[&B IgrBrlens 9.672605e-002]):7.015638e-002[&B IgrBrlens 6.983939e-002]):4.339698e-002[&B IgrBrlens 4.344384e-002]):1.042040e-002[&B IgrBrlens 1.196753e-002]):1.545207e-001[&B IgrBrlens 1.547166e-001]):2.389031e-002[&B IgrBrlens 2.459414e-002]):9.181972e-003[&B IgrBrlens 9.315792e-003],1:1.906915e-001[&B IgrBrlens 1.870432e-001]);
   tree gen.67000 [&B IgrBrlens] = [&R] [&clockrate=2.073001e-002] (((8:1.046864e-001[&B IgrBrlens 9.992955e-002],(6:9.589296e-003[&B IgrBrlens 9.478742e-003],((4:0.000000e+000[&B IgrBrlens 0.000000e+000],((5:8.523482e-003[&B IgrBrlens 8.065584e-003],2:8.523482e-003[&B IgrBrlens 9.249800e-003]):2.434273e-002[&B IgrBrlens 2.479497e-002],7:3.286621e-002[&B IgrBrlens 3.248113e-002]):2.932382e-002[&B IgrBrlens 2.738143e-002]):1.038835e-003[&B IgrBrlens 1.594917e-003],3:6.322887e-002[&B IgrBrlens 5.927010e-002]):8.550461e-003[&B IgrBrlens 9.438852e-003]):3.290709e-002[&B IgrBrlens 3.344895e-002]):4.854179e-002[&B IgrBrlens 4.906468e-002],((((18:7.098692e-002[&B IgrBrlens 7.259353e-002],19:1.501589e-002[&B IgrBrlens 1.510924e-002]):1.866399e-001[&B IgrBrlens 1.759883e-001],((((12:5.382478e-002[&B IgrBrlens 5.728968e-002],(16:1.431262e-003[&B IgrBrlens 1.627029e-003],17:1.431262e-003[&B IgrBrlens 1.710037e-003]):5.239352e-002[&B IgrBrlens 5.085794e-002]):3.323374e-002[&B IgrBrlens 3.062668e-002],(15:4.263536e-002[&B IgrBrlens 4.229374e-002],14:1.154034e-002[&B IgrBrlens 1.234402e-002]):4.442317e-002[&B IgrBrlens 4.751684e-002]):8.662544e-002[&B IgrBrlens 8.802709e-002],(10:0.000000e+000[&B IgrBrlens 0.000000e+000],(9:3.420814e-002[&B IgrBrlens 2.925521e-002],11:3.420814e-002[&B IgrBrlens 3.371115e-002]):1.337050e-001[&B IgrBrlens 1.330286e-001]):5.770867e-003[&B IgrBrlens 4.513206e-003]):6.960191e-002[&B IgrBrlens 6.928743e-002],(51:4.606394e-002[&B IgrBrlens 4.615212e-002],49:2.533393e-002[&B IgrBrlens 2.580545e-002]):5.833086e-002[&B IgrBrlens 5.839384e-002]):1.434095e-002[&B IgrBrlens 1.647017e-002]):5.750407e-002[&B IgrBrlens 5.664847e-002],50:1.555098e-001[&B IgrBrlens 1.644584e-001]):4.952209e-002[&B IgrBrlens 5.098107e-002],(((20:0.000000e+000[&B IgrBrlens 0.000000e+000],(((24:6.973903e-002[&B IgrBrlens 6.890144e-002],23:2.827901e-002[&B IgrBrlens 2.943278e-002]):1.637521e-002[&B IgrBrlens 1.704332e-002],22:4.465422e-002[&B IgrBrlens 4.279615e-002]):1.076236e-002[&B IgrBrlens 9.729183e-003],13:5.541658e-002[&B IgrBrlens 5.258911e-002]):4.201448e-002[&B IgrBrlens 4.313055e-002]):4.538173e-002[&B IgrBrlens 4.348789e-002],(((26:2.049625e-002[&B IgrBrlens 2.033711e-002],27:2.049625e-002[&B IgrBrlens 2.155096e-002]):1.972890e-002[&B IgrBrlens 1.900305e-002],25:1.949513e-002[&B IgrBrlens 1.934217e-002]):4.806966e-002[&B IgrBrlens 5.155188e-002],21:6.756479e-002[&B IgrBrlens 6.695912e-002]):8.911951e-003[&B IgrBrlens 7.777615e-003]):7.706919e-002[&B IgrBrlens 8.103151e-002],(((36:4.939369e-002[&B IgrBrlens 5.237936e-002],35:1.415267e-002[&B IgrBrlens 1.298973e-002]):1.174668e-001[&B IgrBrlens 1.213773e-001],((33:8.831281e-003[&B IgrBrlens 8.650910e-003],(34:2.940770e-002[&B IgrBrlens 2.815002e-002],(37:7.287987e-003[&B IgrBrlens 7.564007e-003],38:4.252901e-002[&B IgrBrlens 4.243440e-002]):2.211971e-002[&B IgrBrlens 2.258071e-002]):8.307364e-002[&B IgrBrlens 8.321043e-002]):5.723181e-003[&B IgrBrlens 5.606291e-003],(39:8.442722e-002[&B IgrBrlens 8.726111e-002],((41:2.192963e-002[&B IgrBrlens 1.917745e-002],40:1.199616e-003[&B IgrBrlens 1.176558e-003]):6.342361e-002[&B IgrBrlens 6.220453e-002],(44:2.776617e-002[&B IgrBrlens 2.709249e-002],((42:6.159959e-002[&B IgrBrlens 6.078267e-002],(46:3.785707e-002[&B IgrBrlens 3.647066e-002],(48:2.555574e-002[&B IgrBrlens 2.638944e-002],(47:1.133589e-002[&B IgrBrlens 1.245643e-002],45:1.133589e-002[&B IgrBrlens 1.102930e-002]):1.421984e-002[&B IgrBrlens 1.474131e-002]):1.230134e-002[&B IgrBrlens 1.520275e-002]):2.374252e-002[&B IgrBrlens 2.815222e-002]):4.932393e-002[&B IgrBrlens 4.774371e-002],43:1.109235e-001[&B IgrBrlens 1.066071e-001]):1.835702e-003[&B IgrBrlens 2.265979e-003]):5.758707e-002[&B IgrBrlens 6.234322e-002]):1.980399e-002[&B IgrBrlens 1.869601e-002]):6.901832e-002[&B IgrBrlens 6.635483e-002]):1.341497e-002[&B IgrBrlens 1.269794e-002]):4.443300e-002[&B IgrBrlens 4.029122e-002],(28:1.933918e-003[&B IgrBrlens 1.934688e-003],((29:4.039540e-002[&B IgrBrlens 3.772646e-002],30:4.039540e-002[&B IgrBrlens 4.395385e-002]):6.394022e-003[&B IgrBrlens 6.573470e-003],(31:4.448815e-002[&B IgrBrlens 4.533589e-002],32:6.521816e-002[&B IgrBrlens 6.727296e-002]):3.754229e-002[&B IgrBrlens 3.825768e-002]):1.106196e-001[&B IgrBrlens 1.117378e-001]):1.864349e-002[&B IgrBrlens 1.865091e-002]):1.018735e-001[&B IgrBrlens 9.779677e-002]):5.148597e-002[&B IgrBrlens 5.737733e-002]):5.184637e-002[&B IgrBrlens 5.035427e-002]):1.988562e-002[&B IgrBrlens 2.017544e-002],1:1.731138e-001[&B IgrBrlens 1.698019e-001]);
   tree gen.68000 [&B IgrBrlens] = [&R] [&clockrate=2.103641e-002] (((((4:0.000000e+000[&B IgrBrlens 0.000000e+000],((5:1.598919e-002[&B IgrBrlens 1.664618e-002],2:1.598919e-002[&B IgrBrlens 2.001909e-002]):1.279078e-002[&B IgrBrlens 1.302840e-002],7:2.877996e-002[&B IgrBrlens 2.844276e-002]):3.432926e-002[&B IgrBrlens 3.205531e-002]):4.970366e-003[&B IgrBrlens 7.630967e-003],(6:4.020145e-003[&B IgrBrlens 3.605876e-003],3:6.712937e-002[&B IgrBrlens 6.292639e-002]):9.502213e-004[&B IgrBrlens 1.146141e-003]):4.652845e-002[&B IgrBrlens 4.729460e-002],8:1.146080e-001[&B IgrBrlens 1.094003e-001]):3.772384e-002[&B IgrBrlens 3.813021e-002],(((((9:2.982547e-002[&B IgrBrlens 2.550710e-002],11:2.982547e-002[&B IgrBrlens 3.034758e-002]):1.464256e-001[&B IgrBrlens 1.456849e-001],(((12:5.612189e-002[&B IgrBrlens 5.098770e-002],(16:4.630299e-004[&B IgrBrlens 6.753335e-004],17:4.630299e-004[&B IgrBrlens 5.532169e-004]):5.565886e-002[&B IgrBrlens 5.402757e-002]):1.280325e-002[&B IgrBrlens 1.295306e-002],(15:4.385800e-002[&B IgrBrlens 4.350659e-002],14:1.230339e-002[&B IgrBrlens 1.292379e-002]):2.506713e-002[&B IgrBrlens 2.681283e-002]):1.033002e-001[&B IgrBrlens 1.049717e-001],10:1.830460e-003[&B IgrBrlens 1.698982e-003]):4.025703e-003[&B IgrBrlens 3.004481e-003]):3.766002e-002[&B IgrBrlens 3.927774e-002],51:7.296715e-002[&B IgrBrlens 7.034222e-002]):1.557514e-001[&B IgrBrlens 1.534340e-001],(50:7.230198e-002[&B IgrBrlens 7.521119e-002],((18:5.679830e-002[&B IgrBrlens 5.808379e-002],19:0.000000e+000[&B IgrBrlens 0.000000e+000]):1.286057e-001[&B IgrBrlens 1.212661e-001],49:2.342365e-002[&B IgrBrlens 2.385962e-002]):4.887833e-002[&B IgrBrlens 5.267874e-002]):1.353802e-001[&B IgrBrlens 1.326396e-001]):1.190647e-002[&B IgrBrlens 1.225725e-002],(((20:7.040591e-003[&B IgrBrlens 8.313336e-003],(22:5.173238e-002[&B IgrBrlens 5.400287e-002],((24:5.776578e-002[&B IgrBrlens 5.736567e-002],23:1.569296e-002[&B IgrBrlens 1.633323e-002]):1.715012e-002[&B IgrBrlens 1.784984e-002],13:3.284309e-002[&B IgrBrlens 3.100032e-002]):1.888930e-002[&B IgrBrlens 1.707594e-002]):5.417932e-002[&B IgrBrlens 5.454193e-002]):6.210745e-002[&B IgrBrlens 5.787667e-002],(21:7.370947e-002[&B IgrBrlens 7.304871e-002],((26:3.801701e-002[&B IgrBrlens 3.772184e-002],27:3.801701e-002[&B IgrBrlens 3.756274e-002]):1.392925e-002[&B IgrBrlens 1.433737e-002],25:3.090985e-002[&B IgrBrlens 3.066732e-002]):4.279962e-002[&B IgrBrlens 4.590007e-002]):2.699318e-002[&B IgrBrlens 2.355742e-002]):9.189627e-002[&B IgrBrlens 9.662089e-002],((((39:1.251551e-001[&B IgrBrlens 1.254314e-001],((41:2.103641e-002[&B IgrBrlens 2.087028e-002],40:0.000000e+000[&B IgrBrlens 0.000000e+000]):6.160058e-002[&B IgrBrlens 6.041653e-002],(44:2.111051e-002[&B IgrBrlens 2.279275e-002],((42:6.460637e-002[&B IgrBrlens 6.374957e-002],(46:4.688002e-002[&B IgrBrlens 4.265353e-002],(47:3.493082e-002[&B IgrBrlens 3.838366e-002],(48:5.601758e-003[&B IgrBrlens 5.784503e-003],45:5.601758e-003[&B IgrBrlens 5.450251e-003]):2.932906e-002[&B IgrBrlens 3.040462e-002]):1.194921e-002[&B IgrBrlens 1.350291e-002]):1.772634e-002[&B IgrBrlens 2.101866e-002]):3.273013e-002[&B IgrBrlens 3.168154e-002],43:9.733650e-002[&B IgrBrlens 8.959775e-002]):1.002328e-002[&B IgrBrlens 9.810914e-003]):6.152648e-002[&B IgrBrlens 6.660798e-002]):6.355452e-002[&B IgrBrlens 5.999881e-002]):3.075692e-002[&B IgrBrlens 3.368725e-002],(36:5.227131e-002[&B IgrBrlens 4.878786e-002],35:1.650942e-002[&B IgrBrlens 1.515282e-002]):1.036407e-001[&B IgrBrlens 1.070909e-001]):2.124604e-002[&B IgrBrlens 2.059154e-002],(33:1.700614e-002[&B IgrBrlens 1.760529e-002],(34:9.052858e-002[&B IgrBrlens 8.665696e-002],(37:0.000000e+000[&B IgrBrlens 0.000000e+000],38:3.576189e-002[&B IgrBrlens 3.568234e-002]):9.052858e-002[&B IgrBrlens 9.241531e-002]):3.165959e-002[&B IgrBrlens 2.863095e-002]):1.920799e-002[&B IgrBrlens 1.881569e-002]):8.948951e-002[&B IgrBrlens 8.624517e-002],(((29:4.099245e-002[&B IgrBrlens 4.170006e-002],30:4.099245e-002[&B IgrBrlens 4.460351e-002]):2.369560e-002[&B IgrBrlens 2.408476e-002],(31:1.757563e-002[&B IgrBrlens 1.791054e-002],32:3.861203e-002[&B IgrBrlens 3.982857e-002]):8.287431e-002[&B IgrBrlens 8.445353e-002]):1.176323e-001[&B IgrBrlens 1.188215e-001],28:2.454732e-002[&B IgrBrlens 2.455709e-002]):4.856530e-002[&B IgrBrlens 4.943704e-002]):8.793169e-002[&B IgrBrlens 8.796667e-002]):2.698971e-002[&B IgrBrlens 3.007804e-002]):3.792530e-002[&B IgrBrlens 3.683383e-002]):2.334062e-002[&B IgrBrlens 2.636262e-002],1:1.756725e-001[&B IgrBrlens 1.723116e-001]);
   tree gen.69000 [&B IgrBrlens] = [&R] [&clockrate=1.839565e-002] (((((4:4.353260e-003[&B IgrBrlens 6.046665e-003],((5:1.484178e-002[&B IgrBrlens 1.545163e-002],2:1.484178e-002[&B IgrBrlens 1.858250e-002]):2.033832e-002[&B IgrBrlens 2.343867e-002],7:3.518011e-002[&B IgrBrlens 3.476791e-002]):2.436010e-002[&B IgrBrlens 2.274650e-002]):3.654930e-003[&B IgrBrlens 5.076687e-003],(3:6.139192e-002[&B IgrBrlens 6.418150e-002],6:6.204982e-003[&B IgrBrlens 5.565570e-003]):1.803209e-003[&B IgrBrlens 2.175000e-003]):1.570948e-002[&B IgrBrlens 1.596816e-002],8:7.890462e-002[&B IgrBrlens 8.301334e-002]):6.075294e-002[&B IgrBrlens 6.131740e-002],(((((10:1.197941e-002[&B IgrBrlens 1.275631e-002],(((12:5.209064e-002[&B IgrBrlens 4.732524e-002],(16:4.049045e-004[&B IgrBrlens 5.905569e-004],17:4.049045e-004[&B IgrBrlens 5.308752e-004]):5.168573e-002[&B IgrBrlens 5.017090e-002]):1.775134e-002[&B IgrBrlens 1.774391e-002],(15:3.062711e-002[&B IgrBrlens 3.123432e-002],14:3.033642e-003[&B IgrBrlens 3.244908e-003]):3.921486e-002[&B IgrBrlens 4.194582e-002]):8.486039e-002[&B IgrBrlens 8.623348e-002],(9:2.608139e-002[&B IgrBrlens 2.661995e-002],11:2.608139e-002[&B IgrBrlens 2.653797e-002]):1.286210e-001[&B IgrBrlens 1.279703e-001]):6.281786e-003[&B IgrBrlens 4.688252e-003]):1.563546e-002[&B IgrBrlens 1.630709e-002],51:5.336877e-002[&B IgrBrlens 5.644563e-002]):3.828016e-002[&B IgrBrlens 3.751974e-002],((18:1.035875e-001[&B IgrBrlens 9.876812e-002],19:5.391930e-002[&B IgrBrlens 5.565542e-002]):5.761354e-002[&B IgrBrlens 5.946861e-002],49:1.955460e-002[&B IgrBrlens 1.991856e-002]):5.369868e-002[&B IgrBrlens 5.270260e-002]):8.621280e-002[&B IgrBrlens 8.234386e-002],((((36:5.737724e-002[&B IgrBrlens 5.355352e-002],35:2.610464e-002[&B IgrBrlens 2.395960e-002]):1.294461e-001[&B IgrBrlens 1.337554e-001],(((44:1.846045e-002[&B IgrBrlens 1.954851e-002],(43:6.190386e-002[&B IgrBrlens 5.725499e-002],(42:5.001236e-002[&B IgrBrlens 5.335890e-002],(48:4.099504e-002[&B IgrBrlens 4.233241e-002],((45:7.361486e-003[&B IgrBrlens 7.463122e-003],47:7.361486e-003[&B IgrBrlens 8.070254e-003]):1.845707e-002[&B IgrBrlens 2.093915e-002],46:2.581856e-002[&B IgrBrlens 2.798068e-002]):1.517648e-002[&B IgrBrlens 1.573304e-002]):9.017319e-003[&B IgrBrlens 9.733804e-003]):1.189150e-002[&B IgrBrlens 1.163955e-002]):3.197874e-002[&B IgrBrlens 3.095422e-002]):7.077177e-002[&B IgrBrlens 7.185831e-002],((41:3.086068e-002[&B IgrBrlens 3.061697e-002],40:1.246503e-002[&B IgrBrlens 1.042986e-002]):5.238811e-002[&B IgrBrlens 5.165930e-002],39:6.485315e-002[&B IgrBrlens 6.123203e-002]):5.983425e-003[&B IgrBrlens 6.553489e-003]):9.829574e-002[&B IgrBrlens 1.015856e-001],(33:1.013526e-002[&B IgrBrlens 9.928253e-003],(34:4.801103e-002[&B IgrBrlens 4.595775e-002],(37:2.629948e-003[&B IgrBrlens 2.684760e-003],38:3.390255e-002[&B IgrBrlens 3.046276e-002]):4.538108e-002[&B IgrBrlens 4.632688e-002]):5.410246e-002[&B IgrBrlens 5.449249e-002]):3.574622e-002[&B IgrBrlens 3.501613e-002]):1.769108e-002[&B IgrBrlens 1.704971e-002]):3.737193e-002[&B IgrBrlens 3.990009e-002],(((29:4.865230e-002[&B IgrBrlens 4.949214e-002],30:4.865230e-002[&B IgrBrlens 5.011269e-002]):3.136716e-002[&B IgrBrlens 3.306744e-002],(31:8.419170e-003[&B IgrBrlens 7.731414e-003],32:2.681482e-002[&B IgrBrlens 2.559847e-002]):1.028729e-001[&B IgrBrlens 1.141858e-001]):8.704575e-002[&B IgrBrlens 8.792569e-002],28:2.909786e-002[&B IgrBrlens 3.096229e-002]):2.585750e-002[&B IgrBrlens 2.751430e-002]):6.910231e-002[&B IgrBrlens 6.881456e-002],((20:4.736811e-003[&B IgrBrlens 4.414138e-003],((22:1.703957e-002[&B IgrBrlens 1.778742e-002],23:1.703957e-002[&B IgrBrlens 1.773478e-002]):3.542511e-002[&B IgrBrlens 3.364869e-002],(24:5.011004e-002[&B IgrBrlens 4.976296e-002],13:1.331875e-002[&B IgrBrlens 1.616288e-002]):3.914593e-002[&B IgrBrlens 3.940793e-002]):3.873167e-002[&B IgrBrlens 4.043836e-002]):5.573088e-002[&B IgrBrlens 5.193447e-002],(21:3.659484e-002[&B IgrBrlens 3.779069e-002],((26:2.481204e-002[&B IgrBrlens 2.461939e-002],27:2.481204e-002[&B IgrBrlens 2.451556e-002]):9.424902e-003[&B IgrBrlens 9.701049e-003],25:1.584130e-002[&B IgrBrlens 1.371544e-002]):2.075355e-002[&B IgrBrlens 2.091273e-002]):5.146632e-002[&B IgrBrlens 4.491555e-002]):6.358998e-002[&B IgrBrlens 6.685930e-002]):7.814941e-003[&B IgrBrlens 7.590032e-003]):1.664984e-002[&B IgrBrlens 1.732260e-002],50:1.761159e-001[&B IgrBrlens 1.832023e-001]):5.551987e-002[&B IgrBrlens 5.704239e-002]):1.396229e-002[&B IgrBrlens 1.577004e-002],1:1.536198e-001[&B IgrBrlens 1.506808e-001]);
   tree gen.70000 [&B IgrBrlens] = [&R] [&clockrate=1.760466e-002] (((((4:0.000000e+000[&B IgrBrlens 0.000000e+000],((5:7.460674e-003[&B IgrBrlens 7.767230e-003],2:7.460674e-003[&B IgrBrlens 9.341058e-003]):2.620673e-002[&B IgrBrlens 2.575299e-002],7:3.366740e-002[&B IgrBrlens 3.327294e-002]):1.914657e-002[&B IgrBrlens 1.787831e-002]):7.663848e-003[&B IgrBrlens 1.064506e-002],(6:2.541093e-003[&B IgrBrlens 2.354984e-003],3:5.535506e-002[&B IgrBrlens 5.787033e-002]):5.122755e-003[&B IgrBrlens 6.178981e-003]):4.239404e-002[&B IgrBrlens 4.309211e-002],8:1.028719e-001[&B IgrBrlens 1.002542e-001]):2.418642e-002[&B IgrBrlens 2.441114e-002],((((18:4.753257e-002[&B IgrBrlens 4.532111e-002],19:0.000000e+000[&B IgrBrlens 0.000000e+000]):1.843858e-001[&B IgrBrlens 1.903227e-001],((49:6.487376e-002[&B IgrBrlens 6.017325e-002],51:8.247842e-002[&B IgrBrlens 8.723353e-002]):2.283838e-002[&B IgrBrlens 2.241474e-002],((10:0.000000e+000[&B IgrBrlens 0.000000e+000],((12:4.985080e-002[&B IgrBrlens 5.036670e-002],(16:4.369299e-004[&B IgrBrlens 4.524323e-004],17:4.369299e-004[&B IgrBrlens 6.134585e-004]):4.941387e-002[&B IgrBrlens 4.796562e-002]):1.645902e-002[&B IgrBrlens 1.561011e-002],(15:3.972343e-002[&B IgrBrlens 4.051098e-002],14:1.331645e-002[&B IgrBrlens 1.424382e-002]):2.658638e-002[&B IgrBrlens 2.843789e-002]):7.628790e-002[&B IgrBrlens 7.717887e-002]):4.818959e-003[&B IgrBrlens 3.596508e-003],(11:5.323442e-002[&B IgrBrlens 5.416632e-002],9:5.323442e-002[&B IgrBrlens 5.433366e-002]):9.418226e-002[&B IgrBrlens 9.822793e-002]):7.585132e-002[&B IgrBrlens 7.546763e-002]):8.650360e-003[&B IgrBrlens 9.115370e-003]):5.860226e-002[&B IgrBrlens 5.597238e-002],((((((41:1.760466e-002[&B IgrBrlens 1.766168e-002],40:0.000000e+000[&B IgrBrlens 0.000000e+000]):6.779068e-002[&B IgrBrlens 6.770479e-002],(39:5.716761e-002[&B IgrBrlens 5.840663e-002],(44:2.296751e-002[&B IgrBrlens 2.332012e-002],(42:8.762203e-002[&B IgrBrlens 8.561877e-002],((46:3.141690e-002[&B IgrBrlens 3.154532e-002],((45:1.059902e-002[&B IgrBrlens 1.280857e-002],47:1.059902e-002[&B IgrBrlens 1.071417e-002]):6.665608e-003[&B IgrBrlens 7.474011e-003],48:1.726463e-002[&B IgrBrlens 1.782785e-002]):1.415227e-002[&B IgrBrlens 1.482337e-002]):5.112980e-002[&B IgrBrlens 5.519240e-002],43:8.254670e-002[&B IgrBrlens 7.634759e-002]):5.075335e-003[&B IgrBrlens 5.031152e-003]):7.524566e-003[&B IgrBrlens 7.365140e-003]):5.180476e-002[&B IgrBrlens 5.260010e-002]):1.062307e-002[&B IgrBrlens 9.526496e-003]):8.759200e-002[&B IgrBrlens 9.052358e-002],(33:2.236272e-002[&B IgrBrlens 2.190598e-002],(34:3.451289e-002[&B IgrBrlens 3.303688e-002],(37:0.000000e+000[&B IgrBrlens 0.000000e+000],38:2.992792e-002[&B IgrBrlens 2.689140e-002]):3.451289e-002[&B IgrBrlens 3.523218e-002]):7.587311e-002[&B IgrBrlens 7.642009e-002]):1.506876e-002[&B IgrBrlens 1.777341e-002]):2.736079e-002[&B IgrBrlens 2.620432e-002],(36:5.859492e-002[&B IgrBrlens 5.469005e-002],35:2.866701e-002[&B IgrBrlens 2.631141e-002]):1.241485e-001[&B IgrBrlens 1.223254e-001]):3.181172e-002[&B IgrBrlens 3.248020e-002],((30:4.752709e-002[&B IgrBrlens 4.895370e-002],(29:4.400612e-002[&B IgrBrlens 4.476575e-002],(31:7.253199e-003[&B IgrBrlens 8.020644e-003],32:2.485786e-002[&B IgrBrlens 2.374208e-002]):6.668084e-002[&B IgrBrlens 7.373619e-002]):3.520966e-003[&B IgrBrlens 4.347774e-003]):8.450784e-002[&B IgrBrlens 8.536211e-002],28:0.000000e+000[&B IgrBrlens 0.000000e+000]):5.259235e-002[&B IgrBrlens 5.524160e-002]):5.578240e-002[&B IgrBrlens 5.555012e-002],((20:1.792869e-002[&B IgrBrlens 1.688854e-002],((22:1.057397e-002[&B IgrBrlens 1.103805e-002],23:1.057397e-002[&B IgrBrlens 1.100539e-002]):3.436221e-002[&B IgrBrlens 3.137475e-002],(24:5.554021e-002[&B IgrBrlens 5.877710e-002],13:2.033089e-002[&B IgrBrlens 2.046696e-002]):2.460529e-002[&B IgrBrlens 2.476997e-002]):5.573439e-002[&B IgrBrlens 5.819029e-002]):4.273241e-002[&B IgrBrlens 3.982146e-002],(21:3.502131e-002[&B IgrBrlens 3.616574e-002],((26:9.684305e-003[&B IgrBrlens 9.609113e-003],27:9.684305e-003[&B IgrBrlens 9.568587e-003]):3.045984e-002[&B IgrBrlens 3.135231e-002],25:2.253949e-002[&B IgrBrlens 2.271237e-002]):1.248182e-002[&B IgrBrlens 1.257756e-002]):5.204677e-002[&B IgrBrlens 5.251542e-002]):4.771366e-002[&B IgrBrlens 5.016673e-002]):2.018303e-002[&B IgrBrlens 2.223096e-002]):4.382452e-002[&B IgrBrlens 4.559532e-002],50:1.987893e-001[&B IgrBrlens 2.067880e-001]):1.629227e-002[&B IgrBrlens 1.673905e-002]):1.995610e-002[&B IgrBrlens 1.832120e-002],1:1.470144e-001[&B IgrBrlens 1.442017e-001]);
   tree gen.71000 [&B IgrBrlens] = [&R] [&clockrate=2.170146e-002] (((8:1.020611e-001[&B IgrBrlens 9.946411e-002],((4:0.000000e+000[&B IgrBrlens 0.000000e+000],((5:4.966413e-003[&B IgrBrlens 5.170481e-003],2:4.966413e-003[&B IgrBrlens 7.482633e-003]):5.137948e-002[&B IgrBrlens 5.048990e-002],7:5.634590e-002[&B IgrBrlens 5.568571e-002]):8.758475e-003[&B IgrBrlens 7.846386e-003]):6.627828e-003[&B IgrBrlens 9.206033e-003],(6:0.000000e+000[&B IgrBrlens 0.000000e+000],3:6.510437e-002[&B IgrBrlens 6.806264e-002]):6.627828e-003[&B IgrBrlens 8.014885e-003]):3.032893e-002[&B IgrBrlens 3.288175e-002]):5.900524e-002[&B IgrBrlens 5.401351e-002],((((10:0.000000e+000[&B IgrBrlens 0.000000e+000],((12:7.228942e-002[&B IgrBrlens 7.303753e-002],(16:3.586865e-004[&B IgrBrlens 3.353067e-004],17:3.586865e-004[&B IgrBrlens 5.036033e-004]):7.193074e-002[&B IgrBrlens 7.134754e-002]):2.228218e-002[&B IgrBrlens 2.113293e-002],(15:5.041671e-002[&B IgrBrlens 4.778569e-002],14:1.786452e-002[&B IgrBrlens 1.910862e-002]):4.415489e-002[&B IgrBrlens 4.722988e-002]):8.121020e-002[&B IgrBrlens 8.215866e-002]):8.092152e-003[&B IgrBrlens 6.039373e-003],(11:9.498637e-002[&B IgrBrlens 9.664916e-002],9:9.498637e-002[&B IgrBrlens 9.694775e-002]):8.888759e-002[&B IgrBrlens 9.049016e-002]):1.738370e-001[&B IgrBrlens 1.729576e-001],((50:7.978259e-002[&B IgrBrlens 8.299280e-002],(49:2.634297e-002[&B IgrBrlens 2.697008e-002],51:4.804443e-002[&B IgrBrlens 5.081432e-002]):5.343962e-002[&B IgrBrlens 5.104143e-002]):9.921118e-003[&B IgrBrlens 9.737086e-003],(18:1.193346e-001[&B IgrBrlens 1.124281e-001],19:6.074066e-002[&B IgrBrlens 6.269642e-002]):1.374703e-001[&B IgrBrlens 1.418967e-001]):1.009060e-001[&B IgrBrlens 1.063303e-001]):7.325565e-003[&B IgrBrlens 7.114392e-003],(((((33:4.001893e-002[&B IgrBrlens 3.920158e-002],(34:5.638150e-002[&B IgrBrlens 5.397024e-002],(37:6.964158e-005[&B IgrBrlens 6.933241e-005],38:3.696212e-002[&B IgrBrlens 3.321191e-002]):5.631186e-002[&B IgrBrlens 5.606187e-002]):9.214471e-002[&B IgrBrlens 9.280899e-002]):1.332428e-002[&B IgrBrlens 1.302044e-002],((44:2.126059e-002[&B IgrBrlens 2.107550e-002],(((46:3.256590e-002[&B IgrBrlens 3.269902e-002],((45:1.493600e-002[&B IgrBrlens 1.875258e-002],48:1.493600e-002[&B IgrBrlens 1.542326e-002]):1.410059e-002[&B IgrBrlens 1.476924e-002],47:2.903660e-002[&B IgrBrlens 2.935207e-002]):3.529306e-003[&B IgrBrlens 3.957339e-003]):3.716878e-002[&B IgrBrlens 4.204512e-002],43:6.973468e-002[&B IgrBrlens 7.065652e-002]):3.049901e-002[&B IgrBrlens 2.926466e-002],42:1.002337e-001[&B IgrBrlens 9.794209e-002]):1.000287e-002[&B IgrBrlens 9.915795e-003]):8.382456e-002[&B IgrBrlens 8.839885e-002],(39:7.556782e-002[&B IgrBrlens 7.720563e-002],(41:2.170146e-002[&B IgrBrlens 2.177175e-002],40:0.000000e+000[&B IgrBrlens 0.000000e+000]):7.556782e-002[&B IgrBrlens 7.784121e-002]):7.815867e-003[&B IgrBrlens 7.009068e-003]):1.153593e-001[&B IgrBrlens 1.192202e-001]):3.166058e-002[&B IgrBrlens 3.101634e-002],(36:8.674578e-002[&B IgrBrlens 8.096488e-002],35:4.985330e-002[&B IgrBrlens 5.283795e-002]):1.436578e-001[&B IgrBrlens 1.415481e-001]):3.389243e-002[&B IgrBrlens 3.245988e-002],(((30:5.826088e-002[&B IgrBrlens 6.000968e-002],(31:4.154205e-002[&B IgrBrlens 4.119261e-002],32:6.324351e-002[&B IgrBrlens 6.020559e-002]):5.361130e-002[&B IgrBrlens 5.448762e-002]):1.432560e-004[&B IgrBrlens 1.768960e-004],29:5.840413e-002[&B IgrBrlens 5.941230e-002]):1.094580e-001[&B IgrBrlens 1.042598e-001],28:5.101156e-003[&B IgrBrlens 5.358119e-003]):5.954142e-002[&B IgrBrlens 6.254073e-002]):7.851098e-002[&B IgrBrlens 7.818405e-002],((20:1.316928e-002[&B IgrBrlens 1.282903e-002],((13:6.001622e-002[&B IgrBrlens 6.041789e-002],24:1.034191e-001[&B IgrBrlens 1.094464e-001]):2.917942e-002[&B IgrBrlens 3.078312e-002],(22:1.820055e-002[&B IgrBrlens 1.899935e-002],23:1.820055e-002[&B IgrBrlens 1.959587e-002]):7.099509e-002[&B IgrBrlens 6.482277e-002]):2.597049e-002[&B IgrBrlens 2.799510e-002]):5.477559e-002[&B IgrBrlens 5.104426e-002],(21:6.281862e-002[&B IgrBrlens 6.328040e-002],((26:2.865763e-002[&B IgrBrlens 2.843512e-002],27:2.865763e-002[&B IgrBrlens 2.831520e-002]):1.446278e-002[&B IgrBrlens 1.714443e-002],25:2.141895e-002[&B IgrBrlens 2.028978e-002]):4.139967e-002[&B IgrBrlens 4.530345e-002]):3.767844e-002[&B IgrBrlens 3.826354e-002]):7.520869e-002[&B IgrBrlens 7.915525e-002]):2.222953e-002[&B IgrBrlens 2.448511e-002]):7.163839e-002[&B IgrBrlens 7.230398e-002]):1.996497e-002[&B IgrBrlens 2.160190e-002],1:1.810313e-001[&B IgrBrlens 1.775679e-001]);
   tree gen.72000 [&B IgrBrlens] = [&R] [&clockrate=1.827277e-002] ((((4:1.519007e-004[&B IgrBrlens 2.154801e-004],((5:4.268451e-003[&B IgrBrlens 4.443840e-003],2:4.268451e-003[&B IgrBrlens 6.431052e-003]):3.457724e-002[&B IgrBrlens 3.397857e-002],7:3.884569e-002[&B IgrBrlens 3.839055e-002]):1.612451e-002[&B IgrBrlens 1.444534e-002]):2.856721e-003[&B IgrBrlens 3.967976e-003],(6:0.000000e+000[&B IgrBrlens 0.000000e+000],3:5.481831e-002[&B IgrBrlens 5.730918e-002]):3.008622e-003[&B IgrBrlens 3.261860e-003]):6.022532e-002[&B IgrBrlens 6.378617e-002],((8:7.569656e-002[&B IgrBrlens 7.377041e-002],(((((33:2.360071e-003[&B IgrBrlens 2.306252e-003],(34:5.439231e-002[&B IgrBrlens 5.408926e-002],(37:0.000000e+000[&B IgrBrlens 0.000000e+000],38:3.106371e-002[&B IgrBrlens 2.791195e-002]):5.439231e-002[&B IgrBrlens 5.415084e-002]):3.933160e-002[&B IgrBrlens 3.961515e-002]):3.236447e-002[&B IgrBrlens 3.162644e-002],(36:7.312429e-002[&B IgrBrlens 6.825755e-002],35:4.206058e-002[&B IgrBrlens 4.171033e-002]):8.402780e-002[&B IgrBrlens 8.279381e-002]):4.508589e-002[&B IgrBrlens 4.416847e-002],(((30:3.789680e-002[&B IgrBrlens 3.903434e-002],29:3.789680e-002[&B IgrBrlens 3.855097e-002]):5.945431e-003[&B IgrBrlens 7.341562e-003],(31:0.000000e+000[&B IgrBrlens 0.000000e+000],32:1.827277e-002[&B IgrBrlens 1.951950e-002]):7.490593e-002[&B IgrBrlens 7.613033e-002]):9.758430e-002[&B IgrBrlens 9.295007e-002],28:4.380764e-003[&B IgrBrlens 4.184387e-003]):2.974775e-002[&B IgrBrlens 2.760921e-002]):1.661804e-002[&B IgrBrlens 1.591564e-002],((39:6.331377e-002[&B IgrBrlens 6.468599e-002],(44:6.046254e-003[&B IgrBrlens 5.993619e-003],((((45:3.069155e-003[&B IgrBrlens 3.853411e-003],47:3.069155e-003[&B IgrBrlens 3.034795e-003]):2.935539e-002[&B IgrBrlens 2.792139e-002],48:3.242455e-002[&B IgrBrlens 3.151673e-002]):1.122967e-002[&B IgrBrlens 1.270295e-002],46:4.365422e-002[&B IgrBrlens 4.680023e-002]):2.794797e-002[&B IgrBrlens 2.592595e-002],(42:4.351546e-002[&B IgrBrlens 4.252059e-002],43:4.351546e-002[&B IgrBrlens 4.409070e-002]):2.808672e-002[&B IgrBrlens 2.784222e-002]):9.362420e-003[&B IgrBrlens 9.332278e-003]):7.554029e-002[&B IgrBrlens 7.202383e-002]):4.160004e-003[&B IgrBrlens 3.730584e-003],(41:2.079899e-002[&B IgrBrlens 2.086635e-002],40:2.526220e-003[&B IgrBrlens 2.670591e-003]):6.494756e-002[&B IgrBrlens 6.865926e-002]):1.513823e-001[&B IgrBrlens 1.564488e-001]):5.376022e-002[&B IgrBrlens 5.353635e-002],((20:1.045805e-002[&B IgrBrlens 1.018784e-002],(((24:5.139772e-002[&B IgrBrlens 5.439319e-002],23:1.485218e-002[&B IgrBrlens 1.504952e-002]):8.159931e-003[&B IgrBrlens 8.268347e-003],22:2.301212e-002[&B IgrBrlens 2.292112e-002]):5.120654e-002[&B IgrBrlens 5.519852e-002],13:7.421866e-002[&B IgrBrlens 7.634269e-002]):2.212140e-002[&B IgrBrlens 2.019816e-002]):3.664658e-002[&B IgrBrlens 3.415020e-002],(21:5.297962e-002[&B IgrBrlens 5.336907e-002],((27:9.679057e-003[&B IgrBrlens 9.563401e-003],26:9.679057e-003[&B IgrBrlens 9.603905e-003]):1.310869e-002[&B IgrBrlens 1.434478e-002],25:4.514980e-003[&B IgrBrlens 4.416477e-003]):4.846464e-002[&B IgrBrlens 4.740729e-002]):2.153415e-002[&B IgrBrlens 2.299630e-002]):5.740215e-002[&B IgrBrlens 6.041432e-002]):3.514447e-002[&B IgrBrlens 4.022946e-002]):4.187754e-003[&B IgrBrlens 4.067034e-003],((((10:0.000000e+000[&B IgrBrlens 0.000000e+000],((12:4.515977e-002[&B IgrBrlens 4.335112e-002],(16:3.844952e-004[&B IgrBrlens 4.189424e-004],17:3.844952e-004[&B IgrBrlens 5.398391e-004]):4.477528e-002[&B IgrBrlens 4.441225e-002]):2.193176e-002[&B IgrBrlens 2.268863e-002],(15:2.740915e-002[&B IgrBrlens 2.600996e-002],14:0.000000e+000[&B IgrBrlens 0.000000e+000]):3.968238e-002[&B IgrBrlens 3.855739e-002]):8.091789e-002[&B IgrBrlens 8.186293e-002]):1.512241e-003[&B IgrBrlens 1.129390e-003],(11:8.006304e-002[&B IgrBrlens 8.146460e-002],9:8.006304e-002[&B IgrBrlens 7.755754e-002]):6.945862e-002[&B IgrBrlens 7.071090e-002]):7.807021e-002[&B IgrBrlens 7.767530e-002],((49:2.599037e-002[&B IgrBrlens 2.660908e-002],51:4.426313e-002[&B IgrBrlens 4.681503e-002]):2.547525e-002[&B IgrBrlens 2.433201e-002],(18:4.933647e-002[&B IgrBrlens 5.034375e-002],19:0.000000e+000[&B IgrBrlens 0.000000e+000]):1.428295e-001[&B IgrBrlens 1.474284e-001]):3.542594e-002[&B IgrBrlens 3.739092e-002]):6.117717e-002[&B IgrBrlens 6.446581e-002],50:1.480687e-001[&B IgrBrlens 1.540266e-001]):2.317943e-002[&B IgrBrlens 2.121849e-002]):3.816793e-002[&B IgrBrlens 3.852255e-002]):5.157676e-002[&B IgrBrlens 5.487555e-002],1:1.696290e-001[&B IgrBrlens 1.663837e-001]);
   tree gen.73000 [&B IgrBrlens] = [&R] [&clockrate=1.941206e-002] ((((((((33:2.522663e-002[&B IgrBrlens 2.566209e-002],(34:5.014673e-002[&B IgrBrlens 4.986733e-002],(37:6.931132e-003[&B IgrBrlens 6.584063e-003],38:3.993164e-002[&B IgrBrlens 3.588014e-002]):4.321560e-002[&B IgrBrlens 4.138343e-002]):7.214022e-002[&B IgrBrlens 7.266029e-002]):1.166296e-002[&B IgrBrlens 1.186429e-002],(36:5.874910e-002[&B IgrBrlens 6.171534e-002],35:2.574859e-002[&B IgrBrlens 2.553418e-002]):1.082013e-001[&B IgrBrlens 1.066123e-001]):4.989074e-002[&B IgrBrlens 4.887555e-002],(((41:4.825856e-002[&B IgrBrlens 4.841487e-002],40:2.884650e-002[&B IgrBrlens 2.769459e-002]):3.841485e-002[&B IgrBrlens 3.832020e-002],39:6.726134e-002[&B IgrBrlens 6.871912e-002]):2.178853e-002[&B IgrBrlens 2.353264e-002],(44:1.990849e-002[&B IgrBrlens 1.973518e-002],((((45:3.260514e-003[&B IgrBrlens 3.917070e-003],48:3.260514e-003[&B IgrBrlens 3.169227e-003]):3.198273e-002[&B IgrBrlens 3.414586e-002],46:3.524325e-002[&B IgrBrlens 3.778311e-002]):7.124179e-003[&B IgrBrlens 8.058834e-003],47:4.236743e-002[&B IgrBrlens 4.289287e-002]):1.875802e-002[&B IgrBrlens 1.740089e-002],(42:3.528531e-002[&B IgrBrlens 3.447860e-002],43:3.528531e-002[&B IgrBrlens 3.575176e-002]):2.584013e-002[&B IgrBrlens 2.561518e-002]):3.837250e-002[&B IgrBrlens 3.824897e-002]):8.855345e-002[&B IgrBrlens 8.487033e-002]):1.277913e-001[&B IgrBrlens 1.320683e-001]):1.471129e-002[&B IgrBrlens 1.408948e-002],((((31:0.000000e+000[&B IgrBrlens 0.000000e+000],32:1.941206e-002[&B IgrBrlens 2.073653e-002]):6.645431e-002[&B IgrBrlens 6.754056e-002],29:3.345380e-002[&B IgrBrlens 3.081841e-002]):1.393236e-002[&B IgrBrlens 1.720402e-002],30:4.738617e-002[&B IgrBrlens 4.880855e-002]):1.194621e-001[&B IgrBrlens 1.137889e-001],28:2.125775e-002[&B IgrBrlens 1.972955e-002]):3.170372e-002[&B IgrBrlens 2.942457e-002]):5.806124e-002[&B IgrBrlens 5.781946e-002],((20:9.444233e-003[&B IgrBrlens 1.007058e-002],(((23:1.245181e-002[&B IgrBrlens 1.261725e-002],24:5.127594e-002[&B IgrBrlens 5.073662e-002]):1.793277e-002[&B IgrBrlens 1.957078e-002],22:3.038458e-002[&B IgrBrlens 3.026444e-002]):6.726322e-003[&B IgrBrlens 8.006731e-003],13:3.711090e-002[&B IgrBrlens 3.817296e-002]):6.357003e-002[&B IgrBrlens 5.804324e-002]):3.089337e-002[&B IgrBrlens 2.878890e-002],(21:4.056799e-002[&B IgrBrlens 4.086620e-002],((27:1.028254e-002[&B IgrBrlens 1.015967e-002],26:1.028254e-002[&B IgrBrlens 1.034690e-002]):1.785403e-002[&B IgrBrlens 1.953757e-002],25:8.724504e-003[&B IgrBrlens 9.451537e-003]):3.184348e-002[&B IgrBrlens 3.339807e-002]):2.888771e-002[&B IgrBrlens 3.084915e-002]):7.068511e-002[&B IgrBrlens 7.439429e-002]):2.425858e-002[&B IgrBrlens 2.747428e-002],(((18:6.644305e-002[&B IgrBrlens 6.779957e-002],19:1.403048e-002[&B IgrBrlens 1.448224e-002]):1.599769e-001[&B IgrBrlens 1.651280e-001],(49:3.543412e-002[&B IgrBrlens 3.627764e-002],51:5.484618e-002[&B IgrBrlens 5.800822e-002]):4.151297e-002[&B IgrBrlens 3.965001e-002]):5.583226e-002[&B IgrBrlens 5.913254e-002],(((10:0.000000e+000[&B IgrBrlens 0.000000e+000],(11:1.105103e-001[&B IgrBrlens 1.124449e-001],((12:4.856344e-002[&B IgrBrlens 4.661848e-002],(16:4.084682e-004[&B IgrBrlens 4.450631e-004],17:4.084682e-004[&B IgrBrlens 6.781209e-004]):4.815498e-002[&B IgrBrlens 4.860105e-002]):2.460090e-002[&B IgrBrlens 2.426950e-002],(15:2.911810e-002[&B IgrBrlens 2.976919e-002],14:0.000000e+000[&B IgrBrlens 0.000000e+000]):4.404625e-002[&B IgrBrlens 4.279754e-002]):3.734596e-002[&B IgrBrlens 3.778212e-002]):4.672741e-002[&B IgrBrlens 4.756987e-002]):1.693443e-003[&B IgrBrlens 1.264718e-003],9:1.589312e-001[&B IgrBrlens 1.539576e-001]):7.580522e-002[&B IgrBrlens 7.542176e-002],50:8.526349e-002[&B IgrBrlens 8.869423e-002]):4.751586e-002[&B IgrBrlens 5.007013e-002]):3.162003e-002[&B IgrBrlens 2.894504e-002]):5.807367e-002[&B IgrBrlens 5.639958e-002],(((4:0.000000e+000[&B IgrBrlens 0.000000e+000],((5:9.487095e-003[&B IgrBrlens 8.532540e-003],2:9.487095e-003[&B IgrBrlens 1.180045e-002]):3.087493e-002[&B IgrBrlens 2.958760e-002],7:4.036203e-002[&B IgrBrlens 3.988912e-002]):1.787416e-002[&B IgrBrlens 1.647795e-002]):7.601011e-003[&B IgrBrlens 1.055778e-002],(6:4.475217e-003[&B IgrBrlens 5.207842e-003],3:6.271141e-002[&B IgrBrlens 6.556094e-002]):3.125795e-003[&B IgrBrlens 3.637510e-003]):3.446282e-002[&B IgrBrlens 3.650045e-002],8:1.003000e-001[&B IgrBrlens 9.774781e-002]):2.511271e-002[&B IgrBrlens 2.529783e-002]):3.298477e-002[&B IgrBrlens 3.539384e-002],1:1.583975e-001[&B IgrBrlens 1.553671e-001]);
   tree gen.74000 [&B IgrBrlens] = [&R] [&clockrate=2.423058e-002] ((((49:1.140422e-001[&B IgrBrlens 1.120789e-001],50:1.140422e-001[&B IgrBrlens 1.186309e-001]):1.168720e-001[&B IgrBrlens 1.231546e-001],((((((44:1.336512e-002[&B IgrBrlens 1.324877e-002],((48:3.522291e-002[&B IgrBrlens 3.423674e-002],((45:4.943364e-003[&B IgrBrlens 5.031907e-003],47:4.943364e-003[&B IgrBrlens 4.850880e-003]):2.362186e-002[&B IgrBrlens 2.521950e-002],46:2.856522e-002[&B IgrBrlens 3.062382e-002]):6.657687e-003[&B IgrBrlens 7.783077e-003]):4.623965e-002[&B IgrBrlens 4.719844e-002],(42:6.761147e-002[&B IgrBrlens 6.558122e-002],43:6.761147e-002[&B IgrBrlens 6.850524e-002]):1.385109e-002[&B IgrBrlens 1.306841e-002]):3.124793e-002[&B IgrBrlens 3.114733e-002]):1.063641e-001[&B IgrBrlens 1.107658e-001],((41:2.530172e-002[&B IgrBrlens 2.538367e-002],40:1.071138e-003[&B IgrBrlens 1.014004e-003]):8.835914e-002[&B IgrBrlens 9.557782e-002],39:8.943027e-002[&B IgrBrlens 9.136853e-002]):6.068324e-003[&B IgrBrlens 6.271422e-003]):1.752228e-001[&B IgrBrlens 1.784415e-001],((33:1.297291e-002[&B IgrBrlens 1.319685e-002],(34:6.297413e-002[&B IgrBrlens 6.563663e-002],(37:4.651187e-003[&B IgrBrlens 4.453996e-003],38:4.584317e-002[&B IgrBrlens 4.119188e-002]):5.832294e-002[&B IgrBrlens 5.585029e-002]):7.115168e-002[&B IgrBrlens 6.860832e-002]):3.345975e-002[&B IgrBrlens 3.403733e-002],(36:6.065282e-002[&B IgrBrlens 5.797950e-002],35:1.946083e-002[&B IgrBrlens 1.929877e-002]):1.481247e-001[&B IgrBrlens 1.459494e-001]):6.194388e-002[&B IgrBrlens 6.192460e-002]):7.171248e-003[&B IgrBrlens 6.868138e-003],((29:5.952812e-002[&B IgrBrlens 5.483867e-002],((31:5.398414e-002[&B IgrBrlens 5.486655e-002],32:7.821472e-002[&B IgrBrlens 8.355122e-002]):4.441511e-002[&B IgrBrlens 4.514111e-002],30:5.720726e-002[&B IgrBrlens 5.892444e-002]):2.320858e-003[&B IgrBrlens 3.042675e-003]):1.346388e-001[&B IgrBrlens 1.292411e-001],28:1.243760e-002[&B IgrBrlens 1.291615e-002]):4.253374e-002[&B IgrBrlens 3.947603e-002]):8.207770e-002[&B IgrBrlens 8.173591e-002],((20:3.272330e-002[&B IgrBrlens 3.049418e-002],(((22:1.584976e-002[&B IgrBrlens 1.575717e-002],24:6.431092e-002[&B IgrBrlens 6.363450e-002]):3.540862e-003[&B IgrBrlens 4.214894e-003],23:1.939062e-002[&B IgrBrlens 2.269288e-002]):1.830089e-002[&B IgrBrlens 2.111171e-002],13:3.769151e-002[&B IgrBrlens 3.656881e-002]):1.089155e-001[&B IgrBrlens 1.086947e-001]):1.801720e-002[&B IgrBrlens 1.678986e-002],(21:5.439736e-002[&B IgrBrlens 5.479724e-002],((27:1.321910e-002[&B IgrBrlens 1.306114e-002],26:1.321910e-002[&B IgrBrlens 1.251710e-002]):3.636910e-002[&B IgrBrlens 3.979853e-002],25:2.535763e-002[&B IgrBrlens 2.423575e-002]):2.903973e-002[&B IgrBrlens 3.045745e-002]):3.268901e-002[&B IgrBrlens 3.062557e-002]):8.630853e-002[&B IgrBrlens 9.009644e-002]):2.340187e-002[&B IgrBrlens 2.650401e-002],((18:7.976664e-002[&B IgrBrlens 8.139518e-002],19:1.434407e-002[&B IgrBrlens 1.298751e-002]):1.965526e-001[&B IgrBrlens 2.028813e-001],((10:1.574473e-003[&B IgrBrlens 1.074226e-003],9:1.978422e-001[&B IgrBrlens 1.916509e-001]):1.106604e-003[&B IgrBrlens 7.550096e-004],((11:1.314148e-001[&B IgrBrlens 1.337153e-001],((12:5.444071e-002[&B IgrBrlens 5.367429e-002],(16:8.833887e-004[&B IgrBrlens 8.798714e-004],17:8.833887e-004[&B IgrBrlens 1.300389e-003]):5.355732e-002[&B IgrBrlens 5.405344e-002]):3.975375e-002[&B IgrBrlens 3.921823e-002],(15:3.750114e-002[&B IgrBrlens 3.834204e-002],14:1.155274e-003[&B IgrBrlens 1.122522e-003]):5.669332e-002[&B IgrBrlens 5.508607e-002]):3.722038e-002[&B IgrBrlens 3.765508e-002]):4.388176e-002[&B IgrBrlens 4.592647e-002],51:1.295172e-002[&B IgrBrlens 1.369842e-002]):2.365217e-002[&B IgrBrlens 2.259074e-002]):7.737044e-002[&B IgrBrlens 7.540840e-002]):1.070530e-001[&B IgrBrlens 1.133810e-001]):3.411747e-002[&B IgrBrlens 3.438956e-002]):5.153413e-002[&B IgrBrlens 4.986603e-002],((6:1.468874e-002[&B IgrBrlens 1.475739e-002],((3:7.273101e-002[&B IgrBrlens 7.603582e-002],7:7.273101e-002[&B IgrBrlens 7.447002e-002]):1.599989e-003[&B IgrBrlens 1.475008e-003],(4:0.000000e+000[&B IgrBrlens 0.000000e+000],(5:6.456841e-003[&B IgrBrlens 7.447436e-003],2:6.456841e-003[&B IgrBrlens 8.317996e-003]):6.623490e-002[&B IgrBrlens 6.347324e-002]):1.639264e-003[&B IgrBrlens 2.100355e-003]):1.304948e-002[&B IgrBrlens 1.546141e-002]):1.642677e-002[&B IgrBrlens 1.755155e-002],8:1.038073e-001[&B IgrBrlens 1.011658e-001]):5.748822e-002[&B IgrBrlens 5.791200e-002]):4.230935e-003[&B IgrBrlens 4.539945e-003],1:1.655264e-001[&B IgrBrlens 1.623596e-001]);
   tree gen.75000 [&B IgrBrlens] = [&R] [&clockrate=3.219163e-002] ((((49:2.615391e-001[&B IgrBrlens 2.570366e-001],50:2.615391e-001[&B IgrBrlens 2.627509e-001]):2.474088e-002[&B IgrBrlens 2.607085e-002],(((((((31:4.179758e-002[&B IgrBrlens 4.248079e-002],32:7.398920e-002[&B IgrBrlens 7.903740e-002]):1.175797e-001[&B IgrBrlens 1.147327e-001],(29:6.269280e-002[&B IgrBrlens 5.775405e-002],30:6.269280e-002[&B IgrBrlens 6.457464e-002]):4.195873e-002[&B IgrBrlens 3.859948e-002]):1.545867e-001[&B IgrBrlens 1.483892e-001],28:1.780099e-002[&B IgrBrlens 1.687167e-002]):5.262998e-002[&B IgrBrlens 4.953794e-002],((33:1.043451e-002[&B IgrBrlens 1.061462e-002],(34:5.759466e-002[&B IgrBrlens 6.003115e-002],(37:5.403229e-003[&B IgrBrlens 5.249827e-003],38:6.012899e-002[&B IgrBrlens 5.402825e-002]):5.219144e-002[&B IgrBrlens 5.070968e-002]):1.137980e-001[&B IgrBrlens 1.097302e-001]):5.006034e-002[&B IgrBrlens 5.092447e-002],(36:9.816472e-002[&B IgrBrlens 1.024958e-001],35:4.343895e-002[&B IgrBrlens 4.113593e-002]):1.780140e-001[&B IgrBrlens 1.743087e-001]):9.041519e-002[&B IgrBrlens 9.038706e-002]):2.685389e-003[&B IgrBrlens 2.914255e-003],(39:9.487664e-002[&B IgrBrlens 9.693294e-002],((44:4.114345e-002[&B IgrBrlens 3.865357e-002],(((48:4.440567e-002[&B IgrBrlens 4.534763e-002],46:4.440567e-002[&B IgrBrlens 4.760583e-002]):2.163960e-003[&B IgrBrlens 2.420934e-003],(45:8.969493e-003[&B IgrBrlens 9.486347e-003],47:8.969493e-003[&B IgrBrlens 8.801685e-003]):3.760013e-002[&B IgrBrlens 3.841119e-002]):9.000251e-002[&B IgrBrlens 9.146958e-002],(42:9.376213e-002[&B IgrBrlens 9.094662e-002],43:9.376213e-002[&B IgrBrlens 9.500160e-002]):4.281000e-002[&B IgrBrlens 4.039095e-002]):3.655698e-002[&B IgrBrlens 3.650324e-002]):5.490505e-002[&B IgrBrlens 5.717721e-002],(41:3.219163e-002[&B IgrBrlens 3.229589e-002],40:0.000000e+000[&B IgrBrlens 0.000000e+000]):6.385687e-002[&B IgrBrlens 6.907378e-002]):3.101978e-002[&B IgrBrlens 2.904775e-002]):2.744027e-001[&B IgrBrlens 2.699170e-001]):1.185281e-001[&B IgrBrlens 1.180345e-001],((20:1.554911e-003[&B IgrBrlens 1.448990e-003],(((22:3.329630e-002[&B IgrBrlens 3.424959e-002],24:9.767955e-002[&B IgrBrlens 1.011093e-001]):1.623142e-002[&B IgrBrlens 1.669614e-002],23:4.952772e-002[&B IgrBrlens 4.900669e-002]):2.038124e-002[&B IgrBrlens 2.052062e-002],13:6.990896e-002[&B IgrBrlens 6.782662e-002]):8.294659e-002[&B IgrBrlens 8.277840e-002]):6.611502e-002[&B IgrBrlens 6.161124e-002],(21:8.786691e-002[&B IgrBrlens 8.851283e-002],(27:7.773151e-002[&B IgrBrlens 8.264286e-002],(25:3.331965e-002[&B IgrBrlens 3.514135e-002],26:6.551128e-002[&B IgrBrlens 6.485642e-002]):1.222023e-002[&B IgrBrlens 1.288835e-002]):4.232703e-002[&B IgrBrlens 4.289833e-002]):2.809046e-002[&B IgrBrlens 2.631729e-002]):1.239745e-001[&B IgrBrlens 1.294155e-001]):8.495201e-003[&B IgrBrlens 9.621319e-003],((18:9.144139e-002[&B IgrBrlens 9.330829e-002],19:4.523999e-003[&B IgrBrlens 4.096149e-003]):3.301457e-001[&B IgrBrlens 3.407759e-001],((9:2.607522e-001[&B IgrBrlens 2.461364e-001],10:0.000000e+000[&B IgrBrlens 0.000000e+000]):3.325286e-003[&B IgrBrlens 2.428071e-003],((((12:5.944050e-002[&B IgrBrlens 5.860370e-002],(16:9.443864e-004[&B IgrBrlens 9.406262e-004],17:9.443864e-004[&B IgrBrlens 1.390180e-003]):5.849612e-002[&B IgrBrlens 5.903799e-002]):3.681595e-002[&B IgrBrlens 3.632000e-002],(15:4.828744e-002[&B IgrBrlens 5.022903e-002],14:0.000000e+000[&B IgrBrlens 0.000000e+000]):4.796901e-002[&B IgrBrlens 4.660910e-002]):2.830027e-002[&B IgrBrlens 2.849438e-002],11:1.245567e-001[&B IgrBrlens 1.267372e-001]):1.253699e-001[&B IgrBrlens 1.312117e-001],51:3.424273e-002[&B IgrBrlens 3.621692e-002]):1.415083e-002[&B IgrBrlens 1.351579e-002]):1.575096e-001[&B IgrBrlens 1.535153e-001]):7.471553e-002[&B IgrBrlens 7.913201e-002]):3.785291e-002[&B IgrBrlens 3.815480e-002]):6.035914e-002[&B IgrBrlens 5.840538e-002],(((3:6.572717e-002[&B IgrBrlens 7.001990e-002],7:6.572717e-002[&B IgrBrlens 6.729871e-002]):3.498425e-002[&B IgrBrlens 3.225150e-002],(6:2.471462e-003[&B IgrBrlens 2.483012e-003],(4:0.000000e+000[&B IgrBrlens 0.000000e+000],(5:8.337271e-003[&B IgrBrlens 9.163879e-003],2:8.337271e-003[&B IgrBrlens 1.074045e-002]):8.823761e-002[&B IgrBrlens 8.455854e-002]):2.471462e-003[&B IgrBrlens 3.166632e-003]):1.665075e-003[&B IgrBrlens 1.986032e-003]):9.546324e-003[&B IgrBrlens 1.019998e-002],8:1.102577e-001[&B IgrBrlens 1.074521e-001]):7.542328e-002[&B IgrBrlens 7.597928e-002]):3.398275e-002[&B IgrBrlens 3.646471e-002],1:2.196638e-001[&B IgrBrlens 2.225884e-001]);
   tree gen.76000 [&B IgrBrlens] = [&R] [&clockrate=2.120082e-002] (((((49:1.052252e-001[&B IgrBrlens 1.034137e-001],50:1.052252e-001[&B IgrBrlens 1.057128e-001]):3.716362e-002[&B IgrBrlens 3.743758e-002],(8:1.156734e-002[&B IgrBrlens 1.127300e-002],((((15:3.465402e-002[&B IgrBrlens 3.604742e-002],14:2.852793e-003[&B IgrBrlens 2.774432e-003]):8.995522e-002[&B IgrBrlens 8.740500e-002],(12:8.615514e-002[&B IgrBrlens 8.423427e-002],(16:2.689705e-004[&B IgrBrlens 2.678996e-004],17:2.689705e-004[&B IgrBrlens 3.959369e-004]):8.588616e-002[&B IgrBrlens 8.668176e-002]):3.845410e-002[&B IgrBrlens 3.793609e-002]):2.774910e-002[&B IgrBrlens 2.904210e-002],51:1.031287e-002[&B IgrBrlens 9.850060e-003]):2.688143e-002[&B IgrBrlens 2.567508e-002],(((11:6.469902e-002[&B IgrBrlens 6.583161e-002],9:6.469902e-002[&B IgrBrlens 6.107248e-002]):1.124003e-001[&B IgrBrlens 1.131713e-001],(18:6.854830e-002[&B IgrBrlens 6.994781e-002],19:1.130610e-002[&B IgrBrlens 1.167014e-002]):1.085510e-001[&B IgrBrlens 1.120462e-001]):1.991169e-003[&B IgrBrlens 1.940674e-003],10:7.363874e-003[&B IgrBrlens 5.376984e-003]):1.492817e-004[&B IgrBrlens 1.090031e-004]):1.015779e-001[&B IgrBrlens 1.075823e-001]):2.481741e-002[&B IgrBrlens 2.568355e-002]):7.413524e-002[&B IgrBrlens 7.472649e-002],((((39:1.446246e-001[&B IgrBrlens 1.477591e-001],((44:2.799473e-002[&B IgrBrlens 2.630057e-002],(((45:1.564884e-002[&B IgrBrlens 1.675532e-002],46:1.564884e-002[&B IgrBrlens 1.677659e-002]):2.292631e-002[&B IgrBrlens 2.342084e-002],(47:2.318712e-002[&B IgrBrlens 2.275332e-002],48:2.318712e-002[&B IgrBrlens 2.484749e-002]):1.538803e-002[&B IgrBrlens 1.721538e-002]):3.727835e-002[&B IgrBrlens 3.788599e-002],(42:6.823509e-002[&B IgrBrlens 6.618612e-002],43:6.823509e-002[&B IgrBrlens 6.838002e-002]):7.618397e-003[&B IgrBrlens 7.187907e-003]):3.906458e-002[&B IgrBrlens 3.900715e-002]):4.081644e-002[&B IgrBrlens 3.925543e-002],(41:2.120082e-002[&B IgrBrlens 2.126948e-002],40:0.000000e+000[&B IgrBrlens 0.000000e+000]):4.761035e-002[&B IgrBrlens 5.149997e-002]):9.701424e-002[&B IgrBrlens 9.932876e-002]):9.480630e-002[&B IgrBrlens 9.325648e-002],((33:2.624023e-002[&B IgrBrlens 2.669318e-002],(34:6.989899e-002[&B IgrBrlens 7.285600e-002],(37:0.000000e+000[&B IgrBrlens 0.000000e+000],38:3.604139e-002[&B IgrBrlens 3.238459e-002]):6.989899e-002[&B IgrBrlens 6.791451e-002]):6.234531e-002[&B IgrBrlens 5.810429e-002]):4.275761e-002[&B IgrBrlens 4.349568e-002],(36:5.831810e-002[&B IgrBrlens 6.089111e-002],35:2.227671e-002[&B IgrBrlens 2.139705e-002]):1.527252e-001[&B IgrBrlens 1.495462e-001]):2.838759e-002[&B IgrBrlens 2.837876e-002]):4.130822e-003[&B IgrBrlens 4.482876e-003],(((31:8.455116e-004[&B IgrBrlens 8.250389e-004],32:2.204633e-002[&B IgrBrlens 2.355052e-002]):1.256172e-001[&B IgrBrlens 1.225756e-001],(29:6.198234e-002[&B IgrBrlens 5.709956e-002],30:6.198234e-002[&B IgrBrlens 6.384285e-002]):2.843903e-002[&B IgrBrlens 2.616217e-002]):7.086325e-002[&B IgrBrlens 6.802233e-002],28:2.278507e-003[&B IgrBrlens 2.144644e-003]):4.623570e-002[&B IgrBrlens 4.351933e-002]):6.851491e-002[&B IgrBrlens 6.822960e-002],((((27:3.571427e-002[&B IgrBrlens 3.861808e-002],26:3.571427e-002[&B IgrBrlens 3.648288e-002]):1.927510e-002[&B IgrBrlens 2.113419e-002],25:3.378856e-002[&B IgrBrlens 3.563589e-002]):4.509112e-002[&B IgrBrlens 4.521346e-002],21:7.887967e-002[&B IgrBrlens 7.945952e-002]):7.054705e-003[&B IgrBrlens 8.401572e-003],(20:3.214405e-002[&B IgrBrlens 3.031365e-002],(((22:2.321554e-002[&B IgrBrlens 2.388022e-002],23:2.321554e-002[&B IgrBrlens 2.535368e-002]):3.866260e-002[&B IgrBrlens 4.249525e-002],13:6.187814e-002[&B IgrBrlens 6.064996e-002]):2.069752e-002[&B IgrBrlens 2.129010e-002],24:1.249773e-001[&B IgrBrlens 1.224326e-001]):4.921222e-002[&B IgrBrlens 4.362359e-002]):2.198911e-002[&B IgrBrlens 2.469291e-002]):6.289596e-002[&B IgrBrlens 5.954924e-002]):6.769373e-002[&B IgrBrlens 7.076285e-002]):2.485565e-002[&B IgrBrlens 2.407298e-002],(6:1.176611e-002[&B IgrBrlens 1.182110e-002],(7:6.432872e-002[&B IgrBrlens 6.586683e-002],(4:0.000000e+000[&B IgrBrlens 0.000000e+000],(3:4.703466e-002[&B IgrBrlens 5.010656e-002],(5:2.805175e-003[&B IgrBrlens 3.414009e-003],2:2.805175e-003[&B IgrBrlens 3.613754e-003]):4.422948e-002[&B IgrBrlens 4.238534e-002]):1.656779e-002[&B IgrBrlens 1.527362e-002]):7.262745e-004[&B IgrBrlens 9.305603e-004]):1.103983e-002[&B IgrBrlens 1.316785e-002]):6.000708e-002[&B IgrBrlens 5.613514e-002]):9.290899e-003[&B IgrBrlens 9.969467e-003],1:1.446665e-001[&B IgrBrlens 1.465927e-001]);
   tree gen.77000 [&B IgrBrlens] = [&R] [&clockrate=1.790734e-002] ((((((39:1.226023e-001[&B IgrBrlens 1.252595e-001],((44:2.043249e-002[&B IgrBrlens 2.252565e-002],((42:5.795423e-002[&B IgrBrlens 5.621397e-002],43:5.795423e-002[&B IgrBrlens 5.807732e-002]):1.126375e-002[&B IgrBrlens 1.062727e-002],(((45:4.847913e-003[&B IgrBrlens 5.190696e-003],48:4.847913e-003[&B IgrBrlens 5.195059e-003]):1.311066e-002[&B IgrBrlens 1.169133e-002],47:1.795858e-002[&B IgrBrlens 1.762260e-002]):7.785327e-003[&B IgrBrlens 8.712218e-003],46:2.574390e-002[&B IgrBrlens 2.619573e-002]):4.347407e-002[&B IgrBrlens 4.441183e-002]):2.463462e-002[&B IgrBrlens 2.741257e-002]):7.812447e-002[&B IgrBrlens 7.637248e-002],(41:2.809554e-002[&B IgrBrlens 2.818654e-002],40:1.018819e-002[&B IgrBrlens 1.048592e-002]):7.046142e-002[&B IgrBrlens 7.252050e-002]):4.195273e-002[&B IgrBrlens 4.295362e-002]):8.196334e-002[&B IgrBrlens 8.391187e-002],((33:1.898869e-003[&B IgrBrlens 1.931647e-003],(34:7.795115e-002[&B IgrBrlens 8.124880e-002],(37:6.403110e-003[&B IgrBrlens 6.221321e-003],38:3.684559e-002[&B IgrBrlens 3.682959e-002]):7.154804e-002[&B IgrBrlens 6.951674e-002]):1.348444e-002[&B IgrBrlens 1.371627e-002]):4.980576e-002[&B IgrBrlens 5.066550e-002],(36:4.367939e-002[&B IgrBrlens 4.560653e-002],35:1.323691e-002[&B IgrBrlens 1.271421e-002]):1.280044e-001[&B IgrBrlens 1.253400e-001]):3.288185e-002[&B IgrBrlens 3.287162e-002]):3.468323e-002[&B IgrBrlens 3.763915e-002],(((31:6.619939e-003[&B IgrBrlens 6.459647e-003],32:2.452728e-002[&B IgrBrlens 2.620075e-002]):6.527101e-002[&B IgrBrlens 6.369057e-002],(29:1.534974e-002[&B IgrBrlens 1.414054e-002],30:1.534974e-002[&B IgrBrlens 1.688117e-002]):2.609872e-002[&B IgrBrlens 2.506159e-002]):1.144098e-001[&B IgrBrlens 1.098230e-001],28:2.155314e-002[&B IgrBrlens 2.119274e-002]):5.294821e-002[&B IgrBrlens 5.206285e-002]):5.154375e-002[&B IgrBrlens 5.132912e-002],((((27:2.805118e-002[&B IgrBrlens 3.033192e-002],26:2.805118e-002[&B IgrBrlens 2.865487e-002]):1.189935e-002[&B IgrBrlens 1.259473e-002],25:2.204318e-002[&B IgrBrlens 2.324836e-002]):1.654340e-002[&B IgrBrlens 1.658828e-002],21:3.858658e-002[&B IgrBrlens 3.887023e-002]):1.715249e-002[&B IgrBrlens 2.042720e-002],(20:1.202690e-002[&B IgrBrlens 1.362231e-002],((13:2.526046e-002[&B IgrBrlens 2.658368e-002],24:6.107514e-002[&B IgrBrlens 5.954912e-002]):3.763842e-002[&B IgrBrlens 3.871603e-002],(23:8.409251e-003[&B IgrBrlens 8.408150e-003],22:8.409251e-003[&B IgrBrlens 8.650012e-003]):5.448962e-002[&B IgrBrlens 5.989122e-002]):3.329254e-002[&B IgrBrlens 2.951178e-002]):1.685115e-002[&B IgrBrlens 1.604161e-002]):9.716704e-002[&B IgrBrlens 9.856696e-002]):4.906228e-002[&B IgrBrlens 5.128668e-002],((8:8.553659e-002[&B IgrBrlens 8.336005e-002],(6:8.386187e-003[&B IgrBrlens 8.425381e-003],((4:0.000000e+000[&B IgrBrlens 0.000000e+000],((5:1.934590e-003[&B IgrBrlens 2.170571e-003],2:1.934590e-003[&B IgrBrlens 2.492226e-003]):4.482580e-002[&B IgrBrlens 4.295679e-002],(7:3.101940e-002[&B IgrBrlens 3.176108e-002],51:1.384635e-001[&B IgrBrlens 1.322497e-001]):1.574099e-002[&B IgrBrlens 1.451140e-002]):6.961645e-003[&B IgrBrlens 5.723476e-003]):1.917574e-003[&B IgrBrlens 2.523210e-003],3:5.563960e-002[&B IgrBrlens 5.610528e-002]):6.468613e-003[&B IgrBrlens 7.715490e-003]):2.342838e-002[&B IgrBrlens 2.191667e-002]):1.831774e-002[&B IgrBrlens 1.774094e-002],((49:1.117118e-001[&B IgrBrlens 1.097886e-001],(((11:7.550348e-002[&B IgrBrlens 7.682522e-002],9:7.550348e-002[&B IgrBrlens 7.796833e-002]):3.892994e-002[&B IgrBrlens 3.919696e-002],((15:3.654402e-002[&B IgrBrlens 4.066655e-002],14:9.683000e-003[&B IgrBrlens 9.408488e-003]):3.983441e-002[&B IgrBrlens 3.870511e-002],(12:7.277124e-002[&B IgrBrlens 7.114878e-002],(16:2.271869e-004[&B IgrBrlens 2.382707e-004],17:2.271869e-004[&B IgrBrlens 3.032752e-004]):7.254405e-002[&B IgrBrlens 7.321605e-002]):3.607191e-003[&B IgrBrlens 3.558599e-003]):3.805499e-002[&B IgrBrlens 3.892887e-002]):3.696207e-002[&B IgrBrlens 3.602475e-002],((18:4.834983e-002[&B IgrBrlens 4.933695e-002],19:0.000000e+000[&B IgrBrlens 0.000000e+000]):9.904293e-002[&B IgrBrlens 1.022320e-001],10:2.343274e-003[&B IgrBrlens 1.711022e-003]):4.002740e-003[&B IgrBrlens 2.922737e-003]):9.820280e-002[&B IgrBrlens 1.040076e-001]):1.121890e-002[&B IgrBrlens 1.130160e-002],50:1.229306e-001[&B IgrBrlens 1.235002e-001]):7.046040e-002[&B IgrBrlens 7.124057e-002]):8.577343e-003[&B IgrBrlens 8.645748e-003]):1.456338e-002[&B IgrBrlens 1.562702e-002],1:1.269951e-001[&B IgrBrlens 1.286859e-001]);
   tree gen.78000 [&B IgrBrlens] = [&R] [&clockrate=2.016025e-002] (((8:1.104055e-001[&B IgrBrlens 1.075961e-001],((4:3.473822e-003[&B IgrBrlens 3.881342e-003],(7:5.872505e-002[&B IgrBrlens 6.012917e-002],(5:7.557874e-003[&B IgrBrlens 8.479784e-003],2:7.557874e-003[&B IgrBrlens 9.736396e-003]):5.116718e-002[&B IgrBrlens 4.903377e-002]):5.229523e-003[&B IgrBrlens 4.299422e-003]):1.990296e-003[&B IgrBrlens 2.199573e-003],(6:0.000000e+000[&B IgrBrlens 0.000000e+000],3:6.048076e-002[&B IgrBrlens 6.098695e-002]):5.464117e-003[&B IgrBrlens 6.517370e-003]):4.446062e-002[&B IgrBrlens 4.159181e-002]):2.604162e-002[&B IgrBrlens 2.522161e-002],((((((((11:8.500251e-002[&B IgrBrlens 8.649053e-002],((15:3.736195e-002[&B IgrBrlens 4.157675e-002],14:7.121569e-003[&B IgrBrlens 7.472387e-003]):3.525250e-002[&B IgrBrlens 3.425309e-002],(12:4.982840e-002[&B IgrBrlens 4.871746e-002],(16:2.474435e-003[&B IgrBrlens 2.231066e-003],17:2.474435e-003[&B IgrBrlens 3.303161e-003]):4.735397e-002[&B IgrBrlens 4.889573e-002]):2.278604e-002[&B IgrBrlens 2.247909e-002]):1.238807e-002[&B IgrBrlens 1.267254e-002]):5.866430e-002[&B IgrBrlens 6.009852e-002],9:1.436668e-001[&B IgrBrlens 1.483569e-001]):2.055400e-002[&B IgrBrlens 2.003277e-002],10:9.227769e-004[&B IgrBrlens 6.737971e-004]):1.050104e-002[&B IgrBrlens 7.667692e-003],51:3.964817e-002[&B IgrBrlens 3.934908e-002]):4.499212e-002[&B IgrBrlens 4.765164e-002],((18:1.214417e-001[&B IgrBrlens 1.239211e-001],19:6.700903e-002[&B IgrBrlens 6.916663e-002]):6.248992e-002[&B IgrBrlens 6.450200e-002],49:2.869770e-002[&B IgrBrlens 2.791562e-002]):3.578235e-002[&B IgrBrlens 3.298725e-002]):1.124420e-001[&B IgrBrlens 1.132709e-001],(((((42:8.042717e-002[&B IgrBrlens 7.801208e-002],43:8.042717e-002[&B IgrBrlens 8.059799e-002]):2.523295e-002[&B IgrBrlens 2.341301e-002],(44:2.103643e-002[&B IgrBrlens 2.138006e-002],((45:2.039775e-002[&B IgrBrlens 2.184002e-002],48:2.039775e-002[&B IgrBrlens 2.185838e-002]):3.430406e-003[&B IgrBrlens 3.059037e-003],(46:1.240771e-002[&B IgrBrlens 1.262547e-002],47:1.240771e-002[&B IgrBrlens 1.217558e-002]):1.142045e-002[&B IgrBrlens 1.174460e-002]):7.986531e-002[&B IgrBrlens 8.158804e-002]):1.966648e-003[&B IgrBrlens 2.188419e-003]):1.584304e-001[&B IgrBrlens 1.633206e-001],(39:8.837977e-002[&B IgrBrlens 9.029526e-002],(41:2.775524e-002[&B IgrBrlens 2.784514e-002],40:7.594992e-003[&B IgrBrlens 7.859987e-003]):8.078478e-002[&B IgrBrlens 8.360342e-002]):7.289341e-002[&B IgrBrlens 7.463247e-002]):6.902874e-002[&B IgrBrlens 7.066977e-002],(((36:5.272326e-002[&B IgrBrlens 5.504942e-002],35:1.845084e-002[&B IgrBrlens 1.772225e-002]):7.242901e-002[&B IgrBrlens 7.092141e-002],(34:7.358402e-002[&B IgrBrlens 7.669693e-002],(37:7.036654e-003[&B IgrBrlens 6.434514e-003],38:4.130908e-002[&B IgrBrlens 3.856865e-002]):6.654737e-002[&B IgrBrlens 6.465804e-002]):1.729582e-002[&B IgrBrlens 1.759318e-002]):1.987948e-002[&B IgrBrlens 2.022264e-002],33:9.958067e-003[&B IgrBrlens 1.012996e-002]):8.527017e-002[&B IgrBrlens 8.524364e-002]):3.904669e-002[&B IgrBrlens 3.788920e-002],(((31:0.000000e+000[&B IgrBrlens 0.000000e+000],32:2.016025e-002[&B IgrBrlens 2.077315e-002]):7.546256e-002[&B IgrBrlens 7.363535e-002],(29:1.526160e-002[&B IgrBrlens 1.619440e-002],30:1.526160e-002[&B IgrBrlens 1.678424e-002]):2.592853e-002[&B IgrBrlens 2.489817e-002]):1.216257e-001[&B IgrBrlens 1.167497e-001],28:1.161399e-002[&B IgrBrlens 1.099426e-002]):7.226031e-002[&B IgrBrlens 7.105203e-002]):6.280739e-002[&B IgrBrlens 6.254585e-002]):1.988626e-003[&B IgrBrlens 2.010645e-003],((((27:2.644332e-002[&B IgrBrlens 2.859334e-002],26:2.644332e-002[&B IgrBrlens 2.701241e-002]):1.853335e-002[&B IgrBrlens 1.961641e-002],25:2.481642e-002[&B IgrBrlens 2.617321e-002]):3.143470e-002[&B IgrBrlens 3.151999e-002],(20:1.021676e-002[&B IgrBrlens 9.725945e-003],((22:6.607164e-003[&B IgrBrlens 7.102326e-003],(23:0.000000e+000[&B IgrBrlens 0.000000e+000],24:4.032050e-002[&B IgrBrlens 3.931306e-002]):6.607164e-003[&B IgrBrlens 6.351430e-003]):6.120064e-002[&B IgrBrlens 6.356149e-002],13:6.780781e-002[&B IgrBrlens 7.135979e-002]):3.716214e-002[&B IgrBrlens 3.294194e-002]):1.579398e-002[&B IgrBrlens 1.503523e-002]):6.500433e-003[&B IgrBrlens 7.741480e-003],21:6.275155e-002[&B IgrBrlens 6.321284e-002]):1.161591e-001[&B IgrBrlens 1.178327e-001]):4.477744e-002[&B IgrBrlens 4.595824e-002],50:2.236881e-001[&B IgrBrlens 2.247246e-001]):1.356025e-002[&B IgrBrlens 1.353730e-002]):6.525080e-003[&B IgrBrlens 7.001644e-003],1:1.429722e-001[&B IgrBrlens 1.386843e-001]);
   tree gen.79000 [&B IgrBrlens] = [&R] [&clockrate=1.962914e-002] ((((4:3.100184e-003[&B IgrBrlens 2.779454e-003],(7:5.737475e-002[&B IgrBrlens 5.874659e-002],(5:1.600504e-002[&B IgrBrlens 1.795734e-002],2:1.600504e-002[&B IgrBrlens 1.538623e-002]):4.136971e-002[&B IgrBrlens 3.839720e-002]):4.612846e-003[&B IgrBrlens 4.083343e-003]):2.417032e-003[&B IgrBrlens 2.166978e-003],(6:0.000000e+000[&B IgrBrlens 0.000000e+000],3:5.888741e-002[&B IgrBrlens 5.938027e-002]):5.517216e-003[&B IgrBrlens 6.580704e-003]):7.800576e-002[&B IgrBrlens 7.297246e-002],((50:1.520471e-001[&B IgrBrlens 1.526338e-001],8:5.390141e-002[&B IgrBrlens 5.252985e-002]):5.213101e-002[&B IgrBrlens 5.048947e-002],(((((((43:1.038908e-001[&B IgrBrlens 1.041114e-001],(44:2.004233e-002[&B IgrBrlens 2.036972e-002],(42:7.697733e-002[&B IgrBrlens 7.466584e-002],(46:5.326935e-002[&B IgrBrlens 5.420428e-002],(48:3.469708e-002[&B IgrBrlens 3.551364e-002],(45:2.654074e-002[&B IgrBrlens 2.841736e-002],47:2.654074e-002[&B IgrBrlens 2.604419e-002]):8.156342e-003[&B IgrBrlens 7.273352e-003]):1.857227e-002[&B IgrBrlens 1.897288e-002]):2.370798e-002[&B IgrBrlens 2.413188e-002]):2.354446e-002[&B IgrBrlens 2.184630e-002]):3.368972e-003[&B IgrBrlens 3.752462e-003]):3.744718e-002[&B IgrBrlens 3.860305e-002],(41:2.245419e-002[&B IgrBrlens 2.252692e-002],40:2.825050e-003[&B IgrBrlens 2.923618e-003]):3.840429e-002[&B IgrBrlens 3.730679e-002]):4.200936e-002[&B IgrBrlens 4.301160e-002],39:8.323870e-002[&B IgrBrlens 8.504276e-002]):1.411897e-001[&B IgrBrlens 1.445462e-001],(((37:3.802152e-003[&B IgrBrlens 3.694207e-003],38:3.717169e-002[&B IgrBrlens 3.492156e-002]):8.281962e-002[&B IgrBrlens 8.046831e-002],(34:4.288750e-002[&B IgrBrlens 4.030242e-002],(36:6.470780e-002[&B IgrBrlens 6.538903e-002],35:3.133827e-002[&B IgrBrlens 3.068596e-002]):1.154923e-002[&B IgrBrlens 1.130883e-002]):4.373427e-002[&B IgrBrlens 3.980536e-002]):2.141025e-002[&B IgrBrlens 2.177983e-002],33:9.886327e-003[&B IgrBrlens 1.005698e-002]):8.302686e-002[&B IgrBrlens 8.300103e-002]):8.132803e-003[&B IgrBrlens 7.891717e-003],(((31:0.000000e+000[&B IgrBrlens 0.000000e+000],32:1.962914e-002[&B IgrBrlens 2.022589e-002]):9.437034e-002[&B IgrBrlens 9.208531e-002],(29:9.254067e-003[&B IgrBrlens 9.819678e-003],30:9.254067e-003[&B IgrBrlens 9.404490e-003]):5.174674e-002[&B IgrBrlens 4.969040e-002]):8.798496e-002[&B IgrBrlens 8.445763e-002],28:1.767227e-003[&B IgrBrlens 1.737676e-003]):5.020592e-002[&B IgrBrlens 4.936642e-002]):8.601481e-002[&B IgrBrlens 8.565663e-002],(((((22:1.822960e-002[&B IgrBrlens 1.959579e-002],(23:1.071750e-002[&B IgrBrlens 1.030267e-002],24:4.997578e-002[&B IgrBrlens 5.049933e-002]):7.512103e-003[&B IgrBrlens 7.221343e-003]):7.741865e-002[&B IgrBrlens 8.040511e-002],20:3.391301e-003[&B IgrBrlens 3.644927e-003]):3.925518e-003[&B IgrBrlens 3.479728e-003],13:9.957377e-002[&B IgrBrlens 1.047897e-001]):2.252946e-002[&B IgrBrlens 2.421438e-002],((27:2.971778e-002[&B IgrBrlens 3.213403e-002],26:2.971778e-002[&B IgrBrlens 3.035734e-002]):9.136360e-003[&B IgrBrlens 9.670274e-003],25:1.922500e-002[&B IgrBrlens 1.943200e-002]):4.006499e-002[&B IgrBrlens 4.195831e-002]):1.587520e-002[&B IgrBrlens 1.634749e-002],21:7.516519e-002[&B IgrBrlens 7.571773e-002]):9.226648e-002[&B IgrBrlens 8.956471e-002]):1.678863e-002[&B IgrBrlens 1.697452e-002],((((18:6.157325e-002[&B IgrBrlens 6.283035e-002],19:8.574575e-003[&B IgrBrlens 8.850664e-003]):1.131013e-001[&B IgrBrlens 1.167430e-001],49:2.353023e-002[&B IgrBrlens 2.169220e-002]):3.286181e-002[&B IgrBrlens 3.029485e-002],51:7.602118e-002[&B IgrBrlens 7.544772e-002]):7.360907e-002[&B IgrBrlens 7.796015e-002],(9:1.609559e-001[&B IgrBrlens 1.578358e-001],((11:1.069243e-001[&B IgrBrlens 1.047157e-001],((12:7.186802e-002[&B IgrBrlens 7.026570e-002],(16:1.172946e-003[&B IgrBrlens 1.203179e-003],17:1.172946e-003[&B IgrBrlens 1.565784e-003]):7.069508e-002[&B IgrBrlens 7.230720e-002]):2.262369e-002[&B IgrBrlens 2.231893e-002],(15:4.286037e-002[&B IgrBrlens 4.195838e-002],14:1.341667e-002[&B IgrBrlens 1.303631e-002]):5.163134e-002[&B IgrBrlens 5.016760e-002]):1.243255e-002[&B IgrBrlens 1.289724e-002]):5.207175e-002[&B IgrBrlens 5.320970e-002],10:0.000000e+000[&B IgrBrlens 0.000000e+000]):1.959876e-003[&B IgrBrlens 1.431070e-003]):1.201896e-001[&B IgrBrlens 1.171417e-001]):5.421919e-002[&B IgrBrlens 5.461887e-002]):1.995781e-002[&B IgrBrlens 2.048410e-002]):3.637798e-002[&B IgrBrlens 3.504876e-002]):2.017565e-002[&B IgrBrlens 1.883810e-002],1:1.625860e-001[&B IgrBrlens 1.601309e-001]);
   tree gen.80000 [&B IgrBrlens] = [&R] [&clockrate=2.043927e-002] (((((28:5.347073e-002[&B IgrBrlens 5.257663e-002],(((31:1.623149e-002[&B IgrBrlens 1.583847e-002],32:3.667076e-002[&B IgrBrlens 3.778559e-002]):8.140349e-002[&B IgrBrlens 7.943243e-002],(29:1.380607e-002[&B IgrBrlens 1.487437e-002],30:1.380607e-002[&B IgrBrlens 1.414828e-002]):4.908216e-002[&B IgrBrlens 4.713170e-002]):1.084102e-001[&B IgrBrlens 1.040640e-001],(((((41:2.802025e-002[&B IgrBrlens 2.751425e-002],40:7.580982e-003[&B IgrBrlens 7.364338e-003]):4.871833e-002[&B IgrBrlens 4.732608e-002],(((42:8.514599e-002[&B IgrBrlens 8.258921e-002],43:8.514599e-002[&B IgrBrlens 8.532683e-002]):6.416961e-003[&B IgrBrlens 7.147403e-003],(47:5.168305e-002[&B IgrBrlens 5.071612e-002],((48:2.854922e-002[&B IgrBrlens 2.922110e-002],46:2.854922e-002[&B IgrBrlens 2.905029e-002]):3.091549e-003[&B IgrBrlens 2.382657e-003],45:3.164077e-002[&B IgrBrlens 3.244286e-002]):2.004228e-002[&B IgrBrlens 2.110860e-002]):3.987990e-002[&B IgrBrlens 4.059296e-002]):1.577259e-002[&B IgrBrlens 1.616799e-002],44:2.353455e-002[&B IgrBrlens 2.281351e-002]):5.320403e-002[&B IgrBrlens 5.484626e-002]):3.733479e-002[&B IgrBrlens 3.822551e-002],39:9.363410e-002[&B IgrBrlens 9.566347e-002]):3.617153e-002[&B IgrBrlens 3.703144e-002],((34:3.330523e-002[&B IgrBrlens 3.129773e-002],(37:4.969163e-004[&B IgrBrlens 4.828085e-004],38:3.524367e-002[&B IgrBrlens 3.311025e-002]):3.280831e-002[&B IgrBrlens 3.187686e-002]):2.259502e-002[&B IgrBrlens 2.056517e-002],(36:6.454896e-002[&B IgrBrlens 6.527409e-002],35:2.980221e-002[&B IgrBrlens 2.918188e-002]):2.609804e-002[&B IgrBrlens 2.762617e-002]):3.915862e-002[&B IgrBrlens 3.983457e-002]):3.178652e-002[&B IgrBrlens 3.177663e-002],33:2.464906e-002[&B IgrBrlens 2.464139e-002]):4.445306e-002[&B IgrBrlens 4.313530e-002]):3.546678e-002[&B IgrBrlens 3.487373e-002]):7.269018e-002[&B IgrBrlens 7.238749e-002],((((23:4.723569e-002[&B IgrBrlens 4.433809e-002],(24:4.731307e-002[&B IgrBrlens 4.661724e-002],22:6.434540e-003[&B IgrBrlens 6.185488e-003]):4.080115e-002[&B IgrBrlens 3.922191e-002]):7.770901e-002[&B IgrBrlens 8.070668e-002],20:2.888015e-002[&B IgrBrlens 2.869984e-002]):3.157383e-002[&B IgrBrlens 3.137670e-002],13:1.565185e-001[&B IgrBrlens 1.647174e-001]):1.161390e-002[&B IgrBrlens 1.248247e-002],(((27:3.315988e-002[&B IgrBrlens 3.585599e-002],26:3.315988e-002[&B IgrBrlens 3.387352e-002]):2.095906e-002[&B IgrBrlens 2.238664e-002],25:3.367967e-002[&B IgrBrlens 3.404230e-002]):2.942550e-002[&B IgrBrlens 3.081604e-002],21:6.310517e-002[&B IgrBrlens 6.336973e-002]):3.962159e-002[&B IgrBrlens 3.846139e-002]):5.409305e-002[&B IgrBrlens 5.570233e-002]):4.978375e-002[&B IgrBrlens 5.033498e-002],(((9:1.699474e-001[&B IgrBrlens 1.666531e-001],((11:1.224740e-001[&B IgrBrlens 1.199442e-001],((12:5.503601e-002[&B IgrBrlens 5.380896e-002],(16:1.323352e-003[&B IgrBrlens 1.357461e-003],17:1.323352e-003[&B IgrBrlens 1.766562e-003]):5.371266e-002[&B IgrBrlens 5.335531e-002]):1.711762e-002[&B IgrBrlens 1.577146e-002],(15:3.968679e-002[&B IgrBrlens 3.885159e-002],14:9.027892e-003[&B IgrBrlens 8.771952e-003]):3.246684e-002[&B IgrBrlens 3.154640e-002]):5.032034e-002[&B IgrBrlens 5.220115e-002]):4.308409e-002[&B IgrBrlens 4.402563e-002],10:0.000000e+000[&B IgrBrlens 0.000000e+000]):4.389370e-003[&B IgrBrlens 3.381669e-003]):7.647519e-002[&B IgrBrlens 7.453585e-002],51:1.094795e-001[&B IgrBrlens 1.046542e-001]):9.333011e-003[&B IgrBrlens 9.884692e-003],((18:6.471540e-002[&B IgrBrlens 6.603665e-002],19:9.529382e-003[&B IgrBrlens 8.395804e-003]):1.346146e-001[&B IgrBrlens 1.389490e-001],49:4.194768e-002[&B IgrBrlens 3.867099e-002]):5.642560e-002[&B IgrBrlens 5.201799e-002]):1.082303e-001[&B IgrBrlens 1.090281e-001]):3.416750e-002[&B IgrBrlens 3.506851e-002],((50:1.654610e-001[&B IgrBrlens 1.660995e-001],8:6.326466e-002[&B IgrBrlens 6.165484e-002]):2.738736e-002[&B IgrBrlens 2.652497e-002],((4:0.000000e+000[&B IgrBrlens 0.000000e+000],((2:6.008183e-003[&B IgrBrlens 5.775885e-003],5:6.008183e-003[&B IgrBrlens 5.897862e-003]):2.133233e-002[&B IgrBrlens 1.888362e-002],7:2.734052e-002[&B IgrBrlens 2.474411e-002]):3.397728e-002[&B IgrBrlens 3.153594e-002]):2.159283e-003[&B IgrBrlens 1.935894e-003],(6:0.000000e+000[&B IgrBrlens 0.000000e+000],3:6.131780e-002[&B IgrBrlens 6.183100e-002]):2.159283e-003[&B IgrBrlens 2.630241e-003]):2.717494e-002[&B IgrBrlens 2.542148e-002]):4.792271e-002[&B IgrBrlens 4.617165e-002]):1.772914e-002[&B IgrBrlens 1.655378e-002],1:1.563039e-001[&B IgrBrlens 1.539435e-001]);
   tree gen.81000 [&B IgrBrlens] = [&R] [&clockrate=1.788884e-002] ((((((((31:1.244693e-002[&B IgrBrlens 1.328477e-002],32:3.033578e-002[&B IgrBrlens 3.125802e-002]):7.245126e-002[&B IgrBrlens 7.069696e-002],(29:2.650005e-002[&B IgrBrlens 2.855059e-002],30:2.650005e-002[&B IgrBrlens 2.715690e-002]):2.798711e-002[&B IgrBrlens 2.517173e-002]):1.032888e-001[&B IgrBrlens 9.914795e-002],28:2.360966e-002[&B IgrBrlens 2.321487e-002]):1.918140e-002[&B IgrBrlens 1.886066e-002],(((34:4.032121e-002[&B IgrBrlens 3.790412e-002],(37:4.381281e-003[&B IgrBrlens 4.256893e-003],38:3.479231e-002[&B IgrBrlens 3.810154e-002]):3.593993e-002[&B IgrBrlens 3.491957e-002]):2.212707e-002[&B IgrBrlens 2.013926e-002],(36:5.414635e-002[&B IgrBrlens 5.475462e-002],35:2.373532e-002[&B IgrBrlens 2.324127e-002]):3.871295e-002[&B IgrBrlens 4.097973e-002]):4.361211e-002[&B IgrBrlens 4.463782e-002],((((41:2.199519e-002[&B IgrBrlens 2.159799e-002],40:4.106346e-003[&B IgrBrlens 3.988998e-003]):3.940916e-002[&B IgrBrlens 3.828295e-002],39:4.351551e-002[&B IgrBrlens 4.445864e-002]):2.391267e-002[&B IgrBrlens 2.448317e-002],(((42:5.291901e-002[&B IgrBrlens 5.132995e-002],((48:2.635054e-002[&B IgrBrlens 2.697067e-002],(45:2.476673e-002[&B IgrBrlens 2.539456e-002],47:2.476673e-002[&B IgrBrlens 2.430338e-002]):1.583807e-003[&B IgrBrlens 1.217679e-003]):5.143052e-003[&B IgrBrlens 5.416682e-003],46:3.149359e-002[&B IgrBrlens 3.373552e-002]):2.142542e-002[&B IgrBrlens 2.180851e-002]):1.417415e-002[&B IgrBrlens 1.422090e-002],43:6.709316e-002[&B IgrBrlens 6.723566e-002]):1.311584e-002[&B IgrBrlens 1.344465e-002],44:6.864749e-003[&B IgrBrlens 6.785956e-003]):7.845227e-002[&B IgrBrlens 8.087383e-002]):6.702164e-002[&B IgrBrlens 6.861496e-002],33:1.459458e-002[&B IgrBrlens 1.459004e-002]):2.021595e-003[&B IgrBrlens 2.313896e-003]):7.089699e-002[&B IgrBrlens 7.375960e-002]):4.427623e-002[&B IgrBrlens 4.835678e-002],((((27:1.120692e-002[&B IgrBrlens 1.211811e-002],26:1.120692e-002[&B IgrBrlens 1.144810e-002]):1.717451e-002[&B IgrBrlens 1.791903e-002],25:1.049258e-002[&B IgrBrlens 9.601564e-003]):3.394115e-002[&B IgrBrlens 3.554508e-002],21:4.443373e-002[&B IgrBrlens 4.462001e-002]):4.546813e-002[&B IgrBrlens 4.768448e-002],((13:8.271076e-002[&B IgrBrlens 8.704340e-002],(24:6.010827e-002[&B IgrBrlens 5.922426e-002],(23:6.633064e-003[&B IgrBrlens 6.226170e-003],22:6.633064e-003[&B IgrBrlens 5.528583e-003]):1.769752e-002[&B IgrBrlens 1.626242e-002]):5.838017e-002[&B IgrBrlens 6.063222e-002]):1.543010e-002[&B IgrBrlens 1.533377e-002],20:1.406331e-002[&B IgrBrlens 1.397550e-002]):4.900529e-002[&B IgrBrlens 5.267026e-002]):2.399869e-002[&B IgrBrlens 2.471266e-002]):1.804842e-002[&B IgrBrlens 1.824826e-002],(((18:5.133500e-002[&B IgrBrlens 5.238307e-002],19:3.035126e-003[&B IgrBrlens 3.132853e-003]):1.117640e-001[&B IgrBrlens 1.153627e-001],49:2.535495e-002[&B IgrBrlens 2.337438e-002]):5.991863e-002[&B IgrBrlens 5.523817e-002],(51:9.711728e-002[&B IgrBrlens 9.283684e-002],(9:1.479297e-001[&B IgrBrlens 1.450622e-001],((11:8.742016e-002[&B IgrBrlens 8.561447e-002],((12:4.815249e-002[&B IgrBrlens 4.707891e-002],(16:4.267584e-003[&B IgrBrlens 4.377580e-003],17:4.267584e-003[&B IgrBrlens 4.974614e-003]):4.388490e-002[&B IgrBrlens 4.359294e-002]):2.493481e-002[&B IgrBrlens 2.680785e-002],(15:3.394295e-002[&B IgrBrlens 3.322862e-002],14:7.109686e-003[&B IgrBrlens 6.908127e-003]):3.914434e-002[&B IgrBrlens 4.227762e-002]):1.433287e-002[&B IgrBrlens 1.486859e-002]):5.764389e-002[&B IgrBrlens 5.738888e-002],10:1.644271e-004[&B IgrBrlens 1.266783e-004]):2.865688e-003[&B IgrBrlens 2.207790e-003]):6.904279e-002[&B IgrBrlens 6.729193e-002]):6.045143e-003[&B IgrBrlens 5.661143e-003]):4.667539e-002[&B IgrBrlens 4.701946e-002]):6.109553e-002[&B IgrBrlens 6.203307e-002],(((4:0.000000e+000[&B IgrBrlens 0.000000e+000],((2:1.838003e-002[&B IgrBrlens 1.766940e-002],5:1.838003e-002[&B IgrBrlens 1.804254e-002]):1.864200e-002[&B IgrBrlens 1.650211e-002],7:3.702204e-002[&B IgrBrlens 3.754526e-002]):1.664449e-002[&B IgrBrlens 1.667376e-002]):2.506992e-003[&B IgrBrlens 2.247631e-003],(6:0.000000e+000[&B IgrBrlens 0.000000e+000],3:5.366653e-002[&B IgrBrlens 5.411569e-002]):2.506992e-003[&B IgrBrlens 3.053788e-003]):3.612895e-002[&B IgrBrlens 3.631689e-002],(50:1.098189e-001[&B IgrBrlens 1.118948e-001],8:2.037467e-002[&B IgrBrlens 1.985622e-002]):7.192780e-002[&B IgrBrlens 6.929961e-002]):1.129782e-002[&B IgrBrlens 1.094206e-002]):3.235088e-002[&B IgrBrlens 3.137794e-002],1:1.359512e-001[&B IgrBrlens 1.338982e-001]);
   tree gen.82000 [&B IgrBrlens] = [&R] [&clockrate=2.147785e-002] (((((4:9.628100e-003[&B IgrBrlens 8.632026e-003],((2:3.594364e-002[&B IgrBrlens 3.455393e-002],5:3.594364e-002[&B IgrBrlens 3.687019e-002]):1.150010e-002[&B IgrBrlens 1.018002e-002],7:4.744374e-002[&B IgrBrlens 4.811425e-002]):2.661791e-002[&B IgrBrlens 2.664494e-002]):1.032736e-002[&B IgrBrlens 9.258942e-003],(6:3.831347e-003[&B IgrBrlens 3.266266e-003],3:6.826490e-002[&B IgrBrlens 6.883624e-002]):1.612411e-002[&B IgrBrlens 1.768643e-002]):3.631004e-003[&B IgrBrlens 3.649893e-003],8:8.802001e-002[&B IgrBrlens 8.578028e-002]):3.636542e-002[&B IgrBrlens 3.522032e-002],((((((31:5.747090e-003[&B IgrBrlens 5.048169e-003],32:2.722494e-002[&B IgrBrlens 2.721889e-002]):8.040126e-002[&B IgrBrlens 8.163533e-002],(29:4.196323e-002[&B IgrBrlens 4.616963e-002],30:4.196323e-002[&B IgrBrlens 4.300337e-002]):7.672769e-003[&B IgrBrlens 6.900922e-003]):1.257673e-001[&B IgrBrlens 1.207253e-001],28:1.431946e-002[&B IgrBrlens 1.408002e-002]):3.705669e-002[&B IgrBrlens 3.643705e-002],((((34:6.781816e-002[&B IgrBrlens 6.375275e-002],(37:4.146203e-003[&B IgrBrlens 4.028489e-003],38:4.065855e-002[&B IgrBrlens 4.452574e-002]):6.367196e-002[&B IgrBrlens 6.186427e-002]):4.617789e-002[&B IgrBrlens 4.726395e-002],(36:5.266627e-002[&B IgrBrlens 5.325791e-002],35:1.615393e-002[&B IgrBrlens 1.581768e-002]):9.784212e-002[&B IgrBrlens 9.804216e-002]):2.738191e-002[&B IgrBrlens 2.791217e-002],33:3.398871e-002[&B IgrBrlens 3.567996e-002]):5.780640e-003[&B IgrBrlens 5.770308e-003],(((41:2.821858e-002[&B IgrBrlens 2.550518e-002],40:6.740732e-003[&B IgrBrlens 6.548100e-003]):4.550522e-002[&B IgrBrlens 4.420480e-002],(((42:5.895852e-002[&B IgrBrlens 5.718810e-002],43:5.895852e-002[&B IgrBrlens 5.753288e-002]):1.065145e-002[&B IgrBrlens 1.123403e-002],(((47:1.078935e-002[&B IgrBrlens 1.058750e-002],45:1.078935e-002[&B IgrBrlens 1.106286e-002]):1.376067e-002[&B IgrBrlens 1.239786e-002],48:2.455002e-002[&B IgrBrlens 2.512778e-002]):6.604333e-003[&B IgrBrlens 5.077610e-003],46:3.115436e-002[&B IgrBrlens 3.337214e-002]):3.845562e-002[&B IgrBrlens 3.679865e-002]):2.669122e-002[&B IgrBrlens 2.677926e-002],44:8.242012e-003[&B IgrBrlens 8.443297e-003]):6.548179e-002[&B IgrBrlens 6.750299e-002]):3.430259e-002[&B IgrBrlens 3.109444e-002],39:8.654854e-002[&B IgrBrlens 8.842434e-002]):9.712240e-002[&B IgrBrlens 9.943131e-002]):6.530143e-002[&B IgrBrlens 6.793810e-002]):6.447988e-002[&B IgrBrlens 7.042242e-002],((((23:5.904864e-003[&B IgrBrlens 5.542640e-003],22:5.904864e-003[&B IgrBrlens 4.921637e-003]):5.458268e-002[&B IgrBrlens 5.280357e-002],(24:8.483063e-002[&B IgrBrlens 8.358302e-002],13:4.187493e-002[&B IgrBrlens 4.495786e-002]):1.861261e-002[&B IgrBrlens 1.933060e-002]):7.186137e-002[&B IgrBrlens 7.141271e-002],20:3.140302e-002[&B IgrBrlens 3.120696e-002]):1.062608e-002[&B IgrBrlens 1.149083e-002],((25:1.900187e-002[&B IgrBrlens 2.036647e-002],(26:2.975156e-002[&B IgrBrlens 3.039185e-002],27:2.975156e-002[&B IgrBrlens 3.217056e-002]):1.072816e-002[&B IgrBrlens 9.444572e-003]):1.133173e-002[&B IgrBrlens 1.182297e-002],21:3.033360e-002[&B IgrBrlens 3.209926e-002]):4.391228e-002[&B IgrBrlens 4.605279e-002]):7.382693e-002[&B IgrBrlens 7.482596e-002]):3.329027e-002[&B IgrBrlens 3.365888e-002],((51:5.289029e-002[&B IgrBrlens 5.478847e-002],((18:7.850954e-002[&B IgrBrlens 7.836618e-002],19:2.051934e-002[&B IgrBrlens 2.118003e-002]):1.062826e-001[&B IgrBrlens 1.097048e-001],49:1.941270e-002[&B IgrBrlens 1.896063e-002]):1.199975e-002[&B IgrBrlens 1.238745e-002]):1.249550e-001[&B IgrBrlens 1.170176e-001],((9:1.776086e-001[&B IgrBrlens 1.801671e-001],((11:1.126963e-001[&B IgrBrlens 1.103685e-001],((12:6.146449e-002[&B IgrBrlens 6.339638e-002],(16:1.257380e-003[&B IgrBrlens 1.289789e-003],17:1.257380e-003[&B IgrBrlens 1.465697e-003]):6.020711e-002[&B IgrBrlens 5.980655e-002]):1.431244e-002[&B IgrBrlens 1.538756e-002],(15:4.179009e-002[&B IgrBrlens 4.091062e-002],14:9.573316e-003[&B IgrBrlens 9.301913e-003]):3.398684e-002[&B IgrBrlens 3.670729e-002]):3.691939e-002[&B IgrBrlens 3.829931e-002]):6.254723e-002[&B IgrBrlens 6.699182e-002],10:1.272960e-003[&B IgrBrlens 1.049811e-003]):2.365082e-003[&B IgrBrlens 2.037962e-003]):1.097837e-001[&B IgrBrlens 1.069997e-001],50:1.220129e-001[&B IgrBrlens 1.243193e-001]):3.435453e-002[&B IgrBrlens 3.460778e-002]):2.499563e-002[&B IgrBrlens 2.412373e-002]):5.041160e-002[&B IgrBrlens 4.856960e-002]):4.303607e-002[&B IgrBrlens 4.174179e-002],1:1.674215e-001[&B IgrBrlens 1.648933e-001]);
   tree gen.83000 [&B IgrBrlens] = [&R] [&clockrate=2.656884e-002] (((8:1.306237e-001[&B IgrBrlens 1.272999e-001],((((((31:2.089012e-002[&B IgrBrlens 2.083802e-002],32:4.745896e-002[&B IgrBrlens 4.744842e-002]):1.078879e-001[&B IgrBrlens 1.076188e-001],(29:4.675727e-002[&B IgrBrlens 5.144423e-002],30:4.675727e-002[&B IgrBrlens 4.616362e-002]):3.685371e-002[&B IgrBrlens 3.314638e-002]):1.246880e-001[&B IgrBrlens 1.196892e-001],28:9.032713e-003[&B IgrBrlens 9.765586e-003]):2.653797e-002[&B IgrBrlens 2.609422e-002],(((39:7.381430e-002[&B IgrBrlens 7.541410e-002],((41:2.916240e-002[&B IgrBrlens 2.635825e-002],40:2.593564e-003[&B IgrBrlens 2.519447e-003]):6.528251e-002[&B IgrBrlens 6.341691e-002],(((42:5.828263e-002[&B IgrBrlens 5.854719e-002],((48:1.387457e-002[&B IgrBrlens 1.387358e-002],(45:1.105768e-002[&B IgrBrlens 9.491988e-003],47:1.105768e-002[&B IgrBrlens 9.907513e-003]):2.816894e-003[&B IgrBrlens 2.165713e-003]):1.140958e-002[&B IgrBrlens 1.027961e-002],46:2.528415e-002[&B IgrBrlens 2.708405e-002]):3.299848e-002[&B IgrBrlens 3.157665e-002]):4.405124e-002[&B IgrBrlens 4.419655e-002],43:1.023339e-001[&B IgrBrlens 9.985940e-002]):2.648166e-002[&B IgrBrlens 2.469577e-002],44:1.988330e-002[&B IgrBrlens 2.036889e-002]):7.456161e-002[&B IgrBrlens 7.686308e-002]):5.938225e-003[&B IgrBrlens 5.382852e-003]):1.697522e-001[&B IgrBrlens 1.737877e-001],((34:8.389339e-002[&B IgrBrlens 8.962800e-002],(37:9.579356e-003[&B IgrBrlens 9.307392e-003],38:5.474638e-002[&B IgrBrlens 5.995352e-002]):7.431403e-002[&B IgrBrlens 7.220421e-002]):8.521760e-002[&B IgrBrlens 7.948312e-002],33:3.626681e-002[&B IgrBrlens 3.666700e-002]):2.928844e-002[&B IgrBrlens 2.985563e-002]):6.256249e-003[&B IgrBrlens 6.245067e-003],(36:7.366648e-002[&B IgrBrlens 7.449403e-002],35:2.849946e-002[&B IgrBrlens 2.790625e-002]):1.761562e-001[&B IgrBrlens 1.765164e-001]):3.018128e-002[&B IgrBrlens 3.139991e-002]):1.092385e-001[&B IgrBrlens 1.051635e-001],((((23:6.324538e-003[&B IgrBrlens 5.936570e-003],22:6.324538e-003[&B IgrBrlens 5.402070e-003]):5.454340e-002[&B IgrBrlens 5.276557e-002],(24:8.026589e-002[&B IgrBrlens 7.908541e-002],13:2.712821e-002[&B IgrBrlens 2.748627e-002]):3.373972e-002[&B IgrBrlens 3.504125e-002]):8.777719e-002[&B IgrBrlens 8.722917e-002],20:2.377159e-002[&B IgrBrlens 2.570612e-002]):5.051937e-002[&B IgrBrlens 5.463063e-002],((25:9.279640e-003[&B IgrBrlens 1.035315e-002],(26:2.658253e-002[&B IgrBrlens 2.715462e-002],27:2.658253e-002[&B IgrBrlens 2.874387e-002]):9.265948e-003[&B IgrBrlens 1.005570e-002]):7.515213e-002[&B IgrBrlens 7.841003e-002],21:8.443177e-002[&B IgrBrlens 8.921452e-002]):2.971245e-002[&B IgrBrlens 3.116079e-002]):7.051821e-002[&B IgrBrlens 7.147247e-002]):4.103710e-002[&B IgrBrlens 4.149148e-002],(50:1.608405e-001[&B IgrBrlens 1.638808e-001],((9:2.181410e-001[&B IgrBrlens 2.212834e-001],((11:1.308126e-001[&B IgrBrlens 1.281107e-001],((12:7.599308e-002[&B IgrBrlens 7.838162e-002],(16:8.106775e-004[&B IgrBrlens 1.026500e-003],17:8.106775e-004[&B IgrBrlens 9.449862e-004]):7.518241e-002[&B IgrBrlens 7.468222e-002]):3.072766e-002[&B IgrBrlens 3.303585e-002],(15:7.457367e-002[&B IgrBrlens 7.614406e-002],14:3.472041e-002[&B IgrBrlens 3.373609e-002]):3.214707e-002[&B IgrBrlens 3.472026e-002]):2.409190e-002[&B IgrBrlens 2.499237e-002]):8.482347e-002[&B IgrBrlens 9.085101e-002],10:4.285225e-004[&B IgrBrlens 3.049443e-004]):2.504896e-003[&B IgrBrlens 1.782529e-003]):1.340758e-001[&B IgrBrlens 1.306758e-001],(((18:1.125545e-001[&B IgrBrlens 1.123490e-001],19:4.081863e-002[&B IgrBrlens 4.213293e-002]):1.268284e-001[&B IgrBrlens 1.309121e-001],51:6.137170e-002[&B IgrBrlens 6.357426e-002]):1.312763e-002[&B IgrBrlens 1.307577e-002],49:4.793050e-002[&B IgrBrlens 4.681433e-002]):9.970629e-002[&B IgrBrlens 9.337275e-002]):1.320368e-002[&B IgrBrlens 1.247012e-002]):6.485906e-002[&B IgrBrlens 6.259663e-002]):3.776838e-002[&B IgrBrlens 3.657910e-002]):1.075663e-002[&B IgrBrlens 1.036359e-002],(((7:4.128027e-002[&B IgrBrlens 4.186367e-002],(2:3.642467e-002[&B IgrBrlens 3.501636e-002],5:3.642467e-002[&B IgrBrlens 3.736361e-002]):4.855600e-003[&B IgrBrlens 4.860530e-003]):4.657635e-002[&B IgrBrlens 4.737710e-002],4:8.150102e-003[&B IgrBrlens 7.306934e-003]):1.855829e-002[&B IgrBrlens 1.663834e-002],(6:0.000000e+000[&B IgrBrlens 0.000000e+000],3:7.970651e-002[&B IgrBrlens 8.037361e-002]):2.670839e-002[&B IgrBrlens 2.856177e-002]):3.496545e-002[&B IgrBrlens 3.514734e-002]):6.687696e-002[&B IgrBrlens 6.486567e-002],1:2.082573e-001[&B IgrBrlens 2.051124e-001]);
   tree gen.84000 [&B IgrBrlens] = [&R] [&clockrate=1.851508e-002] (((8:9.879126e-002[&B IgrBrlens 9.627744e-002],(((51:4.448472e-002[&B IgrBrlens 4.608123e-002],49:2.596964e-002[&B IgrBrlens 2.472685e-002]):1.071684e-001[&B IgrBrlens 1.067450e-001],50:1.331380e-001[&B IgrBrlens 1.356547e-001]):1.938820e-002[&B IgrBrlens 1.994147e-002],((((((31:1.631229e-002[&B IgrBrlens 1.627161e-002],32:3.482738e-002[&B IgrBrlens 3.481964e-002]):9.197336e-002[&B IgrBrlens 9.174394e-002],(29:1.151453e-002[&B IgrBrlens 1.123735e-002],30:1.151453e-002[&B IgrBrlens 1.136834e-002]):6.529547e-002[&B IgrBrlens 5.872703e-002]):8.152762e-002[&B IgrBrlens 7.825916e-002],28:1.947449e-002[&B IgrBrlens 1.914885e-002]):2.953667e-002[&B IgrBrlens 2.904278e-002],((((34:4.963592e-002[&B IgrBrlens 5.302883e-002],(37:4.803127e-005[&B IgrBrlens 4.666763e-005],38:3.152367e-002[&B IgrBrlens 2.797704e-002]):4.958788e-002[&B IgrBrlens 4.818005e-002]):4.330101e-002[&B IgrBrlens 4.038719e-002],33:3.614998e-004[&B IgrBrlens 3.685005e-004]):7.115393e-003[&B IgrBrlens 7.253187e-003],(36:5.191727e-002[&B IgrBrlens 4.997623e-002],35:2.044163e-002[&B IgrBrlens 2.001614e-002]):7.961069e-002[&B IgrBrlens 7.977345e-002]):4.231159e-002[&B IgrBrlens 4.402000e-002],(39:6.136973e-002[&B IgrBrlens 6.269982e-002],((41:1.851508e-002[&B IgrBrlens 1.880380e-002],40:0.000000e+000[&B IgrBrlens 0.000000e+000]):5.369720e-002[&B IgrBrlens 5.343726e-002],(((42:3.819476e-002[&B IgrBrlens 3.836813e-002],43:3.819476e-002[&B IgrBrlens 3.727119e-002]):4.372971e-002[&B IgrBrlens 4.387395e-002],((48:1.397862e-002[&B IgrBrlens 1.397762e-002],(45:8.846935e-003[&B IgrBrlens 9.304338e-003],47:8.846935e-003[&B IgrBrlens 8.268364e-003]):5.131684e-003[&B IgrBrlens 3.945393e-003]):9.264849e-003[&B IgrBrlens 8.347293e-003],46:2.324347e-002[&B IgrBrlens 2.195381e-002]):5.868100e-002[&B IgrBrlens 5.615257e-002]):1.654773e-002[&B IgrBrlens 1.706605e-002],44:2.256035e-002[&B IgrBrlens 2.311131e-002]):4.965193e-002[&B IgrBrlens 4.800592e-002]):7.672535e-003[&B IgrBrlens 8.651453e-003]):1.124698e-001[&B IgrBrlens 1.151436e-001]):4.551039e-002[&B IgrBrlens 4.608848e-002]):5.190233e-002[&B IgrBrlens 5.250639e-002],(((13:5.593667e-002[&B IgrBrlens 5.809445e-002],((23:2.780228e-004[&B IgrBrlens 2.609679e-004],24:3.730819e-002[&B IgrBrlens 3.675950e-002]):1.297375e-002[&B IgrBrlens 1.480381e-002],22:1.325177e-002[&B IgrBrlens 1.131893e-002]):4.268489e-002[&B IgrBrlens 4.129359e-002]):3.108423e-002[&B IgrBrlens 3.228332e-002],20:0.000000e+000[&B IgrBrlens 0.000000e+000]):3.508992e-002[&B IgrBrlens 3.794553e-002],((25:7.242340e-003[&B IgrBrlens 7.700565e-003],(26:2.144983e-002[&B IgrBrlens 2.191146e-002],27:2.144983e-002[&B IgrBrlens 2.319385e-002]):4.307592e-003[&B IgrBrlens 3.931445e-003]):3.255217e-002[&B IgrBrlens 3.396333e-002],21:3.979451e-002[&B IgrBrlens 4.204872e-002]):2.306804e-002[&B IgrBrlens 2.298414e-002]):6.582357e-002[&B IgrBrlens 6.671430e-002]):1.658622e-002[&B IgrBrlens 1.556547e-002],((((11:9.090897e-002[&B IgrBrlens 8.903121e-002],((12:5.295747e-002[&B IgrBrlens 5.522663e-002],(16:3.881244e-004[&B IgrBrlens 4.174369e-004],17:3.881244e-004[&B IgrBrlens 5.256629e-004]):5.256934e-002[&B IgrBrlens 5.221960e-002]):1.503233e-002[&B IgrBrlens 1.616152e-002],(15:3.363709e-002[&B IgrBrlens 3.586940e-002],14:5.864463e-003[&B IgrBrlens 5.698206e-003]):3.435271e-002[&B IgrBrlens 3.710244e-002]):2.291917e-002[&B IgrBrlens 2.102255e-002]):5.906321e-002[&B IgrBrlens 6.326023e-002],10:0.000000e+000[&B IgrBrlens 0.000000e+000]):2.044218e-003[&B IgrBrlens 1.454702e-003],9:1.520164e-001[&B IgrBrlens 1.542062e-001]):3.178717e-002[&B IgrBrlens 3.696646e-002],(18:7.843610e-002[&B IgrBrlens 7.829287e-002],19:2.844537e-002[&B IgrBrlens 2.936127e-002]):1.053675e-001[&B IgrBrlens 1.087602e-001]):1.040349e-001[&B IgrBrlens 9.742641e-002]):7.253898e-003[&B IgrBrlens 7.000865e-003]):3.884045e-002[&B IgrBrlens 3.761742e-002]):1.522980e-002[&B IgrBrlens 1.467331e-002],(((7:2.876707e-002[&B IgrBrlens 2.917363e-002],(2:9.911598e-003[&B IgrBrlens 9.528379e-003],5:9.911598e-003[&B IgrBrlens 9.430930e-003]):1.885547e-002[&B IgrBrlens 1.887462e-002]):2.802235e-002[&B IgrBrlens 2.850411e-002],4:1.244165e-003[&B IgrBrlens 1.121719e-003]):7.671273e-003[&B IgrBrlens 6.916297e-003],(6:1.300062e-003[&B IgrBrlens 1.390277e-003],3:5.684531e-002[&B IgrBrlens 5.732108e-002]):7.615377e-003[&B IgrBrlens 8.143833e-003]):4.956036e-002[&B IgrBrlens 4.981818e-002]):8.036760e-003[&B IgrBrlens 7.795059e-003],1:1.220578e-001[&B IgrBrlens 1.202146e-001]);
   tree gen.85000 [&B IgrBrlens] = [&R] [&clockrate=2.227797e-002] (((8:1.188690e-001[&B IgrBrlens 1.158443e-001],(((((29:8.539853e-002[&B IgrBrlens 8.334279e-002],((31:9.228061e-003[&B IgrBrlens 8.862200e-003],32:3.150603e-002[&B IgrBrlens 3.149904e-002]):6.791412e-002[&B IgrBrlens 6.774472e-002],30:3.926963e-002[&B IgrBrlens 3.877105e-002]):4.612890e-002[&B IgrBrlens 4.148853e-002]):8.951690e-002[&B IgrBrlens 8.592815e-002],28:7.830645e-003[&B IgrBrlens 7.699707e-003]):5.317771e-002[&B IgrBrlens 5.228851e-002],((33:2.783718e-002[&B IgrBrlens 2.764770e-002],((34:6.962642e-002[&B IgrBrlens 7.438580e-002],(37:8.833889e-003[&B IgrBrlens 8.583089e-003],38:4.670644e-002[&B IgrBrlens 4.145164e-002]):6.079253e-002[&B IgrBrlens 5.906659e-002]):3.152887e-002[&B IgrBrlens 2.940722e-002],(36:5.290255e-002[&B IgrBrlens 5.486477e-002],35:1.503000e-002[&B IgrBrlens 1.471715e-002]):8.612529e-002[&B IgrBrlens 8.708343e-002]):3.807175e-002[&B IgrBrlens 3.781261e-002]):4.332949e-002[&B IgrBrlens 4.507901e-002],(((42:5.202246e-002[&B IgrBrlens 5.369842e-002],((((45:7.658975e-003[&B IgrBrlens 8.020133e-003],48:7.658975e-003[&B IgrBrlens 7.382893e-003]):4.039271e-003[&B IgrBrlens 3.105513e-003],47:1.169825e-002[&B IgrBrlens 1.093320e-002]):1.626908e-002[&B IgrBrlens 1.465785e-002],46:2.796732e-002[&B IgrBrlens 2.641556e-002]):2.106716e-002[&B IgrBrlens 2.155292e-002],43:4.903448e-002[&B IgrBrlens 4.784881e-002]):2.987978e-003[&B IgrBrlens 2.965706e-003]):6.646259e-002[&B IgrBrlens 6.668182e-002],44:2.714537e-002[&B IgrBrlens 2.780831e-002]):1.319603e-001[&B IgrBrlens 1.275857e-001],((41:2.492241e-002[&B IgrBrlens 2.395908e-002],40:2.644438e-003[&B IgrBrlens 2.935284e-003]):9.159252e-002[&B IgrBrlens 9.114913e-002],39:9.423695e-002[&B IgrBrlens 9.627939e-002]):4.259078e-002[&B IgrBrlens 4.142988e-002]):8.360135e-002[&B IgrBrlens 8.622711e-002]):4.553661e-002[&B IgrBrlens 4.611503e-002]):5.688765e-002[&B IgrBrlens 5.412696e-002],(((13:8.962123e-002[&B IgrBrlens 9.029215e-002],((24:6.393586e-002[&B IgrBrlens 6.299555e-002],23:1.937992e-002[&B IgrBrlens 1.877478e-002]):1.271303e-003[&B IgrBrlens 1.231606e-003],22:2.065122e-002[&B IgrBrlens 1.763913e-002]):6.897000e-002[&B IgrBrlens 6.672195e-002]):2.905386e-002[&B IgrBrlens 3.017463e-002],20:1.396862e-002[&B IgrBrlens 1.510538e-002]):2.755483e-002[&B IgrBrlens 2.979724e-002],((26:5.031523e-002[&B IgrBrlens 5.139807e-002],(27:3.722059e-002[&B IgrBrlens 4.024687e-002],25:1.494262e-002[&B IgrBrlens 1.588804e-002]):1.309464e-002[&B IgrBrlens 1.293733e-002]):1.984483e-002[&B IgrBrlens 2.070512e-002],21:4.788209e-002[&B IgrBrlens 4.659025e-002]):2.705832e-002[&B IgrBrlens 2.695990e-002]):7.637255e-002[&B IgrBrlens 7.863805e-002]):5.513477e-002[&B IgrBrlens 5.432400e-002],(((51:4.481382e-002[&B IgrBrlens 4.642213e-002],49:2.253585e-002[&B IgrBrlens 2.145738e-002]):1.009830e-001[&B IgrBrlens 1.005840e-001],50:1.235188e-001[&B IgrBrlens 1.258537e-001]):5.014142e-002[&B IgrBrlens 5.157227e-002],(((9:1.804516e-001[&B IgrBrlens 1.830510e-001],10:0.000000e+000[&B IgrBrlens 0.000000e+000]):1.039398e-003[&B IgrBrlens 7.396542e-004],(11:8.528079e-002[&B IgrBrlens 8.351928e-002],((12:6.012602e-002[&B IgrBrlens 6.270235e-002],(16:4.670043e-004[&B IgrBrlens 7.401274e-004],17:4.670043e-004[&B IgrBrlens 7.621307e-004]):5.965902e-002[&B IgrBrlens 5.926211e-002]):1.656888e-002[&B IgrBrlens 1.781350e-002],(15:4.707326e-002[&B IgrBrlens 5.019726e-002],14:1.365630e-002[&B IgrBrlens 1.326915e-002]):2.962165e-002[&B IgrBrlens 3.199268e-002]):8.585882e-003[&B IgrBrlens 7.875377e-003]):9.621018e-002[&B IgrBrlens 1.030469e-001]):8.907446e-003[&B IgrBrlens 1.035879e-002],(18:1.301097e-001[&B IgrBrlens 1.298721e-001],19:6.995916e-002[&B IgrBrlens 7.221174e-002]):6.028874e-002[&B IgrBrlens 6.222994e-002]):1.548022e-001[&B IgrBrlens 1.449689e-001]):3.278749e-002[&B IgrBrlens 3.164379e-002]):2.381110e-002[&B IgrBrlens 2.306132e-002]):1.268323e-002[&B IgrBrlens 1.294559e-002],(((7:6.189812e-002[&B IgrBrlens 6.277291e-002],(2:1.388057e-002[&B IgrBrlens 1.372318e-002],5:1.388057e-002[&B IgrBrlens 1.463557e-002]):4.801755e-002[&B IgrBrlens 4.806631e-002]):6.137510e-003[&B IgrBrlens 6.243028e-003],4:1.201716e-003[&B IgrBrlens 1.501887e-003]):7.715409e-003[&B IgrBrlens 9.642611e-003],(6:2.106115e-003[&B IgrBrlens 2.252265e-003],3:6.894003e-002[&B IgrBrlens 6.951702e-002]):6.811010e-003[&B IgrBrlens 6.178371e-003]):5.580115e-002[&B IgrBrlens 5.609143e-002]):1.531188e-002[&B IgrBrlens 1.353258e-002],1:1.468641e-001[&B IgrBrlens 1.446463e-001]);
   tree gen.86000 [&B IgrBrlens] = [&R] [&clockrate=2.325365e-002] (((8:1.292731e-001[&B IgrBrlens 1.259837e-001],((((((31:4.724074e-003[&B IgrBrlens 4.200824e-003],32:2.797772e-002[&B IgrBrlens 2.658366e-002]):1.256505e-001[&B IgrBrlens 1.253371e-001],(30:3.838430e-002[&B IgrBrlens 3.789696e-002],29:3.838430e-002[&B IgrBrlens 3.746030e-002]):5.245908e-002[&B IgrBrlens 5.781301e-002]):8.493686e-002[&B IgrBrlens 8.153173e-002],28:1.377894e-003[&B IgrBrlens 1.212989e-003]):2.902963e-002[&B IgrBrlens 2.854422e-002],((((34:3.412121e-002[&B IgrBrlens 3.645359e-002],(37:8.896334e-003[&B IgrBrlens 8.643761e-003],38:4.842753e-002[&B IgrBrlens 4.297909e-002]):2.522487e-002[&B IgrBrlens 2.450872e-002]):8.754805e-002[&B IgrBrlens 8.695215e-002],33:5.401025e-003[&B IgrBrlens 5.364263e-003]):2.740069e-002[&B IgrBrlens 2.555683e-002],(36:5.775249e-002[&B IgrBrlens 5.989460e-002],35:1.822129e-002[&B IgrBrlens 1.690520e-002]):1.308487e-001[&B IgrBrlens 1.323043e-001]):2.721682e-002[&B IgrBrlens 2.831575e-002],(((41:4.103943e-002[&B IgrBrlens 3.945313e-002],40:1.778578e-002[&B IgrBrlens 1.769968e-002]):4.740816e-002[&B IgrBrlens 4.717866e-002],((43:5.430081e-002[&B IgrBrlens 5.298779e-002],(42:4.906677e-002[&B IgrBrlens 5.064750e-002],(((45:8.856479e-003[&B IgrBrlens 9.274105e-003],48:8.856479e-003[&B IgrBrlens 8.677945e-003]):8.322394e-003[&B IgrBrlens 7.129321e-003],47:1.717887e-002[&B IgrBrlens 1.560781e-002]):1.201329e-002[&B IgrBrlens 1.082354e-002],46:2.919216e-002[&B IgrBrlens 2.603130e-002]):1.987460e-002[&B IgrBrlens 2.033287e-002]):5.234042e-003[&B IgrBrlens 4.347593e-003]):4.754378e-002[&B IgrBrlens 4.770060e-002],44:6.504636e-003[&B IgrBrlens 6.289000e-003]):8.194295e-002[&B IgrBrlens 7.922645e-002]):1.991049e-002[&B IgrBrlens 1.936779e-002],39:8.510443e-002[&B IgrBrlens 8.610961e-002]):1.307135e-001[&B IgrBrlens 1.348190e-001]):2.852310e-002[&B IgrBrlens 2.888541e-002]):1.131654e-001[&B IgrBrlens 1.076737e-001],(((13:8.680146e-002[&B IgrBrlens 8.745127e-002],((22:4.750679e-003[&B IgrBrlens 4.057767e-003],23:4.750679e-003[&B IgrBrlens 4.964615e-003]):2.826090e-002[&B IgrBrlens 2.757529e-002],24:7.951887e-002[&B IgrBrlens 7.864677e-002]):5.378988e-002[&B IgrBrlens 5.147237e-002]):3.334626e-002[&B IgrBrlens 3.463261e-002],20:1.085558e-002[&B IgrBrlens 1.173901e-002]):2.842783e-002[&B IgrBrlens 3.074129e-002],(((26:4.504723e-002[&B IgrBrlens 4.601671e-002],27:4.504723e-002[&B IgrBrlens 4.870987e-002]):1.536615e-003[&B IgrBrlens 1.209894e-003],25:2.333020e-002[&B IgrBrlens 2.480631e-002]):3.244824e-002[&B IgrBrlens 3.385489e-002],21:5.577844e-002[&B IgrBrlens 6.007029e-002]):1.838545e-002[&B IgrBrlens 1.831857e-002]):1.042895e-001[&B IgrBrlens 1.086294e-001]):3.668638e-002[&B IgrBrlens 3.614690e-002],((50:9.765133e-002[&B IgrBrlens 9.949722e-002],((((11:1.299011e-001[&B IgrBrlens 1.272179e-001],(((16:4.874570e-004[&B IgrBrlens 7.725416e-004],17:4.874570e-004[&B IgrBrlens 8.482962e-004]):3.917222e-002[&B IgrBrlens 3.891161e-002],12:3.965968e-002[&B IgrBrlens 4.135904e-002]):2.931984e-002[&B IgrBrlens 2.689354e-002],(15:5.053714e-002[&B IgrBrlens 5.345847e-002],14:1.565667e-002[&B IgrBrlens 1.434803e-002]):1.844237e-002[&B IgrBrlens 1.690090e-002]):6.092158e-002[&B IgrBrlens 6.051147e-002]):5.845345e-002[&B IgrBrlens 6.010840e-002],10:0.000000e+000[&B IgrBrlens 0.000000e+000]):1.084919e-003[&B IgrBrlens 7.720477e-004],9:1.894395e-001[&B IgrBrlens 1.921684e-001]):2.805766e-002[&B IgrBrlens 3.072824e-002],(18:7.180387e-002[&B IgrBrlens 7.167276e-002],19:9.019025e-003[&B IgrBrlens 9.309425e-003]):1.456932e-001[&B IgrBrlens 1.503843e-001]):5.920730e-002[&B IgrBrlens 5.544633e-002]):8.594448e-002[&B IgrBrlens 8.839701e-002],(51:7.813068e-002[&B IgrBrlens 8.093471e-002],49:5.487704e-002[&B IgrBrlens 5.586823e-002]):1.287188e-001[&B IgrBrlens 1.282102e-001]):3.154399e-002[&B IgrBrlens 3.044367e-002]):3.040153e-002[&B IgrBrlens 2.944423e-002]):5.661618e-003[&B IgrBrlens 5.900783e-003],((6:9.258203e-003[&B IgrBrlens 9.900660e-003],((7:5.423328e-002[&B IgrBrlens 5.499975e-002],(2:1.740417e-002[&B IgrBrlens 1.720682e-002],5:1.740417e-002[&B IgrBrlens 1.803295e-002]):3.682911e-002[&B IgrBrlens 3.686651e-002]):1.552766e-002[&B IgrBrlens 1.579461e-002],4:0.000000e+000[&B IgrBrlens 0.000000e+000]):9.258203e-003[&B IgrBrlens 1.001521e-002]):4.945107e-005[&B IgrBrlens 3.696155e-005],3:7.906859e-002[&B IgrBrlens 8.013539e-002]):5.586613e-002[&B IgrBrlens 5.615675e-002]):1.016265e-002[&B IgrBrlens 1.121068e-002],1:1.450974e-001[&B IgrBrlens 1.429063e-001]);
   tree gen.87000 [&B IgrBrlens] = [&R] [&clockrate=2.606735e-002] (((8:1.247018e-001[&B IgrBrlens 1.215287e-001],((50:1.942334e-001[&B IgrBrlens 1.979049e-001],49:1.942334e-001[&B IgrBrlens 1.977417e-001]):4.376517e-002[&B IgrBrlens 4.223855e-002],((((((11:1.261854e-001[&B IgrBrlens 1.291603e-001],(((16:5.464396e-004[&B IgrBrlens 8.660196e-004],17:5.464396e-004[&B IgrBrlens 9.509405e-004]):4.391208e-002[&B IgrBrlens 4.286794e-002],12:4.445852e-002[&B IgrBrlens 4.636351e-002]):3.286755e-002[&B IgrBrlens 2.989246e-002],(15:4.487451e-002[&B IgrBrlens 4.746851e-002],14:5.773481e-003[&B IgrBrlens 5.548500e-003]):3.245156e-002[&B IgrBrlens 3.118699e-002]):4.885933e-002[&B IgrBrlens 4.853042e-002]):8.543400e-002[&B IgrBrlens 8.785284e-002],10:4.738575e-004[&B IgrBrlens 3.372055e-004]):3.710068e-003[&B IgrBrlens 2.756108e-003],(18:1.122358e-001[&B IgrBrlens 1.120308e-001],19:4.185394e-002[&B IgrBrlens 4.320157e-002]):1.030937e-001[&B IgrBrlens 1.064131e-001]):2.086792e-003[&B IgrBrlens 2.285418e-003],9:2.174163e-001[&B IgrBrlens 2.205482e-001]):4.481953e-002[&B IgrBrlens 4.197251e-002],51:8.758454e-002[&B IgrBrlens 9.072785e-002]):1.168071e-001[&B IgrBrlens 1.163456e-001],(((((31:7.692463e-003[&B IgrBrlens 7.673275e-003],32:3.375981e-002[&B IgrBrlens 3.207765e-002]):8.141316e-002[&B IgrBrlens 8.121008e-002],(30:2.536968e-002[&B IgrBrlens 2.504757e-002],29:2.536968e-002[&B IgrBrlens 2.475897e-002]):1.942145e-002[&B IgrBrlens 2.140358e-002]):1.510966e-001[&B IgrBrlens 1.450391e-001],28:3.826180e-004[&B IgrBrlens 3.762202e-004]):2.502860e-002[&B IgrBrlens 2.461009e-002],((((34:3.824989e-002[&B IgrBrlens 3.759748e-002],(37:7.309001e-003[&B IgrBrlens 7.096441e-003],38:5.162350e-002[&B IgrBrlens 4.581549e-002]):3.094089e-002[&B IgrBrlens 3.006246e-002]):1.020187e-001[&B IgrBrlens 1.013243e-001],33:9.931797e-003[&B IgrBrlens 9.215422e-003]):2.992893e-002[&B IgrBrlens 3.284818e-002],(((41:4.435574e-002[&B IgrBrlens 4.264126e-002],40:1.828839e-002[&B IgrBrlens 1.819986e-002]):5.479405e-002[&B IgrBrlens 5.452880e-002],((43:6.392674e-002[&B IgrBrlens 6.238097e-002],(42:5.673965e-002[&B IgrBrlens 5.741217e-002],((47:2.185689e-002[&B IgrBrlens 2.382526e-002],48:2.185689e-002[&B IgrBrlens 2.161466e-002]):2.458932e-003[&B IgrBrlens 2.106427e-003],(45:1.291796e-002[&B IgrBrlens 1.175135e-002],46:1.291796e-002[&B IgrBrlens 1.315386e-002]):1.139786e-002[&B IgrBrlens 1.026906e-002]):3.242383e-002[&B IgrBrlens 3.280553e-002]):7.187094e-003[&B IgrBrlens 6.561858e-003]):5.024109e-002[&B IgrBrlens 5.040681e-002],44:7.291701e-003[&B IgrBrlens 9.180235e-003]):9.185809e-002[&B IgrBrlens 8.881289e-002]):1.710840e-002[&B IgrBrlens 1.664208e-002],39:9.019084e-002[&B IgrBrlens 9.125610e-002]):1.243211e-001[&B IgrBrlens 1.182556e-001]):2.195228e-002[&B IgrBrlens 2.283865e-002],(36:1.103668e-001[&B IgrBrlens 1.144604e-001],35:6.605229e-002[&B IgrBrlens 6.678712e-002]):1.260975e-001[&B IgrBrlens 1.275003e-001]):2.876658e-002[&B IgrBrlens 2.760198e-002]):1.027461e-001[&B IgrBrlens 1.022512e-001],(((13:6.464639e-002[&B IgrBrlens 6.513035e-002],((24:6.242873e-002[&B IgrBrlens 6.174406e-002],22:1.029403e-002[&B IgrBrlens 1.075632e-002]):1.884855e-003[&B IgrBrlens 2.080768e-003],23:1.217888e-002[&B IgrBrlens 1.188342e-002]):5.246751e-002[&B IgrBrlens 5.020697e-002]):5.887367e-002[&B IgrBrlens 6.114475e-002],20:1.003509e-003[&B IgrBrlens 9.759235e-004]):4.988809e-002[&B IgrBrlens 5.394798e-002],((25:2.615317e-002[&B IgrBrlens 2.780789e-002],(27:4.711303e-002[&B IgrBrlens 5.094363e-002],26:4.711303e-002[&B IgrBrlens 4.812696e-002]):5.107495e-003[&B IgrBrlens 4.912771e-003]):4.718161e-002[&B IgrBrlens 4.922697e-002],21:7.333478e-002[&B IgrBrlens 6.959064e-002]):1.665785e-002[&B IgrBrlens 1.659727e-002]):7.726575e-002[&B IgrBrlens 8.048102e-002]):1.106591e-002[&B IgrBrlens 1.134746e-002]):5.967428e-002[&B IgrBrlens 6.137716e-002]):1.704003e-002[&B IgrBrlens 1.775986e-002]):2.411378e-002[&B IgrBrlens 2.335447e-002],((3:8.426190e-002[&B IgrBrlens 8.539877e-002],6:6.059851e-003[&B IgrBrlens 6.170854e-003]):1.012659e-002[&B IgrBrlens 8.564039e-003],((7:3.406303e-002[&B IgrBrlens 3.454444e-002],(2:1.682109e-002[&B IgrBrlens 1.626713e-002],5:1.682109e-002[&B IgrBrlens 1.742880e-002]):1.724194e-002[&B IgrBrlens 1.725945e-002]):4.413902e-002[&B IgrBrlens 4.489787e-002],4:0.000000e+000[&B IgrBrlens 0.000000e+000]):1.618644e-002[&B IgrBrlens 1.770279e-002]):5.442713e-002[&B IgrBrlens 5.471026e-002]):1.383862e-002[&B IgrBrlens 1.526573e-002],1:1.626542e-001[&B IgrBrlens 1.601980e-001]);
[truncated: 44,746,365 more chars]
