# Supplementary material for: Diversity and Disparity of Therocephalia: Macroevolutionary Patterns through Two Mass Extinctions
Source: Sci Rep. 2019 Mar 25;9:5063. doi: 10.1038/s41598-019-41628-w (PMC6433905; doi:10.1038/s41598-019-41628-w)
Supplement: Supplementary file 3 — Supplementary Dataset 2 [file 41598_2019_41628_MOESM3_ESM.txt]

#NEXUS
[ID: 0376647132]
[Param: tree]
begin trees;
   translate
       1 Lycosuchus_vanderrieti,
       2 Alopecodon,
       3 Glanosuchus_macrops,
       4 Ictidosaurus_angusticeps,
       5 Pardosuchus,
       6 Pristerognathus_polyodon,
       7 Scylacosaurus,
       8 Scylacosuchus,
       9 Annatherapsidus,
      10 USNM_PAL_412421,
      11 Akidnognathus_parvus,
      12 Euchambersia_mirabilis,
      13 Ophidostoma,
      14 Promoschorhynchus,
      15 Olivierosuchus_parringtoni,
      16 Cerdosuchoides,
      17 Moschorhinus_kitchingi,
      18 Chthonosaurus,
      19 Ichibengops,
      20 Ictidostoma_hemburyi,
      21 Microwhaitsia,
      22 Hofmeyria_atavus,
      23 Mirotenthes_digitipes,
      24 Ictidochampsa_platyceps,
      25 Viatkosuchus_sumini,
      26 Moschowhaitsia_vjuschkovi,
      27 Theriognathus_microps,
      28 Ictidosuchus_primaevus,
      29 Ictidosuchoides_longiceps,
      30 Ictidosuchops_rubidgei,
      31 Regisaurus_jacobi,
      32 Urumchia,
      33 Choerosaurus_dejageri,
      34 Lycideops_longiceps,
      35 Karenites_ornamentatus,
      36 Mupashi,
      37 Tetracynodon_tenuis,
      38 Tetracynodon_darti,
      39 Scaloposaurus_constrictus,
      40 Ericiolacerta_parva,
      41 Silphedosuchus,
      42 Nothogomphodon,
      43 Ordosiodon,
      44 Hazhenia,
      45 Antecosuchus,
      46 Bauria_cynops,
      47 Traversodontoides,
      48 Microgomphodon_oligocynus,
      49 Perplexisaurus,
      50 Gorynychus_masyutinae,
      51 Shiguaignathus;
   tree gen.0 [&B IgrBrlens] = [&R] [&clockrate=2.500000e-003] ((((((8:2.088393e-001[&B IgrBrlens 2.088393e-001],((((((((16:2.673214e-002[&B IgrBrlens 2.673214e-002],17:2.673214e-002[&B IgrBrlens 2.673214e-002]):2.673214e-002[&B IgrBrlens 2.673214e-002],12:5.346429e-002[&B IgrBrlens 5.346429e-002]):2.673214e-002[&B IgrBrlens 2.673214e-002],(14:2.850000e-002[&B IgrBrlens 2.850000e-002],15:3.225000e-002[&B IgrBrlens 3.225000e-002]):4.794643e-002[&B IgrBrlens 4.794643e-002]):2.673214e-002[&B IgrBrlens 2.673214e-002],51:9.017857e-002[&B IgrBrlens 9.017857e-002]):2.673214e-002[&B IgrBrlens 2.673214e-002],11:1.336607e-001[&B IgrBrlens 1.336607e-001]):2.673214e-002[&B IgrBrlens 2.673214e-002],10:1.401429e-001[&B IgrBrlens 1.401429e-001]):2.673214e-002[&B IgrBrlens 2.673214e-002],9:1.871250e-001[&B IgrBrlens 1.871250e-001]):2.673214e-002[&B IgrBrlens 2.673214e-002],26:1.971071e-001[&B IgrBrlens 1.971071e-001]):2.673214e-002[&B IgrBrlens 2.673214e-002]):6.329708e-002[&B IgrBrlens 6.329708e-002],((((25:3.944444e-002[&B IgrBrlens 3.944444e-002],24:5.244444e-002[&B IgrBrlens 5.244444e-002]):1.924192e-001[&B IgrBrlens 1.924192e-001],((18:4.350000e-002[&B IgrBrlens 4.350000e-002],19:3.675000e-002[&B IgrBrlens 3.675000e-002]):1.900227e-001[&B IgrBrlens 1.900227e-001],((((((((((((43:2.819048e-002[&B IgrBrlens 2.819048e-002],44:1.794048e-002[&B IgrBrlens 1.794048e-002]):1.794048e-002[&B IgrBrlens 1.794048e-002],42:4.613095e-002[&B IgrBrlens 4.613095e-002]):2.423268e-002[&B IgrBrlens 2.423268e-002],(((45:1.759091e-002[&B IgrBrlens 1.759091e-002],46:1.759091e-002[&B IgrBrlens 1.759091e-002]):1.759091e-002[&B IgrBrlens 1.759091e-002],48:3.518182e-002[&B IgrBrlens 3.518182e-002]):1.759091e-002[&B IgrBrlens 1.759091e-002],47:5.277273e-002[&B IgrBrlens 5.277273e-002]):1.759091e-002[&B IgrBrlens 1.759091e-002]):1.759091e-002[&B IgrBrlens 1.759091e-002],(40:1.969737e-002[&B IgrBrlens 1.969737e-002],41:2.219737e-002[&B IgrBrlens 2.219737e-002]):5.550718e-002[&B IgrBrlens 5.550718e-002]):1.759091e-002[&B IgrBrlens 1.759091e-002],39:9.279545e-002[&B IgrBrlens 9.279545e-002]):1.759091e-002[&B IgrBrlens 1.759091e-002],(37:2.176471e-002[&B IgrBrlens 2.176471e-002],38:2.601471e-002[&B IgrBrlens 2.601471e-002]):8.437166e-002[&B IgrBrlens 8.437166e-002]):1.759091e-002[&B IgrBrlens 1.759091e-002],33:1.112273e-001[&B IgrBrlens 1.112273e-001]):1.759091e-002[&B IgrBrlens 1.759091e-002],34:1.413182e-001[&B IgrBrlens 1.413182e-001]):1.759091e-002[&B IgrBrlens 1.759091e-002],(35:2.642857e-002[&B IgrBrlens 2.642857e-002],36:3.067857e-002[&B IgrBrlens 3.067857e-002]):1.324805e-001[&B IgrBrlens 1.324805e-001]):1.759091e-002[&B IgrBrlens 1.759091e-002],32:1.832500e-001[&B IgrBrlens 1.832500e-001]):1.759091e-002[&B IgrBrlens 1.759091e-002],31:1.983409e-001[&B IgrBrlens 1.983409e-001]):1.759091e-002[&B IgrBrlens 1.759091e-002],((30:3.083333e-002[&B IgrBrlens 3.083333e-002],29:3.083333e-002[&B IgrBrlens 3.083333e-002]):3.083333e-002[&B IgrBrlens 3.083333e-002],28:4.291667e-002[&B IgrBrlens 4.291667e-002]):1.500152e-001[&B IgrBrlens 1.500152e-001]):1.759091e-002[&B IgrBrlens 1.759091e-002]):1.759091e-002[&B IgrBrlens 1.759091e-002]):1.759091e-002[&B IgrBrlens 1.759091e-002],13:2.574545e-001[&B IgrBrlens 2.574545e-001]):1.759091e-002[&B IgrBrlens 1.759091e-002],(21:1.442500e-001[&B IgrBrlens 1.442500e-001],(((20:3.512500e-002[&B IgrBrlens 3.512500e-002],23:4.687500e-002[&B IgrBrlens 4.687500e-002]):3.512500e-002[&B IgrBrlens 3.512500e-002],22:8.200000e-002[&B IgrBrlens 8.200000e-002]):3.512500e-002[&B IgrBrlens 3.512500e-002],27:1.116250e-001[&B IgrBrlens 1.116250e-001]):3.512500e-002[&B IgrBrlens 3.512500e-002]):1.227955e-001[&B IgrBrlens 1.227955e-001]):1.759091e-002[&B IgrBrlens 1.759091e-002]):1.759091e-002[&B IgrBrlens 1.759091e-002],50:3.022273e-001[&B IgrBrlens 3.022273e-001]):1.759091e-002[&B IgrBrlens 1.759091e-002],49:3.198182e-001[&B IgrBrlens 3.198182e-001]):1.759091e-002[&B IgrBrlens 1.759091e-002],((3:9.125000e-002[&B IgrBrlens 9.125000e-002],6:8.375000e-002[&B IgrBrlens 8.375000e-002]):1.370833e-001[&B IgrBrlens 1.370833e-001],(((2:5.708333e-002[&B IgrBrlens 5.708333e-002],5:5.708333e-002[&B IgrBrlens 5.708333e-002]):5.708333e-002[&B IgrBrlens 5.708333e-002],4:1.066667e-001[&B IgrBrlens 1.066667e-001]):5.708333e-002[&B IgrBrlens 5.708333e-002],7:1.712500e-001[&B IgrBrlens 1.712500e-001]):5.708333e-002[&B IgrBrlens 5.708333e-002]):9.657576e-002[&B IgrBrlens 9.657576e-002]):1.759091e-002[&B IgrBrlens 1.759091e-002],1:3.425000e-001[&B IgrBrlens 3.425000e-001]);
   tree gen.1000 [&B IgrBrlens] = [&R] [&clockrate=3.030801e-002] ((((((((((((((((42:4.787694e-001[&B IgrBrlens 4.787694e-001],(43:2.608967e-001[&B IgrBrlens 2.374531e-001],44:1.366339e-001[&B IgrBrlens 1.366339e-001]):2.178727e-001[&B IgrBrlens 2.178024e-001]):2.088675e-001[&B IgrBrlens 2.088675e-001],((45:2.694735e-001[&B IgrBrlens 2.629160e-001],46:2.694735e-001[&B IgrBrlens 2.694735e-001]):5.640787e-002[&B IgrBrlens 6.088123e-002],(47:1.829293e-001[&B IgrBrlens 1.641348e-001],48:1.829293e-001[&B IgrBrlens 1.829293e-001]):1.429521e-001[&B IgrBrlens 1.429521e-001]):3.617555e-001[&B IgrBrlens 3.458318e-001]):3.914180e-001[&B IgrBrlens 3.914180e-001],(40:0.000000e+000[&B IgrBrlens 0.000000e+000],41:3.030801e-002[&B IgrBrlens 3.030801e-002]):9.244841e-001[&B IgrBrlens 1.025155e+000]):1.336186e-001[&B IgrBrlens 1.336186e-001],39:1.058103e+000[&B IgrBrlens 1.069393e+000]):2.912809e-001[&B IgrBrlens 2.976895e-001],(37:2.444710e-002[&B IgrBrlens 2.444710e-002],38:7.597072e-002[&B IgrBrlens 8.120074e-002]):1.273413e+000[&B IgrBrlens 1.273413e+000]):2.188027e-001[&B IgrBrlens 2.241769e-001],33:1.365123e+000[&B IgrBrlens 1.365123e+000]):1.105515e-001[&B IgrBrlens 1.074928e-001],34:1.627214e+000[&B IgrBrlens 1.535336e+000]):2.162519e-001[&B IgrBrlens 2.162519e-001],(35:1.112990e-001[&B IgrBrlens 1.077229e-001],36:1.628226e-001[&B IgrBrlens 1.493727e-001]):1.732167e+000[&B IgrBrlens 1.732167e+000]):8.954628e-002[&B IgrBrlens 8.999658e-002],32:2.014844e+000[&B IgrBrlens 2.000918e+000]):3.573356e-001[&B IgrBrlens 3.573356e-001],31:2.341871e+000[&B IgrBrlens 2.089131e+000]):1.595643e-001[&B IgrBrlens 1.595643e-001],((28:0.000000e+000[&B IgrBrlens 0.000000e+000],30:2.273101e-001[&B IgrBrlens 2.371281e-001]):5.478373e-001[&B IgrBrlens 5.911264e-001],29:7.751473e-001[&B IgrBrlens 7.751473e-001]):1.674765e+000[&B IgrBrlens 1.683570e+000]):8.844499e-001[&B IgrBrlens 8.965556e-001],(((((((((16:7.786870e-002[&B IgrBrlens 7.786870e-002],17:7.786870e-002[&B IgrBrlens 7.786870e-002]):2.512170e-001[&B IgrBrlens 2.512170e-001],12:3.290857e-001[&B IgrBrlens 3.029031e-001]):2.525565e-001[&B IgrBrlens 2.448338e-001],(14:1.704011e-001[&B IgrBrlens 1.704011e-001],15:2.158631e-001[&B IgrBrlens 2.366242e-001]):3.657791e-001[&B IgrBrlens 3.657791e-001]):2.632825e-001[&B IgrBrlens 2.632825e-001],51:6.418610e-001[&B IgrBrlens 6.575555e-001]):8.673509e-002[&B IgrBrlens 8.682072e-002],11:9.316597e-001[&B IgrBrlens 9.654237e-001]):4.226091e-001[&B IgrBrlens 4.226091e-001],10:1.108774e+000[&B IgrBrlens 1.168617e+000]):1.806231e-001[&B IgrBrlens 1.973331e-001],9:1.534892e+000[&B IgrBrlens 1.534892e+000]):1.905152e-001[&B IgrBrlens 1.905152e-001],(8:6.537597e-001[&B IgrBrlens 6.523275e-001],(18:4.607292e-001[&B IgrBrlens 4.505335e-001],19:3.788976e-001[&B IgrBrlens 4.031989e-001]):5.779422e-001[&B IgrBrlens 6.150095e-001]):6.867358e-001[&B IgrBrlens 6.867358e-001]):1.170920e+000[&B IgrBrlens 1.274328e+000],((13:1.250585e+000[&B IgrBrlens 1.263334e+000],((20:3.738478e-001[&B IgrBrlens 3.277873e-001],23:5.162955e-001[&B IgrBrlens 4.754373e-001]):5.392490e-001[&B IgrBrlens 5.098132e-001],22:1.055544e+000[&B IgrBrlens 1.008177e+000]):1.950402e-001[&B IgrBrlens 2.041289e-001]):2.662308e-001[&B IgrBrlens 2.597967e-001],((24:7.872627e-001[&B IgrBrlens 7.872627e-001],(25:1.511074e-001[&B IgrBrlens 1.511074e-001],(26:1.483811e-001[&B IgrBrlens 1.483811e-001],27:1.483811e-001[&B IgrBrlens 1.647228e-001]):3.303429e-002[&B IgrBrlens 3.181075e-002]):4.785536e-001[&B IgrBrlens 5.074865e-001]):5.485749e-001[&B IgrBrlens 5.873834e-001],21:1.178236e+000[&B IgrBrlens 1.105399e+000]):2.415939e-001[&B IgrBrlens 2.610326e-001]):1.243126e+000[&B IgrBrlens 1.243126e+000]):4.895587e-001[&B IgrBrlens 4.895587e-001]):2.003194e-001[&B IgrBrlens 2.003194e-001],50:3.352833e+000[&B IgrBrlens 3.352833e+000]):1.429294e-001[&B IgrBrlens 1.429294e-001],49:3.495763e+000[&B IgrBrlens 3.286089e+000]):2.685209e-001[&B IgrBrlens 2.790599e-001],((6:0.000000e+000[&B IgrBrlens 0.000000e+000],3:9.092402e-002[&B IgrBrlens 8.955359e-002]):2.596384e+000[&B IgrBrlens 2.582940e+000],((4:0.000000e+000[&B IgrBrlens 0.000000e+000],7:9.092402e-002[&B IgrBrlens 8.433374e-002]):1.132976e+000[&B IgrBrlens 1.132976e+000],(2:3.404867e-001[&B IgrBrlens 3.404867e-001],5:3.404867e-001[&B IgrBrlens 3.228063e-001]):8.834134e-001[&B IgrBrlens 8.834134e-001]):1.463408e+000[&B IgrBrlens 1.515674e+000]):9.254358e-001[&B IgrBrlens 9.254358e-001]):1.602015e-001[&B IgrBrlens 1.718597e-001],1:3.772945e+000[&B IgrBrlens 3.874460e+000]);
   tree gen.2000 [&B IgrBrlens] = [&R] [&clockrate=4.116312e-002] (((((((8:2.109119e+000[&B IgrBrlens 1.864229e+000],(((((((16:2.153670e-002[&B IgrBrlens 2.283278e-002],17:2.153670e-002[&B IgrBrlens 2.368126e-002]):6.058156e-001[&B IgrBrlens 7.308245e-001],12:6.273523e-001[&B IgrBrlens 6.689672e-001]):3.412895e-001[&B IgrBrlens 3.761021e-001],(14:6.560534e-001[&B IgrBrlens 6.482725e-001],15:7.177981e-001[&B IgrBrlens 7.285820e-001]):2.508437e-001[&B IgrBrlens 2.406179e-001]):3.734780e-001[&B IgrBrlens 3.552412e-001],51:1.066327e+000[&B IgrBrlens 1.048594e+000]):4.029226e-001[&B IgrBrlens 4.384843e-001],11:1.745042e+000[&B IgrBrlens 1.745042e+000]):4.331218e-001[&B IgrBrlens 4.882658e-001],10:1.844743e+000[&B IgrBrlens 1.800910e+000]):3.154289e-001[&B IgrBrlens 3.435662e-001],9:2.493593e+000[&B IgrBrlens 2.412665e+000]):1.382978e-001[&B IgrBrlens 1.278066e-001]):1.248686e+000[&B IgrBrlens 1.248686e+000],((18:1.509460e-001[&B IgrBrlens 1.629942e-001],19:3.980560e-002[&B IgrBrlens 4.088407e-002]):2.283212e+000[&B IgrBrlens 2.229587e+000],(((24:3.342866e-001[&B IgrBrlens 3.342866e-001],13:2.519604e-001[&B IgrBrlens 2.240304e-001]):1.069080e+000[&B IgrBrlens 1.069080e+000],((20:3.675373e-001[&B IgrBrlens 3.675373e-001],23:5.610040e-001[&B IgrBrlens 5.314171e-001]):4.164432e-001[&B IgrBrlens 4.164432e-001],22:9.774472e-001[&B IgrBrlens 8.938654e-001]):3.435936e-001[&B IgrBrlens 3.188658e-001]):5.906399e-001[&B IgrBrlens 5.975975e-001],(((25:3.660116e-001[&B IgrBrlens 3.965730e-001],27:4.071747e-001[&B IgrBrlens 4.579415e-001]):2.990308e-001[&B IgrBrlens 2.965920e-001],26:7.062054e-001[&B IgrBrlens 6.568262e-001]):4.700486e-001[&B IgrBrlens 4.700486e-001],21:1.135091e+000[&B IgrBrlens 1.071921e+000]):6.448677e-001[&B IgrBrlens 7.596341e-001]):3.372436e-001[&B IgrBrlens 3.958308e-001]):1.446419e+000[&B IgrBrlens 1.446959e+000]):4.356570e-001[&B IgrBrlens 4.397576e-001],(((((((((((42:8.206255e-001[&B IgrBrlens 8.230555e-001],((48:2.516069e-001[&B IgrBrlens 2.733005e-001],(47:6.899689e-002[&B IgrBrlens 6.899689e-002],45:6.899689e-002[&B IgrBrlens 6.341195e-002]):1.826100e-001[&B IgrBrlens 1.826100e-001]):1.013371e-001[&B IgrBrlens 1.001651e-001],46:3.529439e-001[&B IgrBrlens 3.713021e-001]):4.676816e-001[&B IgrBrlens 4.582128e-001]):2.323787e-001[&B IgrBrlens 2.334897e-001],(43:3.237745e-001[&B IgrBrlens 2.967968e-001],44:1.550057e-001[&B IgrBrlens 1.319075e-001]):7.292297e-001[&B IgrBrlens 6.569179e-001]):2.955215e-001[&B IgrBrlens 2.865026e-001],(40:0.000000e+000[&B IgrBrlens 0.000000e+000],41:4.116312e-002[&B IgrBrlens 4.265126e-002]):1.138594e+000[&B IgrBrlens 1.090453e+000]):1.655190e-001[&B IgrBrlens 1.909603e-001],39:1.304113e+000[&B IgrBrlens 1.355457e+000]):5.104720e-001[&B IgrBrlens 5.398747e-001],(37:0.000000e+000[&B IgrBrlens 0.000000e+000],38:6.997731e-002[&B IgrBrlens 7.152581e-002]):1.744607e+000[&B IgrBrlens 1.664573e+000]):3.051014e-001[&B IgrBrlens 2.986585e-001],33:1.843893e+000[&B IgrBrlens 1.947413e+000]):6.014025e-002[&B IgrBrlens 5.781832e-002],34:2.109849e+000[&B IgrBrlens 2.105124e+000]):2.962796e-001[&B IgrBrlens 2.936862e-001],(35:1.122684e-001[&B IgrBrlens 1.108230e-001],36:1.822457e-001[&B IgrBrlens 1.814661e-001]):2.293860e+000[&B IgrBrlens 2.171315e+000]):3.392126e-001[&B IgrBrlens 3.203631e-001],32:2.856482e+000[&B IgrBrlens 2.434507e+000]):7.478331e-002[&B IgrBrlens 6.472265e-002],31:2.890102e+000[&B IgrBrlens 3.396552e+000]):1.789689e-001[&B IgrBrlens 1.536366e-001],(29:1.046064e+000[&B IgrBrlens 1.117088e+000],(30:5.726196e-001[&B IgrBrlens 5.634011e-001],28:2.638962e-001[&B IgrBrlens 2.638962e-001]):4.734447e-001[&B IgrBrlens 4.734447e-001]):1.953029e+000[&B IgrBrlens 1.918510e+000]):1.247164e+000[&B IgrBrlens 1.359229e+000]):4.517471e-001[&B IgrBrlens 4.367590e-001],50:4.451025e+000[&B IgrBrlens 4.380272e+000]):1.438510e-002[&B IgrBrlens 1.485461e-002],49:4.465410e+000[&B IgrBrlens 4.417586e+000]):2.809225e-001[&B IgrBrlens 3.080353e-001],(((7:1.456432e-001[&B IgrBrlens 1.435874e-001],4:2.215387e-002[&B IgrBrlens 2.052692e-002]):1.391107e+000[&B IgrBrlens 1.288946e+000],(2:2.395716e-001[&B IgrBrlens 2.295463e-001],5:2.395716e-001[&B IgrBrlens 2.480850e-001]):1.297179e+000[&B IgrBrlens 1.205638e+000]):1.844539e+000[&B IgrBrlens 2.147211e+000],(6:0.000000e+000[&B IgrBrlens 0.000000e+000],3:1.234894e-001[&B IgrBrlens 1.049203e-001]):3.257800e+000[&B IgrBrlens 3.257800e+000]):1.159228e+000[&B IgrBrlens 1.166920e+000]):2.264472e-001[&B IgrBrlens 2.660426e-001],1:4.766965e+000[&B IgrBrlens 4.766965e+000]);
   tree gen.3000 [&B IgrBrlens] = [&R] [&clockrate=2.964712e-001] (((((((((((((((((43:2.062500e+000[&B IgrBrlens 1.877549e+000],44:8.469683e-001[&B IgrBrlens 9.090974e-001]):1.805672e+000[&B IgrBrlens 1.803033e+000],42:3.868172e+000[&B IgrBrlens 3.608102e+000]):1.249314e+000[&B IgrBrlens 1.097951e+000],(47:4.698457e+000[&B IgrBrlens 4.638840e+000],((45:1.220658e+000[&B IgrBrlens 1.313088e+000],48:1.220658e+000[&B IgrBrlens 1.287122e+000]):2.150510e-001[&B IgrBrlens 2.210476e-001],46:1.435709e+000[&B IgrBrlens 1.396777e+000]):3.262749e+000[&B IgrBrlens 3.114287e+000]):4.190290e-001[&B IgrBrlens 4.881348e-001]):4.426202e+000[&B IgrBrlens 4.361427e+000],(40:0.000000e+000[&B IgrBrlens 0.000000e+000],41:2.964712e-001[&B IgrBrlens 3.342631e-001]):8.031685e+000[&B IgrBrlens 8.873794e+000]):1.142122e+000[&B IgrBrlens 1.150698e+000],39:9.173807e+000[&B IgrBrlens 1.021588e+001]):1.378430e+000[&B IgrBrlens 1.604380e+000],(37:0.000000e+000[&B IgrBrlens 0.000000e+000],38:5.040011e-001[&B IgrBrlens 5.005586e-001]):1.004824e+001[&B IgrBrlens 9.172896e+000]):5.844990e-001[&B IgrBrlens 6.724707e-001],33:9.150379e+000[&B IgrBrlens 1.011750e+001]):4.750256e+000[&B IgrBrlens 4.382177e+000],34:1.538299e+001[&B IgrBrlens 1.454569e+001]):1.272892e+000[&B IgrBrlens 1.287270e+000],(35:5.894005e+000[&B IgrBrlens 6.030903e+000],36:6.398006e+000[&B IgrBrlens 5.861857e+000]):1.076188e+001[&B IgrBrlens 1.178883e+001]):1.258055e+000[&B IgrBrlens 1.400286e+000],32:1.871441e+001[&B IgrBrlens 1.845356e+001]):3.179638e+000[&B IgrBrlens 3.114020e+000],31:2.159758e+001[&B IgrBrlens 2.175887e+001]):6.183883e-001[&B IgrBrlens 7.491923e-001],(29:5.831972e+000[&B IgrBrlens 5.725467e+000],(30:5.279336e+000[&B IgrBrlens 5.640078e+000],28:3.055802e+000[&B IgrBrlens 3.148348e+000]):5.526363e-001[&B IgrBrlens 4.781218e-001]):1.587999e+001[&B IgrBrlens 1.638359e+001]):1.134546e+001[&B IgrBrlens 1.128520e+001],((((18:4.297295e+000[&B IgrBrlens 4.389740e+000],19:3.496823e+000[&B IgrBrlens 3.232185e+000]):1.577812e+001[&B IgrBrlens 1.478669e+001],8:1.631023e+001[&B IgrBrlens 1.796704e+001]):6.134525e+000[&B IgrBrlens 6.132194e+000],(((((((16:8.159364e-002[&B IgrBrlens 8.803265e-002],17:8.159364e-002[&B IgrBrlens 7.861968e-002]):5.356017e+000[&B IgrBrlens 5.740780e+000],12:5.437611e+000[&B IgrBrlens 5.940335e+000]):2.703125e+000[&B IgrBrlens 2.529601e+000],(14:1.067909e+000[&B IgrBrlens 9.966016e-001],15:1.512616e+000[&B IgrBrlens 1.486126e+000]):6.628120e+000[&B IgrBrlens 6.185540e+000]):2.066021e+000[&B IgrBrlens 2.105549e+000],51:8.220400e+000[&B IgrBrlens 7.848367e+000]):3.130034e+000[&B IgrBrlens 3.158150e+000],11:1.333679e+001[&B IgrBrlens 1.364429e+001]):5.078274e+000[&B IgrBrlens 5.461778e+000],10:1.601365e+001[&B IgrBrlens 1.620558e+001]):1.216528e+000[&B IgrBrlens 1.237028e+000],9:1.963159e+001[&B IgrBrlens 1.964443e+001]):6.578344e+000[&B IgrBrlens 6.135116e+000]):4.502153e+000[&B IgrBrlens 4.279150e+000],((((20:1.956852e+000[&B IgrBrlens 1.964645e+000],23:3.350266e+000[&B IgrBrlens 2.993631e+000]):3.805376e+000[&B IgrBrlens 4.144031e+000],22:7.155642e+000[&B IgrBrlens 6.284694e+000]):2.672687e+000[&B IgrBrlens 2.592459e+000],(24:7.127909e+000[&B IgrBrlens 7.214976e+000],13:6.534967e+000[&B IgrBrlens 7.051694e+000]):3.293362e+000[&B IgrBrlens 3.401411e+000]):4.656251e+000[&B IgrBrlens 4.846264e+000],((25:6.619827e+000[&B IgrBrlens 7.274402e+000],(27:6.016592e+000[&B IgrBrlens 5.808846e+000],26:6.016592e+000[&B IgrBrlens 6.189208e+000]):8.997070e-001[&B IgrBrlens 8.471029e-001]):1.247258e+000[&B IgrBrlens 1.406823e+000],21:7.867086e+000[&B IgrBrlens 8.134866e+000]):5.668786e+000[&B IgrBrlens 6.312111e+000]):1.489339e+001[&B IgrBrlens 1.485896e+001]):2.849336e+000[&B IgrBrlens 2.983883e+000]):9.847023e-001[&B IgrBrlens 9.370760e-001],50:3.226330e+001[&B IgrBrlens 3.105804e+001]):1.618195e+000[&B IgrBrlens 1.832667e+000],49:3.388149e+001[&B IgrBrlens 3.450350e+001]):3.614192e+000[&B IgrBrlens 4.196820e+000],((3:8.894137e-001[&B IgrBrlens 9.436826e-001],6:0.000000e+000[&B IgrBrlens 0.000000e+000]):1.931293e+001[&B IgrBrlens 1.839118e+001],((7:3.552537e+000[&B IgrBrlens 3.414063e+000],4:2.663123e+000[&B IgrBrlens 2.595273e+000]):1.471731e+001[&B IgrBrlens 1.434235e+001],(2:3.833282e+000[&B IgrBrlens 3.248703e+000],5:3.833282e+000[&B IgrBrlens 3.707542e+000]):1.443656e+001[&B IgrBrlens 1.412507e+001]):1.932497e+000[&B IgrBrlens 2.021964e+000]):1.581099e+001[&B IgrBrlens 1.708223e+001]):1.789274e-001[&B IgrBrlens 1.625469e-001],1:3.619226e+001[&B IgrBrlens 3.420427e+001]);
   tree gen.4000 [&B IgrBrlens] = [&R] [&clockrate=5.697966e-002] ((((((8:4.294468e+000[&B IgrBrlens 4.470852e+000],(((((((16:5.733436e-002[&B IgrBrlens 6.433106e-002],17:5.733436e-002[&B IgrBrlens 6.181985e-002]):8.123147e-001[&B IgrBrlens 9.059882e-001],12:8.696490e-001[&B IgrBrlens 9.581010e-001]):4.191397e-001[&B IgrBrlens 4.867874e-001],(14:9.321820e-002[&B IgrBrlens 8.774605e-002],15:1.786877e-001[&B IgrBrlens 2.068405e-001]):1.110101e+000[&B IgrBrlens 1.044935e+000]):4.451300e-001[&B IgrBrlens 4.379838e-001],51:1.352155e+000[&B IgrBrlens 1.236587e+000]):6.843778e-001[&B IgrBrlens 7.288994e-001],11:2.418297e+000[&B IgrBrlens 2.506359e+000]):5.481023e-001[&B IgrBrlens 6.178854e-001],10:2.504864e+000[&B IgrBrlens 2.359130e+000]):4.367438e-001[&B IgrBrlens 4.429250e-001],9:3.403143e+000[&B IgrBrlens 3.292695e+000]):1.614967e+000[&B IgrBrlens 1.529370e+000]):9.605965e-001[&B IgrBrlens 8.728761e-001],((((((((((((42:9.135612e-001[&B IgrBrlens 9.998239e-001],((48:3.242249e-001[&B IgrBrlens 3.647052e-001],46:3.242249e-001[&B IgrBrlens 3.875451e-001]):1.146678e-001[&B IgrBrlens 1.133416e-001],(47:2.000552e-001[&B IgrBrlens 1.930831e-001],45:2.000552e-001[&B IgrBrlens 1.993079e-001]):2.388375e-001[&B IgrBrlens 2.564827e-001]):4.746685e-001[&B IgrBrlens 4.522703e-001]):5.393766e-001[&B IgrBrlens 5.323681e-001],(43:5.950621e-001[&B IgrBrlens 5.817959e-001],44:3.614455e-001[&B IgrBrlens 3.613348e-001]):8.578756e-001[&B IgrBrlens 9.144824e-001]):3.903861e-001[&B IgrBrlens 3.974661e-001],(40:0.000000e+000[&B IgrBrlens 0.000000e+000],41:5.697966e-002[&B IgrBrlens 5.562252e-002]):1.552728e+000[&B IgrBrlens 1.467556e+000]):2.097987e-001[&B IgrBrlens 2.411037e-001],39:1.762526e+000[&B IgrBrlens 1.765870e+000]):6.826212e-001[&B IgrBrlens 7.219395e-001],(37:0.000000e+000[&B IgrBrlens 0.000000e+000],38:9.686543e-002[&B IgrBrlens 9.900892e-002]):2.348282e+000[&B IgrBrlens 2.435963e+000]):4.325290e-001[&B IgrBrlens 4.009884e-001],33:2.495913e+000[&B IgrBrlens 2.636038e+000]):1.309593e-001[&B IgrBrlens 1.356150e-001],34:2.911770e+000[&B IgrBrlens 2.477294e+000]):4.918605e-001[&B IgrBrlens 4.377569e-001],(35:1.817819e-001[&B IgrBrlens 1.794417e-001],36:2.786473e-001[&B IgrBrlens 2.653555e-001]):3.221849e+000[&B IgrBrlens 3.012435e+000]):3.267012e-001[&B IgrBrlens 3.045601e-001],32:3.884177e+000[&B IgrBrlens 3.293916e+000]):7.741800e-002[&B IgrBrlens 6.234961e-002],31:3.904615e+000[&B IgrBrlens 4.588845e+000]):3.769436e-001[&B IgrBrlens 3.164391e-001],((30:5.396017e-001[&B IgrBrlens 5.121050e-001],28:1.122542e-001[&B IgrBrlens 1.015280e-001]):8.924612e-001[&B IgrBrlens 8.144076e-001],29:1.432063e+000[&B IgrBrlens 1.488767e+000]):2.752631e+000[&B IgrBrlens 2.728676e+000]):1.113258e+000[&B IgrBrlens 1.256733e+000],((((((27:5.128613e-001[&B IgrBrlens 5.925358e-001],26:5.128613e-001[&B IgrBrlens 4.712008e-001]):4.040721e-001[&B IgrBrlens 4.222521e-001],25:8.599538e-001[&B IgrBrlens 8.924577e-001]):2.204249e-001[&B IgrBrlens 2.262485e-001],21:1.080379e+000[&B IgrBrlens 1.003384e+000]):9.525131e-001[&B IgrBrlens 8.942822e-001],13:2.215227e+000[&B IgrBrlens 2.060569e+000]):3.225590e-001[&B IgrBrlens 2.999682e-001],(((20:8.163804e-001[&B IgrBrlens 8.293150e-001],23:1.084185e+000[&B IgrBrlens 9.143118e-001]):2.512756e-001[&B IgrBrlens 2.553434e-001],22:1.335460e+000[&B IgrBrlens 1.347736e+000]):3.269609e-001[&B IgrBrlens 3.110373e-001],24:1.776381e+000[&B IgrBrlens 1.737864e+000]):8.753645e-001[&B IgrBrlens 9.777776e-001]):1.958529e+000[&B IgrBrlens 2.198957e+000],(18:2.737012e+000[&B IgrBrlens 2.807254e+000],19:2.583167e+000[&B IgrBrlens 2.720963e+000]):2.015712e+000[&B IgrBrlens 2.123237e+000]):6.420937e-001[&B IgrBrlens 6.561490e-001]):5.838887e-001[&B IgrBrlens 6.961493e-001]):5.637215e-001[&B IgrBrlens 5.418806e-001],50:6.103684e+000[&B IgrBrlens 6.023254e+000]):1.869931e-002[&B IgrBrlens 2.233690e-002],49:6.122383e+000[&B IgrBrlens 5.760312e+000]):4.329698e-001[&B IgrBrlens 4.548106e-001],(((7:1.709390e-001[&B IgrBrlens 1.579067e-001],4:0.000000e+000[&B IgrBrlens 0.000000e+000]):1.948042e+000[&B IgrBrlens 1.804981e+000],(2:2.842410e-001[&B IgrBrlens 2.580484e-001],5:2.842410e-001[&B IgrBrlens 3.090449e-001]):1.834740e+000[&B IgrBrlens 1.705264e+000]):2.513075e+000[&B IgrBrlens 2.948330e+000],(6:0.000000e+000[&B IgrBrlens 0.000000e+000],3:1.709390e-001[&B IgrBrlens 1.517059e-001]):4.461117e+000[&B IgrBrlens 4.222203e+000]):1.638398e+000[&B IgrBrlens 1.649270e+000]):2.105720e-001[&B IgrBrlens 2.553562e-001],1:6.481027e+000[&B IgrBrlens 6.267217e+000]);
   tree gen.5000 [&B IgrBrlens] = [&R] [&clockrate=5.777271e-002] (((((((((((((((42:1.369835e+000[&B IgrBrlens 1.368708e+000],(((46:2.303419e-001[&B IgrBrlens 2.753270e-001],48:2.303419e-001[&B IgrBrlens 2.422389e-001]):9.412316e-002[&B IgrBrlens 9.395827e-002],(47:1.176028e-001[&B IgrBrlens 1.069938e-001],45:1.176028e-001[&B IgrBrlens 1.171635e-001]):2.068622e-001[&B IgrBrlens 2.221451e-001]):8.546368e-001[&B IgrBrlens 8.143092e-001],(43:4.895657e-001[&B IgrBrlens 4.921015e-001],44:2.526976e-001[&B IgrBrlens 2.526202e-001]):6.895361e-001[&B IgrBrlens 7.414146e-001]):1.907327e-001[&B IgrBrlens 2.049191e-001]):3.966615e-001[&B IgrBrlens 3.734585e-001],(40:2.426876e-001[&B IgrBrlens 2.293756e-001],41:3.004603e-001[&B IgrBrlens 3.048746e-001]):1.229168e+000[&B IgrBrlens 1.161745e+000]):1.786928e-001[&B IgrBrlens 2.102912e-001],39:1.650548e+000[&B IgrBrlens 1.692558e+000]):7.200144e-001[&B IgrBrlens 7.725585e-001],(37:0.000000e+000[&B IgrBrlens 0.000000e+000],38:9.821361e-002[&B IgrBrlens 8.956833e-002]):2.272349e+000[&B IgrBrlens 2.357195e+000]):4.216173e-001[&B IgrBrlens 3.746856e-001],33:2.405103e+000[&B IgrBrlens 2.540968e+000]):1.318795e-001[&B IgrBrlens 1.255141e-001],34:2.825846e+000[&B IgrBrlens 2.288396e+000]):4.634992e-001[&B IgrBrlens 4.936994e-001],(35:2.923370e-002[&B IgrBrlens 2.723855e-002],36:1.274473e-001[&B IgrBrlens 1.317181e-001]):3.260111e+000[&B IgrBrlens 3.116149e+000]):3.383794e-001[&B IgrBrlens 3.154468e-001],32:3.783711e+000[&B IgrBrlens 3.308009e+000]):9.034701e-002[&B IgrBrlens 7.383801e-002],31:3.816285e+000[&B IgrBrlens 4.352677e+000]):3.599269e-001[&B IgrBrlens 3.021538e-001],(29:1.304389e+000[&B IgrBrlens 1.335365e+000],(30:4.332953e-001[&B IgrBrlens 4.006827e-001],28:0.000000e+000[&B IgrBrlens 0.000000e+000]):8.710940e-001[&B IgrBrlens 8.994993e-001]):2.773609e+000[&B IgrBrlens 2.749472e+000]):1.726811e+000[&B IgrBrlens 1.774771e+000],(((18:1.326271e+000[&B IgrBrlens 1.360308e+000],19:1.170285e+000[&B IgrBrlens 1.256662e+000]):3.090926e+000[&B IgrBrlens 3.319063e+000],(((((27:3.750678e-001[&B IgrBrlens 4.708372e-001],26:3.750678e-001[&B IgrBrlens 3.446005e-001]):4.570865e-001[&B IgrBrlens 4.776516e-001],25:7.743816e-001[&B IgrBrlens 8.036511e-001]):6.304072e-001[&B IgrBrlens 6.470627e-001],21:1.404789e+000[&B IgrBrlens 1.246544e+000]):9.000841e-001[&B IgrBrlens 1.005389e+000],((24:2.173187e+000[&B IgrBrlens 2.022401e+000],((20:7.539802e-001[&B IgrBrlens 7.458714e-001],23:1.025512e+000[&B IgrBrlens 9.445949e-001]):2.159401e-001[&B IgrBrlens 2.303397e-001],22:1.241452e+000[&B IgrBrlens 1.179473e+000]):8.161896e-001[&B IgrBrlens 7.764396e-001]):1.754650e-001[&B IgrBrlens 1.496862e-001],13:2.233107e+000[&B IgrBrlens 2.077200e+000]):2.566391e-001[&B IgrBrlens 2.460836e-001]):1.453515e+000[&B IgrBrlens 1.452163e+000],8:3.469525e+000[&B IgrBrlens 3.475274e+000]):2.139596e-001[&B IgrBrlens 2.186431e-001]):1.051475e+000[&B IgrBrlens 1.180802e+000],(((((((16:1.646741e-002[&B IgrBrlens 1.926071e-002],17:1.646741e-002[&B IgrBrlens 1.734346e-002]):7.338736e-001[&B IgrBrlens 8.185016e-001],12:7.503411e-001[&B IgrBrlens 8.266583e-001]):4.773546e-001[&B IgrBrlens 5.543980e-001],(14:1.445870e-001[&B IgrBrlens 1.328169e-001],15:2.312461e-001[&B IgrBrlens 2.676796e-001]):9.964496e-001[&B IgrBrlens 9.153333e-001]):4.411765e-001[&B IgrBrlens 4.079955e-001],51:1.281795e+000[&B IgrBrlens 1.172241e+000]):5.876386e-001[&B IgrBrlens 6.258668e-001],11:2.256511e+000[&B IgrBrlens 2.168234e+000]):5.848539e-001[&B IgrBrlens 6.900206e-001],10:2.373406e+000[&B IgrBrlens 2.235320e+000]):4.384694e-001[&B IgrBrlens 4.549058e-001],9:3.279834e+000[&B IgrBrlens 3.480817e+000]):2.188838e+000[&B IgrBrlens 2.005746e+000]):4.343503e-001[&B IgrBrlens 3.946860e-001]):5.163762e-001[&B IgrBrlens 4.963696e-001],50:5.974549e+000[&B IgrBrlens 5.895821e+000]):9.812088e-002[&B IgrBrlens 1.172084e-001],49:6.072670e+000[&B IgrBrlens 5.813191e+000]):3.984222e-001[&B IgrBrlens 4.179587e-001],(((7:3.449490e-001[&B IgrBrlens 3.485446e-001],4:1.716309e-001[&B IgrBrlens 1.494473e-001]):1.668350e+000[&B IgrBrlens 1.545829e+000],(2:1.848275e-001[&B IgrBrlens 1.748195e-001],5:1.848275e-001[&B IgrBrlens 2.009563e-001]):1.828472e+000[&B IgrBrlens 1.699438e+000]):2.522736e+000[&B IgrBrlens 2.959663e+000],(6:1.621679e-001[&B IgrBrlens 1.534830e-001],3:3.354860e-001[&B IgrBrlens 3.020097e-001]):4.200549e+000[&B IgrBrlens 3.975590e+000]):1.646193e+000[&B IgrBrlens 1.669005e+000]):2.611676e-001[&B IgrBrlens 3.138753e-001],1:6.443396e+000[&B IgrBrlens 6.598704e+000]);
   tree gen.6000 [&B IgrBrlens] = [&R] [&clockrate=5.945667e-002] (((((((((((20:3.168486e-001[&B IgrBrlens 3.304886e-001],23:5.962950e-001[&B IgrBrlens 5.492449e-001]):7.038403e-001[&B IgrBrlens 7.105642e-001],22:1.300135e+000[&B IgrBrlens 1.235227e+000]):3.066766e-001[&B IgrBrlens 2.608740e-001],(13:1.307856e+000[&B IgrBrlens 1.216547e+000],24:1.426769e+000[&B IgrBrlens 1.409023e+000]):2.989560e-001[&B IgrBrlens 3.304146e-001]):7.275434e-001[&B IgrBrlens 7.168553e-001],21:2.144094e+000[&B IgrBrlens 1.887120e+000]):3.692476e-001[&B IgrBrlens 3.149990e-001],((25:3.238737e-001[&B IgrBrlens 3.317602e-001],26:3.833303e-001[&B IgrBrlens 3.618818e-001]):4.976404e-001[&B IgrBrlens 4.822193e-001],27:8.809707e-001[&B IgrBrlens 1.105917e+000]):1.691827e+000[&B IgrBrlens 1.557239e+000]):2.859174e+000[&B IgrBrlens 2.856513e+000],((((((((((((47:1.241269e-001[&B IgrBrlens 1.052967e-001],46:1.241269e-001[&B IgrBrlens 1.483685e-001]):2.510638e-001[&B IgrBrlens 2.486132e-001],(48:2.132971e-001[&B IgrBrlens 2.243138e-001],45:2.132971e-001[&B IgrBrlens 2.275613e-001]):1.618936e-001[&B IgrBrlens 1.631819e-001]):1.059729e+000[&B IgrBrlens 1.009724e+000],(42:1.144015e+000[&B IgrBrlens 1.152880e+000],(43:5.271244e-001[&B IgrBrlens 5.186965e-001],44:2.833520e-001[&B IgrBrlens 2.860917e-001]):6.168904e-001[&B IgrBrlens 7.473192e-001]):2.909050e-001[&B IgrBrlens 3.125420e-001]):3.928451e-001[&B IgrBrlens 4.021093e-001],(40:2.634194e-001[&B IgrBrlens 2.583290e-001],41:3.228761e-001[&B IgrBrlens 3.580449e-001]):1.261116e+000[&B IgrBrlens 1.236746e+000]):2.259237e-001[&B IgrBrlens 2.658740e-001],39:1.750460e+000[&B IgrBrlens 1.870811e+000]):6.961834e-001[&B IgrBrlens 7.601197e-001],(37:1.519871e-001[&B IgrBrlens 1.398166e-001],38:2.530634e-001[&B IgrBrlens 2.307874e-001]):2.193579e+000[&B IgrBrlens 2.223092e+000]):4.116950e-001[&B IgrBrlens 3.680322e-001],33:2.459978e+000[&B IgrBrlens 2.563147e+000]):1.399565e-001[&B IgrBrlens 1.313595e-001],34:2.897218e+000[&B IgrBrlens 2.811123e+000]):5.058595e-001[&B IgrBrlens 5.348768e-001],(35:4.820791e-002[&B IgrBrlens 4.491781e-002],36:1.492842e-001[&B IgrBrlens 1.492100e-001]):3.354870e+000[&B IgrBrlens 3.338825e+000]):3.419085e-001[&B IgrBrlens 3.187367e-001],32:3.905519e+000[&B IgrBrlens 3.813842e+000]):1.819580e-001[&B IgrBrlens 1.556757e-001],31:4.028020e+000[&B IgrBrlens 4.488434e+000]):3.172654e-001[&B IgrBrlens 2.692190e-001],(29:1.361779e+000[&B IgrBrlens 1.394117e+000],(30:4.459250e-001[&B IgrBrlens 4.123618e-001],28:0.000000e+000[&B IgrBrlens 0.000000e+000]):9.158535e-001[&B IgrBrlens 9.457184e-001]):2.882431e+000[&B IgrBrlens 2.812280e+000]):1.485046e+000[&B IgrBrlens 1.523864e+000]):2.971183e-001[&B IgrBrlens 3.325713e-001],((8:2.355490e+000[&B IgrBrlens 2.359393e+000],(18:1.397019e+000[&B IgrBrlens 1.432872e+000],19:1.236486e+000[&B IgrBrlens 1.327750e+000]):1.713570e+000[&B IgrBrlens 1.840047e+000]):1.043378e+000[&B IgrBrlens 1.171710e+000],(((((((16:2.138164e-002[&B IgrBrlens 2.500851e-002],17:2.138164e-002[&B IgrBrlens 2.104873e-002]):8.386661e-001[&B IgrBrlens 9.171179e-001],12:8.600477e-001[&B IgrBrlens 1.007654e+000]):3.912756e-001[&B IgrBrlens 4.544261e-001],(14:1.265986e-001[&B IgrBrlens 1.152249e-001],15:2.157836e-001[&B IgrBrlens 2.308026e-001]):1.035540e+000[&B IgrBrlens 9.512412e-001]):4.975140e-001[&B IgrBrlens 4.600959e-001],51:1.350478e+000[&B IgrBrlens 1.350767e+000]):5.853290e-001[&B IgrBrlens 5.645036e-001],11:2.334166e+000[&B IgrBrlens 2.242852e+000]):6.562735e-001[&B IgrBrlens 7.742826e-001],10:2.508841e+000[&B IgrBrlens 2.531207e+000]):3.297760e-001[&B IgrBrlens 3.421380e-001],9:3.320216e+000[&B IgrBrlens 3.463342e+000]):8.337519e-001[&B IgrBrlens 6.648183e-001]):1.973482e+000[&B IgrBrlens 1.794788e+000]):5.161120e-001[&B IgrBrlens 6.050790e-001],50:6.185745e+000[&B IgrBrlens 6.104235e+000]):8.992877e-002[&B IgrBrlens 1.074227e-001],49:6.275674e+000[&B IgrBrlens 6.007521e+000]):3.859647e-001[&B IgrBrlens 4.048904e-001],(((2:1.788251e-001[&B IgrBrlens 1.691421e-001],5:1.788251e-001[&B IgrBrlens 1.767339e-001]):1.886583e+000[&B IgrBrlens 1.753448e+000],(7:2.237167e-001[&B IgrBrlens 2.304429e-001],4:4.534665e-002[&B IgrBrlens 4.645818e-002]):1.841691e+000[&B IgrBrlens 1.706440e+000]):2.615820e+000[&B IgrBrlens 3.108458e+000],(6:0.000000e+000[&B IgrBrlens 0.000000e+000],3:1.783700e-001[&B IgrBrlens 1.605714e-001]):4.502858e+000[&B IgrBrlens 4.365480e+000]):1.683128e+000[&B IgrBrlens 1.859619e+000]):2.914242e-001[&B IgrBrlens 3.840549e-001],1:6.655780e+000[&B IgrBrlens 6.589463e+000]);
   tree gen.7000 [&B IgrBrlens] = [&R] [&clockrate=4.753432e-002] (((((((((((((((((42:7.491977e-001[&B IgrBrlens 7.550034e-001],(43:4.217220e-001[&B IgrBrlens 4.168414e-001],44:2.268313e-001[&B IgrBrlens 2.290244e-001]):3.274757e-001[&B IgrBrlens 4.042409e-001]):3.993588e-001[&B IgrBrlens 4.293449e-001],(46:3.283759e-001[&B IgrBrlens 3.925068e-001],((45:2.474270e-001[&B IgrBrlens 2.780285e-001],48:2.474270e-001[&B IgrBrlens 2.602065e-001]):1.028184e-002[&B IgrBrlens 1.137928e-002],47:2.577088e-001[&B IgrBrlens 2.186141e-001]):7.066705e-002[&B IgrBrlens 6.997728e-002]):8.201806e-001[&B IgrBrlens 6.929018e-001]):3.357270e-001[&B IgrBrlens 3.286098e-001],(40:0.000000e+000[&B IgrBrlens 0.000000e+000],41:4.753432e-002[&B IgrBrlens 5.390665e-002]):1.241859e+000[&B IgrBrlens 1.286523e+000]):1.406015e-001[&B IgrBrlens 1.654642e-001],39:1.382460e+000[&B IgrBrlens 1.558278e+000]):6.080040e-001[&B IgrBrlens 6.068910e-001],(37:4.881090e-002[&B IgrBrlens 4.946761e-002],38:1.296192e-001[&B IgrBrlens 1.352763e-001]):1.860845e+000[&B IgrBrlens 1.885881e+000]):3.601435e-001[&B IgrBrlens 3.219481e-001],33:2.032128e+000[&B IgrBrlens 2.110649e+000]):1.048815e-001[&B IgrBrlens 1.036420e-001],34:2.374681e+000[&B IgrBrlens 2.414802e+000]):3.639787e-001[&B IgrBrlens 3.579727e-001],(35:6.766753e-002[&B IgrBrlens 5.862672e-002],36:1.484759e-001[&B IgrBrlens 1.484021e-001]):2.670992e+000[&B IgrBrlens 2.696618e+000]):2.641105e-001[&B IgrBrlens 2.462113e-001],32:3.131113e+000[&B IgrBrlens 3.057614e+000]):1.227695e-001[&B IgrBrlens 1.028635e-001],31:3.206348e+000[&B IgrBrlens 3.493752e+000]):2.914369e-001[&B IgrBrlens 2.322563e-001],(30:1.088912e+000[&B IgrBrlens 9.388764e-001],(29:3.565074e-001[&B IgrBrlens 3.766216e-001],28:0.000000e+000[&B IgrBrlens 0.000000e+000]):7.324050e-001[&B IgrBrlens 7.562879e-001]):2.328064e+000[&B IgrBrlens 2.271405e+000]):1.148604e+000[&B IgrBrlens 1.178628e+000],(18:1.283427e-001[&B IgrBrlens 1.316364e-001],19:0.000000e+000[&B IgrBrlens 0.000000e+000]):4.518046e+000[&B IgrBrlens 4.851517e+000]):2.128658e-001[&B IgrBrlens 2.500224e-001],((21:2.056948e+000[&B IgrBrlens 1.810419e+000],(((26:4.481342e-001[&B IgrBrlens 4.168705e-001],27:4.481342e-001[&B IgrBrlens 4.649228e-001]):3.198029e-001[&B IgrBrlens 3.098927e-001],25:7.204028e-001[&B IgrBrlens 7.379451e-001]):1.193768e+000[&B IgrBrlens 1.231475e+000],(((20:2.790517e-001[&B IgrBrlens 2.910646e-001],23:5.024630e-001[&B IgrBrlens 4.628167e-001]):5.619476e-001[&B IgrBrlens 5.122397e-001],22:1.064411e+000[&B IgrBrlens 9.380540e-001]):1.598594e-001[&B IgrBrlens 1.382739e-001],(13:1.055524e+000[&B IgrBrlens 9.818318e-001],24:1.150593e+000[&B IgrBrlens 1.136282e+000]):1.687459e-001[&B IgrBrlens 1.974019e-001]):8.420106e-001[&B IgrBrlens 8.296409e-001]):1.427771e-001[&B IgrBrlens 1.218007e-001]):1.790243e+000[&B IgrBrlens 1.788577e+000],(8:2.710918e+000[&B IgrBrlens 2.960071e+000],(((((((16:5.847491e-002[&B IgrBrlens 6.787319e-002],17:5.847491e-002[&B IgrBrlens 5.727356e-002]):6.460580e-001[&B IgrBrlens 7.048906e-001],12:7.045329e-001[&B IgrBrlens 8.796410e-001]):3.060697e-001[&B IgrBrlens 3.033931e-001],(14:6.021707e-002[&B IgrBrlens 5.634273e-002],15:1.315186e-001[&B IgrBrlens 1.406725e-001]):8.790841e-001[&B IgrBrlens 8.225242e-001]):4.273569e-001[&B IgrBrlens 3.699188e-001],51:1.119480e+000[&B IgrBrlens 1.199253e+000]):4.463646e-001[&B IgrBrlens 4.304834e-001],11:1.884324e+000[&B IgrBrlens 1.810608e+000]):5.188954e-001[&B IgrBrlens 5.185037e-001],10:2.018192e+000[&B IgrBrlens 2.119488e+000]):2.357114e-001[&B IgrBrlens 2.483883e-001],9:2.638931e+000[&B IgrBrlens 2.752688e+000]):6.756724e-001[&B IgrBrlens 5.930837e-001]):8.986017e-001[&B IgrBrlens 8.257118e-001]):6.460494e-001[&B IgrBrlens 7.255113e-001]):4.644002e-001[&B IgrBrlens 5.297014e-001],50:4.957640e+000[&B IgrBrlens 4.892312e+000]):6.009635e-002[&B IgrBrlens 7.721972e-002],49:5.017737e+000[&B IgrBrlens 4.747728e+000]):3.347266e-001[&B IgrBrlens 3.511398e-001],(((2:1.854665e-001[&B IgrBrlens 1.754239e-001],5:1.854665e-001[&B IgrBrlens 1.831348e-001]):1.490202e+000[&B IgrBrlens 1.385040e+000],(7:2.859151e-001[&B IgrBrlens 2.782979e-001],4:1.433122e-001[&B IgrBrlens 1.258907e-001]):1.389753e+000[&B IgrBrlens 1.293050e+000]):2.044016e+000[&B IgrBrlens 2.428965e+000],(6:3.816772e-001[&B IgrBrlens 3.700326e-001],3:5.242802e-001[&B IgrBrlens 4.719651e-001]):3.195404e+000[&B IgrBrlens 3.113296e+000]):1.395108e+000[&B IgrBrlens 1.541397e+000]):2.755048e-001[&B IgrBrlens 3.486618e-001],1:5.390296e+000[&B IgrBrlens 5.336589e+000]);
   tree gen.8000 [&B IgrBrlens] = [&R] [&clockrate=1.227827e-002] ((((((((((((((16:1.135713e-002[&B IgrBrlens 1.218610e-002],17:1.135713e-002[&B IgrBrlens 1.018076e-002]):1.656893e-001[&B IgrBrlens 1.925917e-001],12:1.770464e-001[&B IgrBrlens 2.186869e-001]):8.143133e-002[&B IgrBrlens 7.623237e-002],(14:1.184161e-001[&B IgrBrlens 1.037619e-001],15:1.368335e-001[&B IgrBrlens 1.421556e-001]):1.216443e-001[&B IgrBrlens 9.997684e-002]):1.008856e-001[&B IgrBrlens 8.732621e-002],51:2.770989e-001[&B IgrBrlens 2.912716e-001]):1.200026e-001[&B IgrBrlens 1.157331e-001],11:4.793659e-001[&B IgrBrlens 4.837381e-001]):1.327423e-001[&B IgrBrlens 1.298397e-001],10:5.126543e-001[&B IgrBrlens 5.613321e-001]):5.778457e-002[&B IgrBrlens 6.089231e-002],9:6.698928e-001[&B IgrBrlens 7.151949e-001]):1.589979e-001[&B IgrBrlens 1.395633e-001],(18:1.835921e-001[&B IgrBrlens 1.808999e-001],19:1.504407e-001[&B IgrBrlens 1.624706e-001]):6.452987e-001[&B IgrBrlens 6.929273e-001]):5.919114e-002[&B IgrBrlens 6.952320e-002],8:7.321479e-001[&B IgrBrlens 7.994377e-001]):3.364671e-001[&B IgrBrlens 3.246521e-001],(((((20:8.032685e-003[&B IgrBrlens 7.322142e-003],23:6.574054e-002[&B IgrBrlens 5.483388e-002]):1.912073e-001[&B IgrBrlens 1.742938e-001],22:2.569478e-001[&B IgrBrlens 2.264454e-001]):6.525444e-002[&B IgrBrlens 5.644326e-002],(13:2.623561e-001[&B IgrBrlens 2.561427e-001],24:2.869126e-001[&B IgrBrlens 2.833439e-001]):5.984619e-002[&B IgrBrlens 7.000915e-002]):2.252558e-001[&B IgrBrlens 2.133719e-001],(((26:1.084577e-001[&B IgrBrlens 1.069516e-001],25:9.617945e-002[&B IgrBrlens 9.513593e-002]):9.754939e-002[&B IgrBrlens 9.452648e-002],27:2.060071e-001[&B IgrBrlens 2.004061e-001]):2.091984e-001[&B IgrBrlens 2.158063e-001],21:4.029272e-001[&B IgrBrlens 3.586919e-001]):1.052404e-001[&B IgrBrlens 8.977881e-002]):5.418219e-001[&B IgrBrlens 4.974988e-001],((((((((((((((45:3.840261e-002[&B IgrBrlens 4.186217e-002],48:3.840261e-002[&B IgrBrlens 4.470298e-002]):3.180936e-002[&B IgrBrlens 3.149887e-002],47:7.021197e-002[&B IgrBrlens 5.532373e-002]):2.134058e-002[&B IgrBrlens 2.255925e-002],46:9.155255e-002[&B IgrBrlens 1.053560e-001]):1.193711e-001[&B IgrBrlens 1.008466e-001],(43:1.095213e-001[&B IgrBrlens 1.036558e-001],44:5.918040e-002[&B IgrBrlens 5.975260e-002]):1.014024e-001[&B IgrBrlens 1.251726e-001]):5.565809e-002[&B IgrBrlens 5.102138e-002],42:2.665818e-001[&B IgrBrlens 2.686476e-001]):1.076092e-001[&B IgrBrlens 1.060971e-001],(40:0.000000e+000[&B IgrBrlens 0.000000e+000],41:1.227827e-002[&B IgrBrlens 1.282243e-002]):3.115718e-001[&B IgrBrlens 3.227777e-001]):4.257433e-002[&B IgrBrlens 5.367998e-002],39:3.541461e-001[&B IgrBrlens 3.991855e-001]):1.577879e-001[&B IgrBrlens 1.574990e-001],(37:0.000000e+000[&B IgrBrlens 0.000000e+000],38:2.087306e-002[&B IgrBrlens 1.990428e-002]):4.910609e-001[&B IgrBrlens 4.976677e-001]):1.056443e-001[&B IgrBrlens 8.760401e-002],33:5.353139e-001[&B IgrBrlens 5.559985e-001]):1.341663e-002[&B IgrBrlens 1.425141e-002],34:6.101219e-001[&B IgrBrlens 6.494496e-001]):8.698121e-002[&B IgrBrlens 8.554592e-002],(35:2.375201e-002[&B IgrBrlens 2.057859e-002],36:4.462507e-002[&B IgrBrlens 4.460288e-002]):6.733511e-001[&B IgrBrlens 6.798113e-001]):8.046460e-002[&B IgrBrlens 7.010335e-002],32:8.107190e-001[&B IgrBrlens 7.704286e-001]):5.633243e-002[&B IgrBrlens 4.471341e-002],31:8.547732e-001[&B IgrBrlens 8.849226e-001]):2.741882e-002[&B IgrBrlens 2.185103e-002],(30:2.617158e-001[&B IgrBrlens 2.256553e-001],(28:2.513462e-002[&B IgrBrlens 2.500497e-002],29:1.172216e-001[&B IgrBrlens 1.149057e-001]):1.444942e-001[&B IgrBrlens 1.437489e-001]):5.996031e-001[&B IgrBrlens 5.850103e-001]):2.623403e-001[&B IgrBrlens 2.691977e-001]):8.001673e-002[&B IgrBrlens 9.893084e-002]):1.350290e-001[&B IgrBrlens 1.460960e-001],50:1.265035e+000[&B IgrBrlens 1.212729e+000]):1.640159e-002[&B IgrBrlens 2.403745e-002],49:1.281437e+000[&B IgrBrlens 1.246008e+000]):7.576455e-002[&B IgrBrlens 8.391923e-002],(((2:5.500643e-002[&B IgrBrlens 4.894346e-002],5:5.500643e-002[&B IgrBrlens 5.408806e-002]):3.713963e-001[&B IgrBrlens 3.666896e-001],(4:1.134384e-001[&B IgrBrlens 1.007552e-001],7:1.502732e-001[&B IgrBrlens 1.506874e-001]):2.761296e-001[&B IgrBrlens 2.787002e-001]):5.423083e-001[&B IgrBrlens 6.444413e-001],(6:0.000000e+000[&B IgrBrlens 0.000000e+000],3:3.683480e-002[&B IgrBrlens 3.315926e-002]):9.318763e-001[&B IgrBrlens 9.079311e-001]):3.270990e-001[&B IgrBrlens 3.613983e-001]):9.894251e-002[&B IgrBrlens 1.252155e-001],1:1.394753e+000[&B IgrBrlens 1.326370e+000]);
   tree gen.9000 [&B IgrBrlens] = [&R] [&clockrate=1.274845e-002] ((((((8:7.053625e-001[&B IgrBrlens 7.701906e-001],(((((((16:8.417315e-002[&B IgrBrlens 8.663382e-002],17:8.417315e-002[&B IgrBrlens 7.750449e-002]):5.856842e-002[&B IgrBrlens 6.807799e-002],12:1.427416e-001[&B IgrBrlens 1.854392e-001]):1.274696e-001[&B IgrBrlens 1.193313e-001],(14:9.085056e-002[&B IgrBrlens 7.129392e-002],15:1.099732e-001[&B IgrBrlens 1.142507e-001]):1.602379e-001[&B IgrBrlens 1.257448e-001]):1.133341e-001[&B IgrBrlens 9.810163e-002],51:2.981307e-001[&B IgrBrlens 3.133791e-001]):1.433863e-001[&B IgrBrlens 1.382847e-001],11:5.269315e-001[&B IgrBrlens 5.140812e-001]):5.686394e-002[&B IgrBrlens 5.605499e-002],10:4.805331e-001[&B IgrBrlens 5.261609e-001]):1.291684e-001[&B IgrBrlens 1.361153e-001],9:7.129639e-001[&B IgrBrlens 7.611788e-001]):1.543039e-001[&B IgrBrlens 1.447181e-001]):4.292855e-001[&B IgrBrlens 3.932758e-001],(((18:4.276114e-001[&B IgrBrlens 4.550783e-001],19:3.931906e-001[&B IgrBrlens 3.902265e-001]):6.806223e-001[&B IgrBrlens 6.754912e-001],((13:3.203913e-001[&B IgrBrlens 2.995782e-001],(((20:1.611472e-001[&B IgrBrlens 1.348880e-001],23:2.210649e-001[&B IgrBrlens 1.728332e-001]):7.145760e-002[&B IgrBrlens 5.981345e-002],22:2.925225e-001[&B IgrBrlens 2.577970e-001]):1.409672e-002[&B IgrBrlens 1.093639e-002],24:3.321161e-001[&B IgrBrlens 3.279852e-001]):1.377208e-002[&B IgrBrlens 1.611083e-002]):2.522843e-001[&B IgrBrlens 2.336485e-001],(((26:1.250173e-001[&B IgrBrlens 1.036787e-001],27:1.250173e-001[&B IgrBrlens 1.240729e-001]):9.541979e-002[&B IgrBrlens 9.246288e-002],25:2.076886e-001[&B IgrBrlens 1.974095e-001]):1.666621e-001[&B IgrBrlens 1.904853e-001],21:3.743507e-001[&B IgrBrlens 3.790809e-001]):1.575299e-001[&B IgrBrlens 1.343861e-001]):4.781901e-001[&B IgrBrlens 4.390723e-001]):1.014446e-001[&B IgrBrlens 1.191522e-001],((((((((((((47:6.012774e-002[&B IgrBrlens 4.737783e-002],(45:5.608492e-002[&B IgrBrlens 6.083722e-002],46:5.608492e-002[&B IgrBrlens 6.149643e-002]):4.042814e-003[&B IgrBrlens 4.003353e-003]):6.701313e-002[&B IgrBrlens 7.248404e-002],48:1.271409e-001[&B IgrBrlens 1.371522e-001]):1.669422e-001[&B IgrBrlens 1.410355e-001],((43:1.348426e-001[&B IgrBrlens 1.065952e-001],44:8.257400e-002[&B IgrBrlens 8.337239e-002]):7.598883e-002[&B IgrBrlens 1.004484e-001],42:2.108315e-001[&B IgrBrlens 2.077774e-001]):8.325161e-002[&B IgrBrlens 7.631615e-002]):9.915619e-002[&B IgrBrlens 9.776286e-002],(40:2.002404e-002[&B IgrBrlens 1.950350e-002],41:3.277248e-002[&B IgrBrlens 3.508575e-002]):3.081981e-001[&B IgrBrlens 3.001863e-001]):3.545075e-002[&B IgrBrlens 4.772101e-002],39:3.636729e-001[&B IgrBrlens 3.886992e-001]):1.452535e-001[&B IgrBrlens 1.443987e-001],(37:0.000000e+000[&B IgrBrlens 0.000000e+000],38:2.167236e-002[&B IgrBrlens 1.910079e-002]):4.872541e-001[&B IgrBrlens 4.938096e-001]):1.431196e-001[&B IgrBrlens 1.186798e-001],33:5.666314e-001[&B IgrBrlens 5.885261e-001]):3.551310e-002[&B IgrBrlens 3.366322e-002],34:6.658867e-001[&B IgrBrlens 7.088090e-001]):7.543812e-002[&B IgrBrlens 7.265040e-002],(35:5.980517e-002[&B IgrBrlens 5.153060e-002],36:8.147752e-002[&B IgrBrlens 8.143701e-002]):6.815197e-001[&B IgrBrlens 6.880583e-001]):7.757479e-002[&B IgrBrlens 7.092912e-002],32:8.533205e-001[&B IgrBrlens 8.109129e-001]):6.712031e-002[&B IgrBrlens 5.430567e-002],31:9.076923e-001[&B IgrBrlens 9.397083e-001]):2.714835e-002[&B IgrBrlens 2.282776e-002],(29:2.717703e-001[&B IgrBrlens 2.734097e-001],(28:0.000000e+000[&B IgrBrlens 0.000000e+000],30:9.561334e-002[&B IgrBrlens 8.874568e-002]):1.761569e-001[&B IgrBrlens 1.771971e-001]):6.413981e-001[&B IgrBrlens 6.257881e-001]):2.748377e-001[&B IgrBrlens 3.071843e-001]):8.687501e-002[&B IgrBrlens 1.074103e-001]):1.532428e-001[&B IgrBrlens 1.633176e-001],50:1.351633e+000[&B IgrBrlens 1.295746e+000]):2.192874e-002[&B IgrBrlens 3.557020e-002],49:1.373562e+000[&B IgrBrlens 1.430185e+000]):1.037209e-001[&B IgrBrlens 1.258846e-001],(((2:8.150247e-002[&B IgrBrlens 7.251902e-002],5:8.150247e-002[&B IgrBrlens 8.682959e-002]):3.806348e-001[&B IgrBrlens 3.682645e-001],(4:1.225771e-001[&B IgrBrlens 1.198341e-001],7:1.608224e-001[&B IgrBrlens 1.481288e-001]):3.013148e-001[&B IgrBrlens 3.015258e-001]):5.405135e-001[&B IgrBrlens 6.423085e-001],(6:1.886649e-001[&B IgrBrlens 1.838171e-001],3:2.269103e-001[&B IgrBrlens 1.882844e-001]):7.757405e-001[&B IgrBrlens 7.558073e-001]):4.108897e-001[&B IgrBrlens 4.539752e-001]):5.913442e-002[&B IgrBrlens 6.917624e-002],1:1.472675e+000[&B IgrBrlens 1.416807e+000]);
   tree gen.10000 [&B IgrBrlens] = [&R] [&clockrate=6.094250e-003] ((((((((((26:6.497775e-002[&B IgrBrlens 5.194303e-002],27:6.497775e-002[&B IgrBrlens 6.246301e-002]):3.753655e-002[&B IgrBrlens 3.364094e-002],25:9.642006e-002[&B IgrBrlens 9.164793e-002]):8.294876e-002[&B IgrBrlens 9.480572e-002],21:1.793688e-001[&B IgrBrlens 1.816353e-001]):6.067171e-002[&B IgrBrlens 7.097486e-002],((13:1.451914e-001[&B IgrBrlens 1.357596e-001],24:1.573799e-001[&B IgrBrlens 1.602347e-001]):4.720947e-002[&B IgrBrlens 4.001554e-002],((20:5.125949e-002[&B IgrBrlens 4.290666e-002],23:7.990246e-002[&B IgrBrlens 6.449850e-002]):2.479569e-002[&B IgrBrlens 2.075518e-002],22:1.046981e-001[&B IgrBrlens 9.892483e-002]):8.770277e-002[&B IgrBrlens 7.513808e-002]):6.714122e-002[&B IgrBrlens 6.975612e-002]):2.434465e-001[&B IgrBrlens 2.235316e-001],(18:1.645447e-002[&B IgrBrlens 1.751140e-002],19:0.000000e+000[&B IgrBrlens 0.000000e+000]):5.139583e-001[&B IgrBrlens 5.100837e-001]):5.704282e-002[&B IgrBrlens 6.699988e-002],(((((((((16:1.813690e-002[&B IgrBrlens 1.866711e-002],17:1.813690e-002[&B IgrBrlens 1.547654e-002]):4.419505e-002[&B IgrBrlens 5.137085e-002],12:6.233195e-002[&B IgrBrlens 8.097700e-002]):2.192741e-002[&B IgrBrlens 2.072428e-002],(14:6.493719e-003[&B IgrBrlens 5.095871e-003],15:1.563509e-002[&B IgrBrlens 1.624323e-002]):6.862426e-002[&B IgrBrlens 5.834152e-002]):7.211612e-002[&B IgrBrlens 6.242348e-002],51:1.155440e-001[&B IgrBrlens 1.196431e-001]):4.194739e-002[&B IgrBrlens 4.479744e-002],11:1.983229e-001[&B IgrBrlens 2.043470e-001]):6.434808e-002[&B IgrBrlens 6.400059e-002],10:2.133075e-001[&B IgrBrlens 2.335616e-001]):3.992044e-002[&B IgrBrlens 4.206742e-002],9:3.025914e-001[&B IgrBrlens 3.333651e-001]):2.585903e-001[&B IgrBrlens 2.543863e-001],8:4.837847e-001[&B IgrBrlens 5.439764e-001]):6.570416e-003[&B IgrBrlens 8.123511e-003],(((((((((((46:4.695531e-002[&B IgrBrlens 5.261639e-002],((45:3.068454e-003[&B IgrBrlens 3.412496e-003],48:3.068454e-003[&B IgrBrlens 3.385016e-003]):3.139153e-002[&B IgrBrlens 3.888261e-002],47:3.445999e-002[&B IgrBrlens 3.006733e-002]):1.249532e-002[&B IgrBrlens 1.237336e-002]):3.675805e-002[&B IgrBrlens 3.370721e-002],((43:3.881640e-002[&B IgrBrlens 3.186521e-002],44:1.382997e-002[&B IgrBrlens 1.396369e-002]):3.293016e-002[&B IgrBrlens 4.336406e-002],42:7.174656e-002[&B IgrBrlens 7.070727e-002]):1.196680e-002[&B IgrBrlens 1.096988e-002]):7.109339e-002[&B IgrBrlens 8.278874e-002],(40:1.069565e-002[&B IgrBrlens 1.045938e-002],41:1.678990e-002[&B IgrBrlens 1.713895e-002]):1.130304e-001[&B IgrBrlens 1.150136e-001]):3.032104e-002[&B IgrBrlens 4.092070e-002],39:1.540471e-001[&B IgrBrlens 1.646479e-001]):4.921051e-002[&B IgrBrlens 4.892092e-002],(37:7.793280e-003[&B IgrBrlens 7.771666e-003],38:1.815350e-002[&B IgrBrlens 1.711852e-002]):1.851041e-001[&B IgrBrlens 1.875945e-001]):6.701433e-002[&B IgrBrlens 5.557066e-002],33:2.294405e-001[&B IgrBrlens 2.383061e-001]):9.155763e-003[&B IgrBrlens 8.678838e-003],34:2.690675e-001[&B IgrBrlens 2.716336e-001]):2.902799e-002[&B IgrBrlens 2.795530e-002],(35:2.578612e-003[&B IgrBrlens 2.221839e-003],36:1.293884e-002[&B IgrBrlens 1.623197e-002]):2.955169e-001[&B IgrBrlens 3.151053e-001]):7.367400e-002[&B IgrBrlens 6.723806e-002],32:3.882240e-001[&B IgrBrlens 3.532063e-001]):1.932848e-002[&B IgrBrlens 1.563828e-002],31:4.014582e-001[&B IgrBrlens 4.039635e-001]):8.584055e-003[&B IgrBrlens 7.217925e-003],((30:7.443189e-002[&B IgrBrlens 7.523598e-002],28:2.872501e-002[&B IgrBrlens 2.779191e-002]):2.889224e-002[&B IgrBrlens 2.615053e-002],29:1.033241e-001[&B IgrBrlens 1.083128e-001]):2.963579e-001[&B IgrBrlens 2.628888e-001]):1.577098e-001[&B IgrBrlens 1.762712e-001]):1.970354e-002[&B IgrBrlens 1.794930e-002]):8.054561e-002[&B IgrBrlens 8.931491e-002],50:6.210755e-001[&B IgrBrlens 5.953954e-001]):8.738080e-003[&B IgrBrlens 1.499024e-002],49:6.298136e-001[&B IgrBrlens 6.557768e-001]):4.239960e-002[&B IgrBrlens 5.145982e-002],(((4:1.722557e-002[&B IgrBrlens 1.582997e-002],7:3.550831e-002[&B IgrBrlens 3.270565e-002]):1.909725e-001[&B IgrBrlens 1.905020e-001],(2:3.671311e-002[&B IgrBrlens 3.397938e-002],5:3.671311e-002[&B IgrBrlens 3.561530e-002]):1.897677e-001[&B IgrBrlens 1.836004e-001]):2.269385e-001[&B IgrBrlens 2.696779e-001],(6:2.473080e-002[&B IgrBrlens 2.409533e-002],3:4.301355e-002[&B IgrBrlens 3.280451e-002]):4.104058e-001[&B IgrBrlens 3.998602e-001]):1.883225e-001[&B IgrBrlens 2.080699e-001]):2.590586e-002[&B IgrBrlens 3.300088e-002],1:6.676478e-001[&B IgrBrlens 6.478474e-001]);
   tree gen.11000 [&B IgrBrlens] = [&R] [&clockrate=5.050670e-003] (((((((((((((((((43:2.748019e-002[&B IgrBrlens 1.914389e-002],44:6.772446e-003[&B IgrBrlens 8.610284e-003]):1.945544e-002[&B IgrBrlens 2.473507e-002],42:4.693564e-002[&B IgrBrlens 4.192268e-002]):8.383476e-003[&B IgrBrlens 7.685072e-003],(46:2.734275e-002[&B IgrBrlens 2.948383e-002],((48:1.531191e-002[&B IgrBrlens 1.755074e-002],47:1.531191e-002[&B IgrBrlens 1.280853e-002]):8.771618e-003[&B IgrBrlens 8.686000e-003],45:2.408353e-002[&B IgrBrlens 2.871392e-002]):3.259226e-003[&B IgrBrlens 4.036988e-003]):2.797636e-002[&B IgrBrlens 2.184351e-002]):6.473684e-002[&B IgrBrlens 7.231835e-002],(40:3.151542e-003[&B IgrBrlens 3.081922e-003],41:8.202212e-003[&B IgrBrlens 8.157243e-003]):9.114600e-002[&B IgrBrlens 8.403911e-002]):3.599924e-002[&B IgrBrlens 4.415351e-002],39:1.302968e-001[&B IgrBrlens 1.392632e-001]):4.442752e-002[&B IgrBrlens 4.416607e-002],(37:6.070024e-003[&B IgrBrlens 6.053190e-003],38:1.465616e-002[&B IgrBrlens 1.366429e-002]):1.600681e-001[&B IgrBrlens 1.622217e-001]):1.320449e-002[&B IgrBrlens 1.194392e-002],33:1.540893e-001[&B IgrBrlens 1.447604e-001]):5.004791e-002[&B IgrBrlens 4.744091e-002],34:2.293906e-001[&B IgrBrlens 2.315783e-001]):8.016430e-003[&B IgrBrlens 7.475887e-003],(35:1.141164e-002[&B IgrBrlens 9.411102e-003],36:1.999778e-002[&B IgrBrlens 2.688405e-002]):2.259953e-001[&B IgrBrlens 2.530421e-001]):6.028258e-002[&B IgrBrlens 6.288694e-002],32:3.113264e-001[&B IgrBrlens 3.089438e-001]):2.885935e-002[&B IgrBrlens 2.334951e-002],31:3.351351e-001[&B IgrBrlens 3.367140e-001]):4.275502e-002[&B IgrBrlens 3.571208e-002],((28:1.132127e-002[&B IgrBrlens 1.121045e-002],29:4.920130e-002[&B IgrBrlens 5.396207e-002]):2.767173e-002[&B IgrBrlens 2.740086e-002],30:7.687303e-002[&B IgrBrlens 7.631749e-002]):2.924309e-001[&B IgrBrlens 2.594053e-001]):1.300629e-001[&B IgrBrlens 1.500458e-001],((8:2.793480e-001[&B IgrBrlens 3.141041e-001],((18:8.195803e-002[&B IgrBrlens 7.520027e-002],19:6.832122e-002[&B IgrBrlens 6.434071e-002]):2.065371e-001[&B IgrBrlens 1.976408e-001],(((((((16:1.429732e-002[&B IgrBrlens 1.471528e-002],17:1.429732e-002[&B IgrBrlens 1.190559e-002]):4.267915e-002[&B IgrBrlens 4.929518e-002],12:5.697647e-002[&B IgrBrlens 7.401956e-002]):2.624332e-002[&B IgrBrlens 2.480338e-002],(14:1.217958e-002[&B IgrBrlens 1.060727e-002],15:1.975559e-002[&B IgrBrlens 2.052399e-002]):6.346420e-002[&B IgrBrlens 5.395465e-002]):4.242513e-002[&B IgrBrlens 3.672305e-002],51:9.180542e-002[&B IgrBrlens 1.050544e-001]):3.432975e-002[&B IgrBrlens 3.671173e-002],11:1.599747e-001[&B IgrBrlens 1.614318e-001]):7.410253e-002[&B IgrBrlens 8.173852e-002],10:1.931668e-001[&B IgrBrlens 2.115084e-001]):7.488999e-003[&B IgrBrlens 8.349683e-003],9:2.415662e-001[&B IgrBrlens 2.429767e-001]):4.692892e-002[&B IgrBrlens 4.481614e-002]):5.499642e-002[&B IgrBrlens 6.871363e-002]):3.428505e-002[&B IgrBrlens 3.505119e-002],(21:1.885532e-001[&B IgrBrlens 1.909356e-001],(((24:1.118787e-001[&B IgrBrlens 1.103701e-001],13:1.017774e-001[&B IgrBrlens 9.360566e-002]):3.911944e-002[&B IgrBrlens 3.561850e-002],((20:6.720006e-003[&B IgrBrlens 5.624969e-003],23:3.045816e-002[&B IgrBrlens 2.575296e-002]):4.689876e-002[&B IgrBrlens 3.925652e-002],22:7.735691e-002[&B IgrBrlens 7.309126e-002]):6.353989e-002[&B IgrBrlens 5.258281e-002]):6.346642e-002[&B IgrBrlens 6.293556e-002],((26:4.845089e-002[&B IgrBrlens 3.873150e-002],25:4.340022e-002[&B IgrBrlens 4.125221e-002]):1.133278e-002[&B IgrBrlens 7.933093e-003],27:5.978368e-002[&B IgrBrlens 5.378833e-002]):1.334681e-001[&B IgrBrlens 1.516624e-001]):3.520803e-004[&B IgrBrlens 4.090917e-004]):1.503333e-001[&B IgrBrlens 1.344975e-001]):1.301764e-001[&B IgrBrlens 1.483595e-001]):2.273549e-002[&B IgrBrlens 2.423895e-002],50:4.917984e-001[&B IgrBrlens 4.615636e-001]):7.318124e-003[&B IgrBrlens 1.153562e-002],49:4.991165e-001[&B IgrBrlens 5.196919e-001]):4.512339e-002[&B IgrBrlens 4.879924e-002],(((2:4.564893e-002[&B IgrBrlens 4.224983e-002],5:4.564893e-002[&B IgrBrlens 4.546860e-002]):1.311667e-001[&B IgrBrlens 1.269039e-001],(7:6.021993e-002[&B IgrBrlens 5.084371e-002],4:4.506791e-002[&B IgrBrlens 4.495688e-002]):1.165957e-001[&B IgrBrlens 1.163084e-001]):1.709639e-001[&B IgrBrlens 1.777338e-001],(6:0.000000e+000[&B IgrBrlens 0.000000e+000],3:1.515201e-002[&B IgrBrlens 1.132264e-002]):3.326275e-001[&B IgrBrlens 3.032310e-001]):1.712070e-001[&B IgrBrlens 1.850062e-001]):1.596036e-002[&B IgrBrlens 2.033153e-002],1:5.349469e-001[&B IgrBrlens 5.190819e-001]);
   tree gen.12000 [&B IgrBrlens] = [&R] [&clockrate=3.622216e-003] (((((((((((((((((42:3.427478e-002[&B IgrBrlens 3.061406e-002],(43:3.049763e-002[&B IgrBrlens 2.117641e-002],44:1.564654e-002[&B IgrBrlens 1.989254e-002]):3.777150e-003[&B IgrBrlens 5.259222e-003]):2.917953e-003[&B IgrBrlens 2.525913e-003],(46:1.607596e-002[&B IgrBrlens 1.907757e-002],(48:1.290349e-002[&B IgrBrlens 1.479018e-002],(45:7.715041e-003[&B IgrBrlens 8.881672e-003],47:7.715041e-003[&B IgrBrlens 6.453694e-003]):5.188453e-003[&B IgrBrlens 6.426593e-003]):3.172465e-003[&B IgrBrlens 3.141499e-003]):2.111677e-002[&B IgrBrlens 1.648764e-002]):6.322939e-002[&B IgrBrlens 6.434518e-002],(40:0.000000e+000[&B IgrBrlens 0.000000e+000],41:3.622216e-003[&B IgrBrlens 3.602357e-003]):8.194882e-002[&B IgrBrlens 7.555907e-002]):7.855324e-003[&B IgrBrlens 1.019806e-002],39:8.980415e-002[&B IgrBrlens 9.598406e-002]):2.572554e-002[&B IgrBrlens 2.993803e-002],(37:8.730048e-003[&B IgrBrlens 8.847503e-003],38:1.488781e-002[&B IgrBrlens 1.492810e-002]):1.006419e-001[&B IgrBrlens 1.019959e-001]):6.117260e-003[&B IgrBrlens 5.368209e-003],33:9.737810e-002[&B IgrBrlens 9.148265e-002]):2.811844e-002[&B IgrBrlens 2.474311e-002],34:1.436076e-001[&B IgrBrlens 1.449772e-001]):4.206401e-002[&B IgrBrlens 3.734930e-002],(35:2.615182e-002[&B IgrBrlens 2.156723e-002],36:3.230959e-002[&B IgrBrlens 4.343546e-002]):1.595198e-001[&B IgrBrlens 1.786109e-001]):7.918357e-003[&B IgrBrlens 8.260450e-003],32:2.033700e-001[&B IgrBrlens 2.196027e-001]):1.003746e-002[&B IgrBrlens 8.802001e-003],31:2.097852e-001[&B IgrBrlens 2.107736e-001]):1.633766e-002[&B IgrBrlens 1.368425e-002],(28:1.811241e-002[&B IgrBrlens 1.793512e-002],(29:1.629226e-002[&B IgrBrlens 1.824363e-002],30:1.629226e-002[&B IgrBrlens 1.617452e-002]):2.898676e-002[&B IgrBrlens 3.043368e-002]):1.746861e-001[&B IgrBrlens 1.515297e-001]):1.005392e-001[&B IgrBrlens 1.063986e-001],((21:1.108330e-001[&B IgrBrlens 1.133380e-001],(13:1.141920e-001[&B IgrBrlens 1.050235e-001],((20:2.164351e-002[&B IgrBrlens 1.608378e-002],23:3.866792e-002[&B IgrBrlens 3.269448e-002]):2.695460e-002[&B IgrBrlens 2.003056e-002],22:6.562252e-002[&B IgrBrlens 6.200393e-002]):4.856945e-002[&B IgrBrlens 4.064863e-002]):8.232159e-003[&B IgrBrlens 8.308231e-003]):3.449460e-002[&B IgrBrlens 3.182287e-002],((25:3.129381e-002[&B IgrBrlens 2.974498e-002],(26:8.727124e-003[&B IgrBrlens 6.530647e-003],27:8.727124e-003[&B IgrBrlens 8.099696e-003]):2.618890e-002[&B IgrBrlens 1.833256e-002]):4.275012e-002[&B IgrBrlens 4.406460e-002],24:9.287945e-002[&B IgrBrlens 8.656308e-002]):7.128370e-002[&B IgrBrlens 6.935892e-002]):1.534434e-001[&B IgrBrlens 1.782900e-001]):3.602464e-002[&B IgrBrlens 4.105657e-002],(8:1.673506e-001[&B IgrBrlens 1.881721e-001],((18:4.197995e-002[&B IgrBrlens 4.350510e-002],19:3.219997e-002[&B IgrBrlens 2.922387e-002]):1.594255e-001[&B IgrBrlens 1.590185e-001],(((((((16:9.779477e-003[&B IgrBrlens 1.108100e-002],17:9.779477e-003[&B IgrBrlens 8.966489e-003]):2.265280e-002[&B IgrBrlens 2.359537e-002],12:3.243228e-002[&B IgrBrlens 4.528536e-002]):1.462878e-002[&B IgrBrlens 1.382612e-002],(14:5.703436e-003[&B IgrBrlens 4.554719e-003],15:1.113676e-002[&B IgrBrlens 1.156993e-002]):3.592430e-002[&B IgrBrlens 3.214682e-002]):2.576319e-002[&B IgrBrlens 2.450925e-002],51:4.855540e-002[&B IgrBrlens 5.956426e-002]):4.719264e-002[&B IgrBrlens 4.851547e-002],11:1.200169e-001[&B IgrBrlens 1.211100e-001]):1.536268e-003[&B IgrBrlens 1.751950e-003],10:9.221321e-002[&B IgrBrlens 9.826521e-002]):4.636104e-002[&B IgrBrlens 5.168915e-002],9:1.679142e-001[&B IgrBrlens 1.688946e-001]):3.349121e-002[&B IgrBrlens 3.338001e-002]):1.194736e-002[&B IgrBrlens 1.492727e-002]):1.493339e-001[&B IgrBrlens 1.425136e-001]):2.645971e-002[&B IgrBrlens 3.072164e-002],50:3.612554e-001[&B IgrBrlens 3.205272e-001]):7.871029e-003[&B IgrBrlens 1.283215e-002],49:3.691264e-001[&B IgrBrlens 3.843431e-001]):7.500267e-003[&B IgrBrlens 8.111256e-003],(((2:9.407054e-003[&B IgrBrlens 9.506213e-003],5:9.407054e-003[&B IgrBrlens 9.369893e-003]):7.892613e-002[&B IgrBrlens 7.636109e-002],(7:1.086665e-002[&B IgrBrlens 9.867795e-003],4:0.000000e+000[&B IgrBrlens 0.000000e+000]):7.746654e-002[&B IgrBrlens 7.092168e-002]):8.922776e-002[&B IgrBrlens 9.828663e-002],(6:7.962548e-004[&B IgrBrlens 7.258844e-004],3:1.166290e-002[&B IgrBrlens 7.903447e-003]):1.658980e-001[&B IgrBrlens 1.512365e-001]):1.809546e-001[&B IgrBrlens 1.955395e-001]):8.215097e-003[&B IgrBrlens 1.053968e-002],1:3.667307e-001[&B IgrBrlens 3.914840e-001]);
   tree gen.13000 [&B IgrBrlens] = [&R] [&clockrate=3.757206e-003] ((((((((((27:2.592993e-002[&B IgrBrlens 3.239885e-002],26:2.592993e-002[&B IgrBrlens 2.876320e-002]):2.148211e-002[&B IgrBrlens 2.167675e-002],25:4.365483e-002[&B IgrBrlens 3.834039e-002]):2.708522e-002[&B IgrBrlens 2.370323e-002],21:7.074005e-002[&B IgrBrlens 6.250666e-002]):6.926270e-002[&B IgrBrlens 7.300885e-002],((13:7.335812e-002[&B IgrBrlens 7.655394e-002],((20:1.398660e-002[&B IgrBrlens 1.391047e-002],23:3.164547e-002[&B IgrBrlens 3.545816e-002]):2.626267e-003[&B IgrBrlens 2.555819e-003],22:3.427173e-002[&B IgrBrlens 3.354513e-002]):3.908638e-002[&B IgrBrlens 3.315083e-002]):8.411072e-003[&B IgrBrlens 6.945545e-003],24:8.928360e-002[&B IgrBrlens 9.856196e-002]):7.025662e-002[&B IgrBrlens 8.503301e-002]):1.322950e-001[&B IgrBrlens 1.244589e-001],(((((((((((42:4.623953e-002[&B IgrBrlens 4.690557e-002],((47:1.081214e-002[&B IgrBrlens 9.236418e-003],(48:9.865680e-003[&B IgrBrlens 1.264926e-002],45:9.865680e-003[&B IgrBrlens 9.994245e-003]):9.464595e-004[&B IgrBrlens 8.742897e-004]):4.149996e-003[&B IgrBrlens 5.689491e-003],46:1.496213e-002[&B IgrBrlens 1.590041e-002]):3.127739e-002[&B IgrBrlens 2.988142e-002]):1.772123e-002[&B IgrBrlens 1.340267e-002],(43:4.582828e-002[&B IgrBrlens 4.323900e-002],44:3.042373e-002[&B IgrBrlens 3.069398e-002]):1.813248e-002[&B IgrBrlens 1.786073e-002]):3.295226e-002[&B IgrBrlens 3.056583e-002],(40:1.573808e-002[&B IgrBrlens 1.415300e-002],41:1.949528e-002[&B IgrBrlens 2.054738e-002]):6.201319e-002[&B IgrBrlens 5.576748e-002]):1.959581e-002[&B IgrBrlens 2.129519e-002],39:9.734708e-002[&B IgrBrlens 9.342676e-002]):2.303833e-002[&B IgrBrlens 2.219905e-002],(37:9.146970e-003[&B IgrBrlens 9.271582e-003],38:1.553422e-002[&B IgrBrlens 1.050397e-002]):1.048512e-001[&B IgrBrlens 8.732028e-002]):1.129430e-002[&B IgrBrlens 1.317021e-002],33:1.065064e-001[&B IgrBrlens 1.023986e-001]):6.161058e-002[&B IgrBrlens 5.206199e-002],34:1.869030e-001[&B IgrBrlens 2.004331e-001]):1.777272e-002[&B IgrBrlens 1.996588e-002],(35:1.503429e-002[&B IgrBrlens 2.184302e-002],36:2.142154e-002[&B IgrBrlens 2.202567e-002]):1.896415e-001[&B IgrBrlens 1.910759e-001]):2.160863e-003[&B IgrBrlens 1.796018e-003],32:2.169811e-001[&B IgrBrlens 1.961555e-001]):1.722923e-002[&B IgrBrlens 1.334874e-002],31:2.304531e-001[&B IgrBrlens 2.145117e-001]):3.269252e-003[&B IgrBrlens 3.263651e-003],((28:7.446942e-004[&B IgrBrlens 6.230209e-004],30:2.892374e-002[&B IgrBrlens 3.425147e-002]):4.199442e-002[&B IgrBrlens 4.163827e-002],29:7.091816e-002[&B IgrBrlens 7.008720e-002]):1.564169e-001[&B IgrBrlens 1.425737e-001]):6.750587e-002[&B IgrBrlens 8.113152e-002]):4.411236e-002[&B IgrBrlens 3.653702e-002],((8:1.549369e-001[&B IgrBrlens 1.505835e-001],(18:4.343495e-002[&B IgrBrlens 4.264316e-002],19:3.329049e-002[&B IgrBrlens 3.503813e-002]):1.592184e-001[&B IgrBrlens 1.764696e-001]):3.041582e-002[&B IgrBrlens 2.982251e-002],(((((((16:2.708696e-003[&B IgrBrlens 2.197938e-003],17:2.708696e-003[&B IgrBrlens 2.678373e-003]):4.536260e-002[&B IgrBrlens 4.578019e-002],12:4.807130e-002[&B IgrBrlens 5.168730e-002]):1.192376e-002[&B IgrBrlens 1.351786e-002],(14:1.891783e-002[&B IgrBrlens 1.866524e-002],15:2.455364e-002[&B IgrBrlens 1.900422e-002]):3.544142e-002[&B IgrBrlens 3.240755e-002]):2.529281e-002[&B IgrBrlens 3.287833e-002],51:6.011459e-002[&B IgrBrlens 5.908100e-002]):1.106451e-002[&B IgrBrlens 1.187449e-002],11:9.635238e-002[&B IgrBrlens 9.185015e-002]):5.171702e-002[&B IgrBrlens 5.843767e-002],10:1.176360e-001[&B IgrBrlens 1.171098e-001]):4.712600e-003[&B IgrBrlens 3.903829e-003],9:1.527820e-001[&B IgrBrlens 1.402491e-001]):8.028721e-002[&B IgrBrlens 7.266709e-002]):1.122714e-001[&B IgrBrlens 1.007153e-001]):1.541367e-002[&B IgrBrlens 1.257738e-002],50:3.318238e-001[&B IgrBrlens 3.149797e-001]):4.855816e-003[&B IgrBrlens 5.495022e-003],49:3.366796e-001[&B IgrBrlens 3.411675e-001]):4.842067e-002[&B IgrBrlens 5.163506e-002],((6:0.000000e+000[&B IgrBrlens 0.000000e+000],3:1.127162e-002[&B IgrBrlens 1.059274e-002]):2.265790e-001[&B IgrBrlens 2.268465e-001],((2:4.165038e-002[&B IgrBrlens 3.731718e-002],5:4.165038e-002[&B IgrBrlens 3.476246e-002]):1.387389e-002[&B IgrBrlens 1.292075e-002],(4:5.226476e-003[&B IgrBrlens 5.817940e-003],7:1.649810e-002[&B IgrBrlens 1.275814e-002]):3.902617e-002[&B IgrBrlens 4.344264e-002]):1.823264e-001[&B IgrBrlens 1.747820e-001]):1.284636e-001[&B IgrBrlens 1.268052e-001]):1.721170e-002[&B IgrBrlens 1.899120e-002],1:3.835259e-001[&B IgrBrlens 4.318223e-001]);
   tree gen.14000 [&B IgrBrlens] = [&R] [&clockrate=4.075288e-003] ((((((((((13:1.253771e-002[&B IgrBrlens 1.308391e-002],24:2.068828e-002[&B IgrBrlens 2.308610e-002]):3.951209e-002[&B IgrBrlens 3.033519e-002],((20:8.159323e-003[&B IgrBrlens 7.940454e-003],23:2.731318e-002[&B IgrBrlens 3.060391e-002]):6.664251e-003[&B IgrBrlens 6.485486e-003],22:3.397743e-002[&B IgrBrlens 3.325707e-002]):1.807237e-002[&B IgrBrlens 1.404973e-002]):3.017011e-002[&B IgrBrlens 3.440512e-002],21:6.917899e-002[&B IgrBrlens 6.112728e-002]):6.144808e-002[&B IgrBrlens 6.836844e-002],(27:5.379921e-002[&B IgrBrlens 6.722086e-002],(25:2.697459e-002[&B IgrBrlens 2.143588e-002],26:3.104988e-002[&B IgrBrlens 3.346641e-002]):2.274933e-002[&B IgrBrlens 2.295545e-002]):8.090315e-002[&B IgrBrlens 7.080120e-002]):1.572347e-001[&B IgrBrlens 1.641034e-001],(((((((((((((48:1.035010e-002[&B IgrBrlens 1.417119e-002],45:1.035010e-002[&B IgrBrlens 1.048498e-002]):1.206987e-002[&B IgrBrlens 1.102912e-002],47:2.241997e-002[&B IgrBrlens 2.122474e-002]):1.154310e-002[&B IgrBrlens 1.582516e-002],46:3.396307e-002[&B IgrBrlens 3.432360e-002]):2.165230e-002[&B IgrBrlens 2.068592e-002],(42:4.786310e-002[&B IgrBrlens 4.855252e-002],(43:2.943315e-002[&B IgrBrlens 3.031563e-002],44:1.272447e-002[&B IgrBrlens 1.401035e-002]):1.842995e-002[&B IgrBrlens 1.815374e-002]):7.752273e-003[&B IgrBrlens 6.626672e-003]):3.525912e-002[&B IgrBrlens 3.270563e-002],(40:0.000000e+000[&B IgrBrlens 0.000000e+000],41:4.075288e-003[&B IgrBrlens 4.029159e-003]):7.009052e-002[&B IgrBrlens 6.036376e-002]):3.111996e-002[&B IgrBrlens 3.381872e-002],39:1.012105e-001[&B IgrBrlens 9.713458e-002]):2.319457e-002[&B IgrBrlens 2.234960e-002],(37:0.000000e+000[&B IgrBrlens 0.000000e+000],38:6.927990e-003[&B IgrBrlens 4.684587e-003]):1.174771e-001[&B IgrBrlens 9.722477e-002]):2.520531e-002[&B IgrBrlens 3.080394e-002],33:1.223059e-001[&B IgrBrlens 1.216573e-001]):2.495974e-002[&B IgrBrlens 2.109141e-002],34:1.676421e-001[&B IgrBrlens 1.716611e-001]):3.024647e-002[&B IgrBrlens 3.397889e-002],(35:2.191613e-002[&B IgrBrlens 3.184150e-002],36:2.884412e-002[&B IgrBrlens 3.267373e-002]):1.759725e-001[&B IgrBrlens 1.773036e-001]):2.762785e-002[&B IgrBrlens 2.296311e-002],32:2.365197e-001[&B IgrBrlens 2.138189e-001]):8.611457e-003[&B IgrBrlens 6.671922e-003],31:2.410559e-001[&B IgrBrlens 2.243811e-001]):4.692681e-003[&B IgrBrlens 5.207170e-003],((30:5.602353e-002[&B IgrBrlens 6.375194e-002],28:2.545887e-002[&B IgrBrlens 2.524296e-002]):1.475244e-002[&B IgrBrlens 1.462733e-002],29:7.077598e-002[&B IgrBrlens 6.994668e-002]):1.680446e-001[&B IgrBrlens 1.531723e-001]):7.349295e-002[&B IgrBrlens 8.832705e-002]):3.676541e-002[&B IgrBrlens 3.114810e-002],((((((((16:1.291117e-002[&B IgrBrlens 1.290460e-002],17:1.291117e-002[&B IgrBrlens 1.236339e-002]):2.769880e-002[&B IgrBrlens 2.994818e-002],12:4.060997e-002[&B IgrBrlens 3.761252e-002]):1.997647e-002[&B IgrBrlens 2.460904e-002],(14:9.499058e-003[&B IgrBrlens 1.008675e-002],15:1.561199e-002[&B IgrBrlens 1.208349e-002]):4.497445e-002[&B IgrBrlens 4.112453e-002]):1.092759e-002[&B IgrBrlens 1.420486e-002],51:4.420960e-002[&B IgrBrlens 4.684350e-002]):8.224091e-003[&B IgrBrlens 8.826133e-003],11:7.973812e-002[&B IgrBrlens 7.092382e-002]):5.224673e-002[&B IgrBrlens 5.230555e-002],10:9.897502e-002[&B IgrBrlens 1.012940e-001]):1.948155e-002[&B IgrBrlens 1.735707e-002],9:1.514664e-001[&B IgrBrlens 1.390415e-001]):7.844598e-002[&B IgrBrlens 7.100061e-002],(8:1.341597e-001[&B IgrBrlens 1.258193e-001],(18:4.313070e-002[&B IgrBrlens 4.317234e-002],19:3.212742e-002[&B IgrBrlens 3.315581e-002]):1.427852e-001[&B IgrBrlens 1.473557e-001]):4.399648e-002[&B IgrBrlens 3.958148e-002]):1.260946e-001[&B IgrBrlens 1.339294e-001]):1.066194e-002[&B IgrBrlens 9.873755e-003],50:3.352892e-001[&B IgrBrlens 3.182692e-001]):2.723627e-002[&B IgrBrlens 3.082157e-002],49:3.625254e-001[&B IgrBrlens 3.673578e-001]):3.325342e-002[&B IgrBrlens 3.609508e-002],((6:3.816987e-002[&B IgrBrlens 3.821492e-002],3:5.039573e-002[&B IgrBrlens 4.812176e-002]):1.754403e-001[&B IgrBrlens 1.756474e-001],((2:4.085973e-002[&B IgrBrlens 3.660879e-002],5:4.085973e-002[&B IgrBrlens 3.622845e-002]):9.795232e-003[&B IgrBrlens 8.420133e-003],(4:0.000000e+000[&B IgrBrlens 0.000000e+000],7:1.222586e-002[&B IgrBrlens 9.193508e-003]):3.842910e-002[&B IgrBrlens 4.366120e-002]):1.751811e-001[&B IgrBrlens 1.679324e-001]):1.495663e-001[&B IgrBrlens 1.548344e-001]):6.655571e-003[&B IgrBrlens 8.044190e-003],1:3.820580e-001[&B IgrBrlens 4.301695e-001]);
   tree gen.15000 [&B IgrBrlens] = [&R] [&clockrate=3.065589e-003] ((((((((8:1.130719e-001[&B IgrBrlens 1.183237e-001],(((((((16:1.186602e-002[&B IgrBrlens 1.185998e-002],17:1.186602e-002[&B IgrBrlens 1.123748e-002]):1.628100e-002[&B IgrBrlens 1.860002e-002],12:2.814702e-002[&B IgrBrlens 3.252617e-002]):1.308333e-002[&B IgrBrlens 1.611737e-002],(14:3.521938e-003[&B IgrBrlens 3.674305e-003],15:8.120321e-003[&B IgrBrlens 6.285031e-003]):3.311003e-002[&B IgrBrlens 3.024200e-002]):7.629229e-003[&B IgrBrlens 9.297519e-003],51:2.832013e-002[&B IgrBrlens 3.151696e-002]):5.315050e-003[&B IgrBrlens 5.704137e-003],11:5.417463e-002[&B IgrBrlens 4.462083e-002]):2.622545e-002[&B IgrBrlens 2.625497e-002],10:5.556880e-002[&B IgrBrlens 5.687079e-002]):6.483614e-003[&B IgrBrlens 6.304393e-003],9:8.688369e-002[&B IgrBrlens 7.532117e-002]):6.512118e-002[&B IgrBrlens 5.894047e-002]):1.817907e-002[&B IgrBrlens 1.930862e-002],(18:3.968531e-002[&B IgrBrlens 3.281056e-002],19:3.140822e-002[&B IgrBrlens 3.258728e-002]):1.304986e-001[&B IgrBrlens 1.324299e-001]):6.809874e-002[&B IgrBrlens 6.519163e-002],((((((20:5.719877e-003[&B IgrBrlens 5.980970e-003],23:2.012815e-002[&B IgrBrlens 2.255321e-002]):8.243003e-003[&B IgrBrlens 8.705504e-003],22:2.837115e-002[&B IgrBrlens 2.776965e-002]):1.014904e-002[&B IgrBrlens 9.405486e-003],13:3.852019e-002[&B IgrBrlens 4.019831e-002]):1.291944e-002[&B IgrBrlens 9.918828e-003],24:5.757081e-002[&B IgrBrlens 6.424339e-002]):1.068796e-002[&B IgrBrlens 1.187102e-002],21:5.231770e-002[&B IgrBrlens 4.622848e-002]):4.820079e-002[&B IgrBrlens 5.362922e-002],(27:6.550969e-002[&B IgrBrlens 7.382063e-002],(25:4.130990e-002[&B IgrBrlens 3.282771e-002],26:4.437549e-002[&B IgrBrlens 4.782911e-002]):2.113420e-002[&B IgrBrlens 1.849528e-002]):3.807439e-002[&B IgrBrlens 4.273561e-002]):1.141591e-001[&B IgrBrlens 1.281147e-001]):2.524622e-002[&B IgrBrlens 2.138890e-002],(((((((((((43:2.114051e-002[&B IgrBrlens 2.148239e-002],44:8.571599e-003[&B IgrBrlens 1.026516e-002]):1.488334e-002[&B IgrBrlens 1.621263e-002],((47:1.308070e-002[&B IgrBrlens 1.212636e-002],((46:1.063232e-002[&B IgrBrlens 1.187979e-002],48:1.063232e-002[&B IgrBrlens 1.509063e-002]):1.190738e-003[&B IgrBrlens 1.072292e-003],45:1.182306e-002[&B IgrBrlens 1.080218e-002]):1.257642e-003[&B IgrBrlens 1.724180e-003]):2.123327e-002[&B IgrBrlens 2.028558e-002],42:3.431397e-002[&B IgrBrlens 3.480823e-002]):1.709890e-003[&B IgrBrlens 1.461620e-003]):3.223223e-002[&B IgrBrlens 3.428063e-002],(40:1.595845e-002[&B IgrBrlens 1.233185e-002],41:1.902404e-002[&B IgrBrlens 1.880871e-002]):3.666313e-002[&B IgrBrlens 2.833133e-002]):1.693234e-002[&B IgrBrlens 1.983218e-002],39:6.955392e-002[&B IgrBrlens 6.997079e-002]):3.678924e-002[&B IgrBrlens 4.136352e-002],(37:0.000000e+000[&B IgrBrlens 0.000000e+000],38:5.211501e-003[&B IgrBrlens 3.523927e-003]):1.011317e-001[&B IgrBrlens 8.369721e-002]):3.243985e-003[&B IgrBrlens 3.964542e-003],33:8.904770e-002[&B IgrBrlens 8.767524e-002]):4.638211e-003[&B IgrBrlens 3.725636e-003],34:1.090139e-001[&B IgrBrlens 1.116273e-001]):1.699950e-002[&B IgrBrlens 1.925051e-002],(35:9.537034e-003[&B IgrBrlens 1.385616e-002],36:1.474853e-002[&B IgrBrlens 1.515081e-002]):1.164763e-001[&B IgrBrlens 1.173574e-001]):2.801527e-002[&B IgrBrlens 2.328511e-002],32:1.623057e-001[&B IgrBrlens 1.627298e-001]):1.867269e-002[&B IgrBrlens 1.537968e-002],31:1.779128e-001[&B IgrBrlens 1.693354e-001]):7.977492e-003[&B IgrBrlens 8.130314e-003],(29:4.273383e-002[&B IgrBrlens 4.355547e-002],(30:2.299192e-002[&B IgrBrlens 2.616364e-002],28:0.000000e+000[&B IgrBrlens 0.000000e+000]):1.974191e-002[&B IgrBrlens 2.014834e-002]):1.379450e-001[&B IgrBrlens 1.414328e-001]):7.763859e-002[&B IgrBrlens 9.330946e-002]):3.812660e-002[&B IgrBrlens 3.530808e-002],50:2.780505e-001[&B IgrBrlens 2.841788e-001]):8.368891e-003[&B IgrBrlens 8.702063e-003],49:2.864193e-001[&B IgrBrlens 2.902373e-001]):2.616130e-003[&B IgrBrlens 2.687788e-003],((6:1.148218e-002[&B IgrBrlens 1.197274e-002],3:2.067895e-002[&B IgrBrlens 1.950496e-002]):1.376115e-001[&B IgrBrlens 1.434907e-001],((2:9.835718e-003[&B IgrBrlens 8.812435e-003],5:9.835718e-003[&B IgrBrlens 9.625961e-003]):4.232391e-002[&B IgrBrlens 3.768571e-002],(4:0.000000e+000[&B IgrBrlens 0.000000e+000],7:9.196767e-003[&B IgrBrlens 6.394896e-003]):4.296286e-002[&B IgrBrlens 4.917273e-002]):1.061308e-001[&B IgrBrlens 1.017393e-001]):1.154171e-001[&B IgrBrlens 1.194824e-001]):4.307110e-003[&B IgrBrlens 4.826008e-003],1:2.780146e-001[&B IgrBrlens 3.229814e-001]);
   tree gen.16000 [&B IgrBrlens] = [&R] [&clockrate=3.805837e-003] ((((((((18:1.713082e-002[&B IgrBrlens 1.416322e-002],19:6.855056e-003[&B IgrBrlens 6.956508e-003]):1.454491e-001[&B IgrBrlens 1.476016e-001],(((((((16:8.862020e-003[&B IgrBrlens 8.612530e-003],17:8.862020e-003[&B IgrBrlens 8.392599e-003]):2.816215e-002[&B IgrBrlens 2.897973e-002],12:3.702417e-002[&B IgrBrlens 4.464505e-002]):1.859504e-002[&B IgrBrlens 2.290726e-002],(14:3.173780e-002[&B IgrBrlens 3.231833e-002],15:3.744656e-002[&B IgrBrlens 3.100173e-002]):1.817265e-002[&B IgrBrlens 1.659852e-002]):9.216486e-003[&B IgrBrlens 1.123186e-002],51:3.933659e-002[&B IgrBrlens 4.586401e-002]):8.324623e-003[&B IgrBrlens 8.934024e-003],11:7.316032e-002[&B IgrBrlens 6.025835e-002]):5.423305e-003[&B IgrBrlens 6.212546e-003],10:4.775635e-002[&B IgrBrlens 4.481072e-002]):4.738972e-002[&B IgrBrlens 4.607977e-002],9:1.259733e-001[&B IgrBrlens 1.227151e-001]):3.660654e-002[&B IgrBrlens 3.081933e-002]):2.176058e-002[&B IgrBrlens 2.083163e-002],8:1.360063e-001[&B IgrBrlens 1.453738e-001]):1.324216e-001[&B IgrBrlens 1.406496e-001],(((21:6.475996e-002[&B IgrBrlens 5.744019e-002],(13:5.081968e-002[&B IgrBrlens 4.776002e-002],((20:8.922704e-003[&B IgrBrlens 9.423342e-003],23:2.681014e-002[&B IgrBrlens 3.004026e-002]):1.300729e-002[&B IgrBrlens 1.373711e-002],22:3.981743e-002[&B IgrBrlens 3.897326e-002]):1.100225e-002[&B IgrBrlens 1.019619e-002]):2.611896e-002[&B IgrBrlens 2.688640e-002]):2.248675e-002[&B IgrBrlens 2.523567e-002],((26:2.064820e-002[&B IgrBrlens 2.225519e-002],27:2.064820e-002[&B IgrBrlens 2.326775e-002]):8.726127e-003[&B IgrBrlens 7.141900e-003],(25:7.843000e-003[&B IgrBrlens 6.896642e-003],24:2.763335e-002[&B IgrBrlens 2.951317e-002]):1.772549e-002[&B IgrBrlens 1.558669e-002]):6.167822e-002[&B IgrBrlens 6.398504e-002]):1.793638e-001[&B IgrBrlens 1.812065e-001],(((((((((((43:2.139678e-002[&B IgrBrlens 2.174280e-002],44:5.792848e-003[&B IgrBrlens 6.040880e-003]):2.538612e-002[&B IgrBrlens 2.647307e-002],((((48:1.327422e-002[&B IgrBrlens 1.968481e-002],47:1.327422e-002[&B IgrBrlens 1.230575e-002]):9.153035e-003[&B IgrBrlens 7.743340e-003],45:2.242725e-002[&B IgrBrlens 2.049074e-002]):7.230759e-003[&B IgrBrlens 9.366940e-003],46:2.965801e-002[&B IgrBrlens 3.224978e-002]):1.115791e-002[&B IgrBrlens 1.065991e-002],42:4.081592e-002[&B IgrBrlens 4.140384e-002]):5.966975e-003[&B IgrBrlens 5.100593e-003]):5.327515e-002[&B IgrBrlens 6.079484e-002],(40:2.116975e-002[&B IgrBrlens 1.753691e-002],41:2.497559e-002[&B IgrBrlens 2.567612e-002]):5.947852e-002[&B IgrBrlens 4.596186e-002]):2.625247e-002[&B IgrBrlens 2.967108e-002],39:1.069007e-001[&B IgrBrlens 9.841154e-002]):2.303180e-002[&B IgrBrlens 2.339100e-002],(37:3.700578e-003[&B IgrBrlens 3.243556e-003],38:1.017050e-002[&B IgrBrlens 6.608685e-003]):1.197620e-001[&B IgrBrlens 1.071070e-001]):8.236151e-003[&B IgrBrlens 1.006557e-002],33:1.126696e-001[&B IgrBrlens 1.109330e-001]):2.424156e-002[&B IgrBrlens 1.947200e-002],34:1.559403e-001[&B IgrBrlens 1.485948e-001]):5.050913e-003[&B IgrBrlens 5.719736e-003],(35:1.971576e-002[&B IgrBrlens 2.643036e-002],36:2.618568e-002[&B IgrBrlens 2.619082e-002]):1.412755e-001[&B IgrBrlens 1.423441e-001]):6.263807e-003[&B IgrBrlens 5.206214e-003],32:1.775308e-001[&B IgrBrlens 1.732348e-001]):3.383766e-002[&B IgrBrlens 2.787023e-002],31:2.075626e-001[&B IgrBrlens 1.943923e-001]):1.189983e-002[&B IgrBrlens 1.131701e-002],((30:2.472981e-002[&B IgrBrlens 2.814127e-002],29:2.472981e-002[&B IgrBrlens 2.278396e-002]):2.420279e-002[&B IgrBrlens 2.566501e-002],28:2.038882e-002[&B IgrBrlens 2.080857e-002]):1.640599e-001[&B IgrBrlens 1.682081e-001]):7.645300e-002[&B IgrBrlens 9.188456e-002]):2.084657e-002[&B IgrBrlens 1.780561e-002]):5.958095e-002[&B IgrBrlens 5.643984e-002],50:3.470380e-001[&B IgrBrlens 3.345341e-001]):8.964719e-003[&B IgrBrlens 9.271991e-003],49:3.560028e-001[&B IgrBrlens 3.607482e-001]):5.346558e-003[&B IgrBrlens 5.712782e-003],((6:1.290884e-002[&B IgrBrlens 1.316187e-002],3:2.432635e-002[&B IgrBrlens 2.063104e-002]):1.342688e-001[&B IgrBrlens 1.369007e-001],((2:2.832559e-002[&B IgrBrlens 2.606545e-002],5:2.832559e-002[&B IgrBrlens 2.742198e-002]):2.413448e-002[&B IgrBrlens 2.148962e-002],(4:2.847627e-003[&B IgrBrlens 3.063294e-003],7:1.426514e-002[&B IgrBrlens 9.919145e-003]):3.819493e-002[&B IgrBrlens 4.108766e-002]):1.061351e-001[&B IgrBrlens 1.031008e-001]):1.837249e-001[&B IgrBrlens 1.808955e-001]):5.656783e-003[&B IgrBrlens 6.338283e-003],1:3.479769e-001[&B IgrBrlens 3.716248e-001]);
   tree gen.17000 [&B IgrBrlens] = [&R] [&clockrate=3.103679e-003] ((((((((((((((16:8.647296e-004[&B IgrBrlens 8.403852e-004],17:8.647296e-004[&B IgrBrlens 7.648823e-004]):2.957984e-002[&B IgrBrlens 3.002374e-002],12:3.044457e-002[&B IgrBrlens 3.671114e-002]):1.251524e-002[&B IgrBrlens 1.541754e-002],(14:2.477387e-002[&B IgrBrlens 2.262793e-002],15:2.942939e-002[&B IgrBrlens 2.678415e-002]):1.353043e-002[&B IgrBrlens 1.290743e-002]):1.042804e-002[&B IgrBrlens 1.270834e-002],51:3.259320e-002[&B IgrBrlens 3.800164e-002]):4.830608e-003[&B IgrBrlens 5.507944e-003],11:5.821846e-002[&B IgrBrlens 5.175262e-002]):2.294221e-002[&B IgrBrlens 2.881023e-002],10:5.602087e-002[&B IgrBrlens 5.256548e-002]):2.036930e-002[&B IgrBrlens 2.083042e-002],9:1.015300e-001[&B IgrBrlens 9.890394e-002]):3.436754e-002[&B IgrBrlens 2.984369e-002],((18:2.706931e-002[&B IgrBrlens 2.238005e-002],19:1.868938e-002[&B IgrBrlens 1.896597e-002]):9.085268e-002[&B IgrBrlens 1.025239e-001],8:7.850526e-002[&B IgrBrlens 8.391231e-002]):1.797553e-002[&B IgrBrlens 1.905123e-002]):8.820224e-002[&B IgrBrlens 8.987242e-002],((13:3.550854e-002[&B IgrBrlens 3.618404e-002],((20:2.928371e-003[&B IgrBrlens 3.092677e-003],23:1.751566e-002[&B IgrBrlens 1.962597e-002]):1.155425e-002[&B IgrBrlens 1.225990e-002],22:2.906991e-002[&B IgrBrlens 2.965622e-002]):6.438636e-003[&B IgrBrlens 6.132053e-003]):5.968844e-002[&B IgrBrlens 6.144223e-002],(21:7.922898e-002[&B IgrBrlens 7.027379e-002],(((26:2.497531e-002[&B IgrBrlens 2.478040e-002],24:3.801076e-002[&B IgrBrlens 4.022190e-002]):5.199793e-003[&B IgrBrlens 4.255771e-003],25:2.707142e-002[&B IgrBrlens 2.380491e-002]):2.346525e-002[&B IgrBrlens 2.162474e-002],27:5.364035e-002[&B IgrBrlens 5.968639e-002]):2.869230e-002[&B IgrBrlens 2.496173e-002]):6.036233e-003[&B IgrBrlens 7.469264e-003]):1.149362e-001[&B IgrBrlens 1.095886e-001]):4.049138e-002[&B IgrBrlens 3.361642e-002],(((((((((((((45:8.524446e-003[&B IgrBrlens 7.162352e-003],47:8.524446e-003[&B IgrBrlens 7.902518e-003]):6.134954e-003[&B IgrBrlens 5.446578e-003],48:1.465940e-002[&B IgrBrlens 2.173895e-002]):1.094369e-002[&B IgrBrlens 1.476045e-002],46:2.560309e-002[&B IgrBrlens 2.694926e-002]):9.030809e-003[&B IgrBrlens 8.627745e-003],((43:1.882664e-002[&B IgrBrlens 1.913110e-002],44:6.101559e-003[&B IgrBrlens 6.976320e-003]):9.339082e-003[&B IgrBrlens 9.738953e-003],42:2.816572e-002[&B IgrBrlens 2.710235e-002]):6.468176e-003[&B IgrBrlens 5.529021e-003]):3.468652e-002[&B IgrBrlens 4.074511e-002],(40:1.928421e-002[&B IgrBrlens 1.550342e-002],41:2.238789e-002[&B IgrBrlens 2.301584e-002]):3.420744e-002[&B IgrBrlens 2.591842e-002]):1.646406e-002[&B IgrBrlens 1.709522e-002],39:6.995571e-002[&B IgrBrlens 6.440039e-002]):3.093883e-002[&B IgrBrlens 3.142135e-002],(37:3.189607e-003[&B IgrBrlens 3.083810e-003],38:8.465861e-003[&B IgrBrlens 5.020251e-003]):9.242868e-002[&B IgrBrlens 8.936290e-002]):1.043190e-003[&B IgrBrlens 1.274905e-003],33:8.114309e-002[&B IgrBrlens 7.989246e-002]):2.721237e-002[&B IgrBrlens 2.362447e-002],34:1.238738e-001[&B IgrBrlens 1.180388e-001]):9.365313e-003[&B IgrBrlens 1.108173e-002],(35:2.328939e-002[&B IgrBrlens 3.122106e-002],36:2.856564e-002[&B IgrBrlens 3.019882e-002]):1.099498e-001[&B IgrBrlens 1.122057e-001]):6.830469e-003[&B IgrBrlens 5.801317e-003],32:1.484496e-001[&B IgrBrlens 1.448573e-001]):8.969858e-003[&B IgrBrlens 8.190502e-003],31:1.543157e-001[&B IgrBrlens 1.445240e-001]):2.507552e-002[&B IgrBrlens 2.700232e-002],((30:1.388602e-002[&B IgrBrlens 1.541336e-002],29:1.388602e-002[&B IgrBrlens 1.330784e-002]):1.513271e-002[&B IgrBrlens 1.604695e-002],28:5.741139e-003[&B IgrBrlens 5.991211e-003]):1.450963e-001[&B IgrBrlens 1.439736e-001]):8.519987e-002[&B IgrBrlens 9.606498e-002]):4.611159e-002[&B IgrBrlens 4.725326e-002],50:2.868044e-001[&B IgrBrlens 2.971937e-001]):2.666009e-003[&B IgrBrlens 2.757388e-003],49:2.894704e-001[&B IgrBrlens 2.933290e-001]):7.204910e-003[&B IgrBrlens 8.407658e-003],((6:2.207276e-002[&B IgrBrlens 2.250542e-002],3:3.138380e-002[&B IgrBrlens 2.661642e-002]):9.665988e-002[&B IgrBrlens 9.855453e-002],((2:1.902658e-002[&B IgrBrlens 1.750842e-002],5:1.902658e-002[&B IgrBrlens 1.866800e-002]):1.406042e-002[&B IgrBrlens 1.298665e-002],(4:5.716433e-003[&B IgrBrlens 6.437616e-003],7:1.502747e-002[&B IgrBrlens 1.179859e-002]):1.805953e-002[&B IgrBrlens 2.033791e-002]):9.495668e-002[&B IgrBrlens 9.224196e-002]):1.531132e-001[&B IgrBrlens 1.507552e-001]):1.118921e-003[&B IgrBrlens 1.380847e-003],1:2.822758e-001[&B IgrBrlens 3.049934e-001]);
   tree gen.18000 [&B IgrBrlens] = [&R] [&clockrate=3.224428e-003] ((((((((18:1.944957e-002[&B IgrBrlens 1.541045e-002],19:1.074362e-002[&B IgrBrlens 1.224057e-002]):1.661218e-001[&B IgrBrlens 1.746470e-001],((((((((16:1.194928e-003[&B IgrBrlens 1.218107e-003],17:1.194928e-003[&B IgrBrlens 9.202644e-004]):2.858103e-002[&B IgrBrlens 2.921771e-002],12:2.977596e-002[&B IgrBrlens 3.590490e-002]):1.169284e-002[&B IgrBrlens 1.505473e-002],(14:2.578298e-002[&B IgrBrlens 2.459583e-002],15:3.061962e-002[&B IgrBrlens 2.786740e-002]):1.084918e-002[&B IgrBrlens 1.034964e-002]):1.243799e-002[&B IgrBrlens 1.383917e-002],51:3.230312e-002[&B IgrBrlens 3.210906e-002]):2.628092e-003[&B IgrBrlens 2.996596e-003],11:5.653488e-002[&B IgrBrlens 5.514475e-002]):1.394948e-002[&B IgrBrlens 1.701857e-002],10:4.436649e-002[&B IgrBrlens 4.484873e-002]):2.378342e-002[&B IgrBrlens 2.238016e-002],9:9.426778e-002[&B IgrBrlens 9.182958e-002]):6.454089e-002[&B IgrBrlens 6.464943e-002],8:1.178584e-001[&B IgrBrlens 1.259759e-001]):2.676268e-002[&B IgrBrlens 2.836424e-002]):3.240743e-002[&B IgrBrlens 2.997485e-002],(((25:4.916905e-002[&B IgrBrlens 4.904899e-002],26:5.239348e-002[&B IgrBrlens 5.198461e-002]):1.365421e-002[&B IgrBrlens 1.244561e-002],27:6.604768e-002[&B IgrBrlens 7.349221e-002]):3.003306e-002[&B IgrBrlens 2.458056e-002],((((20:2.643606e-003[&B IgrBrlens 2.779094e-003],23:1.779842e-002[&B IgrBrlens 1.960858e-002]):6.892806e-003[&B IgrBrlens 7.313771e-003],22:2.469122e-002[&B IgrBrlens 2.473512e-002]):3.069434e-002[&B IgrBrlens 3.159435e-002],(24:3.470618e-002[&B IgrBrlens 3.626439e-002],13:2.825732e-002[&B IgrBrlens 2.908759e-002]):2.712824e-002[&B IgrBrlens 2.792533e-002]):1.788157e-002[&B IgrBrlens 2.212675e-002],21:6.294897e-002[&B IgrBrlens 5.854389e-002]):2.990735e-002[&B IgrBrlens 2.601880e-002]):1.002944e-001[&B IgrBrlens 9.848977e-002]):4.193934e-002[&B IgrBrlens 3.481854e-002],(((((((((((42:3.213503e-002[&B IgrBrlens 3.252271e-002],(47:1.605030e-002[&B IgrBrlens 1.487930e-002],(46:1.492861e-002[&B IgrBrlens 1.571354e-002],(48:1.136019e-002[&B IgrBrlens 1.601695e-002],45:1.136019e-002[&B IgrBrlens 1.009583e-002]):3.568425e-003[&B IgrBrlens 3.168028e-003]):1.121688e-003[&B IgrBrlens 1.364194e-003]):1.608473e-002[&B IgrBrlens 1.536684e-002]):1.112931e-002[&B IgrBrlens 9.513375e-003],(43:3.140547e-002[&B IgrBrlens 2.857991e-002],44:1.818532e-002[&B IgrBrlens 2.079249e-002]):1.185887e-002[&B IgrBrlens 1.236663e-002]):2.104002e-002[&B IgrBrlens 2.600255e-002],(40:1.227375e-003[&B IgrBrlens 9.299614e-004],41:4.451803e-003[&B IgrBrlens 4.250949e-003]):4.663240e-002[&B IgrBrlens 3.533260e-002]):1.526846e-002[&B IgrBrlens 1.725475e-002],39:6.312824e-002[&B IgrBrlens 6.569407e-002]):3.986589e-002[&B IgrBrlens 4.267355e-002],(37:5.537869e-003[&B IgrBrlens 5.354182e-003],38:1.101940e-002[&B IgrBrlens 6.422644e-003]):9.197473e-002[&B IgrBrlens 8.892400e-002]):8.008609e-003[&B IgrBrlens 9.787487e-003],33:8.939906e-002[&B IgrBrlens 8.802119e-002]):2.520095e-002[&B IgrBrlens 2.187826e-002],34:1.307222e-001[&B IgrBrlens 1.245645e-001]):7.755499e-003[&B IgrBrlens 9.937737e-003],(35:3.249784e-003[&B IgrBrlens 4.356563e-003],36:8.731311e-003[&B IgrBrlens 9.230505e-003]):1.352279e-001[&B IgrBrlens 1.380024e-001]):9.051187e-003[&B IgrBrlens 8.009410e-003],32:1.562348e-001[&B IgrBrlens 1.524541e-001]):4.172888e-003[&B IgrBrlens 3.810322e-003],31:1.571833e-001[&B IgrBrlens 1.576147e-001]):2.965716e-002[&B IgrBrlens 3.193601e-002],((30:9.969718e-003[&B IgrBrlens 1.063872e-002],29:9.969718e-003[&B IgrBrlens 9.554597e-003]):2.521301e-002[&B IgrBrlens 2.720086e-002],28:1.099951e-002[&B IgrBrlens 1.119936e-002]):1.461762e-001[&B IgrBrlens 1.488319e-001]):7.307770e-002[&B IgrBrlens 7.509463e-002]):4.184628e-002[&B IgrBrlens 4.288235e-002],50:2.769363e-001[&B IgrBrlens 2.755009e-001]):1.469042e-002[&B IgrBrlens 1.579363e-002],49:2.916267e-001[&B IgrBrlens 2.997149e-001]):9.868171e-003[&B IgrBrlens 1.166100e-002],((6:2.576768e-002[&B IgrBrlens 2.371761e-002],3:3.544096e-002[&B IgrBrlens 3.218651e-002]):4.761381e-002[&B IgrBrlens 4.780846e-002],(7:3.555508e-002[&B IgrBrlens 2.953321e-002],((2:1.358582e-002[&B IgrBrlens 1.250179e-002],5:1.358582e-002[&B IgrBrlens 1.239056e-002]):1.456464e-002[&B IgrBrlens 1.345237e-002],4:1.847718e-002[&B IgrBrlens 2.112291e-002]):7.404617e-003[&B IgrBrlens 8.464879e-003]):4.749969e-002[&B IgrBrlens 4.633842e-002]):2.023180e-001[&B IgrBrlens 1.992022e-001]):3.512765e-003[&B IgrBrlens 4.335060e-003],1:2.888855e-001[&B IgrBrlens 3.121350e-001]);
   tree gen.19000 [&B IgrBrlens] = [&R] [&clockrate=4.339101e-003] ((((((((((((((((((45:3.665658e-003[&B IgrBrlens 3.257679e-003],48:3.665658e-003[&B IgrBrlens 5.088670e-003]):6.912747e-003[&B IgrBrlens 7.558200e-003],47:1.057840e-002[&B IgrBrlens 1.051912e-002]):6.233765e-003[&B IgrBrlens 5.534302e-003],46:1.681217e-002[&B IgrBrlens 1.714425e-002]):1.710536e-002[&B IgrBrlens 1.754674e-002],(42:3.229432e-002[&B IgrBrlens 3.023371e-002],(43:2.001848e-002[&B IgrBrlens 1.933275e-002],44:2.228169e-003[&B IgrBrlens 2.547615e-003]):1.227583e-002[&B IgrBrlens 1.280145e-002]):1.623208e-003[&B IgrBrlens 1.387524e-003]):3.362911e-002[&B IgrBrlens 4.156091e-002],(40:1.235303e-002[&B IgrBrlens 9.924389e-003],41:1.669213e-002[&B IgrBrlens 1.613064e-002]):3.306419e-002[&B IgrBrlens 2.439425e-002]):2.253448e-002[&B IgrBrlens 2.280859e-002],39:6.795170e-002[&B IgrBrlens 7.071359e-002]):5.206058e-002[&B IgrBrlens 5.572708e-002],(37:0.000000e+000[&B IgrBrlens 0.000000e+000],38:7.376472e-003[&B IgrBrlens 4.608467e-003]):1.126358e-001[&B IgrBrlens 1.037984e-001]):2.197512e-002[&B IgrBrlens 2.684437e-002],33:1.129154e-001[&B IgrBrlens 1.232379e-001]):2.095051e-002[&B IgrBrlens 1.818823e-002],34:1.555614e-001[&B IgrBrlens 1.482338e-001]):9.333402e-003[&B IgrBrlens 1.195963e-002],(35:1.408269e-002[&B IgrBrlens 2.047882e-002],36:2.145917e-002[&B IgrBrlens 2.285138e-002]):1.508121e-001[&B IgrBrlens 1.539065e-001]):1.465674e-002[&B IgrBrlens 1.403847e-002],32:1.912672e-001[&B IgrBrlens 1.866387e-001]):3.348185e-002[&B IgrBrlens 2.734459e-002],31:2.204099e-001[&B IgrBrlens 2.210148e-001]):2.578749e-002[&B IgrBrlens 2.574808e-002],(28:1.323034e-002[&B IgrBrlens 1.387986e-002],(29:1.667555e-002[&B IgrBrlens 1.598121e-002],30:1.667555e-002[&B IgrBrlens 1.801802e-002]):2.909805e-002[&B IgrBrlens 3.056644e-002]):1.930473e-001[&B IgrBrlens 1.965547e-001]):9.898522e-002[&B IgrBrlens 1.102903e-001],((8:1.486672e-001[&B IgrBrlens 1.557932e-001],(((((((16:6.089654e-004[&B IgrBrlens 6.896251e-004],17:6.089654e-004[&B IgrBrlens 4.689897e-004]):2.549558e-002[&B IgrBrlens 2.837283e-002],12:2.610454e-002[&B IgrBrlens 3.147778e-002]):1.977810e-002[&B IgrBrlens 2.546464e-002],(14:1.843265e-002[&B IgrBrlens 1.709724e-002],15:2.494130e-002[&B IgrBrlens 2.269947e-002]):2.094134e-002[&B IgrBrlens 1.942418e-002]):1.142246e-002[&B IgrBrlens 1.270923e-002],51:2.823312e-002[&B IgrBrlens 2.775145e-002]):2.159016e-002[&B IgrBrlens 2.505228e-002],11:7.889526e-002[&B IgrBrlens 7.585457e-002]):6.813167e-003[&B IgrBrlens 8.312165e-003],10:5.056170e-002[&B IgrBrlens 5.111129e-002]):8.227877e-002[&B IgrBrlens 7.820616e-002],9:1.679872e-001[&B IgrBrlens 1.636423e-001]):3.578660e-002[&B IgrBrlens 3.687717e-002]):1.201169e-001[&B IgrBrlens 1.222507e-001],(((13:6.312819e-002[&B IgrBrlens 6.555299e-002],((20:9.455972e-003[&B IgrBrlens 1.003348e-002],23:2.984975e-002[&B IgrBrlens 2.976964e-002]):9.465044e-003[&B IgrBrlens 1.004310e-002],22:3.931479e-002[&B IgrBrlens 3.938469e-002]):2.381340e-002[&B IgrBrlens 2.263732e-002]):2.191017e-002[&B IgrBrlens 2.711175e-002],21:7.115324e-002[&B IgrBrlens 6.617404e-002]):7.973422e-002[&B IgrBrlens 7.711024e-002],((18:2.457931e-002[&B IgrBrlens 1.953255e-002],19:1.286373e-002[&B IgrBrlens 1.550081e-002]):8.274426e-002[&B IgrBrlens 8.699061e-002],(27:6.228130e-002[&B IgrBrlens 6.930130e-002],((25:2.819976e-002[&B IgrBrlens 3.336975e-002],24:5.076309e-002[&B IgrBrlens 5.158769e-002]):1.002909e-002[&B IgrBrlens 8.300129e-003],26:4.256795e-002[&B IgrBrlens 4.476172e-002]):1.971334e-002[&B IgrBrlens 1.796842e-002]):1.597029e-002[&B IgrBrlens 1.389383e-002]):7.697496e-002[&B IgrBrlens 7.287701e-002]):1.395922e-001[&B IgrBrlens 1.370805e-001]):2.129192e-002[&B IgrBrlens 1.767681e-002]):4.469756e-002[&B IgrBrlens 4.917633e-002],50:3.564691e-001[&B IgrBrlens 3.525955e-001]):2.768391e-002[&B IgrBrlens 3.163217e-002],49:3.841530e-001[&B IgrBrlens 3.948073e-001]):1.111385e-002[&B IgrBrlens 1.313300e-002],((6:1.946103e-002[&B IgrBrlens 1.806759e-002],3:3.247834e-002[&B IgrBrlens 2.651957e-002]):3.611346e-002[&B IgrBrlens 3.271496e-002],((7:1.849348e-002[&B IgrBrlens 1.536129e-002],4:5.476176e-003[&B IgrBrlens 7.047532e-003]):4.101905e-002[&B IgrBrlens 5.186115e-002],(2:2.749446e-002[&B IgrBrlens 2.530064e-002],5:2.749446e-002[&B IgrBrlens 2.716739e-002]):3.201807e-002[&B IgrBrlens 2.957291e-002]):9.079265e-003[&B IgrBrlens 8.317294e-003]):3.049796e-001[&B IgrBrlens 3.002827e-001]):1.299298e-002[&B IgrBrlens 1.603448e-002],1:3.865643e-001[&B IgrBrlens 4.176750e-001]);
   tree gen.20000 [&B IgrBrlens] = [&R] [&clockrate=4.909446e-003] ((((((8:1.743507e-001[&B IgrBrlens 1.827078e-001],(((((((16:3.342968e-003[&B IgrBrlens 4.188025e-003],17:3.342968e-003[&B IgrBrlens 2.607074e-003]):2.602204e-002[&B IgrBrlens 2.895871e-002],12:2.936501e-002[&B IgrBrlens 3.540937e-002]):1.864006e-002[&B IgrBrlens 2.599719e-002],(14:9.073816e-003[&B IgrBrlens 7.545512e-003],15:1.643799e-002[&B IgrBrlens 1.496047e-002]):3.156708e-002[&B IgrBrlens 3.110142e-002]):3.296500e-002[&B IgrBrlens 3.667859e-002],51:4.807678e-002[&B IgrBrlens 4.121169e-002]):1.081420e-002[&B IgrBrlens 1.254833e-002],11:9.178427e-002[&B IgrBrlens 8.824683e-002]):3.823366e-002[&B IgrBrlens 4.626892e-002],10:9.025141e-002[&B IgrBrlens 9.374437e-002]):3.915940e-002[&B IgrBrlens 3.837902e-002],9:1.691773e-001[&B IgrBrlens 1.648016e-001]):6.752337e-002[&B IgrBrlens 6.537252e-002]):1.567880e-001[&B IgrBrlens 1.553369e-001],((((13:5.740383e-002[&B IgrBrlens 5.956431e-002],((20:1.104173e-002[&B IgrBrlens 1.171609e-002],23:3.411613e-002[&B IgrBrlens 3.402457e-002]):1.214429e-002[&B IgrBrlens 1.309238e-002],22:4.626042e-002[&B IgrBrlens 4.263752e-002]):1.114341e-002[&B IgrBrlens 1.059307e-002]):1.083164e-002[&B IgrBrlens 1.378240e-002],21:5.252524e-002[&B IgrBrlens 4.884960e-002]):8.445793e-002[&B IgrBrlens 8.046216e-002],(((18:5.200038e-002[&B IgrBrlens 4.132339e-002],19:3.874487e-002[&B IgrBrlens 4.201000e-002]):1.476311e-002[&B IgrBrlens 1.552074e-002],24:5.448987e-002[&B IgrBrlens 5.537502e-002]):2.456644e-002[&B IgrBrlens 2.239195e-002],(25:3.705754e-002[&B IgrBrlens 4.385146e-002],(27:2.246115e-002[&B IgrBrlens 2.473964e-002],26:2.246115e-002[&B IgrBrlens 2.361869e-002]):1.950584e-002[&B IgrBrlens 1.546095e-002]):1.646966e-002[&B IgrBrlens 1.432827e-002]):8.345598e-002[&B IgrBrlens 7.901300e-002]):1.895496e-001[&B IgrBrlens 2.035339e-001],(((((((((((42:4.193106e-002[&B IgrBrlens 3.648228e-002],(43:3.235999e-002[&B IgrBrlens 3.106113e-002],44:1.223126e-002[&B IgrBrlens 1.398482e-002]):9.571066e-003[&B IgrBrlens 9.980870e-003]):8.599769e-003[&B IgrBrlens 7.351115e-003],((45:1.871453e-002[&B IgrBrlens 1.606864e-002],(47:1.300266e-002[&B IgrBrlens 1.229143e-002],48:1.300266e-002[&B IgrBrlens 1.805031e-002]):5.711870e-003[&B IgrBrlens 6.352831e-003]):1.028982e-003[&B IgrBrlens 8.312474e-004],46:1.974351e-002[&B IgrBrlens 2.013350e-002]):3.078732e-002[&B IgrBrlens 3.158175e-002]):1.505368e-002[&B IgrBrlens 2.085915e-002],(40:7.282740e-003[&B IgrBrlens 5.267971e-003],41:1.219219e-002[&B IgrBrlens 1.412801e-002]):3.326359e-002[&B IgrBrlens 2.406122e-002]):1.405099e-002[&B IgrBrlens 1.422191e-002],39:5.459732e-002[&B IgrBrlens 5.329199e-002]):5.918698e-002[&B IgrBrlens 6.335538e-002],(37:0.000000e+000[&B IgrBrlens 0.000000e+000],38:8.346059e-003[&B IgrBrlens 4.754614e-003]):1.054382e-001[&B IgrBrlens 1.052264e-001]):4.938650e-002[&B IgrBrlens 6.032956e-002],33:1.302775e-001[&B IgrBrlens 1.333990e-001]):1.944751e-002[&B IgrBrlens 1.647875e-002],34:1.742723e-001[&B IgrBrlens 1.660632e-001]):2.039936e-002[&B IgrBrlens 2.613931e-002],(35:1.570251e-002[&B IgrBrlens 2.283434e-002],36:2.404857e-002[&B IgrBrlens 2.431272e-002]):1.789691e-001[&B IgrBrlens 1.826411e-001]):7.533194e-003[&B IgrBrlens 7.215415e-003],32:2.154603e-001[&B IgrBrlens 2.094098e-001]):2.551815e-002[&B IgrBrlens 2.205877e-002],31:2.360690e-001[&B IgrBrlens 2.256811e-001]):5.059019e-002[&B IgrBrlens 5.284277e-002],(30:5.412933e-002[&B IgrBrlens 5.848703e-002],(28:0.000000e+000[&B IgrBrlens 0.000000e+000],29:3.682085e-002[&B IgrBrlens 3.528769e-002]):1.730848e-002[&B IgrBrlens 1.818193e-002]):2.241838e-001[&B IgrBrlens 2.282569e-001]):7.767627e-002[&B IgrBrlens 7.775086e-002]):2.915322e-002[&B IgrBrlens 2.420335e-002]):4.860783e-002[&B IgrBrlens 5.286635e-002],50:4.042938e-001[&B IgrBrlens 3.999005e-001]):1.556737e-002[&B IgrBrlens 1.701165e-002],49:4.198612e-001[&B IgrBrlens 4.081424e-001]):2.548226e-002[&B IgrBrlens 2.767753e-002],((6:8.006732e-003[&B IgrBrlens 7.294425e-003],3:2.273507e-002[&B IgrBrlens 1.818171e-002]):1.246352e-001[&B IgrBrlens 1.129063e-001],(7:5.095063e-002[&B IgrBrlens 4.735042e-002],((2:7.427076e-003[&B IgrBrlens 6.181238e-003],5:7.427076e-003[&B IgrBrlens 8.536292e-003]):1.727767e-002[&B IgrBrlens 1.736287e-002],4:9.976408e-003[&B IgrBrlens 1.277981e-002]):2.624589e-002[&B IgrBrlens 3.362107e-002]):9.641968e-002[&B IgrBrlens 9.390818e-002]):2.734259e-001[&B IgrBrlens 2.692150e-001]):9.826383e-003[&B IgrBrlens 1.044071e-002],1:4.306226e-001[&B IgrBrlens 4.652791e-001]);
   tree gen.21000 [&B IgrBrlens] = [&R] [&clockrate=3.780526e-003] ((((((((21:5.188245e-002[&B IgrBrlens 4.825179e-002],(13:4.570389e-002[&B IgrBrlens 4.644178e-002],((20:1.101341e-002[&B IgrBrlens 1.160107e-002],23:2.878188e-002[&B IgrBrlens 2.842255e-002]):5.482864e-003[&B IgrBrlens 5.922734e-003],22:3.426474e-002[&B IgrBrlens 3.648235e-002]):1.143915e-002[&B IgrBrlens 1.308272e-002]):1.827624e-002[&B IgrBrlens 2.325506e-002]):5.397211e-002[&B IgrBrlens 5.141864e-002],((25:3.106315e-002[&B IgrBrlens 3.422958e-002],(27:2.245362e-002[&B IgrBrlens 2.473135e-002],26:2.245362e-002[&B IgrBrlens 2.198910e-002]):1.239005e-002[&B IgrBrlens 9.618222e-003]):2.308252e-002[&B IgrBrlens 2.008133e-002],((18:1.923882e-002[&B IgrBrlens 1.574416e-002],19:9.031404e-003[&B IgrBrlens 9.494886e-003]):4.603668e-002[&B IgrBrlens 4.358210e-002],24:5.582419e-002[&B IgrBrlens 5.752312e-002]):1.798022e-002[&B IgrBrlens 1.638871e-002]):5.170889e-002[&B IgrBrlens 4.895604e-002]):8.632217e-002[&B IgrBrlens 8.284313e-002],(8:9.769743e-002[&B IgrBrlens 1.023803e-001],(((((((16:3.633443e-003[&B IgrBrlens 5.009297e-003],17:3.633443e-003[&B IgrBrlens 2.949468e-003]):3.065837e-002[&B IgrBrlens 3.039189e-002],12:3.429182e-002[&B IgrBrlens 4.032781e-002]):1.138202e-002[&B IgrBrlens 1.583066e-002],(14:1.333534e-002[&B IgrBrlens 1.108927e-002],15:1.900613e-002[&B IgrBrlens 1.912612e-002]):2.666770e-002[&B IgrBrlens 2.672921e-002]):1.815630e-002[&B IgrBrlens 2.020166e-002],51:3.850061e-002[&B IgrBrlens 3.459953e-002]):1.708055e-002[&B IgrBrlens 2.101642e-002],11:8.091069e-002[&B IgrBrlens 7.779233e-002]):1.899733e-002[&B IgrBrlens 2.298985e-002],10:6.928576e-002[&B IgrBrlens 7.196729e-002]):1.431511e-002[&B IgrBrlens 1.333843e-002],9:1.142231e-001[&B IgrBrlens 1.136995e-001]):3.148698e-002[&B IgrBrlens 2.946665e-002]):7.557666e-002[&B IgrBrlens 7.613037e-002]):4.683815e-002[&B IgrBrlens 4.345305e-002],(((((((((((46:1.479385e-002[&B IgrBrlens 1.646248e-002],((45:6.961665e-003[&B IgrBrlens 5.977414e-003],48:6.961665e-003[&B IgrBrlens 8.713746e-003]):3.755910e-003[&B IgrBrlens 3.724212e-003],47:1.071757e-002[&B IgrBrlens 1.069268e-002]):4.076277e-003[&B IgrBrlens 3.002683e-003]):2.454109e-002[&B IgrBrlens 2.517435e-002],(42:3.414738e-002[&B IgrBrlens 2.778969e-002],(43:2.039884e-002[&B IgrBrlens 1.958007e-002],44:4.898685e-003[&B IgrBrlens 5.600995e-003]):1.374853e-002[&B IgrBrlens 1.433720e-002]):5.187569e-003[&B IgrBrlens 4.815301e-003]):2.010427e-002[&B IgrBrlens 2.621179e-002],(40:1.775083e-002[&B IgrBrlens 1.175284e-002],41:2.153135e-002[&B IgrBrlens 2.495517e-002]):2.240770e-002[&B IgrBrlens 1.483616e-002]):1.380980e-002[&B IgrBrlens 1.468777e-002],39:5.396833e-002[&B IgrBrlens 5.025408e-002]):4.187839e-002[&B IgrBrlens 4.482779e-002],(37:1.829617e-003[&B IgrBrlens 1.728423e-003],38:8.256511e-003[&B IgrBrlens 5.114270e-003]):8.759021e-002[&B IgrBrlens 8.120023e-002]):1.280249e-002[&B IgrBrlens 1.563926e-002],33:8.331968e-002[&B IgrBrlens 8.531603e-002]):3.234880e-002[&B IgrBrlens 2.721077e-002],34:1.345711e-001[&B IgrBrlens 1.282322e-001]):1.286813e-002[&B IgrBrlens 1.808245e-002],(35:1.646840e-002[&B IgrBrlens 2.394807e-002],36:2.289529e-002[&B IgrBrlens 2.314677e-002]):1.309709e-001[&B IgrBrlens 1.336581e-001]):3.776669e-003[&B IgrBrlens 3.979456e-003],32:1.614233e-001[&B IgrBrlens 1.568902e-001]):2.143453e-002[&B IgrBrlens 1.852874e-002],31:1.790773e-001[&B IgrBrlens 1.779949e-001]):1.519027e-002[&B IgrBrlens 1.497797e-002],(28:5.651653e-002[&B IgrBrlens 6.374771e-002],(30:4.364757e-002[&B IgrBrlens 4.600010e-002],29:4.364757e-002[&B IgrBrlens 4.093540e-002]):4.122290e-002[&B IgrBrlens 4.108231e-002]):1.029702e-001[&B IgrBrlens 9.757865e-002]):7.385732e-002[&B IgrBrlens 7.392825e-002]):5.450900e-002[&B IgrBrlens 5.928453e-002],50:2.935239e-001[&B IgrBrlens 2.903343e-001]):2.512969e-002[&B IgrBrlens 2.462153e-002],49:3.186536e-001[&B IgrBrlens 3.097596e-001]):2.547516e-002[&B IgrBrlens 2.574668e-002],((6:2.904430e-003[&B IgrBrlens 2.742617e-003],3:1.424601e-002[&B IgrBrlens 1.208847e-002]):7.785141e-002[&B IgrBrlens 7.052512e-002],(7:3.139004e-002[&B IgrBrlens 3.265626e-002],((2:8.423461e-003[&B IgrBrlens 7.010487e-003],5:8.423461e-003[&B IgrBrlens 9.681485e-003]):2.121721e-002[&B IgrBrlens 1.954553e-002],4:1.829909e-002[&B IgrBrlens 2.344119e-002]):1.749370e-003[&B IgrBrlens 2.312837e-003]):6.070738e-002[&B IgrBrlens 5.912610e-002]):2.331287e-001[&B IgrBrlens 2.295384e-001]):4.917618e-003[&B IgrBrlens 5.220527e-003],1:3.301437e-001[&B IgrBrlens 3.567137e-001]);
   tree gen.22000 [&B IgrBrlens] = [&R] [&clockrate=3.947902e-003] ((((((8:2.178018e-001[&B IgrBrlens 2.183365e-001],(((21:6.129105e-002[&B IgrBrlens 6.206784e-002],(((20:9.626373e-003[&B IgrBrlens 8.883220e-003],23:2.818151e-002[&B IgrBrlens 3.023930e-002]):3.778421e-003[&B IgrBrlens 3.486728e-003],22:3.195993e-002[&B IgrBrlens 2.771019e-002]):2.522433e-002[&B IgrBrlens 2.293490e-002],13:5.718426e-002[&B IgrBrlens 4.662493e-002]):1.674008e-002[&B IgrBrlens 1.319113e-002]):7.079917e-002[&B IgrBrlens 7.554449e-002],(((26:2.637240e-002[&B IgrBrlens 2.287235e-002],27:2.637240e-002[&B IgrBrlens 2.957869e-002]):1.390540e-002[&B IgrBrlens 1.605388e-002],24:5.685899e-002[&B IgrBrlens 5.169911e-002]):4.042322e-003[&B IgrBrlens 5.777736e-003],25:4.037222e-002[&B IgrBrlens 5.079627e-002]):9.171799e-002[&B IgrBrlens 1.027435e-001]):7.874693e-002[&B IgrBrlens 8.685113e-002],(((((((((((46:2.581610e-002[&B IgrBrlens 2.817099e-002],(47:1.522566e-002[&B IgrBrlens 2.020075e-002],(48:6.798600e-003[&B IgrBrlens 5.558946e-003],45:6.798600e-003[&B IgrBrlens 3.680598e-003]):8.427061e-003[&B IgrBrlens 8.831493e-003]):1.059044e-002[&B IgrBrlens 1.118618e-002]):4.353231e-002[&B IgrBrlens 4.051054e-002],((43:3.408601e-002[&B IgrBrlens 2.818460e-002],44:1.789961e-002[&B IgrBrlens 1.777835e-002]):1.777121e-002[&B IgrBrlens 2.134011e-002],42:5.185722e-002[&B IgrBrlens 5.310423e-002]):1.749120e-002[&B IgrBrlens 1.807558e-002]):2.132988e-002[&B IgrBrlens 1.955202e-002],(40:1.353650e-003[&B IgrBrlens 1.315922e-003],41:5.301552e-003[&B IgrBrlens 6.406846e-003]):6.919034e-002[&B IgrBrlens 6.726195e-002]):3.613354e-002[&B IgrBrlens 4.229674e-002],39:1.066775e-001[&B IgrBrlens 9.099270e-002]):2.071737e-002[&B IgrBrlens 1.928775e-002],(37:2.331570e-002[&B IgrBrlens 2.234461e-002],38:3.002714e-002[&B IgrBrlens 2.904407e-002]):9.736776e-002[&B IgrBrlens 9.331242e-002]):2.609452e-004[&B IgrBrlens 2.218834e-004],33:1.012049e-001[&B IgrBrlens 1.031764e-001]):2.045670e-002[&B IgrBrlens 2.322238e-002],34:1.414011e-001[&B IgrBrlens 1.328131e-001]):4.457004e-003[&B IgrBrlens 4.577341e-003],(35:1.638249e-002[&B IgrBrlens 1.469392e-002],36:2.309392e-002[&B IgrBrlens 2.911014e-002]):1.294756e-001[&B IgrBrlens 1.337634e-001]):4.100708e-003[&B IgrBrlens 3.308740e-003],32:1.606182e-001[&B IgrBrlens 1.615408e-001]):6.145407e-003[&B IgrBrlens 4.029310e-003],31:1.628157e-001[&B IgrBrlens 1.797793e-001]):3.943763e-002[&B IgrBrlens 3.673767e-002],(28:3.035600e-002[&B IgrBrlens 2.765248e-002],(29:2.735788e-002[&B IgrBrlens 2.821495e-002],30:2.735788e-002[&B IgrBrlens 2.176013e-002]):3.260739e-002[&B IgrBrlens 2.970335e-002]):1.355766e-001[&B IgrBrlens 1.363642e-001]):3.898271e-002[&B IgrBrlens 4.690102e-002]):2.670420e-002[&B IgrBrlens 3.415325e-002]):1.906084e-002[&B IgrBrlens 2.022242e-002],((((((((16:3.692051e-003[&B IgrBrlens 3.102675e-003],17:3.692051e-003[&B IgrBrlens 3.515088e-003]):3.440647e-002[&B IgrBrlens 3.689533e-002],12:3.809853e-002[&B IgrBrlens 3.995823e-002]):2.065732e-002[&B IgrBrlens 2.027014e-002],(14:4.999581e-004[&B IgrBrlens 3.662108e-004],15:6.421811e-003[&B IgrBrlens 8.636621e-003]):5.233403e-002[&B IgrBrlens 3.833379e-002]):1.904556e-002[&B IgrBrlens 2.167610e-002],51:5.135046e-002[&B IgrBrlens 5.510494e-002]):6.797964e-003[&B IgrBrlens 9.101688e-003],11:8.459937e-002[&B IgrBrlens 8.741606e-002]):2.156298e-002[&B IgrBrlens 2.219558e-002],10:7.418435e-002[&B IgrBrlens 7.440394e-002]):1.704946e-002[&B IgrBrlens 1.485453e-002],9:1.232118e-001[&B IgrBrlens 1.251774e-001]):2.095022e-002[&B IgrBrlens 3.087028e-002],(18:3.983541e-002[&B IgrBrlens 4.186046e-002],19:2.917607e-002[&B IgrBrlens 2.557821e-002]):1.043266e-001[&B IgrBrlens 9.691366e-002]):1.428390e-001[&B IgrBrlens 1.295603e-001]):5.580681e-002[&B IgrBrlens 5.829296e-002],50:3.124090e-001[&B IgrBrlens 3.044783e-001]):2.159357e-003[&B IgrBrlens 1.832984e-003],49:3.145684e-001[&B IgrBrlens 3.026437e-001]):3.368666e-002[&B IgrBrlens 3.391318e-002],((3:3.626840e-002[&B IgrBrlens 3.940425e-002],6:2.442469e-002[&B IgrBrlens 1.882107e-002]):4.152355e-002[&B IgrBrlens 3.936147e-002],((7:1.740972e-002[&B IgrBrlens 1.776314e-002],4:5.566014e-003[&B IgrBrlens 7.789984e-003]):2.420734e-002[&B IgrBrlens 3.387968e-002],(2:2.969446e-002[&B IgrBrlens 2.979634e-002],5:2.969446e-002[&B IgrBrlens 2.669710e-002]):1.192260e-002[&B IgrBrlens 1.133091e-002]):3.617489e-002[&B IgrBrlens 3.211977e-002]):2.507236e-001[&B IgrBrlens 2.314448e-001]):8.285113e-003[&B IgrBrlens 1.072147e-002],1:3.368006e-001[&B IgrBrlens 3.433131e-001]);
   tree gen.23000 [&B IgrBrlens] = [&R] [&clockrate=4.021173e-003] (((((((8:1.585823e-001[&B IgrBrlens 1.496761e-001],(((13:6.195877e-002[&B IgrBrlens 5.979744e-002],((20:6.991260e-003[&B IgrBrlens 7.528883e-003],23:2.589077e-002[&B IgrBrlens 2.556754e-002]):1.240016e-002[&B IgrBrlens 1.335372e-002],22:3.829093e-002[&B IgrBrlens 4.475378e-002]):2.366784e-002[&B IgrBrlens 2.787227e-002]):7.630591e-003[&B IgrBrlens 7.755292e-003],21:5.672161e-002[&B IgrBrlens 5.770567e-002]):3.391475e-002[&B IgrBrlens 3.672127e-002],((24:4.540893e-002[&B IgrBrlens 4.881627e-002],(18:3.191499e-002[&B IgrBrlens 2.770297e-002],19:2.105783e-002[&B IgrBrlens 1.706067e-002]):2.354687e-002[&B IgrBrlens 1.854540e-002]):1.929788e-002[&B IgrBrlens 1.673049e-002],((27:3.853511e-002[&B IgrBrlens 3.799272e-002],26:3.853511e-002[&B IgrBrlens 4.163069e-002]):4.777026e-003[&B IgrBrlens 4.477089e-003],25:3.929096e-002[&B IgrBrlens 4.560463e-002]):4.505755e-003[&B IgrBrlens 3.138910e-003]):4.683965e-002[&B IgrBrlens 4.266856e-002]):8.805182e-002[&B IgrBrlens 8.450308e-002]):5.093259e-002[&B IgrBrlens 5.506325e-002],(((((((16:3.426967e-003[&B IgrBrlens 5.255608e-003],17:3.426967e-003[&B IgrBrlens 2.781859e-003]):4.443330e-002[&B IgrBrlens 4.607767e-002],12:4.786027e-002[&B IgrBrlens 4.759414e-002]):1.643410e-002[&B IgrBrlens 2.241326e-002],(14:7.681979e-003[&B IgrBrlens 7.678794e-003],15:1.371374e-002[&B IgrBrlens 1.314163e-002]):5.058062e-002[&B IgrBrlens 5.055965e-002]):1.216291e-002[&B IgrBrlens 1.353309e-002],51:4.951541e-002[&B IgrBrlens 4.848595e-002]):3.095793e-002[&B IgrBrlens 3.504753e-002],11:1.074152e-001[&B IgrBrlens 1.032753e-001]):1.388950e-002[&B IgrBrlens 1.580458e-002],10:8.873320e-002[&B IgrBrlens 7.924738e-002]):2.130732e-002[&B IgrBrlens 1.869919e-002],9:1.426120e-001[&B IgrBrlens 1.322547e-001]):1.179718e-001[&B IgrBrlens 1.138111e-001]):4.984403e-002[&B IgrBrlens 5.940858e-002],(((((((((((46:1.572446e-002[&B IgrBrlens 1.605578e-002],((45:9.296840e-003[&B IgrBrlens 7.185238e-003],47:9.296840e-003[&B IgrBrlens 1.035355e-002]):1.171692e-003[&B IgrBrlens 7.850045e-004],48:1.046853e-002[&B IgrBrlens 1.323878e-002]):5.255923e-003[&B IgrBrlens 4.711995e-003]):3.118663e-002[&B IgrBrlens 3.506779e-002],((43:3.377661e-002[&B IgrBrlens 3.016532e-002],44:1.728980e-002[&B IgrBrlens 1.704667e-002]):5.343823e-003[&B IgrBrlens 4.622175e-003],42:3.912043e-002[&B IgrBrlens 3.655680e-002]):7.790654e-003[&B IgrBrlens 7.279750e-003]):1.934198e-002[&B IgrBrlens 2.306711e-002],(40:4.634554e-003[&B IgrBrlens 3.043245e-003],41:8.655727e-003[&B IgrBrlens 9.530403e-003]):4.111053e-002[&B IgrBrlens 2.699492e-002]):1.185816e-002[&B IgrBrlens 1.316808e-002],39:5.760324e-002[&B IgrBrlens 5.471580e-002]):3.528891e-002[&B IgrBrlens 3.837274e-002],(37:1.970976e-002[&B IgrBrlens 1.788940e-002],38:2.654576e-002[&B IgrBrlens 1.894274e-002]):6.634640e-002[&B IgrBrlens 6.021873e-002]):2.777860e-002[&B IgrBrlens 3.393378e-002],33:9.372889e-002[&B IgrBrlens 9.090637e-002]):4.155037e-003[&B IgrBrlens 3.410320e-003],34:1.179898e-001[&B IgrBrlens 1.162099e-001]):1.784091e-002[&B IgrBrlens 2.362024e-002],(35:2.576503e-002[&B IgrBrlens 3.746708e-002],36:3.260102e-002[&B IgrBrlens 2.958305e-002]):1.100657e-001[&B IgrBrlens 9.639985e-002]):1.089025e-002[&B IgrBrlens 1.226815e-002],32:1.575781e-001[&B IgrBrlens 1.575081e-001]):1.347921e-002[&B IgrBrlens 1.165189e-002],31:1.670362e-001[&B IgrBrlens 1.660265e-001]):6.639907e-003[&B IgrBrlens 6.001640e-003],((29:4.444317e-002[&B IgrBrlens 4.416121e-002],28:1.428438e-002[&B IgrBrlens 1.544085e-002]):3.643837e-003[&B IgrBrlens 3.938844e-003],30:4.808701e-002[&B IgrBrlens 5.067882e-002]):1.187531e-001[&B IgrBrlens 1.112892e-001]):1.367518e-001[&B IgrBrlens 1.368831e-001]):3.574195e-002[&B IgrBrlens 3.887329e-002],50:3.152068e-001[&B IgrBrlens 3.097300e-001]):6.679044e-003[&B IgrBrlens 6.099633e-003],49:3.218858e-001[&B IgrBrlens 3.129016e-001]):9.759397e-003[&B IgrBrlens 1.001653e-002],((6:2.521503e-002[&B IgrBrlens 2.284214e-002],3:3.727855e-002[&B IgrBrlens 3.206400e-002]):1.795075e-002[&B IgrBrlens 1.665663e-002],((2:2.944172e-002[&B IgrBrlens 2.657228e-002],5:2.944172e-002[&B IgrBrlens 3.265722e-002]):1.306619e-002[&B IgrBrlens 1.203672e-002],(4:0.000000e+000[&B IgrBrlens 0.000000e+000],7:1.206352e-002[&B IgrBrlens 1.285909e-002]):3.044439e-002[&B IgrBrlens 4.106577e-002]):1.272139e-002[&B IgrBrlens 1.211023e-002]):2.563100e-001[&B IgrBrlens 2.520728e-001]):1.977391e-002[&B IgrBrlens 2.236524e-002],1:3.313132e-001[&B IgrBrlens 3.331019e-001]);
   tree gen.24000 [&B IgrBrlens] = [&R] [&clockrate=4.158204e-003] (((((((8:1.465830e-001[&B IgrBrlens 1.535337e-001],(((((((16:8.062700e-003[&B IgrBrlens 1.313144e-002],17:8.062700e-003[&B IgrBrlens 6.953773e-003]):2.394159e-002[&B IgrBrlens 2.409046e-002],12:3.200429e-002[&B IgrBrlens 3.182633e-002]):1.951008e-002[&B IgrBrlens 2.689818e-002],(14:9.704684e-003[&B IgrBrlens 9.700660e-003],15:1.594199e-002[&B IgrBrlens 1.642534e-002]):3.557238e-002[&B IgrBrlens 3.555763e-002]):3.800525e-002[&B IgrBrlens 4.228664e-002],51:6.165965e-002[&B IgrBrlens 5.357358e-002]):1.155330e-002[&B IgrBrlens 1.410985e-002],11:1.010729e-001[&B IgrBrlens 9.717750e-002]):3.101638e-002[&B IgrBrlens 3.584849e-002],10:9.840786e-002[&B IgrBrlens 8.788779e-002]):3.553995e-002[&B IgrBrlens 3.625029e-002],9:1.676293e-001[&B IgrBrlens 1.685695e-001]):3.176295e-002[&B IgrBrlens 3.064272e-002]):3.822704e-002[&B IgrBrlens 4.132727e-002],((((24:4.339126e-002[&B IgrBrlens 4.365262e-002],(18:2.317865e-002[&B IgrBrlens 2.011962e-002],19:1.195150e-002[&B IgrBrlens 9.319080e-003]):3.060812e-002[&B IgrBrlens 2.530050e-002]):2.699640e-002[&B IgrBrlens 2.340479e-002],((27:2.390113e-002[&B IgrBrlens 2.356472e-002],26:2.390113e-002[&B IgrBrlens 2.582114e-002]):1.123068e-002[&B IgrBrlens 7.823790e-003],25:3.097360e-002[&B IgrBrlens 3.195498e-002]):1.779140e-002[&B IgrBrlens 1.667432e-002]):3.120722e-002[&B IgrBrlens 3.310232e-002],21:7.997222e-002[&B IgrBrlens 8.135964e-002]):1.185675e-002[&B IgrBrlens 9.598510e-003],(13:6.425486e-002[&B IgrBrlens 6.201343e-002],((20:5.410295e-003[&B IgrBrlens 5.846831e-003],23:2.495385e-002[&B IgrBrlens 2.464232e-002]):7.246762e-003[&B IgrBrlens 7.811244e-003],22:3.220062e-002[&B IgrBrlens 3.884102e-002]):3.205424e-002[&B IgrBrlens 3.774846e-002]):4.088036e-002[&B IgrBrlens 4.665057e-002]):1.137721e-001[&B IgrBrlens 1.264595e-001]):6.080731e-002[&B IgrBrlens 7.247561e-002],((((((((((((43:2.104694e-002[&B IgrBrlens 1.762085e-002],44:3.998300e-003[&B IgrBrlens 3.458356e-003]):1.702738e-002[&B IgrBrlens 1.376400e-002],42:3.807432e-002[&B IgrBrlens 3.557925e-002]):1.061101e-002[&B IgrBrlens 9.915150e-003],(47:3.203613e-002[&B IgrBrlens 3.774548e-002],((45:8.763677e-003[&B IgrBrlens 7.335025e-003],48:8.763677e-003[&B IgrBrlens 1.108277e-002]):1.834277e-002[&B IgrBrlens 1.332675e-002],46:2.710644e-002[&B IgrBrlens 2.767759e-002]):4.929687e-003[&B IgrBrlens 4.419521e-003]):1.664920e-002[&B IgrBrlens 1.720740e-002]):1.981672e-002[&B IgrBrlens 2.609699e-002],(40:2.203064e-004[&B IgrBrlens 1.446625e-004],41:4.378510e-003[&B IgrBrlens 4.533824e-003]):4.707490e-002[&B IgrBrlens 3.091138e-002]):1.664943e-002[&B IgrBrlens 1.645708e-002],39:6.394464e-002[&B IgrBrlens 6.073932e-002]):3.131760e-002[&B IgrBrlens 3.405439e-002],(37:0.000000e+000[&B IgrBrlens 0.000000e+000],38:7.068947e-003[&B IgrBrlens 5.044317e-003]):8.819329e-002[&B IgrBrlens 8.004787e-002]):1.302470e-002[&B IgrBrlens 1.322271e-002],33:8.042697e-002[&B IgrBrlens 7.620084e-002]):1.218001e-002[&B IgrBrlens 1.045943e-002],34:1.133980e-001[&B IgrBrlens 1.129358e-001]):1.323081e-002[&B IgrBrlens 1.774017e-002],(35:2.245231e-002[&B IgrBrlens 3.264978e-002],36:2.952126e-002[&B IgrBrlens 2.678839e-002]):1.041765e-001[&B IgrBrlens 1.005979e-001]):7.116443e-003[&B IgrBrlens 8.570662e-003],32:1.449724e-001[&B IgrBrlens 1.374947e-001]):3.211348e-002[&B IgrBrlens 2.693506e-002],31:1.729277e-001[&B IgrBrlens 1.718825e-001]):1.189987e-002[&B IgrBrlens 1.230601e-002],(29:4.990614e-002[&B IgrBrlens 4.958952e-002],(28:7.281166e-003[&B IgrBrlens 7.870653e-003],30:3.846770e-002[&B IgrBrlens 4.187531e-002]):1.143844e-002[&B IgrBrlens 1.236451e-002]):1.278525e-001[&B IgrBrlens 1.317135e-001]):1.135990e-001[&B IgrBrlens 1.241782e-001]):1.305739e-002[&B IgrBrlens 1.420135e-002],50:2.794658e-001[&B IgrBrlens 2.772342e-001]):5.251352e-002[&B IgrBrlens 5.275886e-002],49:3.319793e-001[&B IgrBrlens 3.227134e-001]):3.322179e-003[&B IgrBrlens 3.232141e-003],((6:1.783094e-002[&B IgrBrlens 1.629862e-002],3:3.030555e-002[&B IgrBrlens 2.485135e-002]):6.499476e-002[&B IgrBrlens 6.030910e-002],((2:2.794821e-002[&B IgrBrlens 2.622483e-002],5:2.794821e-002[&B IgrBrlens 3.100059e-002]):1.925924e-002[&B IgrBrlens 2.064673e-002],(4:2.044647e-002[&B IgrBrlens 2.502434e-002],7:3.292109e-002[&B IgrBrlens 3.378400e-002]):1.428637e-002[&B IgrBrlens 1.748502e-002]):4.809285e-002[&B IgrBrlens 4.578238e-002]):2.192101e-001[&B IgrBrlens 2.155862e-001]):1.209546e-002[&B IgrBrlens 1.368055e-002],1:3.266059e-001[&B IgrBrlens 3.283692e-001]);
   tree gen.25000 [&B IgrBrlens] = [&R] [&clockrate=5.448590e-003] ((((((((24:9.358804e-002[&B IgrBrlens 9.471980e-002],((25:1.690913e-002[&B IgrBrlens 2.299781e-002],26:2.235772e-002[&B IgrBrlens 1.884295e-002]):3.086148e-002[&B IgrBrlens 3.472596e-002],27:5.321919e-002[&B IgrBrlens 5.670459e-002]):1.748477e-002[&B IgrBrlens 2.377804e-002]):4.288671e-002[&B IgrBrlens 4.946117e-002],((((20:9.214649e-003[&B IgrBrlens 8.387933e-003],23:3.482302e-002[&B IgrBrlens 4.199389e-002]):3.384477e-002[&B IgrBrlens 3.288706e-002],22:6.866779e-002[&B IgrBrlens 6.348454e-002]):1.060745e-002[&B IgrBrlens 8.738236e-003],13:7.927524e-002[&B IgrBrlens 9.330793e-002]):2.518977e-002[&B IgrBrlens 3.134986e-002],21:8.702953e-002[&B IgrBrlens 7.155404e-002]):2.111256e-002[&B IgrBrlens 1.941074e-002]):1.503891e-001[&B IgrBrlens 1.497751e-001],((((((((((((47:1.719761e-002[&B IgrBrlens 2.104530e-002],(45:1.505128e-002[&B IgrBrlens 8.951992e-003],48:1.505128e-002[&B IgrBrlens 1.698990e-002]):2.146333e-003[&B IgrBrlens 2.110862e-003]):1.845620e-002[&B IgrBrlens 1.856836e-002],46:3.565382e-002[&B IgrBrlens 3.890608e-002]):1.734395e-002[&B IgrBrlens 1.577849e-002],((43:3.153991e-002[&B IgrBrlens 3.082553e-002],44:9.200685e-003[&B IgrBrlens 8.680056e-003]):1.532953e-002[&B IgrBrlens 1.899006e-002],42:4.686943e-002[&B IgrBrlens 5.498852e-002]):6.128335e-003[&B IgrBrlens 5.746264e-003]):3.422936e-002[&B IgrBrlens 2.588619e-002],(40:5.473838e-003[&B IgrBrlens 4.865088e-003],41:1.092243e-002[&B IgrBrlens 1.202397e-002]):5.396547e-002[&B IgrBrlens 5.151898e-002]):2.043184e-002[&B IgrBrlens 2.585362e-002],39:7.987115e-002[&B IgrBrlens 6.812767e-002]):5.706820e-002[&B IgrBrlens 6.138685e-002],(37:3.662544e-002[&B IgrBrlens 3.510629e-002],38:4.588804e-002[&B IgrBrlens 4.218540e-002]):9.105131e-002[&B IgrBrlens 8.930223e-002]):2.743009e-002[&B IgrBrlens 2.543046e-002],33:1.278639e-001[&B IgrBrlens 1.216844e-001]):8.606438e-004[&B IgrBrlens 9.527176e-004],34:1.559675e-001[&B IgrBrlens 1.516369e-001]):2.912337e-002[&B IgrBrlens 3.169930e-002],(35:3.757372e-002[&B IgrBrlens 3.368824e-002],36:4.683632e-002[&B IgrBrlens 5.903770e-002]):1.475171e-001[&B IgrBrlens 1.278780e-001]):5.978346e-003[&B IgrBrlens 5.569070e-003],32:2.057804e-001[&B IgrBrlens 2.152477e-001]):5.212452e-003[&B IgrBrlens 3.537983e-003],31:2.055443e-001[&B IgrBrlens 2.102262e-001]):3.349394e-003[&B IgrBrlens 3.360201e-003],((29:4.086443e-002[&B IgrBrlens 4.724692e-002],28:0.000000e+000[&B IgrBrlens 0.000000e+000]):2.365744e-003[&B IgrBrlens 2.577808e-003],30:4.323017e-002[&B IgrBrlens 3.438476e-002]):1.564009e-001[&B IgrBrlens 1.741049e-001]):9.159171e-002[&B IgrBrlens 1.088225e-001]):2.476068e-002[&B IgrBrlens 2.826589e-002],(8:9.894956e-002[&B IgrBrlens 9.919247e-002],((18:9.978158e-002[&B IgrBrlens 1.076107e-001],19:8.507039e-002[&B IgrBrlens 8.486554e-002]):4.106788e-002[&B IgrBrlens 4.104691e-002],(((((((16:1.598529e-002[&B IgrBrlens 1.642869e-002],17:1.598529e-002[&B IgrBrlens 1.277551e-002]):2.117160e-002[&B IgrBrlens 2.448944e-002],12:3.715689e-002[&B IgrBrlens 3.365955e-002]):1.483613e-002[&B IgrBrlens 1.708257e-002],(14:1.242816e-002[&B IgrBrlens 8.386179e-003],15:2.060104e-002[&B IgrBrlens 2.601341e-002]):3.139198e-002[&B IgrBrlens 2.121605e-002]):1.998391e-002[&B IgrBrlens 2.468373e-002],51:3.547137e-002[&B IgrBrlens 3.685323e-002]):4.036239e-003[&B IgrBrlens 5.267950e-003],11:7.601317e-002[&B IgrBrlens 8.368862e-002]):2.268523e-002[&B IgrBrlens 2.073396e-002],10:5.456481e-002[&B IgrBrlens 5.056438e-002]):3.809135e-002[&B IgrBrlens 4.004440e-002],9:1.367897e-001[&B IgrBrlens 1.515230e-001]):4.059716e-003[&B IgrBrlens 5.305176e-003]):2.729720e-002[&B IgrBrlens 3.516897e-002]):1.570994e-001[&B IgrBrlens 1.417875e-001]):3.481868e-002[&B IgrBrlens 3.508369e-002],50:3.181106e-001[&B IgrBrlens 3.212857e-001]):5.231240e-002[&B IgrBrlens 4.846355e-002],49:3.704230e-001[&B IgrBrlens 3.397225e-001]):1.529435e-002[&B IgrBrlens 1.480301e-002],((6:2.282524e-003[&B IgrBrlens 2.365071e-003],3:1.862830e-002[&B IgrBrlens 1.955330e-002]):3.590955e-002[&B IgrBrlens 3.501018e-002],(7:4.342465e-002[&B IgrBrlens 4.505273e-002],(4:0.000000e+000[&B IgrBrlens 0.000000e+000],(2:4.591697e-003[&B IgrBrlens 5.538831e-003],5:4.591697e-003[&B IgrBrlens 3.851937e-003]):1.175407e-002[&B IgrBrlens 1.154742e-002]):2.707888e-002[&B IgrBrlens 3.511721e-002]):1.111319e-002[&B IgrBrlens 1.040974e-002]):3.039365e-001[&B IgrBrlens 2.987850e-001]):1.877185e-002[&B IgrBrlens 2.004811e-002],1:3.772462e-001[&B IgrBrlens 4.062011e-001]);
   tree gen.26000 [&B IgrBrlens] = [&R] [&clockrate=4.884969e-003] (((((((((13:4.942265e-002[&B IgrBrlens 4.769862e-002],((20:9.135062e-003[&B IgrBrlens 9.852969e-003],23:3.209441e-002[&B IgrBrlens 3.169373e-002]):7.519002e-003[&B IgrBrlens 7.843095e-003],22:3.961342e-002[&B IgrBrlens 4.271020e-002]):9.809235e-003[&B IgrBrlens 1.057190e-002]):4.004398e-002[&B IgrBrlens 4.569613e-002],21:7.383473e-002[&B IgrBrlens 7.139169e-002]):2.776214e-002[&B IgrBrlens 2.148975e-002],((25:2.823733e-002[&B IgrBrlens 2.937116e-002],(27:2.223808e-002[&B IgrBrlens 2.181945e-002],26:2.223808e-002[&B IgrBrlens 2.524283e-002]):1.088422e-002[&B IgrBrlens 1.040139e-002]):2.195491e-002[&B IgrBrlens 1.840681e-002],(24:4.643216e-002[&B IgrBrlens 4.845111e-002],(18:2.576332e-002[&B IgrBrlens 2.154775e-002],19:1.257390e-002[&B IgrBrlens 1.039352e-002]):3.288126e-002[&B IgrBrlens 2.717946e-002]):2.916191e-002[&B IgrBrlens 2.528221e-002]):5.140464e-002[&B IgrBrlens 5.452625e-002]):1.563469e-001[&B IgrBrlens 1.731629e-001],((((((((((((43:3.074210e-002[&B IgrBrlens 2.573780e-002],44:1.071372e-002[&B IgrBrlens 8.660385e-003]):2.891635e-003[&B IgrBrlens 2.337438e-003],42:3.363373e-002[&B IgrBrlens 3.359091e-002]):1.069057e-002[&B IgrBrlens 8.814652e-003],((45:6.547612e-003[&B IgrBrlens 5.946091e-003],(47:5.052750e-003[&B IgrBrlens 5.953230e-003],48:5.052750e-003[&B IgrBrlens 6.994572e-003]):1.494862e-003[&B IgrBrlens 1.145366e-003]):2.043875e-002[&B IgrBrlens 1.708246e-002],46:2.698636e-002[&B IgrBrlens 2.854832e-002]):1.733794e-002[&B IgrBrlens 1.877782e-002]):2.165460e-002[&B IgrBrlens 2.740702e-002],(40:1.135465e-002[&B IgrBrlens 7.455947e-003],41:1.623962e-002[&B IgrBrlens 1.634888e-002]):2.971091e-002[&B IgrBrlens 1.950944e-002]):3.123469e-002[&B IgrBrlens 3.318892e-002],39:7.230026e-002[&B IgrBrlens 6.867610e-002]):3.188671e-002[&B IgrBrlens 3.242440e-002],(37:6.304609e-003[&B IgrBrlens 6.522370e-003],38:1.460906e-002[&B IgrBrlens 1.042485e-002]):8.957792e-002[&B IgrBrlens 9.148390e-002]):1.908929e-002[&B IgrBrlens 1.926736e-002],33:9.054697e-002[&B IgrBrlens 8.578907e-002]):5.718787e-003[&B IgrBrlens 5.487713e-003],34:1.206906e-001[&B IgrBrlens 1.201986e-001]):6.281461e-003[&B IgrBrlens 8.415238e-003],(35:1.138406e-002[&B IgrBrlens 1.458776e-002],36:1.968850e-002[&B IgrBrlens 1.713765e-002]):1.155880e-001[&B IgrBrlens 1.137782e-001]):2.189951e-002[&B IgrBrlens 2.524741e-002],32:1.620610e-001[&B IgrBrlens 1.706873e-001]):3.893398e-002[&B IgrBrlens 3.281993e-002],31:1.961100e-001[&B IgrBrlens 1.853533e-001]):1.575965e-002[&B IgrBrlens 1.392189e-002],((30:4.232498e-002[&B IgrBrlens 4.312338e-002],29:4.232498e-002[&B IgrBrlens 3.608429e-002]):7.958069e-003[&B IgrBrlens 7.795498e-003],28:1.364579e-002[&B IgrBrlens 1.596110e-002]):1.532821e-001[&B IgrBrlens 1.579111e-001]):8.368834e-002[&B IgrBrlens 9.872725e-002]):3.912305e-002[&B IgrBrlens 4.315001e-002],((((((((16:4.716170e-003[&B IgrBrlens 7.466115e-003],17:4.716170e-003[&B IgrBrlens 3.757556e-003]):3.363772e-002[&B IgrBrlens 3.491795e-002],12:3.835389e-002[&B IgrBrlens 3.575938e-002]):1.619676e-002[&B IgrBrlens 2.281601e-002],(14:6.180436e-003[&B IgrBrlens 6.475311e-003],15:1.350789e-002[&B IgrBrlens 1.774894e-002]):4.104277e-002[&B IgrBrlens 3.976735e-002]):2.782832e-002[&B IgrBrlens 2.708575e-002],51:4.964968e-002[&B IgrBrlens 5.180095e-002]):9.590704e-003[&B IgrBrlens 1.109175e-002],11:9.196968e-002[&B IgrBrlens 8.346276e-002]):1.425604e-002[&B IgrBrlens 1.520760e-002],10:6.665747e-002[&B IgrBrlens 6.534373e-002]):5.934798e-002[&B IgrBrlens 6.755310e-002],9:1.655737e-001[&B IgrBrlens 1.593940e-001]):7.391819e-002[&B IgrBrlens 8.175844e-002],8:1.774528e-001[&B IgrBrlens 1.773366e-001]):9.518914e-002[&B IgrBrlens 1.001799e-001]):3.086417e-002[&B IgrBrlens 3.699355e-002],50:3.279309e-001[&B IgrBrlens 3.253124e-001]):7.568700e-003[&B IgrBrlens 7.938197e-003],49:3.354996e-001[&B IgrBrlens 3.261355e-001]):9.055648e-003[&B IgrBrlens 7.863840e-003],((6:0.000000e+000[&B IgrBrlens 0.000000e+000],3:1.465491e-002[&B IgrBrlens 1.130195e-002]):5.268551e-002[&B IgrBrlens 4.846485e-002],((4:4.093012e-003[&B IgrBrlens 5.009418e-003],7:1.874792e-002[&B IgrBrlens 1.827381e-002]):1.029420e-002[&B IgrBrlens 1.189354e-002],(2:2.299326e-002[&B IgrBrlens 2.150808e-002],5:2.299326e-002[&B IgrBrlens 2.274767e-002]):6.048852e-003[&B IgrBrlens 6.144037e-003]):3.829830e-002[&B IgrBrlens 3.645837e-002]):2.527900e-001[&B IgrBrlens 2.486110e-001]):3.689448e-004[&B IgrBrlens 4.172943e-004],1:3.204994e-001[&B IgrBrlens 3.222297e-001]);
   tree gen.27000 [&B IgrBrlens] = [&R] [&clockrate=5.343997e-003] (((((((21:1.110515e-001[&B IgrBrlens 1.073770e-001],(((((26:2.005628e-002[&B IgrBrlens 2.274892e-002],(18:2.192715e-002[&B IgrBrlens 1.833928e-002],19:7.498360e-003[&B IgrBrlens 6.269660e-003]):3.393391e-002[&B IgrBrlens 3.066376e-002]):1.797763e-003[&B IgrBrlens 1.477427e-003],25:1.651005e-002[&B IgrBrlens 1.629169e-002]):6.987609e-003[&B IgrBrlens 5.765014e-003],24:5.128644e-002[&B IgrBrlens 5.351646e-002]):4.077609e-002[&B IgrBrlens 3.966250e-002],27:6.961775e-002[&B IgrBrlens 6.641747e-002]):2.211495e-002[&B IgrBrlens 2.077475e-002],(13:5.582386e-002[&B IgrBrlens 5.859414e-002],((20:3.061253e-003[&B IgrBrlens 3.151633e-003],23:2.817804e-002[&B IgrBrlens 2.782625e-002]):1.194890e-002[&B IgrBrlens 1.222060e-002],22:4.012694e-002[&B IgrBrlens 4.326387e-002]):1.569692e-002[&B IgrBrlens 1.500975e-002]):4.766564e-002[&B IgrBrlens 5.373324e-002]):2.466279e-002[&B IgrBrlens 1.814038e-002]):1.472376e-001[&B IgrBrlens 1.630739e-001],(((((((((((46:2.288350e-002[&B IgrBrlens 2.420798e-002],((48:4.084145e-003[&B IgrBrlens 5.653723e-003],45:4.084145e-003[&B IgrBrlens 3.896491e-003]):8.223502e-003[&B IgrBrlens 6.300866e-003],47:1.230765e-002[&B IgrBrlens 1.451875e-002]):1.057585e-002[&B IgrBrlens 9.370221e-003]):2.711283e-002[&B IgrBrlens 2.906066e-002],((43:4.141035e-002[&B IgrBrlens 3.557753e-002],44:1.949996e-002[&B IgrBrlens 1.576269e-002]):4.045074e-003[&B IgrBrlens 3.269815e-003],42:4.545542e-002[&B IgrBrlens 4.349792e-002]):4.540906e-003[&B IgrBrlens 3.961600e-003]):1.730337e-002[&B IgrBrlens 2.189990e-002],(40:0.000000e+000[&B IgrBrlens 0.000000e+000],41:5.343997e-003[&B IgrBrlens 5.870427e-003]):4.004531e-002[&B IgrBrlens 2.629545e-002]):2.912179e-002[&B IgrBrlens 3.094383e-002],39:6.916710e-002[&B IgrBrlens 6.570000e-002]):3.868724e-002[&B IgrBrlens 3.805378e-002],(37:9.026879e-003[&B IgrBrlens 9.716743e-003],38:1.811167e-002[&B IgrBrlens 1.414559e-002]):8.974267e-002[&B IgrBrlens 9.165217e-002]):1.970252e-002[&B IgrBrlens 1.988631e-002],33:9.175208e-002[&B IgrBrlens 8.576053e-002]):7.659435e-003[&B IgrBrlens 7.257371e-003],34:1.261315e-001[&B IgrBrlens 1.256174e-001]):9.380256e-003[&B IgrBrlens 1.228705e-002],(35:1.974519e-002[&B IgrBrlens 2.530189e-002],36:2.882998e-002[&B IgrBrlens 2.509475e-002]):1.157666e-001[&B IgrBrlens 1.139540e-001]):1.045124e-002[&B IgrBrlens 1.136661e-002],32:1.603918e-001[&B IgrBrlens 1.625150e-001]):2.165720e-002[&B IgrBrlens 1.973653e-002],31:1.767050e-001[&B IgrBrlens 1.637195e-001]):1.478215e-002[&B IgrBrlens 1.220240e-002],((30:1.570910e-002[&B IgrBrlens 1.576869e-002],29:1.570910e-002[&B IgrBrlens 1.441071e-002]):2.437088e-002[&B IgrBrlens 2.083877e-002],28:0.000000e+000[&B IgrBrlens 0.000000e+000]):1.423224e-001[&B IgrBrlens 1.518378e-001]):1.079507e-001[&B IgrBrlens 1.205065e-001]):5.592284e-002[&B IgrBrlens 6.167901e-002],((((((((16:2.091529e-003[&B IgrBrlens 3.143864e-003],17:2.091529e-003[&B IgrBrlens 1.666402e-003]):3.169018e-002[&B IgrBrlens 3.289629e-002],12:3.378171e-002[&B IgrBrlens 3.149649e-002]):1.986269e-002[&B IgrBrlens 2.845713e-002],(14:0.000000e+000[&B IgrBrlens 0.000000e+000],15:8.015995e-003[&B IgrBrlens 1.069216e-002]):4.562840e-002[&B IgrBrlens 4.421049e-002]):4.237823e-002[&B IgrBrlens 4.124740e-002],51:6.021784e-002[&B IgrBrlens 6.282701e-002]):2.829764e-003[&B IgrBrlens 3.272652e-003],11:9.885239e-002[&B IgrBrlens 8.509575e-002]):3.187908e-002[&B IgrBrlens 3.400694e-002],10:8.744510e-002[&B IgrBrlens 8.572165e-002]):1.320952e-002[&B IgrBrlens 1.503579e-002],9:1.439410e-001[&B IgrBrlens 1.349436e-001]):1.144054e-001[&B IgrBrlens 1.265400e-001],8:1.904776e-001[&B IgrBrlens 1.903529e-001]):9.701433e-002[&B IgrBrlens 9.158702e-002]):2.268682e-002[&B IgrBrlens 3.036433e-002],50:3.368987e-001[&B IgrBrlens 3.154142e-001]):3.350209e-002[&B IgrBrlens 3.513763e-002],49:3.704008e-001[&B IgrBrlens 3.600626e-001]):4.571905e-004[&B IgrBrlens 3.926767e-004],((6:1.128222e-002[&B IgrBrlens 1.121497e-002],3:2.731421e-002[&B IgrBrlens 2.327137e-002]):4.467888e-002[&B IgrBrlens 4.441255e-002],((4:2.783857e-003[&B IgrBrlens 3.216366e-003],7:1.881585e-002[&B IgrBrlens 2.034587e-002]):1.068418e-002[&B IgrBrlens 1.234411e-002],(2:2.375065e-002[&B IgrBrlens 2.205592e-002],5:2.375065e-002[&B IgrBrlens 2.497125e-002]):5.749380e-003[&B IgrBrlens 5.624270e-003]):4.249307e-002[&B IgrBrlens 4.089801e-002]):2.721450e-001[&B IgrBrlens 2.783409e-001]):2.473195e-003[&B IgrBrlens 2.816495e-003],1:3.466112e-001[&B IgrBrlens 3.484825e-001]);
   tree gen.28000 [&B IgrBrlens] = [&R] [&clockrate=5.915775e-003] (((((((8:8.915011e-002[&B IgrBrlens 9.586206e-002],(18:4.657764e-002[&B IgrBrlens 4.689780e-002],19:3.060504e-002[&B IgrBrlens 2.921615e-002]):1.177028e-001[&B IgrBrlens 1.076900e-001]):2.053057e-002[&B IgrBrlens 2.659583e-002],(((((((16:1.418157e-002[&B IgrBrlens 1.477752e-002],17:1.418157e-002[&B IgrBrlens 1.299673e-002]):1.863552e-002[&B IgrBrlens 2.157004e-002],12:3.281709e-002[&B IgrBrlens 2.730839e-002]):3.398524e-002[&B IgrBrlens 4.596018e-002],(14:3.485114e-002[&B IgrBrlens 2.491159e-002],15:4.372480e-002[&B IgrBrlens 5.122285e-002]):2.307753e-002[&B IgrBrlens 1.649581e-002]):2.695467e-002[&B IgrBrlens 2.972093e-002],51:5.412130e-002[&B IgrBrlens 5.187708e-002]):1.245952e-002[&B IgrBrlens 1.341885e-002],11:1.062165e-001[&B IgrBrlens 1.029465e-001]):1.587244e-002[&B IgrBrlens 1.409863e-002],10:7.417118e-002[&B IgrBrlens 7.969498e-002]):2.728564e-002[&B IgrBrlens 3.405539e-002],9:1.493746e-001[&B IgrBrlens 1.393738e-001]):3.543642e-002[&B IgrBrlens 4.079675e-002]):1.272103e-001[&B IgrBrlens 1.459942e-001],((((((((((((46:3.496602e-002[&B IgrBrlens 4.266924e-002],((45:1.184679e-002[&B IgrBrlens 7.578730e-003],47:1.184679e-002[&B IgrBrlens 1.387054e-002]):8.331122e-003[&B IgrBrlens 7.665524e-003],48:2.017791e-002[&B IgrBrlens 2.341052e-002]):1.478811e-002[&B IgrBrlens 1.485457e-002]):2.792178e-002[&B IgrBrlens 2.813415e-002],((43:3.608956e-002[&B IgrBrlens 2.850381e-002],44:1.183489e-002[&B IgrBrlens 1.466093e-002]):2.545221e-002[&B IgrBrlens 2.993816e-002],42:6.154177e-002[&B IgrBrlens 6.664947e-002]):1.346032e-003[&B IgrBrlens 1.259660e-003]):3.508217e-002[&B IgrBrlens 2.858243e-002],(40:2.441026e-002[&B IgrBrlens 2.532751e-002],41:3.032603e-002[&B IgrBrlens 3.172353e-002]):4.338927e-002[&B IgrBrlens 4.501969e-002]):2.249541e-002[&B IgrBrlens 2.221135e-002],39:9.029493e-002[&B IgrBrlens 7.581266e-002]):4.773038e-002[&B IgrBrlens 4.952142e-002],(37:1.325649e-002[&B IgrBrlens 1.162547e-002],38:2.331331e-002[&B IgrBrlens 2.243685e-002]):1.147120e-001[&B IgrBrlens 1.109331e-001]):1.898303e-002[&B IgrBrlens 1.687195e-002],33:1.173727e-001[&B IgrBrlens 1.150780e-001]):2.408206e-002[&B IgrBrlens 2.382689e-002],34:1.710336e-001[&B IgrBrlens 1.737484e-001]):5.181462e-003[&B IgrBrlens 5.596496e-003],(35:5.790027e-002[&B IgrBrlens 6.469536e-002],36:6.795709e-002[&B IgrBrlens 7.992928e-002]):1.183148e-001[&B IgrBrlens 1.137788e-001]):2.274914e-002[&B IgrBrlens 1.936048e-002],32:2.149368e-001[&B IgrBrlens 2.357880e-001]):7.616188e-003[&B IgrBrlens 5.812483e-003],31:2.166372e-001[&B IgrBrlens 2.088643e-001]):2.936877e-002[&B IgrBrlens 2.761908e-002],((30:4.843405e-002[&B IgrBrlens 3.941000e-002],28:4.065739e-003[&B IgrBrlens 3.805468e-003]):4.422478e-003[&B IgrBrlens 5.241050e-003],29:5.285653e-002[&B IgrBrlens 5.331880e-002]):1.830926e-001[&B IgrBrlens 1.811883e-001]):4.625101e-002[&B IgrBrlens 5.294624e-002],((21:8.737670e-002[&B IgrBrlens 8.091952e-002],((24:5.348187e-002[&B IgrBrlens 5.456433e-002],27:2.863562e-002[&B IgrBrlens 2.900403e-002]):1.420259e-002[&B IgrBrlens 1.610755e-002],(26:2.058068e-002[&B IgrBrlens 1.734528e-002],25:1.466491e-002[&B IgrBrlens 1.677089e-002]):2.225753e-002[&B IgrBrlens 2.412425e-002]):5.045427e-002[&B IgrBrlens 5.146932e-002]):1.837232e-002[&B IgrBrlens 2.302443e-002],(((20:1.896471e-002[&B IgrBrlens 1.653588e-002],23:4.676885e-002[&B IgrBrlens 4.547229e-002]):1.362005e-002[&B IgrBrlens 1.062066e-002],22:6.038890e-002[&B IgrBrlens 5.701514e-002]):1.599912e-002[&B IgrBrlens 1.317980e-002],13:7.638802e-002[&B IgrBrlens 8.305446e-002]):4.829148e-002[&B IgrBrlens 4.206324e-002]):1.409565e-001[&B IgrBrlens 1.293811e-001]):1.976432e-002[&B IgrBrlens 2.385906e-002]):2.522291e-002[&B IgrBrlens 2.956570e-002],50:2.916927e-001[&B IgrBrlens 2.756015e-001]):4.415812e-002[&B IgrBrlens 4.180431e-002],49:3.358508e-001[&B IgrBrlens 3.610078e-001]):5.662440e-003[&B IgrBrlens 4.974922e-003],(((7:2.237161e-002[&B IgrBrlens 2.156634e-002],((2:5.350157e-003[&B IgrBrlens 7.692267e-003],5:5.350157e-003[&B IgrBrlens 4.991033e-003]):1.528857e-002[&B IgrBrlens 1.471634e-002],4:2.891403e-003[&B IgrBrlens 2.871188e-003]):1.732878e-003[&B IgrBrlens 2.247281e-003]):2.376161e-002[&B IgrBrlens 2.432955e-002],3:4.613321e-002[&B IgrBrlens 4.176669e-002]):6.168033e-003[&B IgrBrlens 5.330815e-003],6:3.455392e-002[&B IgrBrlens 3.028283e-002]):2.596332e-001[&B IgrBrlens 2.437553e-001]):3.462920e-002[&B IgrBrlens 3.237521e-002],1:3.465636e-001[&B IgrBrlens 3.521186e-001]);
   tree gen.29000 [&B IgrBrlens] = [&R] [&clockrate=6.016620e-003] ((((((8:1.353172e-001[&B IgrBrlens 1.455050e-001],((18:6.679917e-002[&B IgrBrlens 6.725833e-002],19:5.055429e-002[&B IgrBrlens 4.826007e-002]):1.211935e-001[&B IgrBrlens 1.108838e-001],(((((((16:2.479997e-003[&B IgrBrlens 2.415278e-003],17:2.479997e-003[&B IgrBrlens 2.272800e-003]):3.213964e-002[&B IgrBrlens 3.549637e-002],12:3.461963e-002[&B IgrBrlens 2.804106e-002]):2.302756e-002[&B IgrBrlens 3.060922e-002],(14:1.546448e-002[&B IgrBrlens 1.105401e-002],15:2.448941e-002[&B IgrBrlens 2.833034e-002]):3.315778e-002[&B IgrBrlens 2.269976e-002]):3.605861e-002[&B IgrBrlens 3.975918e-002],51:5.339445e-002[&B IgrBrlens 5.118037e-002]):2.793908e-002[&B IgrBrlens 3.009028e-002],11:1.216449e-001[&B IgrBrlens 1.178999e-001]):1.467746e-002[&B IgrBrlens 1.303719e-002],10:8.758772e-002[&B IgrBrlens 9.411071e-002]):2.487444e-002[&B IgrBrlens 3.111150e-002],9:1.611968e-001[&B IgrBrlens 1.475144e-001]):2.679588e-002[&B IgrBrlens 3.084918e-002]):2.373557e-002[&B IgrBrlens 2.473986e-002]):9.612133e-002[&B IgrBrlens 1.105406e-001],(((((((((((((46:2.480235e-002[&B IgrBrlens 3.026645e-002],(48:8.830509e-003[&B IgrBrlens 9.212954e-003],45:8.830509e-003[&B IgrBrlens 5.614722e-003]):1.597184e-002[&B IgrBrlens 1.604362e-002]):7.977631e-003[&B IgrBrlens 7.260890e-003],47:3.277998e-002[&B IgrBrlens 3.553301e-002]):4.451340e-002[&B IgrBrlens 4.485197e-002],((43:3.783701e-002[&B IgrBrlens 3.022133e-002],44:1.316886e-002[&B IgrBrlens 1.631345e-002]):2.022539e-002[&B IgrBrlens 2.379011e-002],42:5.806239e-002[&B IgrBrlens 6.839662e-002]):1.923099e-002[&B IgrBrlens 1.799698e-002]):1.690746e-002[&B IgrBrlens 1.377498e-002],(40:8.252408e-003[&B IgrBrlens 9.455471e-003],41:1.426903e-002[&B IgrBrlens 1.549317e-002]):5.526367e-002[&B IgrBrlens 6.332019e-002]):1.878410e-002[&B IgrBrlens 2.201107e-002],39:8.230018e-002[&B IgrBrlens 6.731635e-002]):5.613775e-002[&B IgrBrlens 5.824427e-002],(37:8.757814e-003[&B IgrBrlens 8.469312e-003],38:1.898607e-002[&B IgrBrlens 2.005671e-002]):1.194519e-001[&B IgrBrlens 1.155168e-001]):8.636409e-003[&B IgrBrlens 7.468434e-003],33:1.067630e-001[&B IgrBrlens 1.127066e-001]):2.980410e-002[&B IgrBrlens 3.115762e-002],34:1.666502e-001[&B IgrBrlens 1.692955e-001]):1.225255e-002[&B IgrBrlens 1.323397e-002],(35:4.591541e-002[&B IgrBrlens 4.775389e-002],36:5.614367e-002[&B IgrBrlens 7.122012e-002]):1.329873e-001[&B IgrBrlens 1.396528e-001]):1.430283e-002[&B IgrBrlens 1.217231e-002],32:2.094504e-001[&B IgrBrlens 2.297694e-001]):9.404659e-003[&B IgrBrlens 7.177399e-003],31:2.128385e-001[&B IgrBrlens 2.097005e-001]):7.438875e-003[&B IgrBrlens 6.995694e-003],(28:5.367344e-003[&B IgrBrlens 6.797546e-003],(30:2.540661e-002[&B IgrBrlens 2.067294e-002],29:2.540661e-002[&B IgrBrlens 2.517247e-002]):2.508539e-002[&B IgrBrlens 2.972853e-002]):1.595571e-001[&B IgrBrlens 1.578976e-001]):5.302075e-002[&B IgrBrlens 6.069597e-002],((21:6.772122e-002[&B IgrBrlens 6.271658e-002],((26:2.928987e-002[&B IgrBrlens 3.594545e-002],27:2.928987e-002[&B IgrBrlens 2.785642e-002]):1.093276e-002[&B IgrBrlens 1.143701e-002],(24:4.804582e-002[&B IgrBrlens 4.676984e-002],25:1.675940e-002[&B IgrBrlens 1.727122e-002]):1.744662e-002[&B IgrBrlens 1.890986e-002]):3.351520e-002[&B IgrBrlens 3.477128e-002]):3.849798e-002[&B IgrBrlens 4.741213e-002],(((20:1.671674e-002[&B IgrBrlens 1.303540e-002],23:4.499485e-002[&B IgrBrlens 4.865310e-002]):5.925971e-003[&B IgrBrlens 4.620962e-003],22:5.092082e-002[&B IgrBrlens 5.169626e-002]):2.744238e-002[&B IgrBrlens 2.260657e-002],13:7.836320e-002[&B IgrBrlens 8.118542e-002]):4.710918e-002[&B IgrBrlens 3.866206e-002]):1.207509e-001[&B IgrBrlens 1.130295e-001]):3.455146e-002[&B IgrBrlens 4.170977e-002]):2.932035e-002[&B IgrBrlens 3.436863e-002],50:2.908419e-001[&B IgrBrlens 2.747977e-001]):2.148064e-002[&B IgrBrlens 2.296656e-002],49:3.123226e-001[&B IgrBrlens 3.165976e-001]):1.354872e-002[&B IgrBrlens 1.190367e-002],(3:4.288078e-002[&B IgrBrlens 3.812887e-002],(6:9.740536e-003[&B IgrBrlens 8.079625e-003],((7:1.456888e-002[&B IgrBrlens 1.568829e-002],(2:3.357177e-003[&B IgrBrlens 4.573429e-003],5:3.357177e-003[&B IgrBrlens 3.509024e-003]):1.121170e-002[&B IgrBrlens 1.079206e-002]):3.480980e-003[&B IgrBrlens 4.836410e-003],4:0.000000e+000[&B IgrBrlens 0.000000e+000]):9.740536e-003[&B IgrBrlens 9.411219e-003]):1.509038e-002[&B IgrBrlens 1.251724e-002]):2.529074e-001[&B IgrBrlens 2.374409e-001]):2.461603e-002[&B IgrBrlens 2.912328e-002],1:3.204042e-001[&B IgrBrlens 3.255399e-001]);
   tree gen.30000 [&B IgrBrlens] = [&R] [&clockrate=3.928966e-003] (((((((18:2.472732e-002[&B IgrBrlens 2.489729e-002],19:1.411911e-002[&B IgrBrlens 1.370304e-002]):1.503543e-001[&B IgrBrlens 1.375640e-001],(8:9.385443e-002[&B IgrBrlens 1.009206e-001],(((((((16:2.176416e-003[&B IgrBrlens 2.119619e-003],17:2.176416e-003[&B IgrBrlens 1.958304e-003]):1.874007e-002[&B IgrBrlens 2.069733e-002],12:2.091649e-002[&B IgrBrlens 1.867179e-002]):2.244185e-002[&B IgrBrlens 2.656544e-002],(14:1.545217e-002[&B IgrBrlens 1.057853e-002],15:2.134562e-002[&B IgrBrlens 2.766503e-002]):2.201271e-002[&B IgrBrlens 1.413924e-002]):9.934283e-003[&B IgrBrlens 1.095380e-002],51:2.696854e-002[&B IgrBrlens 2.585025e-002]):2.055277e-002[&B IgrBrlens 2.367093e-002],11:7.384539e-002[&B IgrBrlens 7.157198e-002]):2.783132e-002[&B IgrBrlens 2.472107e-002],10:6.985209e-002[&B IgrBrlens 6.306103e-002]):8.158657e-003[&B IgrBrlens 8.982271e-003],9:1.098354e-001[&B IgrBrlens 1.005125e-001]):3.391693e-002[&B IgrBrlens 3.904741e-002]):3.132935e-002[&B IgrBrlens 3.602911e-002]):2.788317e-002[&B IgrBrlens 2.906294e-002],((((((((((((42:3.838134e-002[&B IgrBrlens 4.066282e-002],(47:2.132260e-002[&B IgrBrlens 2.311338e-002],(46:8.898784e-003[&B IgrBrlens 1.085924e-002],(48:1.497040e-003[&B IgrBrlens 1.767217e-003],45:1.497040e-003[&B IgrBrlens 9.518663e-004]):7.401744e-003[&B IgrBrlens 6.529563e-003]):1.242381e-002[&B IgrBrlens 1.247965e-002]):1.705874e-002[&B IgrBrlens 1.718849e-002]):1.050622e-003[&B IgrBrlens 9.696933e-004],(43:3.893048e-002[&B IgrBrlens 3.109471e-002],44:2.282171e-002[&B IgrBrlens 2.684404e-002]):5.014822e-004[&B IgrBrlens 6.514247e-004]):2.380500e-002[&B IgrBrlens 1.939460e-002],(40:6.710299e-004[&B IgrBrlens 7.688548e-004],41:4.599996e-003[&B IgrBrlens 4.994632e-003]):4.252820e-002[&B IgrBrlens 4.872810e-002]):1.047073e-002[&B IgrBrlens 1.166588e-002],39:5.366996e-002[&B IgrBrlens 4.389864e-002]):3.317096e-002[&B IgrBrlens 3.315592e-002],(37:1.899719e-002[&B IgrBrlens 1.837138e-002],38:2.567643e-002[&B IgrBrlens 2.712435e-002]):6.116448e-002[&B IgrBrlens 5.914959e-002]):1.656986e-003[&B IgrBrlens 1.432898e-003],33:6.217383e-002[&B IgrBrlens 6.094277e-002]):8.402451e-003[&B IgrBrlens 8.784037e-003],34:9.022111e-002[&B IgrBrlens 9.764813e-002]):2.316436e-002[&B IgrBrlens 2.501982e-002],(35:2.751389e-002[&B IgrBrlens 2.874015e-002],36:3.419313e-002[&B IgrBrlens 4.066226e-002]):8.587158e-002[&B IgrBrlens 9.017557e-002]):7.501923e-003[&B IgrBrlens 6.384453e-003],32:1.314956e-001[&B IgrBrlens 1.442521e-001]):7.075638e-003[&B IgrBrlens 5.285955e-003],31:1.346423e-001[&B IgrBrlens 1.364496e-001]):1.612655e-002[&B IgrBrlens 1.516579e-002],((30:3.252430e-002[&B IgrBrlens 3.134520e-002],28:3.057055e-003[&B IgrBrlens 2.659941e-003]):1.322446e-002[&B IgrBrlens 1.658314e-002],29:4.574877e-002[&B IgrBrlens 4.532718e-002]):9.834081e-002[&B IgrBrlens 8.556627e-002]):4.611557e-002[&B IgrBrlens 5.430181e-002],(((((20:1.278400e-002[&B IgrBrlens 9.968728e-003],23:3.125015e-002[&B IgrBrlens 3.554145e-002]):1.761215e-002[&B IgrBrlens 1.373363e-002],22:4.886230e-002[&B IgrBrlens 5.121061e-002]):4.591374e-003[&B IgrBrlens 4.022341e-003],13:5.345367e-002[&B IgrBrlens 4.980993e-002]):1.815524e-002[&B IgrBrlens 1.489984e-002],21:5.903622e-002[&B IgrBrlens 5.467341e-002]):2.248290e-002[&B IgrBrlens 2.104524e-002],((26:1.979533e-002[&B IgrBrlens 2.569175e-002],27:1.979533e-002[&B IgrBrlens 1.803322e-002]):1.052878e-002[&B IgrBrlens 1.088274e-002],(25:1.429845e-002[&B IgrBrlens 1.473512e-002],24:3.472907e-002[&B IgrBrlens 3.380675e-002]):1.209670e-002[&B IgrBrlens 1.343895e-002]):5.512397e-002[&B IgrBrlens 5.766643e-002]):8.511223e-002[&B IgrBrlens 9.424233e-002]):6.080431e-003[&B IgrBrlens 5.884404e-003]):3.024506e-002[&B IgrBrlens 3.545255e-002],50:2.029568e-001[&B IgrBrlens 1.917608e-001]):1.777216e-002[&B IgrBrlens 1.990164e-002],49:2.207290e-001[&B IgrBrlens 2.190760e-001]):8.935672e-003[&B IgrBrlens 8.172640e-003],((7:1.538025e-002[&B IgrBrlens 1.656201e-002],((2:2.865718e-003[&B IgrBrlens 3.903922e-003],5:2.865718e-003[&B IgrBrlens 2.995336e-003]):1.092509e-002[&B IgrBrlens 9.854655e-003],4:2.003904e-003[&B IgrBrlens 1.936154e-003]):1.589450e-003[&B IgrBrlens 2.398418e-003]):3.731552e-003[&B IgrBrlens 3.605392e-003],(6:3.397271e-003[&B IgrBrlens 2.813109e-003],3:1.518417e-002[&B IgrBrlens 1.350151e-002]):3.927635e-003[&B IgrBrlens 2.884365e-003]):1.909080e-001[&B IgrBrlens 1.792331e-001]):5.170972e-003[&B IgrBrlens 6.117788e-003],1:2.151908e-001[&B IgrBrlens 2.131265e-001]);
   tree gen.31000 [&B IgrBrlens] = [&R] [&clockrate=5.292661e-003] ((((((((((((((16:8.072789e-003[&B IgrBrlens 8.384676e-003],17:8.072789e-003[&B IgrBrlens 7.863544e-003]):2.367919e-002[&B IgrBrlens 2.615230e-002],12:3.175198e-002[&B IgrBrlens 3.065026e-002]):1.765444e-002[&B IgrBrlens 1.938483e-002],(14:1.267514e-002[&B IgrBrlens 8.677376e-003],15:2.061413e-002[&B IgrBrlens 2.671697e-002]):2.879229e-002[&B IgrBrlens 1.849391e-002]):3.194729e-002[&B IgrBrlens 3.522593e-002],51:4.589288e-002[&B IgrBrlens 4.398986e-002]):1.044260e-002[&B IgrBrlens 1.202689e-002],11:9.179631e-002[&B IgrBrlens 9.126810e-002]):1.790207e-002[&B IgrBrlens 1.628519e-002],10:6.682782e-002[&B IgrBrlens 5.859505e-002]):1.805478e-002[&B IgrBrlens 1.987741e-002],9:1.277532e-001[&B IgrBrlens 1.164966e-001]):5.358646e-002[&B IgrBrlens 6.169227e-002],8:1.141228e-001[&B IgrBrlens 1.227149e-001]):4.654736e-002[&B IgrBrlens 4.851684e-002],(((((20:1.610750e-002[&B IgrBrlens 1.256033e-002],23:4.098301e-002[&B IgrBrlens 4.367574e-002]):2.611340e-003[&B IgrBrlens 2.036275e-003],22:4.359435e-002[&B IgrBrlens 4.521777e-002]):7.388576e-003[&B IgrBrlens 6.040213e-003],13:5.098292e-002[&B IgrBrlens 4.673152e-002]):1.944415e-002[&B IgrBrlens 1.657182e-002],21:5.349056e-002[&B IgrBrlens 4.953758e-002]):5.884671e-002[&B IgrBrlens 5.508377e-002],((25:2.595060e-002[&B IgrBrlens 2.597772e-002],(27:2.139072e-002[&B IgrBrlens 2.033773e-002],26:2.139072e-002[&B IgrBrlens 2.776235e-002]):9.852548e-003[&B IgrBrlens 1.117295e-002]):2.279905e-002[&B IgrBrlens 2.403714e-002],(24:5.671280e-002[&B IgrBrlens 5.477433e-002],(18:2.165740e-002[&B IgrBrlens 2.180627e-002],19:7.367211e-003[&B IgrBrlens 7.150108e-003]):4.828706e-002[&B IgrBrlens 4.417937e-002]):1.955869e-002[&B IgrBrlens 2.135338e-002]):6.358761e-002[&B IgrBrlens 6.266709e-002]):7.479622e-002[&B IgrBrlens 8.281971e-002]):5.873519e-002[&B IgrBrlens 5.684163e-002],(((((((((((43:4.358411e-002[&B IgrBrlens 3.485239e-002],44:2.188420e-002[&B IgrBrlens 2.666346e-002]):1.426874e-002[&B IgrBrlens 1.745797e-002],((((47:3.330537e-003[&B IgrBrlens 3.144531e-003],45:3.330537e-003[&B IgrBrlens 2.180963e-003]):1.797018e-002[&B IgrBrlens 1.655504e-002],48:2.130072e-002[&B IgrBrlens 2.344962e-002]):4.984039e-003[&B IgrBrlens 4.214405e-003],46:2.628476e-002[&B IgrBrlens 3.009886e-002]):1.590553e-002[&B IgrBrlens 1.734012e-002],42:4.219029e-002[&B IgrBrlens 4.485714e-002]):1.566257e-002[&B IgrBrlens 1.636466e-002]):2.286297e-002[&B IgrBrlens 1.862710e-002],(40:9.182446e-003[&B IgrBrlens 8.796008e-003],41:1.447511e-002[&B IgrBrlens 1.571693e-002]):4.454080e-002[&B IgrBrlens 4.560399e-002]):1.745613e-002[&B IgrBrlens 1.944860e-002],39:7.117939e-002[&B IgrBrlens 6.851969e-002]):2.710221e-002[&B IgrBrlens 2.708993e-002],(37:1.118116e-002[&B IgrBrlens 1.154880e-002],38:2.017869e-002[&B IgrBrlens 2.169515e-002]):7.810291e-002[&B IgrBrlens 7.553002e-002]):2.093939e-002[&B IgrBrlens 1.673940e-002],33:8.376016e-002[&B IgrBrlens 8.210168e-002]):1.277129e-002[&B IgrBrlens 1.162721e-002],34:1.229948e-001[&B IgrBrlens 1.331197e-001]):2.214795e-002[&B IgrBrlens 2.380050e-002],(35:2.466605e-002[&B IgrBrlens 2.576538e-002],36:3.366357e-002[&B IgrBrlens 3.623180e-002]):1.204767e-001[&B IgrBrlens 1.216281e-001]):6.174446e-003[&B IgrBrlens 5.254715e-003],32:1.656073e-001[&B IgrBrlens 1.816731e-001]):5.823942e-003[&B IgrBrlens 4.350858e-003],31:1.661386e-001[&B IgrBrlens 1.657185e-001]):3.471056e-002[&B IgrBrlens 3.115824e-002],(28:5.278212e-003[&B IgrBrlens 5.060510e-003],(29:1.647769e-002[&B IgrBrlens 1.393171e-002],30:1.647769e-002[&B IgrBrlens 1.491984e-002]):2.849549e-002[&B IgrBrlens 3.369984e-002]):1.468785e-001[&B IgrBrlens 1.277989e-001]):8.577299e-002[&B IgrBrlens 1.009990e-001]):4.464328e-002[&B IgrBrlens 4.956273e-002],50:2.905120e-001[&B IgrBrlens 2.821077e-001]):5.499305e-003[&B IgrBrlens 6.158239e-003],49:2.960113e-001[&B IgrBrlens 2.937944e-001]):1.212663e-002[&B IgrBrlens 1.299054e-002],(((2:7.588368e-003[&B IgrBrlens 1.146631e-002],5:7.588368e-003[&B IgrBrlens 6.571641e-003]):1.880997e-002[&B IgrBrlens 1.930670e-002],(4:4.025321e-003[&B IgrBrlens 3.643574e-003],7:1.990331e-002[&B IgrBrlens 2.143259e-002]):6.495037e-003[&B IgrBrlens 9.800756e-003]):1.488457e-002[&B IgrBrlens 1.438134e-002],(6:1.903457e-002[&B IgrBrlens 1.397855e-002],3:3.491255e-002[&B IgrBrlens 3.252662e-002]):6.370363e-003[&B IgrBrlens 4.678248e-003]):2.403917e-001[&B IgrBrlens 2.256906e-001]):6.861147e-003[&B IgrBrlens 9.850764e-003],1:2.885357e-001[&B IgrBrlens 2.857678e-001]);
   tree gen.32000 [&B IgrBrlens] = [&R] [&clockrate=4.847112e-003] (((((((((((((((((42:3.973091e-002[&B IgrBrlens 4.224231e-002],(43:3.497287e-002[&B IgrBrlens 2.901028e-002],44:1.509972e-002[&B IgrBrlens 1.839733e-002]):4.758037e-003[&B IgrBrlens 5.821512e-003]):8.837662e-003[&B IgrBrlens 9.233819e-003],((46:2.494906e-002[&B IgrBrlens 2.783052e-002],(48:3.425800e-003[&B IgrBrlens 3.771408e-003],45:3.425800e-003[&B IgrBrlens 2.240908e-003]):2.152326e-002[&B IgrBrlens 1.982831e-002]):2.498885e-003[&B IgrBrlens 2.089029e-003],47:2.744794e-002[&B IgrBrlens 2.486155e-002]):2.112063e-002[&B IgrBrlens 2.282886e-002]):2.681170e-002[&B IgrBrlens 2.184425e-002],(40:7.329100e-003[&B IgrBrlens 7.210247e-003],41:1.217621e-002[&B IgrBrlens 1.478894e-002]):4.333091e-002[&B IgrBrlens 4.646049e-002]):3.731343e-002[&B IgrBrlens 4.273142e-002],39:8.797343e-002[&B IgrBrlens 8.468622e-002]):9.826556e-003[&B IgrBrlens 9.822102e-003],(37:3.008497e-002[&B IgrBrlens 2.730255e-002],38:3.832506e-002[&B IgrBrlens 3.886894e-002]):5.947493e-002[&B IgrBrlens 5.751569e-002]):8.555897e-003[&B IgrBrlens 6.331498e-003],33:7.388024e-002[&B IgrBrlens 7.824852e-002]):2.393188e-002[&B IgrBrlens 2.178801e-002],34:1.220477e-001[&B IgrBrlens 1.320947e-001]):1.386162e-002[&B IgrBrlens 1.451056e-002],(35:2.721197e-002[&B IgrBrlens 3.064516e-002],36:3.545206e-002[&B IgrBrlens 3.815673e-002]):1.086973e-001[&B IgrBrlens 1.097362e-001]):5.360310e-003[&B IgrBrlens 4.226828e-003],32:1.543568e-001[&B IgrBrlens 1.693311e-001]):3.223405e-003[&B IgrBrlens 2.408090e-003],31:1.527331e-001[&B IgrBrlens 1.523469e-001]):6.384270e-003[&B IgrBrlens 5.538277e-003],(28:9.550965e-003[&B IgrBrlens 8.310288e-003],(29:3.356951e-002[&B IgrBrlens 2.869862e-002],30:3.356951e-002[&B IgrBrlens 3.356723e-002]):1.233479e-002[&B IgrBrlens 1.418585e-002]):1.049730e-001[&B IgrBrlens 9.133691e-002]):8.546307e-002[&B IgrBrlens 1.006341e-001],(((((20:1.622248e-002[&B IgrBrlens 1.380071e-002],23:3.900391e-002[&B IgrBrlens 4.224697e-002]):2.394255e-003[&B IgrBrlens 1.873887e-003],22:4.139816e-002[&B IgrBrlens 4.324929e-002]):1.517986e-002[&B IgrBrlens 1.360455e-002],13:5.657802e-002[&B IgrBrlens 5.620124e-002]):9.422207e-003[&B IgrBrlens 8.030341e-003],21:5.048947e-002[&B IgrBrlens 4.675827e-002]):4.733161e-002[&B IgrBrlens 4.430500e-002],((25:2.206827e-002[&B IgrBrlens 2.481128e-002],24:4.727325e-002[&B IgrBrlens 4.565742e-002]):7.425654e-003[&B IgrBrlens 6.804052e-003],(27:2.544077e-002[&B IgrBrlens 2.418841e-002],26:2.544077e-002[&B IgrBrlens 2.912205e-002]):8.900266e-003[&B IgrBrlens 1.009304e-002]):6.832716e-002[&B IgrBrlens 7.633224e-002]):1.094366e-001[&B IgrBrlens 1.211760e-001]):3.226365e-002[&B IgrBrlens 3.122351e-002],(((((((((16:2.451966e-003[&B IgrBrlens 2.816010e-003],17:2.451966e-003[&B IgrBrlens 2.949858e-003]):3.575205e-002[&B IgrBrlens 3.519984e-002],12:3.820402e-002[&B IgrBrlens 3.684762e-002]):9.643023e-003[&B IgrBrlens 1.065047e-002],(14:5.004179e-003[&B IgrBrlens 3.764215e-003],15:1.227485e-002[&B IgrBrlens 1.590884e-002]):3.557219e-002[&B IgrBrlens 2.534990e-002]):3.117218e-002[&B IgrBrlens 3.437127e-002],51:4.654358e-002[&B IgrBrlens 4.461358e-002]):4.108635e-003[&B IgrBrlens 4.447697e-003],11:8.312786e-002[&B IgrBrlens 8.110490e-002]):2.056475e-002[&B IgrBrlens 2.052643e-002],10:6.443100e-002[&B IgrBrlens 5.649351e-002]):1.161952e-002[&B IgrBrlens 1.274942e-002],9:1.153121e-001[&B IgrBrlens 1.061931e-001]):2.706338e-002[&B IgrBrlens 2.929400e-002],(18:2.634748e-002[&B IgrBrlens 2.652859e-002],19:1.326028e-002[&B IgrBrlens 1.286952e-002]):1.160280e-001[&B IgrBrlens 1.207529e-001]):5.130853e-003[&B IgrBrlens 5.601654e-003],8:8.594805e-002[&B IgrBrlens 8.837036e-002]):1.293377e-001[&B IgrBrlens 1.397804e-001]):1.797883e-002[&B IgrBrlens 1.945290e-002],50:2.575002e-001[&B IgrBrlens 2.500509e-001]):2.693072e-002[&B IgrBrlens 3.015759e-002],49:2.844309e-001[&B IgrBrlens 2.890466e-001]):4.084328e-003[&B IgrBrlens 4.375298e-003],((7:2.082310e-002[&B IgrBrlens 2.242306e-002],((2:7.163125e-003[&B IgrBrlens 1.082375e-002],5:7.163125e-003[&B IgrBrlens 7.872678e-003]):1.213241e-002[&B IgrBrlens 1.099629e-002],4:4.754204e-003[&B IgrBrlens 7.173907e-003]):1.527558e-003[&B IgrBrlens 2.305025e-003]):1.096001e-002[&B IgrBrlens 1.115805e-002],(6:9.000028e-003[&B IgrBrlens 7.516409e-003],3:2.354136e-002[&B IgrBrlens 1.930212e-002]):8.241746e-003[&B IgrBrlens 6.052549e-003]):2.324965e-001[&B IgrBrlens 2.206693e-001]):1.743029e-003[&B IgrBrlens 2.445927e-003],1:2.660227e-001[&B IgrBrlens 2.824423e-001]);
   tree gen.33000 [&B IgrBrlens] = [&R] [&clockrate=4.668551e-003] (((((((((((((((((47:2.989549e-002[&B IgrBrlens 2.797620e-002],((48:4.006335e-003[&B IgrBrlens 4.637706e-003],45:4.006335e-003[&B IgrBrlens 2.309912e-003]):1.699246e-002[&B IgrBrlens 1.443374e-002],46:2.099879e-002[&B IgrBrlens 2.342402e-002]):8.896696e-003[&B IgrBrlens 6.298263e-003]):1.287200e-002[&B IgrBrlens 1.579192e-002],(43:3.578060e-002[&B IgrBrlens 3.008760e-002],44:1.663955e-002[&B IgrBrlens 2.027344e-002]):6.986886e-003[&B IgrBrlens 8.064314e-003]):8.483553e-003[&B IgrBrlens 8.863837e-003],42:5.125104e-002[&B IgrBrlens 5.495349e-002]):3.294013e-002[&B IgrBrlens 2.683724e-002],(40:6.676956e-003[&B IgrBrlens 6.749334e-003],41:1.134551e-002[&B IgrBrlens 1.348161e-002]):5.370460e-002[&B IgrBrlens 5.758342e-002]):1.510721e-002[&B IgrBrlens 1.730082e-002],39:7.548877e-002[&B IgrBrlens 6.981333e-002]):2.519662e-002[&B IgrBrlens 2.443678e-002],(37:9.551585e-003[&B IgrBrlens 9.068931e-003],38:1.748812e-002[&B IgrBrlens 1.904124e-002]):8.319728e-002[&B IgrBrlens 8.045657e-002]):2.407097e-003[&B IgrBrlens 1.615271e-003],33:7.181320e-002[&B IgrBrlens 7.605927e-002]):1.003607e-002[&B IgrBrlens 8.156167e-003],34:1.051920e-001[&B IgrBrlens 1.128626e-001]):1.535740e-002[&B IgrBrlens 1.607637e-002],(35:1.986987e-002[&B IgrBrlens 2.182047e-002],36:2.780640e-002[&B IgrBrlens 2.992779e-002]):1.006796e-001[&B IgrBrlens 8.928746e-002]):2.372898e-002[&B IgrBrlens 2.136481e-002],32:1.568835e-001[&B IgrBrlens 1.721029e-001]):8.038259e-003[&B IgrBrlens 5.839765e-003],31:1.602532e-001[&B IgrBrlens 1.598480e-001]):4.937808e-003[&B IgrBrlens 4.283489e-003],(28:2.037725e-003[&B IgrBrlens 2.014321e-003],(30:2.242649e-002[&B IgrBrlens 2.564582e-002],29:2.242649e-002[&B IgrBrlens 1.751501e-002]):1.462536e-002[&B IgrBrlens 1.844373e-002]):1.202026e-001[&B IgrBrlens 1.188220e-001]):7.883507e-002[&B IgrBrlens 8.672534e-002],(((((((((16:1.268028e-003[&B IgrBrlens 1.561944e-003],17:1.268028e-003[&B IgrBrlens 1.630587e-003]):1.778207e-002[&B IgrBrlens 1.933034e-002],12:1.905010e-002[&B IgrBrlens 1.837375e-002]):1.775631e-002[&B IgrBrlens 1.961139e-002],(14:1.602729e-002[&B IgrBrlens 1.142157e-002],15:2.303012e-002[&B IgrBrlens 2.790785e-002]):1.377630e-002[&B IgrBrlens 9.817441e-003]):3.083210e-002[&B IgrBrlens 3.399629e-002],51:3.635923e-002[&B IgrBrlens 3.485154e-002]):6.015089e-003[&B IgrBrlens 6.511480e-003],11:7.365361e-002[&B IgrBrlens 7.186706e-002]):5.265233e-003[&B IgrBrlens 5.762394e-003],10:4.110358e-002[&B IgrBrlens 4.036684e-002]):4.924715e-002[&B IgrBrlens 5.403600e-002],9:1.281660e-001[&B IgrBrlens 1.180304e-001]):3.773694e-002[&B IgrBrlens 4.119428e-002],(8:7.012365e-002[&B IgrBrlens 7.209998e-002],(18:4.669906e-002[&B IgrBrlens 4.784913e-002],19:3.409398e-002[&B IgrBrlens 3.548235e-002]):8.271518e-002[&B IgrBrlens 8.608350e-002]):3.648868e-002[&B IgrBrlens 3.983684e-002]):6.372413e-002[&B IgrBrlens 6.947492e-002],(((((20:1.351359e-002[&B IgrBrlens 1.219521e-002],23:3.545578e-002[&B IgrBrlens 3.532307e-002]):5.518967e-003[&B IgrBrlens 5.210597e-003],22:4.097474e-002[&B IgrBrlens 4.280694e-002]):1.569541e-002[&B IgrBrlens 1.406660e-002],13:5.667015e-002[&B IgrBrlens 5.629276e-002]):1.842336e-002[&B IgrBrlens 1.570183e-002],21:6.015415e-002[&B IgrBrlens 4.911234e-002]):4.021416e-002[&B IgrBrlens 3.877248e-002],((26:3.221398e-002[&B IgrBrlens 3.699479e-002],(24:4.939899e-002[&B IgrBrlens 5.260075e-002],25:2.512253e-002[&B IgrBrlens 2.584217e-002]):2.422907e-003[&B IgrBrlens 2.747615e-003]):6.662076e-003[&B IgrBrlens 6.741222e-003],27:3.887606e-002[&B IgrBrlens 3.696233e-002]):6.616080e-002[&B IgrBrlens 5.761416e-002]):9.331091e-002[&B IgrBrlens 1.033205e-001]):1.439901e-002[&B IgrBrlens 1.407738e-002]):2.461185e-002[&B IgrBrlens 2.488204e-002],50:2.326901e-001[&B IgrBrlens 2.259585e-001]):3.143560e-002[&B IgrBrlens 3.520225e-002],49:2.641257e-001[&B IgrBrlens 2.684119e-001]):1.079511e-002[&B IgrBrlens 1.089149e-002],(((4:7.077617e-003[&B IgrBrlens 7.205501e-003],7:2.108327e-002[&B IgrBrlens 2.270322e-002]):6.975618e-004[&B IgrBrlens 8.367089e-004],(2:5.746491e-003[&B IgrBrlens 9.747063e-003],5:5.746491e-003[&B IgrBrlens 6.315717e-003]):1.603434e-002[&B IgrBrlens 1.453283e-002]):7.227986e-003[&B IgrBrlens 7.358587e-003],(3:2.511013e-002[&B IgrBrlens 2.061444e-002],6:1.110448e-002[&B IgrBrlens 8.154876e-003]):3.898684e-003[&B IgrBrlens 2.863104e-003]):2.225692e-001[&B IgrBrlens 2.262427e-001]):3.238994e-003[&B IgrBrlens 4.285332e-003],1:2.548170e-001[&B IgrBrlens 2.705450e-001]);
   tree gen.34000 [&B IgrBrlens] = [&R] [&clockrate=5.714686e-003] (((((((18:1.091783e-001[&B IgrBrlens 1.118671e-001],19:9.374869e-002[&B IgrBrlens 9.756632e-002]):1.530776e-001[&B IgrBrlens 1.593113e-001],((((((((16:1.395447e-003[&B IgrBrlens 1.994106e-003],17:1.395447e-003[&B IgrBrlens 1.795263e-003]):2.117159e-002[&B IgrBrlens 2.237722e-002],12:2.256704e-002[&B IgrBrlens 2.045604e-002]):1.578870e-002[&B IgrBrlens 1.602137e-002],(14:1.665430e-002[&B IgrBrlens 1.337653e-002],15:2.522633e-002[&B IgrBrlens 3.056922e-002]):1.312941e-002[&B IgrBrlens 1.054537e-002]):3.348437e-002[&B IgrBrlens 3.692075e-002],51:3.355171e-002[&B IgrBrlens 3.216043e-002]):1.599094e-002[&B IgrBrlens 1.546537e-002],11:8.783104e-002[&B IgrBrlens 9.544982e-002]):4.716902e-002[&B IgrBrlens 4.909896e-002],10:8.871110e-002[&B IgrBrlens 8.712105e-002]):1.831460e-002[&B IgrBrlens 2.009554e-002],9:1.533147e-001[&B IgrBrlens 1.475651e-001]):8.255863e-002[&B IgrBrlens 7.516419e-002],8:1.632968e-001[&B IgrBrlens 1.678990e-001]):2.638268e-002[&B IgrBrlens 3.077303e-002]):4.405876e-002[&B IgrBrlens 4.803485e-002],((((((((((((42:4.851184e-002[&B IgrBrlens 5.118253e-002],(43:2.740149e-002[&B IgrBrlens 2.304168e-002],44:3.971280e-003[&B IgrBrlens 4.182970e-003]):2.111035e-002[&B IgrBrlens 2.436571e-002]):8.907075e-003[&B IgrBrlens 8.907214e-003],((47:2.062708e-002[&B IgrBrlens 1.930283e-002],(46:4.176647e-003[&B IgrBrlens 4.659024e-003],45:4.176647e-003[&B IgrBrlens 2.384752e-003]):1.645043e-002[&B IgrBrlens 1.397334e-002]):6.785930e-003[&B IgrBrlens 4.352068e-003],48:2.741301e-002[&B IgrBrlens 3.173312e-002]):3.000590e-002[&B IgrBrlens 3.681252e-002]):4.486013e-002[&B IgrBrlens 3.631798e-002],(40:0.000000e+000[&B IgrBrlens 0.000000e+000],41:5.714686e-003[&B IgrBrlens 6.790635e-003]):7.313415e-002[&B IgrBrlens 7.908377e-002]):2.446147e-002[&B IgrBrlens 2.858422e-002],39:9.759562e-002[&B IgrBrlens 9.025813e-002]):2.126693e-002[&B IgrBrlens 1.789659e-002],(37:1.362729e-002[&B IgrBrlens 1.396231e-002],38:2.334225e-002[&B IgrBrlens 2.788424e-002]):9.552029e-002[&B IgrBrlens 9.786862e-002]):6.621985e-003[&B IgrBrlens 4.443652e-003],33:8.719613e-002[&B IgrBrlens 9.043790e-002]):1.218311e-002[&B IgrBrlens 9.901040e-003],34:1.279527e-001[&B IgrBrlens 1.395174e-001]):1.878906e-002[&B IgrBrlens 1.864601e-002],(35:1.173471e-002[&B IgrBrlens 1.288670e-002],36:2.144968e-002[&B IgrBrlens 2.308610e-002]):1.350070e-001[&B IgrBrlens 1.197307e-001]):2.915587e-002[&B IgrBrlens 2.625100e-002],32:1.913273e-001[&B IgrBrlens 1.998658e-001]):5.416860e-003[&B IgrBrlens 3.935328e-003],31:1.910294e-001[&B IgrBrlens 1.905464e-001]):2.363388e-002[&B IgrBrlens 2.144547e-002],(28:1.007367e-002[&B IgrBrlens 9.486412e-003],(30:4.379088e-002[&B IgrBrlens 5.007707e-002],29:4.379088e-002[&B IgrBrlens 3.420051e-002]):9.142944e-003[&B IgrBrlens 1.152997e-002]):1.520145e-001[&B IgrBrlens 1.502685e-001]):6.262523e-002[&B IgrBrlens 6.889313e-002],((25:4.317024e-002[&B IgrBrlens 3.759352e-002],(26:1.095022e-002[&B IgrBrlens 1.403604e-002],27:1.095022e-002[&B IgrBrlens 9.843353e-003]):3.793471e-002[&B IgrBrlens 4.301857e-002]):5.314927e-002[&B IgrBrlens 4.628345e-002],(21:6.222640e-002[&B IgrBrlens 5.080421e-002],((24:6.512317e-002[&B IgrBrlens 6.934408e-002],13:5.369379e-002[&B IgrBrlens 5.333622e-002]):2.063978e-002[&B IgrBrlens 2.353835e-002],((20:1.131141e-002[&B IgrBrlens 1.205893e-002],23:3.817043e-002[&B IgrBrlens 3.825923e-002]):4.944492e-003[&B IgrBrlens 5.214829e-003],22:4.311492e-002[&B IgrBrlens 4.433754e-002]):3.121865e-002[&B IgrBrlens 2.797890e-002]):6.179825e-003[&B IgrBrlens 4.986171e-003]):3.409310e-002[&B IgrBrlens 3.449813e-002]):1.369660e-001[&B IgrBrlens 1.476077e-001]):2.902619e-002[&B IgrBrlens 2.800652e-002]):2.160805e-002[&B IgrBrlens 2.314069e-002],50:2.839197e-001[&B IgrBrlens 2.908519e-001]):1.648138e-002[&B IgrBrlens 1.722747e-002],49:3.004011e-001[&B IgrBrlens 3.052760e-001]):2.974543e-002[&B IgrBrlens 3.001101e-002],(((4:6.195401e-003[&B IgrBrlens 8.229995e-003],(2:6.253449e-003[&B IgrBrlens 1.060695e-002],5:6.253449e-003[&B IgrBrlens 6.872892e-003]):1.708601e-002[&B IgrBrlens 1.771747e-002]):4.193500e-004[&B IgrBrlens 5.570662e-004],7:2.375881e-002[&B IgrBrlens 2.558434e-002]):1.095501e-002[&B IgrBrlens 1.115295e-002],(3:2.116533e-002[&B IgrBrlens 1.739981e-002],6:4.021273e-003[&B IgrBrlens 2.953130e-003]):1.354849e-002[&B IgrBrlens 9.949697e-003]):2.668593e-001[&B IgrBrlens 2.517187e-001]):5.210214e-003[&B IgrBrlens 7.003538e-003],1:3.067833e-001[&B IgrBrlens 3.021934e-001]);
   tree gen.35000 [&B IgrBrlens] = [&R] [&clockrate=5.268946e-003] (((((((18:3.041906e-002[&B IgrBrlens 2.607647e-002],19:1.619290e-002[&B IgrBrlens 1.477290e-002]):2.445888e-001[&B IgrBrlens 2.545489e-001],(((21:5.444981e-002[&B IgrBrlens 5.085920e-002],(27:2.647007e-002[&B IgrBrlens 2.379444e-002],(26:1.666967e-002[&B IgrBrlens 2.522863e-002],25:1.140072e-002[&B IgrBrlens 9.927980e-003]):9.800398e-003[&B IgrBrlens 1.071029e-002]):3.324869e-002[&B IgrBrlens 2.985795e-002]):1.238151e-002[&B IgrBrlens 1.567340e-002],((24:5.832811e-002[&B IgrBrlens 6.210860e-002],13:4.779022e-002[&B IgrBrlens 4.747196e-002]):2.240892e-002[&B IgrBrlens 2.655609e-002],((20:1.115872e-002[&B IgrBrlens 1.199749e-002],23:3.592277e-002[&B IgrBrlens 3.001298e-002]):1.939676e-002[&B IgrBrlens 1.922175e-002],22:5.531952e-002[&B IgrBrlens 5.688823e-002]):1.487961e-002[&B IgrBrlens 1.355457e-002]):1.349281e-002[&B IgrBrlens 1.088662e-002]):1.258671e-001[&B IgrBrlens 1.255745e-001],((((((((((((((48:5.333108e-003[&B IgrBrlens 6.180980e-003],45:5.333108e-003[&B IgrBrlens 3.117957e-003]):1.044779e-002[&B IgrBrlens 8.874569e-003],47:1.578090e-002[&B IgrBrlens 1.514279e-002]):4.897513e-003[&B IgrBrlens 3.021638e-003],46:2.067841e-002[&B IgrBrlens 2.165868e-002]):3.389466e-002[&B IgrBrlens 3.809353e-002],(43:3.634044e-002[&B IgrBrlens 3.055836e-002],44:1.473776e-002[&B IgrBrlens 1.552336e-002]):1.823264e-002[&B IgrBrlens 2.225027e-002]):7.445054e-003[&B IgrBrlens 6.719765e-003],42:6.201813e-002[&B IgrBrlens 6.488173e-002]):3.500240e-002[&B IgrBrlens 2.833734e-002],(40:7.154199e-003[&B IgrBrlens 7.736209e-003],41:1.242315e-002[&B IgrBrlens 1.573080e-002]):6.299471e-002[&B IgrBrlens 6.573924e-002]):1.323845e-002[&B IgrBrlens 1.588049e-002],39:8.338736e-002[&B IgrBrlens 7.565881e-002]):3.001525e-002[&B IgrBrlens 2.862725e-002],(37:4.743945e-003[&B IgrBrlens 4.860573e-003],38:1.370115e-002[&B IgrBrlens 1.636715e-002]):9.970145e-002[&B IgrBrlens 1.031148e-001]):3.372822e-003[&B IgrBrlens 2.121722e-003],33:8.147349e-002[&B IgrBrlens 7.555486e-002]):1.136802e-002[&B IgrBrlens 9.679790e-003],34:1.191862e-001[&B IgrBrlens 1.299586e-001]):2.263337e-002[&B IgrBrlens 2.246106e-002],(35:9.130184e-003[&B IgrBrlens 1.011656e-002],36:1.808739e-002[&B IgrBrlens 1.946730e-002]):1.326894e-001[&B IgrBrlens 1.322899e-001]):1.666552e-002[&B IgrBrlens 1.500510e-002],32:1.727113e-001[&B IgrBrlens 1.804190e-001]):4.760055e-003[&B IgrBrlens 3.458161e-003],31:1.722024e-001[&B IgrBrlens 1.613343e-001]):1.337034e-002[&B IgrBrlens 1.129902e-002],(28:6.719373e-003[&B IgrBrlens 6.642197e-003],(30:3.657892e-002[&B IgrBrlens 4.137045e-002],29:3.657892e-002[&B IgrBrlens 2.856800e-002]):9.657555e-003[&B IgrBrlens 1.149500e-002]):1.303791e-001[&B IgrBrlens 1.288816e-001]):4.769659e-002[&B IgrBrlens 4.787612e-002]):4.173850e-002[&B IgrBrlens 4.868423e-002]):1.224487e-002[&B IgrBrlens 1.353808e-002],((((((((16:2.279777e-003[&B IgrBrlens 3.257821e-003],17:2.279777e-003[&B IgrBrlens 2.708261e-003]):2.123182e-002[&B IgrBrlens 2.041071e-002],12:2.351159e-002[&B IgrBrlens 2.131224e-002]):3.213786e-002[&B IgrBrlens 3.561480e-002],(14:1.846156e-002[&B IgrBrlens 1.482809e-002],15:2.636498e-002[&B IgrBrlens 3.122138e-002]):2.928447e-002[&B IgrBrlens 2.125006e-002]):1.447181e-002[&B IgrBrlens 1.663095e-002],51:3.481933e-002[&B IgrBrlens 3.119993e-002]):1.655153e-002[&B IgrBrlens 1.600753e-002],11:8.667279e-002[&B IgrBrlens 9.419110e-002]):2.181859e-002[&B IgrBrlens 2.111723e-002],10:6.581292e-002[&B IgrBrlens 6.463329e-002]):3.556339e-002[&B IgrBrlens 3.577117e-002],9:1.440548e-001[&B IgrBrlens 1.436965e-001]):7.355412e-002[&B IgrBrlens 6.696617e-002],8:1.506933e-001[&B IgrBrlens 1.549403e-001]):6.964381e-002[&B IgrBrlens 6.701216e-002]):1.259149e-002[&B IgrBrlens 1.255736e-002],50:2.592733e-001[&B IgrBrlens 2.656037e-001]):1.880718e-002[&B IgrBrlens 1.965856e-002],49:2.780805e-001[&B IgrBrlens 2.825932e-001]):1.415918e-002[&B IgrBrlens 1.472687e-002],(((4:1.385528e-003[&B IgrBrlens 2.072129e-003],7:1.719237e-002[&B IgrBrlens 1.534094e-002]):5.771787e-003[&B IgrBrlens 7.667264e-003],(2:6.785448e-003[&B IgrBrlens 1.246790e-002],5:6.785448e-003[&B IgrBrlens 7.457590e-003]):1.617871e-002[&B IgrBrlens 1.651538e-002]):1.942118e-002[&B IgrBrlens 2.044691e-002],(3:2.389501e-002[&B IgrBrlens 2.171086e-002],6:8.088167e-003[&B IgrBrlens 6.547759e-003]):1.849033e-002[&B IgrBrlens 1.540293e-002]):2.235096e-001[&B IgrBrlens 2.108285e-001]):3.584254e-004[&B IgrBrlens 4.817932e-004],1:2.662534e-001[&B IgrBrlens 2.622699e-001]);
   tree gen.36000 [&B IgrBrlens] = [&R] [&clockrate=4.881661e-003] ((((((((((((((16:1.511663e-003[&B IgrBrlens 2.160180e-003],17:1.511663e-003[&B IgrBrlens 1.795781e-003]):2.571181e-002[&B IgrBrlens 2.526112e-002],12:2.722347e-002[&B IgrBrlens 2.806978e-002]):2.318997e-002[&B IgrBrlens 2.569886e-002],(14:6.714757e-003[&B IgrBrlens 4.872513e-003],15:1.403725e-002[&B IgrBrlens 1.662289e-002]):3.637620e-002[&B IgrBrlens 2.639611e-002]):1.552519e-002[&B IgrBrlens 1.784149e-002],51:3.323151e-002[&B IgrBrlens 2.977716e-002]):1.254939e-002[&B IgrBrlens 1.140608e-002],11:7.848802e-002[&B IgrBrlens 8.529635e-002]):2.021451e-002[&B IgrBrlens 2.177600e-002],10:5.916108e-002[&B IgrBrlens 5.810068e-002]):3.605969e-002[&B IgrBrlens 3.590605e-002],9:1.347622e-001[&B IgrBrlens 1.344271e-001]):6.687069e-002[&B IgrBrlens 6.732245e-002],(18:2.409663e-002[&B IgrBrlens 2.308388e-002],19:1.091615e-002[&B IgrBrlens 9.958882e-003]):1.775363e-001[&B IgrBrlens 1.869822e-001]):1.496561e-002[&B IgrBrlens 1.925572e-002],8:1.546014e-001[&B IgrBrlens 1.470183e-001]):5.546429e-002[&B IgrBrlens 5.904430e-002],(((((20:5.218264e-003[&B IgrBrlens 5.171182e-003],23:2.816207e-002[&B IgrBrlens 2.586485e-002]):1.396093e-002[&B IgrBrlens 1.383497e-002],22:4.212300e-002[&B IgrBrlens 4.331749e-002]):1.935825e-002[&B IgrBrlens 1.786650e-002],(21:3.585797e-002[&B IgrBrlens 3.635580e-002],(25:1.849212e-002[&B IgrBrlens 1.965682e-002],(26:8.709860e-003[&B IgrBrlens 1.318190e-002],27:8.709860e-003[&B IgrBrlens 7.829455e-003]):1.466392e-002[&B IgrBrlens 1.558751e-002]):1.736585e-002[&B IgrBrlens 1.410836e-002]):1.000197e-002[&B IgrBrlens 1.436808e-002]):5.217209e-003[&B IgrBrlens 6.182746e-003],(24:3.032289e-002[&B IgrBrlens 3.228825e-002],13:2.055957e-002[&B IgrBrlens 2.042265e-002]):4.613889e-002[&B IgrBrlens 3.722701e-002]):1.650511e-001[&B IgrBrlens 1.701831e-001],(((((((((((46:1.806405e-002[&B IgrBrlens 1.892038e-002],(47:1.384691e-002[&B IgrBrlens 1.415128e-002],(45:2.531204e-003[&B IgrBrlens 1.255918e-003],48:2.531204e-003[&B IgrBrlens 3.197601e-003]):1.131570e-002[&B IgrBrlens 9.611793e-003]):4.217138e-003[&B IgrBrlens 2.601864e-003]):3.943059e-002[&B IgrBrlens 4.431524e-002],(42:3.626469e-002[&B IgrBrlens 3.793916e-002],(43:3.287617e-002[&B IgrBrlens 3.125918e-002],44:1.286136e-002[&B IgrBrlens 1.655122e-002]):3.388517e-003[&B IgrBrlens 4.360664e-003]):2.122994e-002[&B IgrBrlens 2.227124e-002]):2.344627e-002[&B IgrBrlens 2.005394e-002],(40:6.782906e-003[&B IgrBrlens 6.252613e-003],41:1.166457e-002[&B IgrBrlens 1.445867e-002]):4.926152e-002[&B IgrBrlens 4.541022e-002]):2.004514e-002[&B IgrBrlens 2.435262e-002],39:7.608957e-002[&B IgrBrlens 7.466565e-002]):2.778419e-002[&B IgrBrlens 2.934449e-002],(37:1.368988e-002[&B IgrBrlens 1.366774e-002],38:2.198870e-002[&B IgrBrlens 2.626731e-002]):8.188507e-002[&B IgrBrlens 8.468843e-002]):8.360558e-004[&B IgrBrlens 5.192604e-004],33:7.200270e-002[&B IgrBrlens 7.372331e-002]):6.692036e-003[&B IgrBrlens 6.249441e-003],34:1.031030e-001[&B IgrBrlens 1.124218e-001]):1.699051e-002[&B IgrBrlens 1.686115e-002],(35:3.233466e-002[&B IgrBrlens 3.582791e-002],36:4.063349e-002[&B IgrBrlens 4.359932e-002]):8.775888e-002[&B IgrBrlens 8.749463e-002]):1.954667e-002[&B IgrBrlens 1.759919e-002],32:1.528207e-001[&B IgrBrlens 1.596408e-001]):1.036389e-002[&B IgrBrlens 7.469389e-003],31:1.583029e-001[&B IgrBrlens 1.483121e-001]):1.371126e-002[&B IgrBrlens 1.158712e-002],(28:6.522885e-003[&B IgrBrlens 6.447966e-003],(30:1.485615e-002[&B IgrBrlens 1.680218e-002],29:1.485615e-002[&B IgrBrlens 1.149710e-002]):2.827919e-002[&B IgrBrlens 3.365958e-002]):1.205800e-001[&B IgrBrlens 1.191951e-001]):8.170289e-002[&B IgrBrlens 8.996529e-002]):1.834573e-002[&B IgrBrlens 2.192297e-002]):5.864387e-003[&B IgrBrlens 5.160331e-003],50:2.403384e-001[&B IgrBrlens 2.462065e-001]):3.771633e-003[&B IgrBrlens 4.246519e-003],49:2.441100e-001[&B IgrBrlens 2.480714e-001]):1.298511e-002[&B IgrBrlens 1.346715e-002],((4:3.682437e-003[&B IgrBrlens 5.311444e-003],(7:1.247608e-002[&B IgrBrlens 1.263137e-002],(2:5.380658e-003[&B IgrBrlens 9.886671e-003],5:5.380658e-003[&B IgrBrlens 5.913646e-003]):7.095418e-003[&B IgrBrlens 7.769527e-003]):5.851343e-003[&B IgrBrlens 8.339456e-003]):2.531544e-002[&B IgrBrlens 2.665246e-002],(6:5.302544e-003[&B IgrBrlens 4.814152e-003],3:1.994753e-002[&B IgrBrlens 1.812420e-002]):2.369533e-002[&B IgrBrlens 2.161234e-002]):1.890440e-001[&B IgrBrlens 1.783183e-001]):1.328399e-002[&B IgrBrlens 1.785625e-002],1:2.459708e-001[&B IgrBrlens 2.422908e-001]);
   tree gen.37000 [&B IgrBrlens] = [&R] [&clockrate=5.043266e-003] ((((((((18:6.066404e-002[&B IgrBrlens 5.811440e-002],19:4.704722e-002[&B IgrBrlens 4.292153e-002]):1.631705e-001[&B IgrBrlens 1.718522e-001],(((((((16:1.561706e-003[&B IgrBrlens 2.231692e-003],17:1.561706e-003[&B IgrBrlens 1.922712e-003]):2.656298e-002[&B IgrBrlens 2.356191e-002],12:2.812469e-002[&B IgrBrlens 2.899901e-002]):1.140856e-002[&B IgrBrlens 1.264283e-002],(14:2.874166e-003[&B IgrBrlens 2.096387e-003],15:1.043906e-002[&B IgrBrlens 1.236193e-002]):2.909418e-002[&B IgrBrlens 2.139531e-002]):1.948027e-002[&B IgrBrlens 2.238665e-002],51:2.522364e-002[&B IgrBrlens 2.262045e-002]):1.787528e-002[&B IgrBrlens 1.788598e-002],11:7.688880e-002[&B IgrBrlens 8.355840e-002]):1.072268e-002[&B IgrBrlens 1.116537e-002],10:4.676102e-002[&B IgrBrlens 4.652945e-002]):5.110155e-002[&B IgrBrlens 5.353337e-002],9:1.387130e-001[&B IgrBrlens 1.363812e-001]):8.512156e-002[&B IgrBrlens 8.569661e-002]):2.029437e-002[&B IgrBrlens 2.570749e-002],8:1.800795e-001[&B IgrBrlens 1.712467e-001]):3.694036e-002[&B IgrBrlens 3.422337e-002],(((((20:1.268383e-002[&B IgrBrlens 1.289634e-002],23:3.638718e-002[&B IgrBrlens 3.248096e-002]):8.646539e-003[&B IgrBrlens 8.568525e-003],22:4.503372e-002[&B IgrBrlens 4.306111e-002]):4.548971e-002[&B IgrBrlens 4.198426e-002],13:9.052342e-002[&B IgrBrlens 8.992059e-002]):1.165649e-002[&B IgrBrlens 1.381373e-002],(21:4.359216e-002[&B IgrBrlens 4.587651e-002],((24:4.521293e-002[&B IgrBrlens 4.814338e-002],25:1.898795e-002[&B IgrBrlens 2.018389e-002]):4.231149e-003[&B IgrBrlens 6.078150e-003],(26:1.607060e-002[&B IgrBrlens 2.432197e-002],27:1.607060e-002[&B IgrBrlens 1.475881e-002]):1.219177e-002[&B IgrBrlens 1.295965e-002]):2.037306e-002[&B IgrBrlens 1.655147e-002]):4.244930e-002[&B IgrBrlens 3.516416e-002]):1.206489e-001[&B IgrBrlens 1.307297e-001],((((((((((42:5.651522e-002[&B IgrBrlens 6.542689e-002],((((45:9.181743e-003[&B IgrBrlens 4.328120e-003],47:9.181743e-003[&B IgrBrlens 9.383571e-003]):3.606370e-003[&B IgrBrlens 2.306705e-003],48:1.278811e-002[&B IgrBrlens 1.854733e-002]):1.238859e-002[&B IgrBrlens 1.144110e-002],46:2.517671e-002[&B IgrBrlens 2.412047e-002]):2.066724e-002[&B IgrBrlens 2.665376e-002],(43:2.778160e-002[&B IgrBrlens 2.630085e-002],44:7.104213e-003[&B IgrBrlens 9.142372e-003]):1.806235e-002[&B IgrBrlens 2.456214e-002]):1.067127e-002[&B IgrBrlens 9.731370e-003]):2.710519e-002[&B IgrBrlens 2.364499e-002],(40:9.496587e-003[&B IgrBrlens 8.417673e-003],41:1.453985e-002[&B IgrBrlens 1.802270e-002]):4.840317e-002[&B IgrBrlens 4.461897e-002]):1.924164e-002[&B IgrBrlens 2.221813e-002],39:7.714140e-002[&B IgrBrlens 7.190824e-002]):2.533624e-002[&B IgrBrlens 2.431243e-002],(37:1.367832e-002[&B IgrBrlens 1.414661e-002],38:2.225188e-002[&B IgrBrlens 2.591434e-002]):8.022576e-002[&B IgrBrlens 7.677729e-002]):7.535539e-003[&B IgrBrlens 5.022200e-003],33:7.622329e-002[&B IgrBrlens 7.804476e-002]):7.594065e-003[&B IgrBrlens 7.788270e-003],34:1.090337e-001[&B IgrBrlens 1.188885e-001]):1.894582e-002[&B IgrBrlens 1.913773e-002],(35:4.004660e-002[&B IgrBrlens 4.437299e-002],36:4.862015e-002[&B IgrBrlens 5.216893e-002]):8.793290e-002[&B IgrBrlens 8.766813e-002]):2.480399e-002[&B IgrBrlens 2.233271e-002],32:1.664003e-001[&B IgrBrlens 1.655772e-001]):4.262704e-003[&B IgrBrlens 2.942531e-003],31:1.656197e-001[&B IgrBrlens 1.746747e-001]):5.951750e-003[&B IgrBrlens 5.033577e-003],(28:8.835535e-003[&B IgrBrlens 8.734053e-003],(30:3.410889e-002[&B IgrBrlens 3.873775e-002],29:3.410889e-002[&B IgrBrlens 2.639669e-002]):1.255113e-002[&B IgrBrlens 1.495853e-002]):1.163379e-001[&B IgrBrlens 1.150017e-001]):7.395206e-002[&B IgrBrlens 7.150840e-002]):3.554575e-002[&B IgrBrlens 4.305103e-002]):1.795103e-002[&B IgrBrlens 1.680609e-002],50:2.601872e-001[&B IgrBrlens 2.665399e-001]):6.159009e-003[&B IgrBrlens 7.738630e-003],49:2.663462e-001[&B IgrBrlens 2.760432e-001]):9.216461e-003[&B IgrBrlens 1.076261e-002],((((2:3.567082e-003[&B IgrBrlens 6.689795e-003],5:3.567082e-003[&B IgrBrlens 4.694459e-003]):1.044164e-002[&B IgrBrlens 9.264515e-003],7:1.400872e-002[&B IgrBrlens 1.408579e-002]):3.011483e-003[&B IgrBrlens 4.292028e-003],4:1.890404e-003[&B IgrBrlens 2.726665e-003]):3.676891e-002[&B IgrBrlens 3.941885e-002],(6:8.478077e-003[&B IgrBrlens 7.697201e-003],3:2.360787e-002[&B IgrBrlens 2.070099e-002]):3.018123e-002[&B IgrBrlens 2.752809e-002]):1.965572e-001[&B IgrBrlens 1.854053e-001]):2.276039e-003[&B IgrBrlens 2.748099e-003],1:2.526224e-001[&B IgrBrlens 2.488428e-001]);
   tree gen.38000 [&B IgrBrlens] = [&R] [&clockrate=5.441124e-003] (((((((((((((16:7.087649e-004[&B IgrBrlens 1.012831e-003],17:7.087649e-004[&B IgrBrlens 8.999890e-004]):3.872658e-002[&B IgrBrlens 3.435128e-002],12:3.943534e-002[&B IgrBrlens 4.322088e-002]):8.751749e-003[&B IgrBrlens 8.447368e-003],(14:9.975564e-003[&B IgrBrlens 7.726547e-003],15:1.813725e-002[&B IgrBrlens 2.147811e-002]):3.004984e-002[&B IgrBrlens 2.209808e-002]):1.208250e-002[&B IgrBrlens 1.580392e-002],51:2.381407e-002[&B IgrBrlens 2.068607e-002]):1.030695e-002[&B IgrBrlens 1.162911e-002],11:7.057655e-002[&B IgrBrlens 7.616083e-002]):1.555278e-002[&B IgrBrlens 2.027966e-002],10:4.205623e-002[&B IgrBrlens 4.184796e-002]):2.248740e-002[&B IgrBrlens 2.355753e-002],9:1.086167e-001[&B IgrBrlens 1.067908e-001]):1.317295e-001[&B IgrBrlens 1.326194e-001],8:1.712439e-001[&B IgrBrlens 1.628445e-001]):4.260395e-002[&B IgrBrlens 4.995144e-002],((((21:6.628816e-002[&B IgrBrlens 6.682329e-002],(24:6.305837e-002[&B IgrBrlens 6.761269e-002],(25:2.256022e-002[&B IgrBrlens 2.275019e-002],(26:1.177017e-002[&B IgrBrlens 1.781351e-002],27:1.177017e-002[&B IgrBrlens 1.219718e-002]):1.623117e-002[&B IgrBrlens 1.505119e-002]):1.220430e-002[&B IgrBrlens 1.613787e-002]):3.152363e-002[&B IgrBrlens 2.841552e-002]):9.435854e-003[&B IgrBrlens 1.022426e-002],(13:7.973646e-002[&B IgrBrlens 8.330127e-002],((20:1.231309e-002[&B IgrBrlens 1.251938e-002],23:3.788637e-002[&B IgrBrlens 3.030450e-002]):5.876613e-003[&B IgrBrlens 5.733969e-003],22:4.376299e-002[&B IgrBrlens 4.184604e-002]):3.597347e-002[&B IgrBrlens 3.320135e-002]):1.339915e-002[&B IgrBrlens 1.109959e-002]):6.480610e-002[&B IgrBrlens 7.679962e-002],(18:5.857982e-002[&B IgrBrlens 5.604008e-002],19:4.388878e-002[&B IgrBrlens 4.445352e-002]):1.238469e-001[&B IgrBrlens 1.304363e-001]):8.309043e-002[&B IgrBrlens 7.697905e-002],(((((((((((42:4.625687e-002[&B IgrBrlens 4.391282e-002],(43:3.355562e-002[&B IgrBrlens 3.176711e-002],44:1.124701e-002[&B IgrBrlens 1.679236e-002]):1.270125e-002[&B IgrBrlens 1.896362e-002]):1.371824e-002[&B IgrBrlens 1.250997e-002],((47:2.943261e-002[&B IgrBrlens 3.146573e-002],(45:7.627012e-003[&B IgrBrlens 3.643038e-003],48:7.627012e-003[&B IgrBrlens 1.207710e-002]):2.180560e-002[&B IgrBrlens 1.916676e-002]):1.237322e-002[&B IgrBrlens 7.914154e-003],46:4.180584e-002[&B IgrBrlens 4.350514e-002]):1.816927e-002[&B IgrBrlens 2.305801e-002]):2.670814e-002[&B IgrBrlens 2.329863e-002],(40:1.656992e-003[&B IgrBrlens 1.661132e-003],41:7.098116e-003[&B IgrBrlens 8.798383e-003]):5.727653e-002[&B IgrBrlens 5.741966e-002]):1.768559e-002[&B IgrBrlens 2.265212e-002],39:7.661910e-002[&B IgrBrlens 7.004915e-002]):2.981197e-002[&B IgrBrlens 2.993068e-002],(37:6.356045e-003[&B IgrBrlens 4.832619e-003],38:1.560596e-002[&B IgrBrlens 1.817456e-002]):9.082512e-002[&B IgrBrlens 6.905603e-002]):5.339915e-003[&B IgrBrlens 3.683004e-003],33:7.531546e-002[&B IgrBrlens 8.073395e-002]):3.405286e-003[&B IgrBrlens 3.492370e-003],34:1.059264e-001[&B IgrBrlens 1.155003e-001]):2.350805e-002[&B IgrBrlens 2.284506e-002],(35:4.602045e-002[&B IgrBrlens 5.099223e-002],36:5.527036e-002[&B IgrBrlens 5.257119e-002]):8.341396e-002[&B IgrBrlens 8.356354e-002]):3.280865e-002[&B IgrBrlens 2.953985e-002],32:1.769341e-001[&B IgrBrlens 1.716103e-001]):3.278302e-003[&B IgrBrlens 2.264913e-003],31:1.747713e-001[&B IgrBrlens 1.713087e-001]):1.176794e-002[&B IgrBrlens 1.005514e-002],(28:4.046039e-002[&B IgrBrlens 3.999568e-002],(30:3.579206e-002[&B IgrBrlens 4.064934e-002],29:3.579206e-002[&B IgrBrlens 2.769929e-002]):4.547676e-002[&B IgrBrlens 5.361730e-002]):9.602048e-002[&B IgrBrlens 9.491762e-002]):7.897798e-002[&B IgrBrlens 7.636824e-002]):1.743298e-002[&B IgrBrlens 1.906985e-002]):3.126258e-002[&B IgrBrlens 2.926861e-002],50:2.723161e-001[&B IgrBrlens 2.789649e-001]):1.325474e-002[&B IgrBrlens 1.665423e-002],49:2.855708e-001[&B IgrBrlens 2.959677e-001]):2.898593e-003[&B IgrBrlens 3.503284e-003],((7:1.876152e-002[&B IgrBrlens 1.708856e-002],((2:3.623944e-003[&B IgrBrlens 6.796437e-003],5:3.623944e-003[&B IgrBrlens 5.432361e-003]):1.269943e-002[&B IgrBrlens 1.023062e-002],4:0.000000e+000[&B IgrBrlens 0.000000e+000]):2.438143e-003[&B IgrBrlens 3.294725e-003]):8.570258e-003[&B IgrBrlens 8.602662e-003],(6:2.638924e-003[&B IgrBrlens 2.395865e-003],3:1.896230e-002[&B IgrBrlens 1.661012e-002]):8.369476e-003[&B IgrBrlens 7.633739e-003]):2.339320e-001[&B IgrBrlens 2.206596e-001]):2.076761e-002[&B IgrBrlens 2.507489e-002],1:2.820314e-001[&B IgrBrlens 2.927151e-001]);
   tree gen.39000 [&B IgrBrlens] = [&R] [&clockrate=5.251420e-003] ((((((8:1.009614e-001[&B IgrBrlens 9.404383e-002],((((((((16:1.058896e-003[&B IgrBrlens 2.504891e-003],17:1.058896e-003[&B IgrBrlens 5.575791e-004]):3.730830e-002[&B IgrBrlens 4.012342e-002],12:3.836720e-002[&B IgrBrlens 3.917661e-002]):1.335733e-002[&B IgrBrlens 1.918031e-002],(14:9.901267e-003[&B IgrBrlens 9.474924e-003],15:1.777840e-002[&B IgrBrlens 2.738478e-002]):3.394614e-002[&B IgrBrlens 2.935759e-002]):5.247292e-003[&B IgrBrlens 4.833698e-003],51:2.178731e-002[&B IgrBrlens 1.707339e-002]):9.606819e-003[&B IgrBrlens 1.398816e-002],11:6.657864e-002[&B IgrBrlens 5.742458e-002]):2.632862e-002[&B IgrBrlens 3.438751e-002],10:5.037076e-002[&B IgrBrlens 5.313249e-002]):2.088361e-002[&B IgrBrlens 2.328047e-002],9:1.137909e-001[&B IgrBrlens 1.146594e-001]):4.714625e-002[&B IgrBrlens 5.743969e-002],(18:3.275853e-002[&B IgrBrlens 2.997132e-002],19:1.857969e-002[&B IgrBrlens 1.859371e-002]):1.281786e-001[&B IgrBrlens 1.282753e-001]):6.717329e-003[&B IgrBrlens 3.525302e-003]):1.462260e-001[&B IgrBrlens 1.418437e-001],((((((((((((((45:1.614396e-002[&B IgrBrlens 1.537085e-002],(48:1.061183e-002[&B IgrBrlens 9.924937e-003],47:1.061183e-002[&B IgrBrlens 1.673208e-002]):5.532122e-003[&B IgrBrlens 5.741106e-003]):3.052009e-003[&B IgrBrlens 1.780779e-003],46:1.919597e-002[&B IgrBrlens 1.990155e-002]):1.136817e-002[&B IgrBrlens 1.181277e-002],42:3.056414e-002[&B IgrBrlens 3.598527e-002]):8.220116e-003[&B IgrBrlens 1.291857e-002],(43:2.807990e-002[&B IgrBrlens 2.643913e-002],44:6.549083e-003[&B IgrBrlens 6.913028e-003]):1.070435e-002[&B IgrBrlens 1.147001e-002]):4.638742e-002[&B IgrBrlens 4.421247e-002],(40:1.074562e-002[&B IgrBrlens 8.912491e-003],41:1.599704e-002[&B IgrBrlens 1.960271e-002]):4.764381e-002[&B IgrBrlens 3.951609e-002]):1.380929e-002[&B IgrBrlens 1.779021e-002],39:7.219872e-002[&B IgrBrlens 7.538321e-002]):2.265024e-002[&B IgrBrlens 2.485744e-002],(37:4.732216e-003[&B IgrBrlens 4.203503e-003],38:1.365963e-002[&B IgrBrlens 1.028157e-002]):8.118932e-002[&B IgrBrlens 7.022795e-002]):2.350051e-002[&B IgrBrlens 2.522328e-002],33:8.316494e-002[&B IgrBrlens 8.374260e-002]):4.771863e-003[&B IgrBrlens 5.866654e-003],34:1.141939e-001[&B IgrBrlens 1.067391e-001]):3.325417e-003[&B IgrBrlens 5.120307e-003],(35:8.059697e-003[&B IgrBrlens 7.651973e-003],36:1.698711e-002[&B IgrBrlens 1.818891e-002]):1.094596e-001[&B IgrBrlens 1.042227e-001]):4.502444e-004[&B IgrBrlens 4.309307e-004],32:1.321484e-001[&B IgrBrlens 1.516604e-001]):2.549518e-002[&B IgrBrlens 2.874913e-002],31:1.523922e-001[&B IgrBrlens 1.474759e-001]):3.518256e-002[&B IgrBrlens 3.692814e-002],(28:2.777949e-003[&B IgrBrlens 2.926521e-003],(29:5.431890e-003[&B IgrBrlens 4.005191e-003],30:5.431890e-003[&B IgrBrlens 8.809011e-003]):3.673171e-002[&B IgrBrlens 3.795810e-002]):1.364837e-001[&B IgrBrlens 1.368603e-001]):1.001450e-001[&B IgrBrlens 1.001539e-001],((21:5.397170e-002[&B IgrBrlens 5.460444e-002],((27:2.302326e-002[&B IgrBrlens 3.252748e-002],26:2.302326e-002[&B IgrBrlens 2.541301e-002]):1.660754e-002[&B IgrBrlens 1.517955e-002],25:3.437937e-002[&B IgrBrlens 3.529641e-002]):1.959233e-002[&B IgrBrlens 1.890895e-002]):2.987556e-002[&B IgrBrlens 3.644678e-002],(24:1.062403e-001[&B IgrBrlens 1.049379e-001],(((20:5.606332e-003[&B IgrBrlens 5.673537e-003],23:3.028801e-002[&B IgrBrlens 2.591980e-002]):5.382926e-003[&B IgrBrlens 5.447453e-003],22:3.567093e-002[&B IgrBrlens 3.704699e-002]):3.298416e-002[&B IgrBrlens 2.822899e-002],13:6.865509e-002[&B IgrBrlens 7.248967e-002]):2.708237e-002[&B IgrBrlens 2.434477e-002]):4.914344e-003[&B IgrBrlens 2.864403e-003]):1.634365e-001[&B IgrBrlens 1.623363e-001]):2.616069e-002[&B IgrBrlens 2.953880e-002]):1.640939e-002[&B IgrBrlens 2.551295e-002],50:2.898539e-001[&B IgrBrlens 2.657142e-001]):1.951567e-002[&B IgrBrlens 2.233059e-002],49:3.093695e-001[&B IgrBrlens 2.959963e-001]):6.027084e-004[&B IgrBrlens 6.027599e-004],(((7:1.982048e-002[&B IgrBrlens 1.918958e-002],4:4.066220e-003[&B IgrBrlens 3.802724e-003]):1.551224e-002[&B IgrBrlens 1.450703e-002],(2:1.049501e-002[&B IgrBrlens 1.039216e-002],5:1.049501e-002[&B IgrBrlens 1.168562e-002]):2.483772e-002[&B IgrBrlens 1.934703e-002]):2.157885e-002[&B IgrBrlens 1.571746e-002],(3:2.600888e-002[&B IgrBrlens 3.286860e-002],6:1.025462e-002[&B IgrBrlens 1.106069e-002]):3.090269e-002[&B IgrBrlens 3.496725e-002]):2.268036e-001[&B IgrBrlens 2.300251e-001]):2.596784e-003[&B IgrBrlens 3.530914e-003],1:2.863119e-001[&B IgrBrlens 2.683103e-001]);
   tree gen.40000 [&B IgrBrlens] = [&R] [&clockrate=6.385201e-003] ((((((((27:2.528270e-002[&B IgrBrlens 2.628391e-002],(26:1.838102e-002[&B IgrBrlens 1.512450e-002],25:1.199582e-002[&B IgrBrlens 1.106422e-002]):6.901680e-003[&B IgrBrlens 8.178958e-003]):8.570520e-002[&B IgrBrlens 8.271012e-002],21:1.046027e-001[&B IgrBrlens 1.070061e-001]):1.726111e-002[&B IgrBrlens 1.468821e-002],(13:8.096176e-002[&B IgrBrlens 9.346387e-002],(((20:7.246573e-003[&B IgrBrlens 7.119255e-003],23:3.725702e-002[&B IgrBrlens 2.980109e-002]):3.540943e-003[&B IgrBrlens 3.264268e-003],22:4.079796e-002[&B IgrBrlens 3.962191e-002]):3.177191e-002[&B IgrBrlens 3.163596e-002],24:8.534028e-002[&B IgrBrlens 7.624698e-002]):8.391884e-003[&B IgrBrlens 1.168532e-002]):6.133469e-002[&B IgrBrlens 5.240439e-002]):1.113808e-001[&B IgrBrlens 1.110182e-001],((((((((((((46:5.007654e-002[&B IgrBrlens 4.851583e-002],(47:3.911558e-002[&B IgrBrlens 4.181756e-002],(45:3.650199e-003[&B IgrBrlens 1.843308e-003],48:3.650199e-003[&B IgrBrlens 5.867267e-003]):3.546538e-002[&B IgrBrlens 3.589123e-002]):1.096096e-002[&B IgrBrlens 8.988982e-003]):2.478385e-002[&B IgrBrlens 2.861684e-002],(42:6.410678e-002[&B IgrBrlens 5.413524e-002],(43:4.886953e-002[&B IgrBrlens 5.720385e-002],44:2.269020e-002[&B IgrBrlens 2.770531e-002]):1.523726e-002[&B IgrBrlens 2.115518e-002]):1.075361e-002[&B IgrBrlens 8.387286e-003]):3.309097e-002[&B IgrBrlens 3.447144e-002],(40:1.222345e-002[&B IgrBrlens 1.225399e-002],41:1.860865e-002[&B IgrBrlens 2.392029e-002]):6.316340e-002[&B IgrBrlens 6.332125e-002]):1.303677e-002[&B IgrBrlens 1.687154e-002],39:8.842361e-002[&B IgrBrlens 8.847883e-002]):2.448469e-002[&B IgrBrlens 2.744775e-002],(37:0.000000e+000[&B IgrBrlens 0.000000e+000],38:1.085484e-002[&B IgrBrlens 1.395873e-002]):1.020535e-001[&B IgrBrlens 8.842143e-002]):6.712010e-003[&B IgrBrlens 4.379767e-003],33:7.683946e-002[&B IgrBrlens 7.303532e-002]):1.819660e-002[&B IgrBrlens 1.866194e-002],34:1.269621e-001[&B IgrBrlens 1.416864e-001]):3.068612e-002[&B IgrBrlens 2.462754e-002],(35:5.464699e-002[&B IgrBrlens 6.055072e-002],36:6.550183e-002[&B IgrBrlens 6.137081e-002]):1.030012e-001[&B IgrBrlens 1.029441e-001]):2.535924e-002[&B IgrBrlens 2.506712e-002],32:2.002475e-001[&B IgrBrlens 1.942222e-001]):2.363825e-003[&B IgrBrlens 1.854042e-003],31:1.962261e-001[&B IgrBrlens 1.980945e-001]):3.224766e-004[&B IgrBrlens 2.588336e-004],((29:4.583478e-003[&B IgrBrlens 3.313921e-003],30:4.583478e-003[&B IgrBrlens 5.526896e-003]):7.756216e-002[&B IgrBrlens 7.496298e-002],28:3.425663e-002[&B IgrBrlens 2.976058e-002]):1.035481e-001[&B IgrBrlens 8.748812e-002]):8.109909e-002[&B IgrBrlens 7.841927e-002],(((18:9.352037e-002[&B IgrBrlens 8.946577e-002],19:7.628032e-002[&B IgrBrlens 7.538925e-002]):4.441863e-002[&B IgrBrlens 4.792859e-002],8:5.684694e-002[&B IgrBrlens 5.405862e-002]):4.282487e-002[&B IgrBrlens 4.601755e-002],(((((((16:2.620150e-003[&B IgrBrlens 3.675787e-003],17:2.620150e-003[&B IgrBrlens 2.779260e-003]):4.888317e-002[&B IgrBrlens 4.459052e-002],12:5.150332e-002[&B IgrBrlens 6.137373e-002]):2.545061e-003[&B IgrBrlens 2.282890e-003],(14:3.071352e-002[&B IgrBrlens 2.965767e-002],15:4.029132e-002[&B IgrBrlens 4.907578e-002]):1.375707e-002[&B IgrBrlens 7.714616e-003]):1.617919e-002[&B IgrBrlens 2.145477e-002],51:2.744673e-002[&B IgrBrlens 2.300932e-002]):4.873868e-003[&B IgrBrlens 5.499078e-003],11:7.510144e-002[&B IgrBrlens 8.754219e-002]):1.432843e-002[&B IgrBrlens 2.085483e-002],10:3.770974e-002[&B IgrBrlens 3.765576e-002]):1.666790e-002[&B IgrBrlens 1.746109e-002],9:1.060978e-001[&B IgrBrlens 8.940114e-002]):7.466609e-002[&B IgrBrlens 7.913250e-002]):9.688380e-002[&B IgrBrlens 1.000559e-001]):4.762948e-003[&B IgrBrlens 4.703899e-003]):7.171539e-002[&B IgrBrlens 7.582495e-002],50:3.049600e-001[&B IgrBrlens 3.015179e-001]):2.752620e-002[&B IgrBrlens 3.129906e-002],49:3.324862e-001[&B IgrBrlens 3.333157e-001]):1.356606e-002[&B IgrBrlens 1.779030e-002],(((4:0.000000e+000[&B IgrBrlens 0.000000e+000],7:1.915560e-002[&B IgrBrlens 1.985279e-002]):9.993302e-003[&B IgrBrlens 1.340787e-002],(2:2.444999e-003[&B IgrBrlens 4.519076e-003],5:2.444999e-003[&B IgrBrlens 3.665100e-003]):2.670391e-002[&B IgrBrlens 2.445163e-002]):3.315242e-002[&B IgrBrlens 3.327777e-002],(6:1.097259e-002[&B IgrBrlens 8.823698e-003],3:3.012819e-002[&B IgrBrlens 2.456269e-002]):3.217313e-002[&B IgrBrlens 2.587229e-002]):2.518249e-001[&B IgrBrlens 2.525955e-001]):3.187045e-003[&B IgrBrlens 3.231907e-003],1:3.173133e-001[&B IgrBrlens 3.116338e-001]);
   tree gen.41000 [&B IgrBrlens] = [&R] [&clockrate=5.111757e-003] (((((((((((((((((((45:7.796904e-003[&B IgrBrlens 4.386919e-003],48:7.796904e-003[&B IgrBrlens 1.253261e-002]):2.033913e-002[&B IgrBrlens 2.058335e-002],46:2.813604e-002[&B IgrBrlens 2.795600e-002]):4.861401e-003[&B IgrBrlens 3.986789e-003],47:3.299744e-002[&B IgrBrlens 3.230309e-002]):5.599642e-003[&B IgrBrlens 6.465663e-003],(42:3.507646e-002[&B IgrBrlens 3.163611e-002],(43:2.910624e-002[&B IgrBrlens 3.407009e-002],44:8.148036e-003[&B IgrBrlens 1.131261e-002]):5.970222e-003[&B IgrBrlens 8.288968e-003]):3.520618e-003[&B IgrBrlens 2.745908e-003]):5.048002e-002[&B IgrBrlens 5.258590e-002],(40:1.898345e-002[&B IgrBrlens 1.903089e-002],41:2.409521e-002[&B IgrBrlens 3.097293e-002]):4.402369e-002[&B IgrBrlens 4.486703e-002]):9.373237e-003[&B IgrBrlens 1.196827e-002],39:7.238037e-002[&B IgrBrlens 7.242558e-002]):1.445741e-002[&B IgrBrlens 1.620700e-002],(37:0.000000e+000[&B IgrBrlens 0.000000e+000],38:8.689986e-003[&B IgrBrlens 1.069607e-002]):7.814780e-002[&B IgrBrlens 7.471181e-002]):1.055422e-003[&B IgrBrlens 6.808646e-004],33:5.364444e-002[&B IgrBrlens 5.098862e-002]):1.134604e-002[&B IgrBrlens 1.163620e-002],34:9.054926e-002[&B IgrBrlens 1.010506e-001]):1.437716e-002[&B IgrBrlens 1.145214e-002],(35:3.867241e-002[&B IgrBrlens 4.837979e-002],36:4.736239e-002[&B IgrBrlens 4.482634e-002]):6.625402e-002[&B IgrBrlens 6.618501e-002]):1.654567e-002[&B IgrBrlens 1.683327e-002],32:1.352738e-001[&B IgrBrlens 1.312036e-001]):2.384293e-002[&B IgrBrlens 1.870095e-002],31:1.540050e-001[&B IgrBrlens 1.554714e-001]):1.110377e-002[&B IgrBrlens 8.912366e-003],((29:2.173388e-002[&B IgrBrlens 1.690096e-002],30:2.173388e-002[&B IgrBrlens 2.620736e-002]):2.775962e-002[&B IgrBrlens 2.426907e-002],28:1.115533e-002[&B IgrBrlens 1.030053e-002]):1.069253e-001[&B IgrBrlens 1.031761e-001]):4.280584e-002[&B IgrBrlens 4.087853e-002],(((27:1.656084e-002[&B IgrBrlens 1.721666e-002],26:1.656084e-002[&B IgrBrlens 1.538317e-002]):2.801749e-002[&B IgrBrlens 2.703838e-002],25:3.946657e-002[&B IgrBrlens 4.046849e-002]):5.225160e-002[&B IgrBrlens 6.115399e-002],(21:6.895018e-002[&B IgrBrlens 6.119730e-002],(((20:8.643206e-003[&B IgrBrlens 8.491350e-003],23:3.266846e-002[&B IgrBrlens 2.897338e-002]):6.607444e-003[&B IgrBrlens 6.139246e-003],22:3.927591e-002[&B IgrBrlens 3.909546e-002]):4.414433e-002[&B IgrBrlens 4.568801e-002],(13:5.616877e-002[&B IgrBrlens 6.633003e-002],24:6.639229e-002[&B IgrBrlens 6.097015e-002]):2.725146e-002[&B IgrBrlens 2.653374e-002]):1.887569e-003[&B IgrBrlens 1.402310e-003]):2.276799e-002[&B IgrBrlens 3.550340e-002]):7.683593e-002[&B IgrBrlens 7.658584e-002]):1.671622e-002[&B IgrBrlens 1.650898e-002],(((((((((16:3.249809e-003[&B IgrBrlens 4.559129e-003],17:3.249809e-003[&B IgrBrlens 3.027349e-003]):3.382118e-002[&B IgrBrlens 3.563611e-002],12:3.707098e-002[&B IgrBrlens 4.417549e-002]):6.133306e-003[&B IgrBrlens 5.585338e-003],(14:1.372532e-002[&B IgrBrlens 7.696815e-003],15:2.139296e-002[&B IgrBrlens 2.953337e-002]):2.181133e-002[&B IgrBrlens 1.223125e-002]):1.096530e-002[&B IgrBrlens 1.332895e-002],51:1.992082e-002[&B IgrBrlens 1.566969e-002]):8.700517e-003[&B IgrBrlens 9.164953e-003],11:6.287011e-002[&B IgrBrlens 7.328471e-002]):1.657552e-002[&B IgrBrlens 2.421128e-002],10:3.804040e-002[&B IgrBrlens 3.798595e-002]):8.618781e-003[&B IgrBrlens 9.767549e-003],9:8.806441e-002[&B IgrBrlens 7.420569e-002]):7.931605e-002[&B IgrBrlens 7.670904e-002],8:1.024612e-001[&B IgrBrlens 9.743548e-002]):1.347626e-002[&B IgrBrlens 1.513453e-002],(18:7.059598e-002[&B IgrBrlens 6.753527e-002],19:5.679423e-002[&B IgrBrlens 5.613079e-002]):1.102607e-001[&B IgrBrlens 1.189736e-001]):4.377412e-002[&B IgrBrlens 4.520734e-002]):3.087240e-002[&B IgrBrlens 3.264150e-002],50:2.161427e-001[&B IgrBrlens 2.137031e-001]):3.027664e-002[&B IgrBrlens 3.442650e-002],49:2.464194e-001[&B IgrBrlens 2.470342e-001]):2.652192e-002[&B IgrBrlens 2.676023e-002],(((2:6.536974e-004[&B IgrBrlens 1.208225e-003],5:6.536974e-004[&B IgrBrlens 9.689687e-004]):1.904717e-002[&B IgrBrlens 1.601854e-002],(4:0.000000e+000[&B IgrBrlens 0.000000e+000],7:1.533527e-002[&B IgrBrlens 1.589341e-002]):4.365593e-003[&B IgrBrlens 5.421107e-003]):2.487137e-002[&B IgrBrlens 2.678505e-002],(6:8.611594e-003[&B IgrBrlens 6.391074e-003],3:2.394686e-002[&B IgrBrlens 1.952322e-002]):2.062537e-002[&B IgrBrlens 1.530707e-002]):2.028103e-001[&B IgrBrlens 2.034309e-001]):2.047875e-003[&B IgrBrlens 2.505163e-003],1:2.494304e-001[&B IgrBrlens 2.612671e-001]);
   tree gen.42000 [&B IgrBrlens] = [&R] [&clockrate=5.864610e-003] (((((((((((((((42:6.284945e-002[&B IgrBrlens 6.132927e-002],(((47:1.505279e-002[&B IgrBrlens 1.764968e-002],(45:4.347111e-003[&B IgrBrlens 2.782431e-003],48:4.347111e-003[&B IgrBrlens 6.987472e-003]):1.070568e-002[&B IgrBrlens 1.083423e-002]):2.833464e-002[&B IgrBrlens 2.296225e-002],46:4.338743e-002[&B IgrBrlens 4.203846e-002]):1.272371e-002[&B IgrBrlens 1.469151e-002],(43:3.194227e-002[&B IgrBrlens 3.738978e-002],44:7.897366e-003[&B IgrBrlens 1.096459e-002]):2.416887e-002[&B IgrBrlens 3.355571e-002]):6.738311e-003[&B IgrBrlens 5.910799e-003]):2.851363e-002[&B IgrBrlens 2.970314e-002],(40:0.000000e+000[&B IgrBrlens 0.000000e+000],41:5.864610e-003[&B IgrBrlens 7.538601e-003]):6.145357e-002[&B IgrBrlens 5.692826e-002]):1.109229e-002[&B IgrBrlens 1.384387e-002],39:7.254586e-002[&B IgrBrlens 6.717573e-002]):2.633401e-002[&B IgrBrlens 2.952087e-002],(37:1.844757e-003[&B IgrBrlens 2.205475e-003],38:1.181459e-002[&B IgrBrlens 1.454200e-002]):8.706528e-002[&B IgrBrlens 8.633037e-002]):1.756585e-002[&B IgrBrlens 1.133193e-002],33:7.715284e-002[&B IgrBrlens 7.748731e-002]):8.399966e-003[&B IgrBrlens 8.135659e-003],34:1.148759e-001[&B IgrBrlens 1.249663e-001]):5.588753e-003[&B IgrBrlens 4.791600e-003],(35:8.764955e-003[&B IgrBrlens 1.143820e-002],36:1.873479e-002[&B IgrBrlens 1.773162e-002]):1.116997e-001[&B IgrBrlens 1.137827e-001]):2.197026e-002[&B IgrBrlens 2.042197e-002],32:1.582693e-001[&B IgrBrlens 1.535071e-001]):9.556341e-003[&B IgrBrlens 7.495418e-003],31:1.619610e-001[&B IgrBrlens 1.635032e-001]):2.300719e-002[&B IgrBrlens 1.846656e-002],(30:6.103277e-002[&B IgrBrlens 7.047914e-002],(29:5.502066e-002[&B IgrBrlens 4.278584e-002],28:1.103609e-002[&B IgrBrlens 1.019042e-002]):6.012103e-003[&B IgrBrlens 4.330382e-003]):1.139656e-001[&B IgrBrlens 1.099696e-001]):7.316282e-002[&B IgrBrlens 6.986869e-002],((21:1.053121e-001[&B IgrBrlens 1.021772e-001],(((13:6.255901e-002[&B IgrBrlens 7.387630e-002],((20:9.623991e-003[&B IgrBrlens 1.080152e-002],23:3.718766e-002[&B IgrBrlens 3.298141e-002]):1.424344e-002[&B IgrBrlens 1.209295e-002],22:5.143110e-002[&B IgrBrlens 5.119481e-002]):1.112791e-002[&B IgrBrlens 1.182737e-002]):1.821354e-002[&B IgrBrlens 1.526147e-002],24:9.250177e-002[&B IgrBrlens 7.907637e-002]):4.040590e-002[&B IgrBrlens 3.589054e-002],(27:7.741030e-002[&B IgrBrlens 7.097817e-002],(26:5.165348e-002[&B IgrBrlens 4.798031e-002],25:4.578887e-002[&B IgrBrlens 4.695129e-002]):2.575682e-002[&B IgrBrlens 2.985400e-002]):3.086600e-002[&B IgrBrlens 3.186264e-002]):2.900413e-003[&B IgrBrlens 5.570190e-003]):9.120619e-002[&B IgrBrlens 9.090934e-002],(((18:5.963761e-002[&B IgrBrlens 5.705200e-002],19:4.380316e-002[&B IgrBrlens 4.206545e-002]):1.018935e-001[&B IgrBrlens 9.785128e-002],(((((((16:6.962378e-003[&B IgrBrlens 8.873941e-003],17:6.962378e-003[&B IgrBrlens 6.485781e-003]):3.825057e-002[&B IgrBrlens 4.181578e-002],12:4.521295e-002[&B IgrBrlens 5.387783e-002]):9.655391e-004[&B IgrBrlens 8.792749e-004],(14:1.390316e-002[&B IgrBrlens 7.796543e-003],15:2.270008e-002[&B IgrBrlens 2.501780e-002]):2.347841e-002[&B IgrBrlens 1.316610e-002]):9.933755e-003[&B IgrBrlens 1.164431e-002],51:1.681936e-002[&B IgrBrlens 1.323008e-002]):1.778310e-002[&B IgrBrlens 1.873237e-002],11:7.389535e-002[&B IgrBrlens 8.613631e-002]):1.190322e-002[&B IgrBrlens 1.738661e-002],10:3.829522e-002[&B IgrBrlens 3.436726e-002]):1.531906e-002[&B IgrBrlens 1.736089e-002],9:1.011176e-001[&B IgrBrlens 8.512491e-002]):6.041347e-002[&B IgrBrlens 5.945385e-002]):7.349106e-003[&B IgrBrlens 8.457412e-003],8:9.439965e-002[&B IgrBrlens 8.976940e-002]):7.279559e-002[&B IgrBrlens 7.517900e-002]):1.645526e-002[&B IgrBrlens 1.707526e-002]):4.424554e-002[&B IgrBrlens 4.678097e-002],50:2.572191e-001[&B IgrBrlens 2.543159e-001]):1.898010e-002[&B IgrBrlens 2.158160e-002],49:2.761992e-001[&B IgrBrlens 2.768883e-001]):2.969857e-002[&B IgrBrlens 2.996542e-002],(((4:0.000000e+000[&B IgrBrlens 0.000000e+000],(2:7.749120e-003[&B IgrBrlens 1.432265e-002],5:7.749120e-003[&B IgrBrlens 1.117928e-002]):9.844710e-003[&B IgrBrlens 8.279337e-003]):5.091537e-003[&B IgrBrlens 6.322569e-003],7:2.268537e-002[&B IgrBrlens 2.351102e-002]):2.344368e-002[&B IgrBrlens 2.524751e-002],(6:6.773991e-003[&B IgrBrlens 5.027301e-003],3:2.436782e-002[&B IgrBrlens 2.101092e-002]):2.176123e-002[&B IgrBrlens 1.615004e-002]):2.304457e-001[&B IgrBrlens 2.311508e-001]):9.688327e-003[&B IgrBrlens 1.329802e-002],1:2.862630e-001[&B IgrBrlens 2.998477e-001]);
   tree gen.43000 [&B IgrBrlens] = [&R] [&clockrate=4.330012e-003] (((((((((((((16:6.705596e-004[&B IgrBrlens 1.830424e-003],17:6.705596e-004[&B IgrBrlens 4.598975e-004]):3.463406e-002[&B IgrBrlens 3.235101e-002],12:3.530461e-002[&B IgrBrlens 3.949678e-002]):8.356412e-003[&B IgrBrlens 1.011874e-002],(14:5.065301e-003[&B IgrBrlens 6.161665e-003],15:1.156032e-002[&B IgrBrlens 1.582434e-002]):3.210071e-002[&B IgrBrlens 3.626400e-002]):9.650565e-003[&B IgrBrlens 9.525386e-003],51:2.430051e-002[&B IgrBrlens 2.182191e-002]):4.036663e-003[&B IgrBrlens 6.190873e-003],11:5.734825e-002[&B IgrBrlens 5.466531e-002]):1.886893e-002[&B IgrBrlens 2.458599e-002],10:4.114409e-002[&B IgrBrlens 3.888425e-002]):1.460612e-002[&B IgrBrlens 1.138508e-002],9:9.082330e-002[&B IgrBrlens 9.155734e-002]):4.657038e-002[&B IgrBrlens 4.210411e-002],(8:6.677549e-002[&B IgrBrlens 7.452506e-002],(18:5.094242e-002[&B IgrBrlens 5.294884e-002],19:3.925139e-002[&B IgrBrlens 3.953849e-002]):7.082422e-002[&B IgrBrlens 7.527624e-002]):1.562704e-002[&B IgrBrlens 1.082877e-002]):1.207339e-001[&B IgrBrlens 1.155792e-001],(((((((((((((46:1.719859e-002[&B IgrBrlens 1.910003e-002],(45:1.217743e-002[&B IgrBrlens 1.315029e-002],(48:8.481459e-003[&B IgrBrlens 8.822532e-003],47:8.481459e-003[&B IgrBrlens 1.253609e-002]):3.695968e-003[&B IgrBrlens 4.546703e-003]):5.021160e-003[&B IgrBrlens 3.381773e-003]):1.834904e-002[&B IgrBrlens 1.906665e-002],42:3.554763e-002[&B IgrBrlens 4.073997e-002]):3.183810e-003[&B IgrBrlens 4.414453e-003],(43:3.010108e-002[&B IgrBrlens 2.948851e-002],44:1.234803e-002[&B IgrBrlens 1.163306e-002]):8.630366e-003[&B IgrBrlens 8.130656e-003]):2.765146e-002[&B IgrBrlens 2.485054e-002],(40:0.000000e+000[&B IgrBrlens 0.000000e+000],41:4.330012e-003[&B IgrBrlens 4.799936e-003]):4.429983e-002[&B IgrBrlens 3.917037e-002]):8.193628e-003[&B IgrBrlens 9.503056e-003],39:5.249346e-002[&B IgrBrlens 5.303047e-002]):1.327048e-002[&B IgrBrlens 1.354900e-002],(37:1.412007e-003[&B IgrBrlens 1.221372e-003],38:8.773028e-003[&B IgrBrlens 6.363715e-003]):5.699091e-002[&B IgrBrlens 4.929657e-002]):9.819932e-003[&B IgrBrlens 7.841535e-003],33:4.657279e-002[&B IgrBrlens 4.915126e-002]):1.206134e-002[&B IgrBrlens 1.614290e-002],34:8.028419e-002[&B IgrBrlens 7.941882e-002]):1.213780e-002[&B IgrBrlens 1.542067e-002],(35:9.550233e-003[&B IgrBrlens 1.137720e-002],36:1.691125e-002[&B IgrBrlens 1.612593e-002]):8.287175e-002[&B IgrBrlens 8.665486e-002]):1.473720e-002[&B IgrBrlens 1.410484e-002],32:1.188502e-001[&B IgrBrlens 1.328546e-001]):1.887895e-002[&B IgrBrlens 2.020721e-002],31:1.333992e-001[&B IgrBrlens 1.204994e-001]):3.114391e-002[&B IgrBrlens 3.298721e-002],(28:7.627063e-003[&B IgrBrlens 7.326366e-003],(29:1.417771e-003[&B IgrBrlens 1.085815e-003],30:1.417771e-003[&B IgrBrlens 2.272199e-003]):3.868438e-002[&B IgrBrlens 3.522992e-002]):1.170799e-001[&B IgrBrlens 1.193642e-001]):5.422743e-002[&B IgrBrlens 6.051362e-002],((21:5.919896e-002[&B IgrBrlens 6.235603e-002],(((26:1.144315e-002[&B IgrBrlens 1.391105e-002],27:1.144315e-002[&B IgrBrlens 1.443324e-002]):1.419941e-003[&B IgrBrlens 2.000820e-003],24:3.104915e-002[&B IgrBrlens 3.690534e-002]):1.888073e-002[&B IgrBrlens 1.902847e-002],25:2.741381e-002[&B IgrBrlens 2.762832e-002]):3.178515e-002[&B IgrBrlens 3.269373e-002]):1.873369e-002[&B IgrBrlens 1.233485e-002],(((20:5.518132e-003[&B IgrBrlens 5.878453e-003],23:2.586919e-002[&B IgrBrlens 2.213828e-002]):7.219672e-003[&B IgrBrlens 7.691100e-003],22:3.308886e-002[&B IgrBrlens 2.770832e-002]):1.918157e-002[&B IgrBrlens 1.938550e-002],13:5.227043e-002[&B IgrBrlens 5.100775e-002]):3.951825e-002[&B IgrBrlens 3.588447e-002]):1.074968e-001[&B IgrBrlens 1.164017e-001]):3.935714e-002[&B IgrBrlens 4.443929e-002]):6.856568e-003[&B IgrBrlens 1.142772e-002],50:2.316431e-001[&B IgrBrlens 2.389373e-001]):9.781085e-003[&B IgrBrlens 1.013212e-002],49:2.414242e-001[&B IgrBrlens 2.304570e-001]):5.414697e-004[&B IgrBrlens 5.370851e-004],(((7:2.305341e-002[&B IgrBrlens 2.535738e-002],4:1.006338e-002[&B IgrBrlens 1.064661e-002]):3.829914e-002[&B IgrBrlens 4.051881e-002],(2:1.321531e-002[&B IgrBrlens 1.435128e-002],5:1.321531e-002[&B IgrBrlens 1.434456e-002]):4.813724e-002[&B IgrBrlens 4.692834e-002]):9.778853e-003[&B IgrBrlens 7.709854e-003],(3:1.729172e-002[&B IgrBrlens 1.397933e-002],6:4.301683e-003[&B IgrBrlens 4.541766e-003]):5.383968e-002[&B IgrBrlens 5.684455e-002]):1.491842e-001[&B IgrBrlens 1.483172e-001]):1.765779e-002[&B IgrBrlens 2.567401e-002],1:2.379734e-001[&B IgrBrlens 2.536657e-001]);
   tree gen.44000 [&B IgrBrlens] = [&R] [&clockrate=5.119268e-003] (((((((((((((((((43:3.877445e-002[&B IgrBrlens 3.798538e-002],44:1.778546e-002[&B IgrBrlens 1.468396e-002]):1.490599e-003[&B IgrBrlens 1.238932e-003],(42:3.267896e-002[&B IgrBrlens 3.667617e-002],((45:1.666055e-002[&B IgrBrlens 1.752430e-002],(48:8.307850e-003[&B IgrBrlens 8.641942e-003],47:8.307850e-003[&B IgrBrlens 1.227949e-002]):8.352699e-003[&B IgrBrlens 9.289719e-003]):3.103650e-003[&B IgrBrlens 1.800763e-003],46:1.976420e-002[&B IgrBrlens 1.965666e-002]):1.291476e-002[&B IgrBrlens 1.406405e-002]):7.586092e-003[&B IgrBrlens 1.051836e-002]):2.614384e-002[&B IgrBrlens 2.349563e-002],(40:2.206573e-003[&B IgrBrlens 2.047485e-003],41:7.325841e-003[&B IgrBrlens 8.558227e-003]):3.809405e-002[&B IgrBrlens 3.534757e-002]):1.914577e-002[&B IgrBrlens 2.220546e-002],39:5.944639e-002[&B IgrBrlens 6.005453e-002]):1.322977e-002[&B IgrBrlens 1.404134e-002],(37:2.501195e-002[&B IgrBrlens 2.140930e-002],38:3.371470e-002[&B IgrBrlens 2.475318e-002]):3.896146e-002[&B IgrBrlens 3.321581e-002]):2.047596e-002[&B IgrBrlens 1.635072e-002],33:5.885302e-002[&B IgrBrlens 5.799841e-002]):1.250364e-002[&B IgrBrlens 1.673488e-002],34:9.695300e-002[&B IgrBrlens 9.590796e-002]):1.703979e-002[&B IgrBrlens 1.897979e-002],(35:3.156977e-002[&B IgrBrlens 4.005176e-002],36:4.027252e-002[&B IgrBrlens 3.840235e-002]):8.242302e-002[&B IgrBrlens 9.123591e-002]):3.205144e-003[&B IgrBrlens 2.547300e-003],32:1.310200e-001[&B IgrBrlens 1.464584e-001]):1.757839e-002[&B IgrBrlens 1.881515e-002],31:1.434791e-001[&B IgrBrlens 1.296046e-001]):2.745697e-002[&B IgrBrlens 2.886060e-002],(28:1.141179e-002[&B IgrBrlens 1.278002e-002],(29:3.175290e-003[&B IgrBrlens 2.707236e-003],30:3.175290e-003[&B IgrBrlens 5.088899e-003]):4.663101e-002[&B IgrBrlens 4.246692e-002]):1.124270e-001[&B IgrBrlens 1.146205e-001]):7.596997e-002[&B IgrBrlens 7.621317e-002],((24:1.117274e-001[&B IgrBrlens 1.328004e-001],(((20:9.768550e-003[&B IgrBrlens 1.040641e-002],23:3.382911e-002[&B IgrBrlens 2.564032e-002]):2.579112e-003[&B IgrBrlens 2.542239e-003],22:3.640822e-002[&B IgrBrlens 3.091338e-002]):4.113469e-002[&B IgrBrlens 4.157201e-002],13:7.754292e-002[&B IgrBrlens 7.566973e-002]):2.394598e-002[&B IgrBrlens 2.174410e-002]):6.541640e-003[&B IgrBrlens 4.020759e-003],(21:6.047084e-002[&B IgrBrlens 6.275675e-002],(25:3.877890e-002[&B IgrBrlens 3.746665e-002],(27:1.622458e-002[&B IgrBrlens 1.917922e-002],26:1.622458e-002[&B IgrBrlens 1.565903e-002]):2.767358e-002[&B IgrBrlens 2.846463e-002]):2.169195e-002[&B IgrBrlens 2.594202e-002]):3.117804e-002[&B IgrBrlens 3.267711e-002]):1.158388e-001[&B IgrBrlens 1.081428e-001]):4.934231e-002[&B IgrBrlens 5.571384e-002],((18:3.306750e-002[&B IgrBrlens 3.332758e-002],19:1.924548e-002[&B IgrBrlens 2.042832e-002]):1.207569e-001[&B IgrBrlens 1.349098e-001],((((((((16:2.248994e-003[&B IgrBrlens 6.139072e-003],17:2.248994e-003[&B IgrBrlens 1.542453e-003]):3.274299e-002[&B IgrBrlens 3.058460e-002],12:3.499198e-002[&B IgrBrlens 3.914703e-002]):1.626342e-002[&B IgrBrlens 1.969331e-002],(14:3.779950e-003[&B IgrBrlens 4.270190e-003],15:1.145885e-002[&B IgrBrlens 1.568545e-002]):3.979656e-002[&B IgrBrlens 4.495795e-002]):1.669360e-002[&B IgrBrlens 1.647707e-002],51:3.364992e-002[&B IgrBrlens 3.021770e-002]):8.764229e-003[&B IgrBrlens 1.344136e-002],11:7.671324e-002[&B IgrBrlens 7.511623e-002]):8.908093e-003[&B IgrBrlens 1.160713e-002],10:4.415526e-002[&B IgrBrlens 4.784091e-002]):2.094242e-002[&B IgrBrlens 2.060346e-002],9:1.065638e-001[&B IgrBrlens 1.033936e-001]):3.985563e-002[&B IgrBrlens 3.603332e-002],8:8.140468e-002[&B IgrBrlens 8.236578e-002]):7.404980e-003[&B IgrBrlens 5.131284e-003]):1.424240e-001[&B IgrBrlens 1.363431e-001]):2.163442e-003[&B IgrBrlens 3.605772e-003],50:2.589934e-001[&B IgrBrlens 2.671488e-001]):2.794653e-002[&B IgrBrlens 2.894950e-002],49:2.869399e-001[&B IgrBrlens 2.739051e-001]):3.912815e-003[&B IgrBrlens 3.881171e-003],(((2:3.469706e-002[&B IgrBrlens 4.239823e-002],5:3.469706e-002[&B IgrBrlens 3.310545e-002]):2.268371e-002[&B IgrBrlens 2.211404e-002],(7:1.829363e-002[&B IgrBrlens 2.023641e-002],4:2.935830e-003[&B IgrBrlens 3.536701e-003]):3.908714e-002[&B IgrBrlens 4.135248e-002]):2.834401e-002[&B IgrBrlens 2.239678e-002],(3:1.810299e-002[&B IgrBrlens 1.677993e-002],6:2.745185e-003[&B IgrBrlens 2.954502e-003]):6.762179e-002[&B IgrBrlens 7.042739e-002]):1.795316e-001[&B IgrBrlens 1.699962e-001]):1.536855e-002[&B IgrBrlens 2.234551e-002],1:2.806250e-001[&B IgrBrlens 2.991297e-001]);
   tree gen.45000 [&B IgrBrlens] = [&R] [&clockrate=6.446218e-003] (((((((((((((((16:1.268458e-002[&B IgrBrlens 1.760858e-002],17:1.268458e-002[&B IgrBrlens 1.277982e-002]):1.909521e-002[&B IgrBrlens 2.360853e-002],12:3.177979e-002[&B IgrBrlens 3.915428e-002]):1.771111e-002[&B IgrBrlens 1.612874e-002],(14:9.972230e-003[&B IgrBrlens 6.327151e-003],15:1.964156e-002[&B IgrBrlens 1.853598e-002]):2.984934e-002[&B IgrBrlens 1.896138e-002]):2.043920e-002[&B IgrBrlens 2.570704e-002],51:2.674044e-002[&B IgrBrlens 2.103399e-002]):2.484722e-002[&B IgrBrlens 2.624651e-002],11:9.477731e-002[&B IgrBrlens 1.005386e-001]):2.966076e-003[&B IgrBrlens 4.273889e-003],10:4.552902e-002[&B IgrBrlens 4.597678e-002]):1.257289e-002[&B IgrBrlens 1.676983e-002],9:1.103163e-001[&B IgrBrlens 1.126674e-001]):3.517783e-002[&B IgrBrlens 3.194430e-002],(18:4.831468e-002[&B IgrBrlens 4.581552e-002],19:3.090989e-002[&B IgrBrlens 2.642621e-002]):9.717943e-002[&B IgrBrlens 8.964853e-002]):2.819970e-002[&B IgrBrlens 2.799919e-002],8:9.182684e-002[&B IgrBrlens 8.386166e-002]):9.688723e-002[&B IgrBrlens 8.920283e-002],((21:8.838417e-002[&B IgrBrlens 9.179154e-002],(((24:5.033399e-002[&B IgrBrlens 3.947409e-002],25:1.681366e-002[&B IgrBrlens 1.747734e-002]):2.118518e-002[&B IgrBrlens 2.704850e-002],26:4.444506e-002[&B IgrBrlens 4.363256e-002]):8.690222e-003[&B IgrBrlens 6.772338e-003],27:5.313528e-002[&B IgrBrlens 4.400822e-002]):4.169511e-002[&B IgrBrlens 4.823794e-002]):2.241381e-002[&B IgrBrlens 3.388022e-002],(13:6.513066e-002[&B IgrBrlens 5.319315e-002],((20:1.464977e-002[&B IgrBrlens 1.756765e-002],23:4.494699e-002[&B IgrBrlens 3.765932e-002]):6.560654e-003[&B IgrBrlens 7.210039e-003],22:5.150764e-002[&B IgrBrlens 5.127411e-002]):1.362302e-002[&B IgrBrlens 1.334548e-002]):6.629522e-002[&B IgrBrlens 6.505756e-002]):1.101472e-001[&B IgrBrlens 1.232068e-001]):1.480707e-002[&B IgrBrlens 1.212866e-002],(((((((((((43:4.090269e-002[&B IgrBrlens 4.787833e-002],44:1.447319e-002[&B IgrBrlens 1.700249e-002]):2.152048e-002[&B IgrBrlens 2.560823e-002],(((46:1.180282e-002[&B IgrBrlens 1.299784e-002],45:1.180282e-002[&B IgrBrlens 7.164440e-003]):1.359235e-002[&B IgrBrlens 1.479960e-002],(48:6.767132e-003[&B IgrBrlens 9.436322e-003],47:6.767132e-003[&B IgrBrlens 7.934590e-003]):1.862803e-002[&B IgrBrlens 1.562254e-002]):2.462593e-002[&B IgrBrlens 2.214968e-002],42:5.002109e-002[&B IgrBrlens 4.966982e-002]):1.240207e-002[&B IgrBrlens 1.199300e-002]):4.059748e-002[&B IgrBrlens 3.944485e-002],(40:5.397611e-003[&B IgrBrlens 3.942741e-003],41:1.184383e-002[&B IgrBrlens 1.318077e-002]):6.474732e-002[&B IgrBrlens 5.507631e-002]):1.811797e-002[&B IgrBrlens 2.302280e-002],39:8.826290e-002[&B IgrBrlens 8.652901e-002]):1.626188e-002[&B IgrBrlens 1.645062e-002],(37:1.386428e-002[&B IgrBrlens 1.328957e-002],38:2.482285e-002[&B IgrBrlens 3.138786e-002]):7.970193e-002[&B IgrBrlens 7.639808e-002]):1.258755e-002[&B IgrBrlens 8.766169e-003],33:7.392267e-002[&B IgrBrlens 6.224109e-002]):1.193385e-002[&B IgrBrlens 1.522464e-002],34:1.180876e-001[&B IgrBrlens 1.156800e-001]):1.546780e-002[&B IgrBrlens 1.420962e-002],(35:3.060545e-002[&B IgrBrlens 3.352480e-002],36:4.156402e-002[&B IgrBrlens 4.500034e-002]):1.029500e-001[&B IgrBrlens 1.051148e-001]):9.956365e-003[&B IgrBrlens 8.583692e-003],32:1.609166e-001[&B IgrBrlens 1.587913e-001]):1.044866e-002[&B IgrBrlens 7.170396e-003],31:1.649190e-001[&B IgrBrlens 1.489259e-001]):9.277215e-003[&B IgrBrlens 9.422030e-003],((29:1.433199e-002[&B IgrBrlens 9.313780e-003],30:1.433199e-002[&B IgrBrlens 1.546960e-002]):3.401465e-002[&B IgrBrlens 2.538706e-002],28:0.000000e+000[&B IgrBrlens 0.000000e+000]):1.148910e-001[&B IgrBrlens 1.034901e-001]):1.111919e-001[&B IgrBrlens 1.152922e-001]):3.896288e-002[&B IgrBrlens 4.373790e-002],50:2.747151e-001[&B IgrBrlens 2.736694e-001]):2.865373e-003[&B IgrBrlens 3.588273e-003],49:2.775805e-001[&B IgrBrlens 2.761168e-001]):1.591192e-002[&B IgrBrlens 1.668368e-002],(((7:1.933865e-002[&B IgrBrlens 1.800246e-002],4:0.000000e+000[&B IgrBrlens 0.000000e+000]):1.091884e-002[&B IgrBrlens 1.283818e-002],(2:1.007462e-002[&B IgrBrlens 1.660450e-002],5:1.007462e-002[&B IgrBrlens 1.567028e-002]):2.018287e-002[&B IgrBrlens 1.532058e-002]):3.938786e-002[&B IgrBrlens 4.124790e-002],(6:1.227030e-002[&B IgrBrlens 8.265609e-003],3:3.160895e-002[&B IgrBrlens 2.811452e-002]):3.803640e-002[&B IgrBrlens 2.822863e-002]):1.916160e-001[&B IgrBrlens 1.922023e-001]):1.183690e-002[&B IgrBrlens 1.608264e-002],1:2.730982e-001[&B IgrBrlens 2.651848e-001]);
   tree gen.46000 [&B IgrBrlens] = [&R] [&clockrate=6.713947e-003] ((((((8:1.138807e-001[&B IgrBrlens 1.168909e-001],((((((((16:5.952907e-004[&B IgrBrlens 8.783404e-004],17:5.952907e-004[&B IgrBrlens 6.872839e-004]):3.592442e-002[&B IgrBrlens 4.429956e-002],12:3.651971e-002[&B IgrBrlens 4.499409e-002]):1.134267e-002[&B IgrBrlens 1.136176e-002],(14:2.466297e-002[&B IgrBrlens 1.883103e-002],15:3.473390e-002[&B IgrBrlens 3.277880e-002]):1.312848e-002[&B IgrBrlens 1.002405e-002]):2.678293e-002[&B IgrBrlens 3.368577e-002],51:2.966187e-002[&B IgrBrlens 2.333199e-002]):9.048594e-003[&B IgrBrlens 1.003389e-002],11:8.369391e-002[&B IgrBrlens 8.878150e-002]):5.197798e-003[&B IgrBrlens 7.699127e-003],10:3.450873e-002[&B IgrBrlens 3.484811e-002]):2.199630e-002[&B IgrBrlens 2.342760e-002],9:1.108880e-001[&B IgrBrlens 1.132513e-001]):1.626900e-002[&B IgrBrlens 1.611132e-002],(18:3.348894e-002[&B IgrBrlens 2.992024e-002],19:1.536129e-002[&B IgrBrlens 1.265339e-002]):9.366806e-002[&B IgrBrlens 1.031146e-001]):7.199079e-002[&B IgrBrlens 7.147892e-002]):8.606016e-002[&B IgrBrlens 7.400866e-002],((((21:6.490131e-002[&B IgrBrlens 6.740336e-002],((25:1.843088e-002[&B IgrBrlens 2.353191e-002],26:2.514483e-002[&B IgrBrlens 2.229474e-002]):1.142140e-002[&B IgrBrlens 8.900756e-003],27:3.656623e-002[&B IgrBrlens 3.425723e-002]):3.504903e-002[&B IgrBrlens 4.474937e-002]):2.327508e-002[&B IgrBrlens 2.579936e-002],24:1.230889e-001[&B IgrBrlens 1.009595e-001]):1.609199e-002[&B IgrBrlens 2.240733e-002],(13:6.886625e-002[&B IgrBrlens 6.494126e-002],((20:2.601614e-003[&B IgrBrlens 2.163934e-003],23:3.415716e-002[&B IgrBrlens 3.157619e-002]):1.728481e-003[&B IgrBrlens 1.437691e-003],22:3.588565e-002[&B IgrBrlens 3.572294e-002]):3.298060e-002[&B IgrBrlens 3.614422e-002]):5.688675e-002[&B IgrBrlens 5.742728e-002]):1.077997e-001[&B IgrBrlens 1.205810e-001],(((((((((((42:5.459446e-002[&B IgrBrlens 5.421107e-002],(46:1.874790e-002[&B IgrBrlens 2.117639e-002],((48:7.291166e-003[&B IgrBrlens 1.034970e-002],47:7.291166e-003[&B IgrBrlens 8.549030e-003]):4.382052e-003[&B IgrBrlens 4.071102e-003],45:1.167322e-002[&B IgrBrlens 7.859782e-003]):7.074680e-003[&B IgrBrlens 7.703045e-003]):3.584656e-002[&B IgrBrlens 3.224203e-002]):1.506458e-003[&B IgrBrlens 1.038749e-003],(43:3.900862e-002[&B IgrBrlens 4.566125e-002],44:1.148144e-002[&B IgrBrlens 1.220086e-002]):1.709229e-002[&B IgrBrlens 2.033892e-002]):4.072488e-002[&B IgrBrlens 4.256559e-002],(40:1.145711e-002[&B IgrBrlens 9.543382e-003],41:1.817105e-002[&B IgrBrlens 1.882947e-002]):5.112756e-002[&B IgrBrlens 4.349087e-002]):2.704005e-002[&B IgrBrlens 3.436023e-002],39:8.962471e-002[&B IgrBrlens 8.786407e-002]):2.843233e-002[&B IgrBrlens 2.876233e-002],(37:0.000000e+000[&B IgrBrlens 0.000000e+000],38:1.141371e-002[&B IgrBrlens 1.529788e-002]):1.066433e-001[&B IgrBrlens 1.134992e-001]):1.007705e-003[&B IgrBrlens 7.017819e-004],33:7.408130e-002[&B IgrBrlens 6.237465e-002]):1.148218e-002[&B IgrBrlens 1.510971e-002],34:1.191332e-001[&B IgrBrlens 1.167043e-001]):1.795287e-002[&B IgrBrlens 1.681568e-002],(35:2.227950e-002[&B IgrBrlens 2.313315e-002],36:3.369321e-002[&B IgrBrlens 4.042856e-002]):1.148066e-001[&B IgrBrlens 1.203175e-001]):1.111350e-002[&B IgrBrlens 9.687257e-003],32:1.663272e-001[&B IgrBrlens 1.641305e-001]):7.959592e-003[&B IgrBrlens 5.462273e-003],31:1.675729e-001[&B IgrBrlens 1.640683e-001]):6.905434e-004[&B IgrBrlens 7.513141e-004],((29:3.724901e-002[&B IgrBrlens 2.766450e-002],30:3.724901e-002[&B IgrBrlens 3.761055e-002]):1.443985e-002[&B IgrBrlens 1.077728e-002],28:1.334258e-003[&B IgrBrlens 1.139232e-003]):1.051608e-001[&B IgrBrlens 9.472544e-002]):9.550205e-002[&B IgrBrlens 9.902380e-002]):2.144248e-002[&B IgrBrlens 1.682938e-002]):1.698840e-002[&B IgrBrlens 1.907038e-002],50:2.504990e-001[&B IgrBrlens 2.495454e-001]):2.605455e-002[&B IgrBrlens 3.262782e-002],49:2.765535e-001[&B IgrBrlens 2.750953e-001]):2.672553e-002[&B IgrBrlens 2.513112e-002],((7:3.382203e-002[&B IgrBrlens 2.782100e-002],((2:7.213848e-003[&B IgrBrlens 1.023467e-002],5:7.213848e-003[&B IgrBrlens 1.094648e-002]):1.292799e-002[&B IgrBrlens 9.813490e-003],4:0.000000e+000[&B IgrBrlens 0.000000e+000]):1.368019e-002[&B IgrBrlens 1.608493e-002]):1.299904e-002[&B IgrBrlens 1.330101e-002],(6:1.039758e-002[&B IgrBrlens 7.716537e-003],3:3.053942e-002[&B IgrBrlens 2.829736e-002]):1.628165e-002[&B IgrBrlens 1.208339e-002]):2.228882e-001[&B IgrBrlens 2.235703e-001]):1.037590e-002[&B IgrBrlens 1.413162e-002],1:2.800852e-001[&B IgrBrlens 2.719693e-001]);
   tree gen.47000 [&B IgrBrlens] = [&R] [&clockrate=8.602335e-003] ((((((8:1.893916e-001[&B IgrBrlens 1.943977e-001],((((((((16:1.623004e-003[&B IgrBrlens 2.394712e-003],17:1.623004e-003[&B IgrBrlens 1.873814e-003]):4.876080e-002[&B IgrBrlens 6.012852e-002],12:5.038380e-002[&B IgrBrlens 6.207534e-002]):1.560709e-002[&B IgrBrlens 1.539069e-002],(14:1.068364e-002[&B IgrBrlens 7.749493e-003],15:2.358714e-002[&B IgrBrlens 2.225947e-002]):4.240375e-002[&B IgrBrlens 3.237671e-002]):2.583675e-002[&B IgrBrlens 3.249572e-002],51:3.419200e-002[&B IgrBrlens 2.782473e-002]):7.515242e-003[&B IgrBrlens 8.333574e-003],11:9.934288e-002[&B IgrBrlens 9.396716e-002]):1.122694e-002[&B IgrBrlens 1.662967e-002],10:4.089091e-002[&B IgrBrlens 4.129306e-002]):7.109507e-003[&B IgrBrlens 6.818119e-003],9:1.176793e-001[&B IgrBrlens 1.201874e-001]):2.005187e-002[&B IgrBrlens 1.985752e-002],(18:4.585580e-002[&B IgrBrlens 4.216254e-002],19:2.262950e-002[&B IgrBrlens 1.864036e-002]):9.187539e-002[&B IgrBrlens 1.011412e-001]):1.609100e-001[&B IgrBrlens 1.597659e-001]):3.549311e-002[&B IgrBrlens 2.785718e-002],(((((24:3.622299e-002[&B IgrBrlens 3.340351e-002],13:1.901832e-002[&B IgrBrlens 1.675452e-002]):5.964218e-002[&B IgrBrlens 6.895114e-002],((20:6.530923e-003[&B IgrBrlens 6.926618e-003],23:4.696190e-002[&B IgrBrlens 4.796266e-002]):1.441970e-002[&B IgrBrlens 1.529336e-002],22:6.138160e-002[&B IgrBrlens 5.738697e-002]):1.727890e-002[&B IgrBrlens 1.893636e-002]):7.470794e-002[&B IgrBrlens 7.541780e-002],21:1.258410e-001[&B IgrBrlens 1.306924e-001]):8.984091e-003[&B IgrBrlens 1.250992e-002],((27:4.587166e-002[&B IgrBrlens 4.784262e-002],26:4.587166e-002[&B IgrBrlens 4.067224e-002]):2.942693e-002[&B IgrBrlens 2.293257e-002],25:6.669625e-002[&B IgrBrlens 8.426748e-002]):6.812882e-002[&B IgrBrlens 6.512390e-002]):1.218769e-001[&B IgrBrlens 1.363273e-001],((((((((((((43:4.566994e-002[&B IgrBrlens 4.967950e-002],44:1.040036e-002[&B IgrBrlens 1.237588e-002]):1.442418e-002[&B IgrBrlens 1.716400e-002],42:6.009411e-002[&B IgrBrlens 5.967210e-002]):2.045614e-002[&B IgrBrlens 1.410513e-002],((48:1.658876e-002[&B IgrBrlens 2.354751e-002],(45:9.839595e-003[&B IgrBrlens 6.625172e-003],47:9.839595e-003[&B IgrBrlens 1.104150e-002]):6.749167e-003[&B IgrBrlens 7.348621e-003]):2.454535e-002[&B IgrBrlens 2.127664e-002],46:4.113411e-002[&B IgrBrlens 4.311504e-002]):3.941614e-002[&B IgrBrlens 2.976193e-002]):4.023428e-002[&B IgrBrlens 4.148426e-002],(40:7.642643e-003[&B IgrBrlens 6.501096e-003],41:1.624498e-002[&B IgrBrlens 1.556306e-002]):6.926998e-002[&B IgrBrlens 5.892343e-002]):3.459501e-002[&B IgrBrlens 4.587955e-002],39:1.115076e-001[&B IgrBrlens 1.001161e-001]):4.534985e-002[&B IgrBrlens 4.587621e-002],(37:2.323112e-003[&B IgrBrlens 2.472461e-003],38:1.694708e-002[&B IgrBrlens 2.271429e-002]):1.399104e-001[&B IgrBrlens 1.489050e-001]):1.284612e-003[&B IgrBrlens 8.946242e-004],33:1.005065e-001[&B IgrBrlens 7.803826e-002]):1.089861e-002[&B IgrBrlens 1.274948e-002],34:1.544167e-001[&B IgrBrlens 1.561444e-001]):1.823553e-002[&B IgrBrlens 2.192418e-002],(35:2.974474e-002[&B IgrBrlens 3.088443e-002],36:4.436871e-002[&B IgrBrlens 5.323813e-002]):1.429075e-001[&B IgrBrlens 1.392609e-001]):1.358412e-002[&B IgrBrlens 1.249634e-002],32:2.094627e-001[&B IgrBrlens 2.066963e-001]):8.461661e-003[&B IgrBrlens 5.806818e-003],31:2.093220e-001[&B IgrBrlens 1.959062e-001]):4.435279e-002[&B IgrBrlens 4.230460e-002],((29:3.385350e-002[&B IgrBrlens 2.514269e-002],30:3.385350e-002[&B IgrBrlens 3.091266e-002]):3.754182e-002[&B IgrBrlens 2.728177e-002],28:6.877815e-003[&B IgrBrlens 6.251443e-003]):1.676555e-001[&B IgrBrlens 1.523869e-001]):6.926519e-002[&B IgrBrlens 7.918576e-002]):1.119436e-002[&B IgrBrlens 9.610533e-003]):2.418559e-002[&B IgrBrlens 2.945228e-002],50:2.920820e-001[&B IgrBrlens 3.019892e-001]):9.479441e-002[&B IgrBrlens 1.122658e-001],49:3.868764e-001[&B IgrBrlens 3.848364e-001]):1.034687e-002[&B IgrBrlens 9.729588e-003],((4:6.916448e-003[&B IgrBrlens 7.026163e-003],((2:1.010568e-002[&B IgrBrlens 1.454801e-002],5:1.010568e-002[&B IgrBrlens 1.328229e-002]):7.226675e-003[&B IgrBrlens 5.278401e-003],7:1.733236e-002[&B IgrBrlens 1.448584e-002]):1.539110e-002[&B IgrBrlens 2.026404e-002]):2.317428e-002[&B IgrBrlens 2.043028e-002],(3:4.346328e-002[&B IgrBrlens 4.027240e-002],6:1.765627e-002[&B IgrBrlens 1.310356e-002]):1.243446e-002[&B IgrBrlens 1.062542e-002]):2.983138e-001[&B IgrBrlens 3.221101e-001]):8.120837e-004[&B IgrBrlens 1.106030e-003],1:3.550236e-001[&B IgrBrlens 3.447363e-001]);
   tree gen.48000 [&B IgrBrlens] = [&R] [&clockrate=5.010311e-003] (((((((8:8.848990e-002[&B IgrBrlens 8.082706e-002],(((((((16:9.589578e-003[&B IgrBrlens 9.786642e-003],17:9.589578e-003[&B IgrBrlens 9.341846e-003]):3.195864e-002[&B IgrBrlens 3.622658e-002],12:4.154822e-002[&B IgrBrlens 4.187982e-002]):1.191805e-002[&B IgrBrlens 1.201818e-002],(14:1.111325e-002[&B IgrBrlens 1.200609e-002],15:1.862872e-002[&B IgrBrlens 2.235148e-002]):3.483755e-002[&B IgrBrlens 3.763640e-002]):1.298218e-002[&B IgrBrlens 1.984072e-002],51:3.287937e-002[&B IgrBrlens 3.464518e-002]):7.513668e-003[&B IgrBrlens 7.520450e-003],11:7.396212e-002[&B IgrBrlens 6.639360e-002]):1.539066e-002[&B IgrBrlens 1.446926e-002],10:4.876926e-002[&B IgrBrlens 4.543042e-002]):9.087198e-003[&B IgrBrlens 8.698268e-003],9:9.843998e-002[&B IgrBrlens 9.631979e-002]):5.368087e-002[&B IgrBrlens 5.245269e-002]):7.774515e-002[&B IgrBrlens 8.230089e-002],((((25:1.165486e-002[&B IgrBrlens 1.259732e-002],26:1.666517e-002[&B IgrBrlens 1.745498e-002]):8.142786e-003[&B IgrBrlens 6.964100e-003],27:2.480796e-002[&B IgrBrlens 3.144214e-002]):1.039785e-002[&B IgrBrlens 8.320854e-003],((18:1.677249e-002[&B IgrBrlens 1.479029e-002],19:3.244650e-003[&B IgrBrlens 2.786408e-003]):3.615099e-002[&B IgrBrlens 3.586359e-002],24:4.039770e-002[&B IgrBrlens 4.907254e-002]):1.585141e-002[&B IgrBrlens 1.759776e-002]):6.475209e-002[&B IgrBrlens 7.992263e-002],(((20:1.403484e-002[&B IgrBrlens 1.734636e-002],23:3.758330e-002[&B IgrBrlens 3.298874e-002]):1.511046e-002[&B IgrBrlens 1.759206e-002],22:5.269375e-002[&B IgrBrlens 4.903347e-002]):4.085661e-002[&B IgrBrlens 3.851564e-002],(21:6.002659e-002[&B IgrBrlens 5.548547e-002],13:7.605959e-002[&B IgrBrlens 8.014529e-002]):1.749077e-002[&B IgrBrlens 1.467521e-002]):1.743022e-002[&B IgrBrlens 2.191760e-002]):9.633901e-002[&B IgrBrlens 9.937862e-002]):4.859401e-003[&B IgrBrlens 3.952774e-003],((((((((((((43:2.345393e-002[&B IgrBrlens 1.658786e-002],44:2.911653e-003[&B IgrBrlens 2.238448e-003]):1.189797e-002[&B IgrBrlens 1.098244e-002],((47:4.879260e-003[&B IgrBrlens 6.951257e-003],48:4.879260e-003[&B IgrBrlens 4.444744e-003]):6.949059e-003[&B IgrBrlens 4.278919e-003],(46:5.388878e-003[&B IgrBrlens 7.534401e-003],45:5.388878e-003[&B IgrBrlens 5.863310e-003]):6.439440e-003[&B IgrBrlens 4.686791e-003]):2.352358e-002[&B IgrBrlens 2.213325e-002]):1.494666e-003[&B IgrBrlens 9.875821e-004],42:3.684656e-002[&B IgrBrlens 3.514139e-002]):2.078835e-002[&B IgrBrlens 3.010995e-002],(40:4.011435e-003[&B IgrBrlens 3.605752e-003],41:9.021746e-003[&B IgrBrlens 8.307229e-003]):2.807089e-002[&B IgrBrlens 2.523204e-002]):1.153248e-002[&B IgrBrlens 1.176553e-002],39:4.361480e-002[&B IgrBrlens 3.711746e-002]):1.418688e-002[&B IgrBrlens 1.317518e-002],(37:0.000000e+000[&B IgrBrlens 0.000000e+000],38:8.517528e-003[&B IgrBrlens 7.608771e-003]):4.928416e-002[&B IgrBrlens 5.082465e-002]):1.042545e-003[&B IgrBrlens 1.581340e-003],33:2.527515e-002[&B IgrBrlens 2.646743e-002]):1.598841e-002[&B IgrBrlens 1.768288e-002],34:6.631512e-002[&B IgrBrlens 6.394255e-002]):1.960638e-002[&B IgrBrlens 2.821787e-002],(35:1.216090e-002[&B IgrBrlens 9.662448e-003],36:2.067842e-002[&B IgrBrlens 2.862689e-002]):7.376060e-002[&B IgrBrlens 6.865802e-002]):3.856338e-003[&B IgrBrlens 1.132005e-002],32:1.033057e-001[&B IgrBrlens 9.126359e-002]):1.850361e-002[&B IgrBrlens 2.065767e-002],31:1.167990e-001[&B IgrBrlens 1.117231e-001]):3.031095e-002[&B IgrBrlens 2.949169e-002],(29:5.410467e-002[&B IgrBrlens 4.989619e-002],(30:3.757733e-002[&B IgrBrlens 3.854682e-002],28:0.000000e+000[&B IgrBrlens 0.000000e+000]):1.652735e-002[&B IgrBrlens 1.448499e-002]):8.448771e-002[&B IgrBrlens 7.913408e-002]):8.761548e-002[&B IgrBrlens 9.605955e-002]):7.663497e-002[&B IgrBrlens 8.562507e-002],50:2.727810e-001[&B IgrBrlens 2.859683e-001]):1.676936e-003[&B IgrBrlens 3.185726e-003],49:2.744579e-001[&B IgrBrlens 2.989612e-001]):3.319998e-003[&B IgrBrlens 3.309763e-003],((3:2.322663e-002[&B IgrBrlens 2.353820e-002],6:8.195701e-003[&B IgrBrlens 7.555747e-003]):3.438271e-002[&B IgrBrlens 3.169797e-002],(7:5.564655e-002[&B IgrBrlens 5.813884e-002],(4:8.438983e-003[&B IgrBrlens 8.429960e-003],(2:5.867218e-003[&B IgrBrlens 5.479062e-003],5:5.867218e-003[&B IgrBrlens 4.759216e-003]):1.760270e-002[&B IgrBrlens 1.481963e-002]):3.217663e-002[&B IgrBrlens 3.619161e-002]):1.962793e-003[&B IgrBrlens 1.817923e-003]):1.951170e-001[&B IgrBrlens 1.759706e-001]):3.210765e-003[&B IgrBrlens 3.759523e-003],1:2.559371e-001[&B IgrBrlens 2.632259e-001]);
   tree gen.49000 [&B IgrBrlens] = [&R] [&clockrate=7.962422e-003] ((((((((((((((((43:4.323550e-002[&B IgrBrlens 4.703133e-002],44:1.058957e-002[&B IgrBrlens 1.260102e-002]):2.882483e-002[&B IgrBrlens 3.927548e-002],((47:3.948502e-002[&B IgrBrlens 4.430811e-002],(46:2.787232e-002[&B IgrBrlens 2.927214e-002],(48:2.468344e-003[&B IgrBrlens 3.176339e-003],45:2.468344e-003[&B IgrBrlens 1.718976e-003]):2.540398e-002[&B IgrBrlens 2.219138e-002]):1.161270e-002[&B IgrBrlens 1.288109e-002]):1.536693e-002[&B IgrBrlens 1.337507e-002],42:5.485195e-002[&B IgrBrlens 5.355120e-002]):1.720837e-002[&B IgrBrlens 1.108680e-002]):5.915298e-002[&B IgrBrlens 5.255766e-002],(40:1.675199e-003[&B IgrBrlens 1.424982e-003],41:9.637621e-003[&B IgrBrlens 8.007123e-003]):8.892975e-002[&B IgrBrlens 7.564672e-002]):1.277336e-002[&B IgrBrlens 1.493372e-002],39:1.033783e-001[&B IgrBrlens 1.008810e-001]):3.170772e-002[&B IgrBrlens 3.165223e-002],(37:0.000000e+000[&B IgrBrlens 0.000000e+000],38:1.353612e-002[&B IgrBrlens 1.814255e-002]):1.215499e-001[&B IgrBrlens 1.293642e-001]):6.985657e-003[&B IgrBrlens 4.002024e-003],33:8.872346e-002[&B IgrBrlens 6.888936e-002]):7.792939e-003[&B IgrBrlens 9.757069e-003],34:1.363285e-001[&B IgrBrlens 1.262817e-001]):2.607779e-002[&B IgrBrlens 3.095988e-002],(35:3.627601e-002[&B IgrBrlens 4.108671e-002],36:4.981213e-002[&B IgrBrlens 5.740968e-002]):1.261303e-001[&B IgrBrlens 1.351095e-001]):2.161068e-004[&B IgrBrlens 2.121974e-004],32:1.841209e-001[&B IgrBrlens 1.816892e-001]):1.651700e-002[&B IgrBrlens 1.427676e-002],31:1.926755e-001[&B IgrBrlens 1.779909e-001]):9.662008e-003[&B IgrBrlens 8.774024e-003],((29:2.212962e-002[&B IgrBrlens 1.449705e-002],30:2.212962e-002[&B IgrBrlens 1.821254e-002]):6.796852e-002[&B IgrBrlens 5.187077e-002],28:3.037998e-002[&B IgrBrlens 2.762077e-002]):9.870328e-002[&B IgrBrlens 8.973872e-002]):1.096999e-001[&B IgrBrlens 1.165043e-001],(((18:6.030996e-002[&B IgrBrlens 5.545255e-002],19:3.881142e-002[&B IgrBrlens 4.236842e-002]):1.464300e-001[&B IgrBrlens 1.598500e-001],(8:9.469859e-002[&B IgrBrlens 9.230192e-002],(((((((16:3.978226e-003[&B IgrBrlens 5.869798e-003],17:3.978226e-003[&B IgrBrlens 4.397944e-003]):2.622504e-002[&B IgrBrlens 3.056005e-002],12:3.020326e-002[&B IgrBrlens 3.721191e-002]):2.110458e-002[&B IgrBrlens 2.081196e-002],(14:1.379714e-003[&B IgrBrlens 1.243108e-003],15:1.332335e-002[&B IgrBrlens 1.236733e-002]):3.798450e-002[&B IgrBrlens 3.422364e-002]):1.081692e-002[&B IgrBrlens 1.153763e-002],51:8.776542e-003[&B IgrBrlens 7.868383e-003]):3.595927e-002[&B IgrBrlens 4.385403e-002],11:9.808403e-002[&B IgrBrlens 9.972457e-002]):8.737535e-003[&B IgrBrlens 1.197946e-002],10:4.232595e-002[&B IgrBrlens 4.392427e-002]):1.713826e-002[&B IgrBrlens 1.405390e-002],9:1.239598e-001[&B IgrBrlens 1.266018e-001]):7.186151e-002[&B IgrBrlens 7.246631e-002]):1.091857e-002[&B IgrBrlens 1.067578e-002]):7.405611e-002[&B IgrBrlens 6.864116e-002],(((26:4.996803e-002[&B IgrBrlens 4.357098e-002],25:4.200561e-002[&B IgrBrlens 3.801694e-002]):8.261330e-003[&B IgrBrlens 1.121161e-002],27:5.822936e-002[&B IgrBrlens 6.115064e-002]):5.281111e-002[&B IgrBrlens 5.524447e-002],(((13:1.293887e-002[&B IgrBrlens 1.352803e-002],24:2.886372e-002[&B IgrBrlens 2.843543e-002]):6.852197e-002[&B IgrBrlens 7.139420e-002],((20:2.163161e-002[&B IgrBrlens 2.370470e-002],23:5.905499e-002[&B IgrBrlens 5.251643e-002]):1.833884e-002[&B IgrBrlens 2.009637e-002],22:7.739383e-002[&B IgrBrlens 7.323090e-002]):4.067015e-003[&B IgrBrlens 5.930981e-003]):4.001113e-002[&B IgrBrlens 4.268136e-002],21:9.599223e-002[&B IgrBrlens 9.969290e-002]):7.085811e-003[&B IgrBrlens 6.321926e-003]):1.164073e-001[&B IgrBrlens 1.345762e-001]):3.124144e-002[&B IgrBrlens 3.425051e-002]):2.088406e-002[&B IgrBrlens 2.543180e-002],50:2.716109e-001[&B IgrBrlens 2.808238e-001]):4.707950e-002[&B IgrBrlens 5.599675e-002],49:3.186904e-001[&B IgrBrlens 2.979141e-001]):3.244026e-002[&B IgrBrlens 2.875918e-002],((4:1.140733e-002[&B IgrBrlens 1.061419e-002],(7:3.036226e-002[&B IgrBrlens 2.354645e-002],(2:7.163801e-003[&B IgrBrlens 9.717907e-003],5:7.163801e-003[&B IgrBrlens 9.516567e-003]):2.319846e-002[&B IgrBrlens 1.907820e-002]):4.932335e-003[&B IgrBrlens 5.299443e-003]):4.548281e-002[&B IgrBrlens 4.232042e-002],(6:6.892765e-003[&B IgrBrlens 5.809610e-003],3:3.078003e-002[&B IgrBrlens 2.804945e-002]):4.999737e-002[&B IgrBrlens 4.214060e-002]):2.305411e-001[&B IgrBrlens 2.250972e-001]):7.104866e-003[&B IgrBrlens 9.513198e-003],1:3.184234e-001[&B IgrBrlens 3.091966e-001]);
   tree gen.50000 [&B IgrBrlens] = [&R] [&clockrate=7.109360e-003] ((((((8:1.225790e-001[&B IgrBrlens 1.255239e-001],((18:2.697790e-002[&B IgrBrlens 2.480508e-002],19:7.782626e-003[&B IgrBrlens 7.468096e-003]):1.082104e-001[&B IgrBrlens 1.238687e-001],(((((((16:4.319297e-003[&B IgrBrlens 6.373042e-003],17:4.319297e-003[&B IgrBrlens 5.081485e-003]):3.399585e-002[&B IgrBrlens 3.961538e-002],12:3.831515e-002[&B IgrBrlens 4.458821e-002]):5.495456e-003[&B IgrBrlens 6.020586e-003],(14:1.311427e-002[&B IgrBrlens 1.173312e-002],15:2.377831e-002[&B IgrBrlens 1.943995e-002]):2.003229e-002[&B IgrBrlens 1.555779e-002]):2.242430e-002[&B IgrBrlens 2.391840e-002],51:1.860219e-002[&B IgrBrlens 1.667732e-002]):2.235249e-002[&B IgrBrlens 2.349791e-002],11:8.858740e-002[&B IgrBrlens 9.006910e-002]):9.986084e-003[&B IgrBrlens 1.369126e-002],10:4.098767e-002[&B IgrBrlens 4.219184e-002]):1.713503e-002[&B IgrBrlens 1.361062e-002],9:1.157085e-001[&B IgrBrlens 1.181746e-001]):1.947982e-002[&B IgrBrlens 2.053710e-002]):7.767955e-002[&B IgrBrlens 7.421313e-002]):6.938404e-002[&B IgrBrlens 6.966785e-002],(((((((((((((45:7.349018e-003[&B IgrBrlens 5.117919e-003],47:7.349018e-003[&B IgrBrlens 6.244364e-003]):1.411288e-002[&B IgrBrlens 1.484824e-002],(48:1.215821e-002[&B IgrBrlens 1.672485e-002],46:1.215821e-002[&B IgrBrlens 1.328392e-002]):9.303689e-003[&B IgrBrlens 1.086210e-002]):3.760671e-002[&B IgrBrlens 3.599341e-002],(42:5.446688e-002[&B IgrBrlens 5.291126e-002],(43:5.099772e-002[&B IgrBrlens 5.547503e-002],44:2.184934e-002[&B IgrBrlens 2.599956e-002]):3.469164e-003[&B IgrBrlens 4.245495e-003]):4.601726e-003[&B IgrBrlens 2.964745e-003]):4.542116e-002[&B IgrBrlens 4.494475e-002],(40:6.392807e-003[&B IgrBrlens 5.437942e-003],41:1.350217e-002[&B IgrBrlens 1.122627e-002]):6.183922e-002[&B IgrBrlens 5.260258e-002]):2.178023e-002[&B IgrBrlens 1.960591e-002],39:9.001226e-002[&B IgrBrlens 9.092454e-002]):3.364829e-002[&B IgrBrlens 3.798391e-002],(37:1.306092e-002[&B IgrBrlens 1.356114e-002],38:2.514683e-002[&B IgrBrlens 3.370448e-002]):9.851372e-002[&B IgrBrlens 1.130839e-001]):1.587383e-004[&B IgrBrlens 8.351219e-005],33:7.618657e-002[&B IgrBrlens 5.915509e-002]):7.921745e-003[&B IgrBrlens 8.159024e-003],34:1.196551e-001[&B IgrBrlens 1.280820e-001]):9.203522e-003[&B IgrBrlens 1.237466e-002],(35:2.793788e-002[&B IgrBrlens 2.974708e-002],36:4.002379e-002[&B IgrBrlens 4.091370e-002]):1.009208e-001[&B IgrBrlens 1.046760e-001]):1.397162e-002[&B IgrBrlens 1.371888e-002],32:1.620255e-001[&B IgrBrlens 1.605010e-001]):5.034225e-003[&B IgrBrlens 4.215492e-003],31:1.599504e-001[&B IgrBrlens 1.655258e-001]):8.353442e-003[&B IgrBrlens 8.218473e-003],((29:1.928989e-002[&B IgrBrlens 1.312688e-002],30:1.928989e-002[&B IgrBrlens 1.664337e-002]):4.229789e-002[&B IgrBrlens 3.242515e-002],28:8.267572e-003[&B IgrBrlens 7.670774e-003]):9.463016e-002[&B IgrBrlens 8.779923e-002]):9.002807e-002[&B IgrBrlens 9.561226e-002],(((26:3.238600e-002[&B IgrBrlens 2.823985e-002],25:2.527664e-002[&B IgrBrlens 2.679604e-002]):3.478251e-002[&B IgrBrlens 4.370553e-002],27:6.716851e-002[&B IgrBrlens 7.053825e-002]):8.515240e-002[&B IgrBrlens 8.907595e-002],(21:9.135198e-002[&B IgrBrlens 9.487375e-002],((13:6.344652e-004[&B IgrBrlens 6.856298e-004],24:1.485319e-002[&B IgrBrlens 1.769127e-002]):9.033908e-002[&B IgrBrlens 9.412581e-002],((20:1.565963e-002[&B IgrBrlens 1.783434e-002],23:4.907363e-002[&B IgrBrlens 4.549334e-002]):1.035849e-002[&B IgrBrlens 1.179701e-002],22:5.943212e-002[&B IgrBrlens 5.623533e-002]):3.154142e-002[&B IgrBrlens 4.295900e-002]):2.312839e-002[&B IgrBrlens 2.286645e-002]):5.385957e-002[&B IgrBrlens 4.805325e-002]):5.837830e-002[&B IgrBrlens 6.748999e-002]):2.392001e-002[&B IgrBrlens 2.670040e-002]):3.956239e-002[&B IgrBrlens 4.247573e-002],50:2.670722e-001[&B IgrBrlens 2.761312e-001]):5.872396e-003[&B IgrBrlens 6.984675e-003],49:2.729446e-001[&B IgrBrlens 2.850066e-001]):3.609431e-002[&B IgrBrlens 2.992278e-002],((3:4.538623e-002[&B IgrBrlens 4.135989e-002],6:2.405815e-002[&B IgrBrlens 2.046318e-002]):1.059054e-002[&B IgrBrlens 9.008013e-003],(((2:9.052275e-003[&B IgrBrlens 1.227968e-002],5:9.052275e-003[&B IgrBrlens 1.064850e-002]):2.622630e-003[&B IgrBrlens 2.446032e-003],7:1.167490e-002[&B IgrBrlens 8.601399e-003]):2.031084e-002[&B IgrBrlens 2.182256e-002],4:1.065767e-002[&B IgrBrlens 9.072277e-003]):2.399102e-002[&B IgrBrlens 2.300334e-002]):2.175154e-001[&B IgrBrlens 2.114040e-001]):1.426634e-002[&B IgrBrlens 1.910219e-002],1:2.877585e-001[&B IgrBrlens 2.794202e-001]);
   tree gen.51000 [&B IgrBrlens] = [&R] [&clockrate=6.747880e-003] ((((((8:9.720140e-002[&B IgrBrlens 9.953661e-002],((18:5.993523e-002[&B IgrBrlens 6.408567e-002],19:4.171596e-002[&B IgrBrlens 4.003004e-002]):6.613030e-002[&B IgrBrlens 7.569948e-002],(((((((16:1.896721e-003[&B IgrBrlens 3.462657e-003],17:1.896721e-003[&B IgrBrlens 2.323344e-003]):1.402197e-002[&B IgrBrlens 1.684239e-002],12:1.591869e-002[&B IgrBrlens 1.852494e-002]):2.221068e-002[&B IgrBrlens 2.433307e-002],(14:3.132050e-003[&B IgrBrlens 2.432461e-003],15:1.325387e-002[&B IgrBrlens 1.083570e-002]):2.487550e-002[&B IgrBrlens 1.931919e-002]):3.264347e-002[&B IgrBrlens 3.126224e-002],51:2.556204e-002[&B IgrBrlens 2.187247e-002]):1.471479e-002[&B IgrBrlens 1.528301e-002],11:8.548763e-002[&B IgrBrlens 8.691748e-002]):8.730041e-003[&B IgrBrlens 1.146394e-002],10:3.955984e-002[&B IgrBrlens 4.072206e-002]):1.806228e-002[&B IgrBrlens 1.434715e-002],9:1.122800e-001[&B IgrBrlens 1.146729e-001]):1.378558e-002[&B IgrBrlens 1.453380e-002]):5.683394e-002[&B IgrBrlens 5.429775e-002]):8.903039e-002[&B IgrBrlens 1.029147e-001],((((((((((((42:4.938671e-002[&B IgrBrlens 4.345557e-002],(46:1.829647e-002[&B IgrBrlens 1.999051e-002],(47:1.373801e-002[&B IgrBrlens 1.036336e-002],(48:5.820573e-003[&B IgrBrlens 8.006786e-003],45:5.820573e-003[&B IgrBrlens 4.727651e-003]):7.917433e-003[&B IgrBrlens 7.586216e-003]):4.558464e-003[&B IgrBrlens 5.322026e-003]):3.109024e-002[&B IgrBrlens 2.975650e-002]):2.159110e-003[&B IgrBrlens 1.391045e-003],(43:4.020040e-002[&B IgrBrlens 4.372977e-002],44:1.253409e-002[&B IgrBrlens 1.416136e-002]):1.134542e-002[&B IgrBrlens 1.388430e-002]):4.351837e-002[&B IgrBrlens 4.801404e-002],(40:7.688388e-003[&B IgrBrlens 6.540008e-003],41:1.443627e-002[&B IgrBrlens 1.200292e-002]):5.296161e-002[&B IgrBrlens 4.505097e-002]):2.151416e-002[&B IgrBrlens 2.215580e-002],39:8.216415e-002[&B IgrBrlens 8.299690e-002]):2.934409e-002[&B IgrBrlens 3.126101e-002],(37:1.353189e-002[&B IgrBrlens 1.351989e-002],38:2.500329e-002[&B IgrBrlens 2.881295e-002]):8.650496e-002[&B IgrBrlens 8.642819e-002]):6.472502e-003[&B IgrBrlens 3.405182e-003],33:7.276995e-002[&B IgrBrlens 6.303691e-002]):2.364769e-003[&B IgrBrlens 2.435601e-003],34:1.088741e-001[&B IgrBrlens 1.071983e-001]):1.117684e-002[&B IgrBrlens 1.502790e-002],(35:1.828295e-002[&B IgrBrlens 1.946691e-002],36:2.975435e-002[&B IgrBrlens 3.041592e-002]):1.017680e-001[&B IgrBrlens 1.080598e-001]):4.928720e-003[&B IgrBrlens 4.046672e-003],32:1.431990e-001[&B IgrBrlens 1.418516e-001]):2.813915e-003[&B IgrBrlens 2.097514e-003],31:1.392650e-001[&B IgrBrlens 1.369559e-001]):4.622234e-002[&B IgrBrlens 4.547551e-002],((29:7.580784e-003[&B IgrBrlens 5.617082e-003],30:7.580784e-003[&B IgrBrlens 6.092754e-003]):5.023023e-002[&B IgrBrlens 3.850601e-002],28:7.201912e-003[&B IgrBrlens 6.682039e-003]):1.162049e-001[&B IgrBrlens 1.078166e-001]):6.413745e-002[&B IgrBrlens 6.571594e-002],((21:6.306335e-002[&B IgrBrlens 7.308267e-002],(13:7.058965e-002[&B IgrBrlens 6.851180e-002],((20:1.014195e-002[&B IgrBrlens 1.011890e-002],23:4.185699e-002[&B IgrBrlens 3.730700e-002]):9.387269e-003[&B IgrBrlens 1.024021e-002],22:5.124426e-002[&B IgrBrlens 4.599757e-002]):1.934539e-002[&B IgrBrlens 2.558215e-002]):1.406691e-002[&B IgrBrlens 1.290385e-002]):7.244025e-002[&B IgrBrlens 6.444081e-002],(((26:6.831799e-003[&B IgrBrlens 5.346200e-003],24:3.517290e-002[&B IgrBrlens 3.328212e-002]):7.161100e-003[&B IgrBrlens 7.461271e-003],25:7.245018e-003[&B IgrBrlens 7.807567e-003]):2.426326e-002[&B IgrBrlens 2.473056e-002],27:3.825616e-002[&B IgrBrlens 3.906099e-002]):1.039953e-001[&B IgrBrlens 9.874688e-002]):6.216251e-002[&B IgrBrlens 7.384719e-002]):2.230508e-002[&B IgrBrlens 2.786823e-002]):1.551033e-002[&B IgrBrlens 1.910907e-002],50:2.354815e-001[&B IgrBrlens 2.434689e-001]):3.677947e-002[&B IgrBrlens 4.258156e-002],49:2.722610e-001[&B IgrBrlens 2.842927e-001]):3.437989e-003[&B IgrBrlens 2.538796e-003],((3:2.024364e-002[&B IgrBrlens 1.844777e-002],6:0.000000e+000[&B IgrBrlens 0.000000e+000]):4.711803e-002[&B IgrBrlens 4.007727e-002],((7:2.717714e-002[&B IgrBrlens 2.083102e-002],(2:9.331342e-003[&B IgrBrlens 1.265824e-002],5:9.331342e-003[&B IgrBrlens 9.710863e-003]):1.784580e-002[&B IgrBrlens 1.713929e-002]):1.833601e-003[&B IgrBrlens 1.970074e-003],4:8.767103e-003[&B IgrBrlens 6.632889e-003]):3.835093e-002[&B IgrBrlens 3.533522e-002]):1.745979e-001[&B IgrBrlens 1.696923e-001]):7.889471e-003[&B IgrBrlens 1.220957e-002],1:2.498490e-001[&B IgrBrlens 2.362796e-001]);
   tree gen.52000 [&B IgrBrlens] = [&R] [&clockrate=6.371879e-003] ((((((8:6.769207e-002[&B IgrBrlens 6.683711e-002],((18:3.240489e-002[&B IgrBrlens 3.343102e-002],19:1.520082e-002[&B IgrBrlens 1.647108e-002]):1.003537e-001[&B IgrBrlens 1.148751e-001],(((((((16:1.120978e-003[&B IgrBrlens 1.941191e-003],17:1.120978e-003[&B IgrBrlens 1.367197e-003]):2.739974e-002[&B IgrBrlens 3.181792e-002],12:2.852071e-002[&B IgrBrlens 3.319020e-002]):2.298269e-002[&B IgrBrlens 2.547653e-002],(14:7.190780e-003[&B IgrBrlens 5.584614e-003],15:1.674860e-002[&B IgrBrlens 1.570886e-002]):3.475481e-002[&B IgrBrlens 2.930554e-002]):1.462874e-002[&B IgrBrlens 1.434463e-002],51:2.344056e-002[&B IgrBrlens 2.159071e-002]):1.388907e-002[&B IgrBrlens 1.442541e-002],11:8.002122e-002[&B IgrBrlens 7.898068e-002]):1.428782e-002[&B IgrBrlens 1.729817e-002],10:4.269682e-002[&B IgrBrlens 4.395121e-002]):1.539964e-002[&B IgrBrlens 1.223217e-002],9:1.097087e-001[&B IgrBrlens 9.676140e-002]):2.304990e-002[&B IgrBrlens 2.403312e-002]):1.585635e-002[&B IgrBrlens 1.730901e-002]):1.010078e-001[&B IgrBrlens 9.411119e-002],((((((((((((43:3.683953e-002[&B IgrBrlens 4.140927e-002],44:1.071482e-002[&B IgrBrlens 1.251518e-002]):7.392911e-003[&B IgrBrlens 9.047299e-003],((46:1.859001e-002[&B IgrBrlens 2.031123e-002],((45:1.378166e-003[&B IgrBrlens 1.119390e-003],47:1.378166e-003[&B IgrBrlens 9.384813e-004]):9.747734e-003[&B IgrBrlens 1.141718e-002],48:1.112590e-002[&B IgrBrlens 1.530480e-002]):7.464107e-003[&B IgrBrlens 7.244549e-003]):1.856587e-002[&B IgrBrlens 1.776941e-002],42:3.715588e-002[&B IgrBrlens 3.269361e-002]):7.076561e-003[&B IgrBrlens 4.559202e-003]):4.484148e-002[&B IgrBrlens 5.467477e-002],(40:2.948085e-002[&B IgrBrlens 2.507743e-002],41:3.585273e-002[&B IgrBrlens 3.439759e-002]):2.709648e-002[&B IgrBrlens 2.304920e-002]):2.471081e-002[&B IgrBrlens 2.794220e-002],39:8.128815e-002[&B IgrBrlens 8.223754e-002]):2.329355e-002[&B IgrBrlens 2.383211e-002],(37:0.000000e+000[&B IgrBrlens 0.000000e+000],38:1.083219e-002[&B IgrBrlens 1.124566e-002]):9.374951e-002[&B IgrBrlens 8.322346e-002]):1.511776e-003[&B IgrBrlens 9.063250e-004],33:6.340189e-002[&B IgrBrlens 5.851972e-002]):2.417459e-003[&B IgrBrlens 2.657983e-003],34:9.767874e-002[&B IgrBrlens 8.984356e-002]):1.781357e-002[&B IgrBrlens 2.203889e-002],(35:1.860491e-002[&B IgrBrlens 1.818040e-002],36:2.943710e-002[&B IgrBrlens 3.142338e-002]):9.688741e-002[&B IgrBrlens 1.028775e-001]):9.770502e-004[&B IgrBrlens 6.934426e-004],32:1.336734e-001[&B IgrBrlens 1.324157e-001]):8.222040e-004[&B IgrBrlens 5.287275e-004],31:1.281238e-001[&B IgrBrlens 1.259994e-001]):6.472547e-003[&B IgrBrlens 6.367969e-003],((29:9.431675e-003[&B IgrBrlens 6.988524e-003],30:9.431675e-003[&B IgrBrlens 8.483898e-003]):4.889105e-002[&B IgrBrlens 3.747941e-002],28:1.053364e-002[&B IgrBrlens 9.971098e-003]):6.544139e-002[&B IgrBrlens 6.194654e-002]):9.339099e-002[&B IgrBrlens 9.568943e-002],((((26:1.731425e-002[&B IgrBrlens 1.354921e-002],27:1.731425e-002[&B IgrBrlens 2.043371e-002]):1.446990e-002[&B IgrBrlens 1.642823e-002],25:2.541227e-002[&B IgrBrlens 2.892631e-002]):1.498196e-002[&B IgrBrlens 1.508873e-002],24:7.352800e-002[&B IgrBrlens 6.957539e-002]):3.175539e-002[&B IgrBrlens 2.826998e-002],(13:6.149564e-002[&B IgrBrlens 6.255049e-002],(21:4.093612e-002[&B IgrBrlens 4.743994e-002],((20:2.164706e-002[&B IgrBrlens 2.159787e-002],23:5.159489e-002[&B IgrBrlens 4.824625e-002]):3.967021e-003[&B IgrBrlens 4.327468e-003],22:5.556191e-002[&B IgrBrlens 4.987316e-002]):5.764228e-003[&B IgrBrlens 8.663125e-003]):1.695017e-004[&B IgrBrlens 1.395092e-004]):3.104400e-002[&B IgrBrlens 2.847726e-002]):1.067742e-001[&B IgrBrlens 1.268446e-001]):2.163542e-002[&B IgrBrlens 2.703154e-002]):2.009059e-002[&B IgrBrlens 2.483381e-002],50:2.206498e-001[&B IgrBrlens 2.060533e-001]):3.523892e-002[&B IgrBrlens 4.118921e-002],49:2.558888e-001[&B IgrBrlens 2.437419e-001]):3.821165e-003[&B IgrBrlens 2.821754e-003],((3:1.911564e-002[&B IgrBrlens 1.741984e-002],6:0.000000e+000[&B IgrBrlens 0.000000e+000]):1.162470e-002[&B IgrBrlens 9.501466e-003],(4:4.582602e-003[&B IgrBrlens 3.467040e-003],(7:2.104556e-002[&B IgrBrlens 1.643274e-002],(2:5.779431e-003[&B IgrBrlens 7.839967e-003],5:5.779431e-003[&B IgrBrlens 6.719497e-003]):1.526612e-002[&B IgrBrlens 1.720220e-002]):2.652683e-003[&B IgrBrlens 2.645924e-003]):7.042093e-003[&B IgrBrlens 6.488341e-003]):1.971102e-001[&B IgrBrlens 1.915721e-001]):7.275338e-003[&B IgrBrlens 1.125915e-002],1:2.351259e-001[&B IgrBrlens 2.223561e-001]);
   tree gen.53000 [&B IgrBrlens] = [&R] [&clockrate=7.909189e-003] ((((((8:9.968718e-002[&B IgrBrlens 1.037047e-001],((((((((16:6.363218e-004[&B IgrBrlens 9.783692e-004],17:6.363218e-004[&B IgrBrlens 8.396729e-004]):3.476544e-002[&B IgrBrlens 4.037133e-002],12:3.540176e-002[&B IgrBrlens 4.307270e-002]):2.555754e-002[&B IgrBrlens 2.559831e-002],(14:8.133039e-003[&B IgrBrlens 7.062308e-003],15:1.999682e-002[&B IgrBrlens 1.875543e-002]):4.096248e-002[&B IgrBrlens 3.457937e-002]):2.898998e-002[&B IgrBrlens 2.842697e-002],51:3.695772e-002[&B IgrBrlens 3.449962e-002]):1.441163e-002[&B IgrBrlens 1.495801e-002],11:1.043609e-001[&B IgrBrlens 1.051295e-001]):1.270158e-002[&B IgrBrlens 1.537772e-002],10:5.299806e-002[&B IgrBrlens 5.455509e-002]):9.746945e-003[&B IgrBrlens 7.742148e-003],9:1.268094e-001[&B IgrBrlens 1.118440e-001]):3.311493e-004[&B IgrBrlens 3.611084e-004],(18:6.145195e-002[&B IgrBrlens 6.130200e-002],19:4.009714e-002[&B IgrBrlens 4.741032e-002]):6.568863e-002[&B IgrBrlens 7.519391e-002]):7.299329e-002[&B IgrBrlens 8.101975e-002]):1.066294e-001[&B IgrBrlens 9.934900e-002],((((((((((((42:5.347975e-002[&B IgrBrlens 4.705705e-002],((48:1.277291e-002[&B IgrBrlens 1.644481e-002],(47:6.939967e-003[&B IgrBrlens 5.299094e-003],45:6.939967e-003[&B IgrBrlens 5.902246e-003]):5.832941e-003[&B IgrBrlens 5.949338e-003]):1.488262e-002[&B IgrBrlens 1.481501e-002],46:2.765553e-002[&B IgrBrlens 2.502959e-002]):2.582422e-002[&B IgrBrlens 2.491428e-002]):4.369836e-003[&B IgrBrlens 2.815346e-003],(43:4.622817e-002[&B IgrBrlens 4.618180e-002],44:1.380049e-002[&B IgrBrlens 1.611932e-002]):1.162142e-002[&B IgrBrlens 1.422207e-002]):5.271474e-002[&B IgrBrlens 5.628303e-002],(40:7.367068e-003[&B IgrBrlens 6.507383e-003],41:1.527626e-002[&B IgrBrlens 1.465624e-002]):6.286039e-002[&B IgrBrlens 5.552503e-002]):1.528898e-002[&B IgrBrlens 1.728830e-002],39:8.551644e-002[&B IgrBrlens 8.287899e-002]):4.492863e-002[&B IgrBrlens 4.596741e-002],(37:3.242619e-002[&B IgrBrlens 2.859782e-002],38:4.587182e-002[&B IgrBrlens 4.838422e-002]):8.457326e-002[&B IgrBrlens 7.458818e-002]):5.444658e-003[&B IgrBrlens 3.102574e-003],33:8.289817e-002[&B IgrBrlens 7.845131e-002]):7.924891e-003[&B IgrBrlens 7.779679e-003],34:1.303690e-001[&B IgrBrlens 1.204045e-001]):1.647022e-002[&B IgrBrlens 1.905526e-002],(35:6.203746e-002[&B IgrBrlens 6.062194e-002],36:7.548308e-002[&B IgrBrlens 8.057633e-002]):8.480176e-002[&B IgrBrlens 8.763644e-002]):1.221543e-003[&B IgrBrlens 8.964608e-004],32:1.694156e-001[&B IgrBrlens 1.845576e-001]):5.999550e-003[&B IgrBrlens 3.260202e-003],31:1.675059e-001[&B IgrBrlens 1.766790e-001]):5.610031e-002[&B IgrBrlens 5.830767e-002],((29:2.233879e-002[&B IgrBrlens 1.703019e-002],30:2.233879e-002[&B IgrBrlens 1.767882e-002]):4.208835e-002[&B IgrBrlens 3.353660e-002],28:5.108228e-003[&B IgrBrlens 5.195646e-003]):1.457335e-001[&B IgrBrlens 1.379507e-001]):7.076596e-002[&B IgrBrlens 7.250757e-002],(((25:3.154336e-002[&B IgrBrlens 3.337616e-002],(26:1.947782e-002[&B IgrBrlens 1.489832e-002],27:1.947782e-002[&B IgrBrlens 2.271522e-002]):1.997473e-002[&B IgrBrlens 2.267808e-002]):2.350945e-002[&B IgrBrlens 2.367700e-002],21:5.505281e-002[&B IgrBrlens 6.379944e-002]):4.748014e-002[&B IgrBrlens 4.277689e-002],((24:8.933085e-002[&B IgrBrlens 8.829768e-002],((20:1.730574e-002[&B IgrBrlens 1.543758e-002],23:5.447893e-002[&B IgrBrlens 5.094311e-002]):1.590321e-002[&B IgrBrlens 1.734820e-002],22:7.038215e-002[&B IgrBrlens 6.317602e-002]):3.130322e-003[&B IgrBrlens 4.538502e-003]):1.550891e-002[&B IgrBrlens 1.361087e-002],13:8.902138e-002[&B IgrBrlens 9.054838e-002]):3.882098e-002[&B IgrBrlens 4.611815e-002]):1.309385e-001[&B IgrBrlens 1.165669e-001]):1.239112e-002[&B IgrBrlens 1.548160e-002]):1.104426e-002[&B IgrBrlens 1.365171e-002],50:2.569068e-001[&B IgrBrlens 2.430608e-001]):5.025805e-002[&B IgrBrlens 5.874440e-002],49:3.071649e-001[&B IgrBrlens 2.925840e-001]):1.890786e-002[&B IgrBrlens 1.396258e-002],((4:6.312581e-003[&B IgrBrlens 5.816193e-003],(7:8.262568e-003[&B IgrBrlens 6.451557e-003],(2:3.203686e-003[&B IgrBrlens 3.615712e-003],5:3.203686e-003[&B IgrBrlens 3.651998e-003]):5.058882e-003[&B IgrBrlens 6.158927e-003]):2.177758e-002[&B IgrBrlens 1.846801e-002]):9.711407e-003[&B IgrBrlens 8.947754e-003],(3:3.607893e-002[&B IgrBrlens 3.161368e-002],6:1.235136e-002[&B IgrBrlens 1.113405e-002]):3.672624e-003[&B IgrBrlens 3.310660e-003]):2.467752e-001[&B IgrBrlens 2.398417e-001]):5.326700e-003[&B IgrBrlens 7.345310e-003],1:2.918535e-001[&B IgrBrlens 2.956452e-001]);
   tree gen.54000 [&B IgrBrlens] = [&R] [&clockrate=8.031403e-003] ((((((((((13:2.799883e-002[&B IgrBrlens 2.847910e-002],24:4.406163e-002[&B IgrBrlens 3.874799e-002]):4.481542e-002[&B IgrBrlens 4.513481e-002],((20:1.568139e-002[&B IgrBrlens 1.533946e-002],23:5.342898e-002[&B IgrBrlens 5.375150e-002]):1.249241e-002[&B IgrBrlens 1.222001e-002],22:6.592139e-002[&B IgrBrlens 5.917198e-002]):6.892859e-003[&B IgrBrlens 1.155076e-002]):3.401271e-002[&B IgrBrlens 3.415972e-002],21:8.112647e-002[&B IgrBrlens 9.393798e-002]):2.049428e-002[&B IgrBrlens 2.027641e-002],(25:4.111056e-002[&B IgrBrlens 3.815870e-002],(26:2.019052e-002[&B IgrBrlens 1.544345e-002],27:2.019052e-002[&B IgrBrlens 2.354638e-002]):2.895145e-002[&B IgrBrlens 3.286970e-002]):6.051018e-002[&B IgrBrlens 5.451621e-002]):1.286717e-001[&B IgrBrlens 1.339326e-001],((((((((16:2.363726e-003[&B IgrBrlens 3.120332e-003],17:2.363726e-003[&B IgrBrlens 3.119109e-003]):3.123656e-002[&B IgrBrlens 3.627343e-002],12:3.360029e-002[&B IgrBrlens 3.823870e-002]):3.893506e-002[&B IgrBrlens 3.347682e-002],(14:2.730916e-002[&B IgrBrlens 2.305363e-002],15:3.935627e-002[&B IgrBrlens 3.892431e-002]):3.317908e-002[&B IgrBrlens 2.800885e-002]):2.416747e-002[&B IgrBrlens 2.369811e-002],51:4.289241e-002[&B IgrBrlens 4.003959e-002]):6.938947e-003[&B IgrBrlens 7.202017e-003],11:1.036418e-001[&B IgrBrlens 1.044051e-001]):1.282547e-002[&B IgrBrlens 1.537446e-002],10:5.141286e-002[&B IgrBrlens 4.772065e-002]):9.847479e-003[&B IgrBrlens 8.072646e-003],9:1.263147e-001[&B IgrBrlens 1.231060e-001]):7.234787e-002[&B IgrBrlens 7.889318e-002],((18:3.862270e-002[&B IgrBrlens 3.852845e-002],19:1.693791e-002[&B IgrBrlens 1.938886e-002]):1.149379e-001[&B IgrBrlens 1.315696e-001],8:5.156178e-002[&B IgrBrlens 5.363978e-002]):4.510198e-002[&B IgrBrlens 4.202251e-002]):9.347169e-002[&B IgrBrlens 1.037500e-001]):3.757190e-003[&B IgrBrlens 4.186653e-003],(((((((((((42:5.156086e-002[&B IgrBrlens 4.621573e-002],(46:2.541055e-002[&B IgrBrlens 2.449587e-002],(47:1.434175e-002[&B IgrBrlens 1.095082e-002],(48:9.051981e-003[&B IgrBrlens 1.165420e-002],45:9.051981e-003[&B IgrBrlens 7.698455e-003]):5.289773e-003[&B IgrBrlens 5.395331e-003]):1.106880e-002[&B IgrBrlens 1.101851e-002]):2.615031e-002[&B IgrBrlens 2.522887e-002]):1.274694e-003[&B IgrBrlens 8.212444e-004],(43:3.610484e-002[&B IgrBrlens 3.606862e-002],44:3.176083e-003[&B IgrBrlens 3.709744e-003]):1.673071e-002[&B IgrBrlens 2.140062e-002]):6.292063e-002[&B IgrBrlens 6.717978e-002],(40:1.510614e-002[&B IgrBrlens 1.334336e-002],41:2.313754e-002[&B IgrBrlens 2.219847e-002]):5.968989e-002[&B IgrBrlens 5.840328e-002]):1.374082e-002[&B IgrBrlens 1.643008e-002],39:8.853685e-002[&B IgrBrlens 8.218802e-002]):3.612855e-002[&B IgrBrlens 3.696386e-002],(37:2.717247e-002[&B IgrBrlens 2.396437e-002],38:4.082585e-002[&B IgrBrlens 4.306189e-002]):8.383954e-002[&B IgrBrlens 7.394109e-002]):7.063423e-003[&B IgrBrlens 4.025008e-003],33:7.791842e-002[&B IgrBrlens 7.373869e-002]):1.896030e-002[&B IgrBrlens 2.048435e-002],34:1.370357e-001[&B IgrBrlens 1.265617e-001]):4.257757e-003[&B IgrBrlens 4.926023e-003],(35:2.184811e-002[&B IgrBrlens 1.851484e-002],36:3.550149e-002[&B IgrBrlens 3.523962e-002]):1.194454e-001[&B IgrBrlens 1.234381e-001]):5.725574e-003[&B IgrBrlens 4.395126e-003],32:1.687039e-001[&B IgrBrlens 1.824968e-001]):7.115455e-004[&B IgrBrlens 3.429213e-004],31:1.613840e-001[&B IgrBrlens 1.508828e-001]):3.435403e-002[&B IgrBrlens 3.570575e-002],((29:3.149983e-002[&B IgrBrlens 2.401419e-002],30:3.149983e-002[&B IgrBrlens 2.492882e-002]):4.323651e-002[&B IgrBrlens 3.445147e-002],28:1.450081e-002[&B IgrBrlens 1.264039e-002]):1.073483e-001[&B IgrBrlens 1.016155e-001]):1.001534e-001[&B IgrBrlens 1.026183e-001]):4.437661e-002[&B IgrBrlens 5.485355e-002],50:2.784263e-001[&B IgrBrlens 2.634205e-001]):3.781858e-002[&B IgrBrlens 4.420446e-002],49:3.162448e-001[&B IgrBrlens 3.057849e-001]):1.569009e-002[&B IgrBrlens 1.557166e-002],(((4:1.935485e-003[&B IgrBrlens 1.800410e-003],(2:1.045288e-003[&B IgrBrlens 1.301439e-003],5:1.045288e-003[&B IgrBrlens 1.170483e-003]):2.498441e-002[&B IgrBrlens 3.064276e-002]):3.659389e-002[&B IgrBrlens 3.404005e-002],7:6.262359e-002[&B IgrBrlens 6.823040e-002]):2.775760e-002[&B IgrBrlens 2.557489e-002],(3:2.760087e-002[&B IgrBrlens 2.418489e-002],6:3.506658e-003[&B IgrBrlens 3.005262e-003]):6.278032e-002[&B IgrBrlens 5.659287e-002]):2.013967e-001[&B IgrBrlens 1.882128e-001]):4.379669e-003[&B IgrBrlens 5.191202e-003],1:2.961576e-001[&B IgrBrlens 3.000053e-001]);
   tree gen.55000 [&B IgrBrlens] = [&R] [&clockrate=7.671658e-003] (((((((((((((((42:5.048024e-002[&B IgrBrlens 4.524714e-002],((43:3.889915e-002[&B IgrBrlens 3.886013e-002],44:7.445350e-003[&B IgrBrlens 9.523510e-003]):8.710136e-003[&B IgrBrlens 1.114133e-002],((45:1.009176e-002[&B IgrBrlens 8.325975e-003],46:1.009176e-002[&B IgrBrlens 1.083815e-002]):1.605600e-002[&B IgrBrlens 1.598305e-002],(48:1.309963e-002[&B IgrBrlens 1.730873e-002],47:1.309963e-002[&B IgrBrlens 1.000238e-002]):1.304814e-002[&B IgrBrlens 1.210826e-002]):2.146152e-002[&B IgrBrlens 2.030111e-002]):2.870959e-003[&B IgrBrlens 1.849667e-003]):6.306477e-002[&B IgrBrlens 6.695006e-002],(40:1.703199e-002[&B IgrBrlens 1.666487e-002],41:2.470365e-002[&B IgrBrlens 2.299497e-002]):5.738757e-002[&B IgrBrlens 5.615059e-002]):9.614568e-003[&B IgrBrlens 1.203774e-002],39:8.403413e-002[&B IgrBrlens 7.986123e-002]):2.082064e-002[&B IgrBrlens 1.914423e-002],(37:2.136848e-002[&B IgrBrlens 1.884562e-002],38:3.441029e-002[&B IgrBrlens 2.890936e-002]):7.044448e-002[&B IgrBrlens 6.363271e-002]):1.507454e-003[&B IgrBrlens 8.590050e-004],33:5.496212e-002[&B IgrBrlens 5.321744e-002]):2.714273e-002[&B IgrBrlens 2.932450e-002],34:1.204631e-001[&B IgrBrlens 1.112558e-001]):1.398834e-002[&B IgrBrlens 1.623778e-002],(35:1.385097e-002[&B IgrBrlens 1.384453e-002],36:2.689279e-002[&B IgrBrlens 2.317025e-002]):1.206005e-001[&B IgrBrlens 1.246318e-001]):3.596088e-003[&B IgrBrlens 2.760467e-003],32:1.587610e-001[&B IgrBrlens 1.717410e-001]):4.926879e-003[&B IgrBrlens 3.266052e-003],31:1.560163e-001[&B IgrBrlens 1.386472e-001]):2.867056e-002[&B IgrBrlens 2.909687e-002],((29:1.356951e-002[&B IgrBrlens 1.034485e-002],30:1.356951e-002[&B IgrBrlens 1.073885e-002]):5.988106e-002[&B IgrBrlens 4.771408e-002],28:1.591313e-002[&B IgrBrlens 1.404304e-002]):9.819443e-002[&B IgrBrlens 9.865176e-002]):1.232097e-001[&B IgrBrlens 1.262420e-001],(((((20:1.786763e-002[&B IgrBrlens 1.748912e-002],23:5.392443e-002[&B IgrBrlens 5.084522e-002]):6.517546e-003[&B IgrBrlens 6.379477e-003],22:6.044197e-002[&B IgrBrlens 5.425358e-002]):2.165542e-003[&B IgrBrlens 3.628921e-003],13:6.260752e-002[&B IgrBrlens 6.368144e-002]):2.783287e-002[&B IgrBrlens 2.803123e-002],((24:9.779518e-002[&B IgrBrlens 9.323216e-002],21:5.790255e-002[&B IgrBrlens 6.704654e-002]):1.327408e-003[&B IgrBrlens 1.465988e-003],((26:3.078626e-002[&B IgrBrlens 2.427380e-002],27:3.078626e-002[&B IgrBrlens 4.211472e-002]):1.445572e-002[&B IgrBrlens 1.452855e-002],25:3.757032e-002[&B IgrBrlens 3.775960e-002]):2.165964e-002[&B IgrBrlens 1.951410e-002]):6.661114e-003[&B IgrBrlens 6.985588e-003]):1.684070e-001[&B IgrBrlens 1.752925e-001],(((((((((16:1.388248e-003[&B IgrBrlens 1.765585e-003],17:1.388248e-003[&B IgrBrlens 1.676505e-003]):3.755610e-002[&B IgrBrlens 4.775195e-002],12:3.894435e-002[&B IgrBrlens 4.416699e-002]):3.737297e-002[&B IgrBrlens 3.739022e-002],(14:1.895402e-002[&B IgrBrlens 1.600045e-002],15:3.046151e-002[&B IgrBrlens 3.012718e-002]):4.585581e-002[&B IgrBrlens 4.377183e-002]):1.473013e-002[&B IgrBrlens 1.413738e-002],51:3.964734e-002[&B IgrBrlens 3.701036e-002]):1.212021e-002[&B IgrBrlens 1.474847e-002],11:1.031677e-001[&B IgrBrlens 1.039275e-001]):1.292992e-002[&B IgrBrlens 1.538659e-002],10:5.395715e-002[&B IgrBrlens 5.008222e-002]):9.520422e-003[&B IgrBrlens 7.804535e-003],9:1.256180e-001[&B IgrBrlens 1.005730e-001]):3.692022e-002[&B IgrBrlens 3.813820e-002],(18:6.114038e-002[&B IgrBrlens 5.889675e-002],19:4.042690e-002[&B IgrBrlens 4.137005e-002]):1.013978e-001[&B IgrBrlens 1.160703e-001]):3.223445e-002[&B IgrBrlens 3.747440e-002],8:9.734262e-002[&B IgrBrlens 1.012656e-001]):9.859722e-002[&B IgrBrlens 9.186521e-002]):1.452662e-002[&B IgrBrlens 1.501130e-002]):1.620570e-003[&B IgrBrlens 2.003172e-003],50:2.504453e-001[&B IgrBrlens 2.326696e-001]):4.355474e-002[&B IgrBrlens 4.588116e-002],49:2.940001e-001[&B IgrBrlens 2.842758e-001]):2.095042e-003[&B IgrBrlens 2.079227e-003],(((7:1.820249e-002[&B IgrBrlens 1.983220e-002],(2:1.124087e-002[&B IgrBrlens 1.399548e-002],5:1.124087e-002[&B IgrBrlens 1.196355e-002]):6.961625e-003[&B IgrBrlens 8.538263e-003]):4.812481e-003[&B IgrBrlens 4.023965e-003],4:0.000000e+000[&B IgrBrlens 0.000000e+000]):2.375268e-002[&B IgrBrlens 2.044527e-002],(3:3.772196e-002[&B IgrBrlens 3.305337e-002],6:1.470699e-002[&B IgrBrlens 1.325751e-002]):9.045693e-003[&B IgrBrlens 8.154175e-003]):2.109691e-001[&B IgrBrlens 2.241357e-001]):2.353758e-002[&B IgrBrlens 2.789899e-002],1:2.812744e-001[&B IgrBrlens 2.849287e-001]);
   tree gen.56000 [&B IgrBrlens] = [&R] [&clockrate=8.266886e-003] ((((((((18:8.003637e-002[&B IgrBrlens 7.709932e-002],19:5.771578e-002[&B IgrBrlens 6.363988e-002]):7.366182e-002[&B IgrBrlens 8.432083e-002],8:4.870874e-002[&B IgrBrlens 5.067177e-002]):3.146276e-002[&B IgrBrlens 3.709589e-002],(((((((16:2.108655e-002[&B IgrBrlens 2.681803e-002],17:2.108655e-002[&B IgrBrlens 2.232650e-002]):1.666869e-002[&B IgrBrlens 1.874173e-002],12:3.775524e-002[&B IgrBrlens 4.141923e-002]):2.363604e-002[&B IgrBrlens 2.364695e-002],(14:1.934360e-002[&B IgrBrlens 1.898354e-002],15:3.174393e-002[&B IgrBrlens 2.860566e-002]):2.964735e-002[&B IgrBrlens 2.993877e-002]):3.682339e-002[&B IgrBrlens 3.534159e-002],51:4.282654e-002[&B IgrBrlens 3.997810e-002]):1.859686e-002[&B IgrBrlens 2.104063e-002],11:1.168115e-001[&B IgrBrlens 1.176718e-001]):1.810356e-002[&B IgrBrlens 2.154323e-002],10:6.795333e-002[&B IgrBrlens 6.070005e-002]):1.174898e-002[&B IgrBrlens 9.631438e-003],9:1.466641e-001[&B IgrBrlens 1.174230e-001]):3.849687e-002[&B IgrBrlens 3.976686e-002]):1.578410e-001[&B IgrBrlens 1.470640e-001],(((((((((((((43:3.914972e-002[&B IgrBrlens 3.911046e-002],44:5.255492e-003[&B IgrBrlens 5.480624e-003]):1.066895e-002[&B IgrBrlens 1.218654e-002],42:4.981867e-002[&B IgrBrlens 5.155215e-002]):4.542621e-003[&B IgrBrlens 3.673936e-003],(46:2.814135e-002[&B IgrBrlens 3.260938e-002],(47:2.153931e-002[&B IgrBrlens 1.644660e-002],(48:4.950975e-003[&B IgrBrlens 6.541796e-003],45:4.950975e-003[&B IgrBrlens 4.356841e-003]):1.658833e-002[&B IgrBrlens 1.384058e-002]):6.602043e-003[&B IgrBrlens 6.572048e-003]):2.621994e-002[&B IgrBrlens 2.568673e-002]):6.795668e-002[&B IgrBrlens 7.214335e-002],(40:7.853972e-003[&B IgrBrlens 7.688664e-003],41:1.612086e-002[&B IgrBrlens 1.590446e-002]):7.230288e-002[&B IgrBrlens 7.074440e-002]):3.553636e-003[&B IgrBrlens 3.884837e-003],39:8.371049e-002[&B IgrBrlens 8.080868e-002]):3.392768e-002[&B IgrBrlens 3.119593e-002],(37:2.253285e-002[&B IgrBrlens 2.219819e-002],38:3.658655e-002[&B IgrBrlens 3.412996e-002]):8.105161e-002[&B IgrBrlens 7.984783e-002]):3.855393e-004[&B IgrBrlens 2.196950e-004],33:6.263557e-002[&B IgrBrlens 6.064731e-002]):1.404880e-002[&B IgrBrlens 1.340066e-002],34:1.180188e-001[&B IgrBrlens 1.124406e-001]):1.688455e-002[&B IgrBrlens 2.029393e-002],(35:1.488974e-002[&B IgrBrlens 1.601966e-002],36:2.894345e-002[&B IgrBrlens 2.493705e-002]):1.200136e-001[&B IgrBrlens 1.240253e-001]):9.485855e-003[&B IgrBrlens 8.747489e-003],32:1.667098e-001[&B IgrBrlens 1.803397e-001]):1.191723e-002[&B IgrBrlens 7.092297e-003],31:1.703601e-001[&B IgrBrlens 1.513941e-001]):1.319738e-002[&B IgrBrlens 1.373726e-002],((29:3.142492e-002[&B IgrBrlens 2.395708e-002],30:3.142492e-002[&B IgrBrlens 2.550745e-002]):4.330622e-002[&B IgrBrlens 3.705271e-002],28:1.272950e-002[&B IgrBrlens 1.128769e-002]):9.477268e-002[&B IgrBrlens 8.074462e-002]):1.157715e-001[&B IgrBrlens 1.186208e-001],(((((26:1.695786e-002[&B IgrBrlens 1.355106e-002],27:1.695786e-002[&B IgrBrlens 2.345818e-002]):2.121535e-002[&B IgrBrlens 2.132224e-002],25:2.990633e-002[&B IgrBrlens 2.925677e-002]):9.833107e-003[&B IgrBrlens 1.132719e-002],24:8.272724e-002[&B IgrBrlens 8.290016e-002]):4.442281e-002[&B IgrBrlens 4.002240e-002],21:8.416224e-002[&B IgrBrlens 9.745316e-002]):5.458236e-002[&B IgrBrlens 6.028068e-002],(((20:8.120625e-003[&B IgrBrlens 7.622631e-003],23:4.697499e-002[&B IgrBrlens 4.509133e-002]):1.407723e-002[&B IgrBrlens 1.377901e-002],22:6.105222e-002[&B IgrBrlens 5.480134e-002]):8.298488e-003[&B IgrBrlens 1.311475e-002],13:6.935070e-002[&B IgrBrlens 7.054029e-002]):9.584793e-002[&B IgrBrlens 1.033965e-001]):9.692944e-002[&B IgrBrlens 9.557968e-002]):4.367291e-002[&B IgrBrlens 5.062414e-002]):8.656817e-003[&B IgrBrlens 1.070062e-002],50:2.880038e-001[&B IgrBrlens 2.675623e-001]):2.112967e-002[&B IgrBrlens 2.225828e-002],49:3.091334e-001[&B IgrBrlens 2.989087e-001]):1.881189e-003[&B IgrBrlens 1.609528e-003],((6:0.000000e+000[&B IgrBrlens 0.000000e+000],3:2.480066e-002[&B IgrBrlens 2.173124e-002]):4.237109e-002[&B IgrBrlens 3.819512e-002],((4:6.824903e-003[&B IgrBrlens 6.420557e-003],7:3.162556e-002[&B IgrBrlens 3.445706e-002]):9.539174e-003[&B IgrBrlens 7.015025e-003],(2:1.671564e-002[&B IgrBrlens 2.081185e-002],5:1.671564e-002[&B IgrBrlens 1.674828e-002]):2.444910e-002[&B IgrBrlens 2.998622e-002]):2.600701e-002[&B IgrBrlens 2.626352e-002]):2.025084e-001[&B IgrBrlens 2.151470e-001]):6.658173e-003[&B IgrBrlens 6.708717e-003],1:2.763384e-001[&B IgrBrlens 2.799286e-001]);
   tree gen.57000 [&B IgrBrlens] = [&R] [&clockrate=7.073161e-003] ((((((8:1.487273e-001[&B IgrBrlens 1.547212e-001],((((((((16:2.321572e-003[&B IgrBrlens 3.021558e-003],17:2.321572e-003[&B IgrBrlens 2.475539e-003]):4.183056e-002[&B IgrBrlens 4.703292e-002],12:4.415213e-002[&B IgrBrlens 4.388252e-002]):5.706952e-003[&B IgrBrlens 6.200605e-003],(14:1.770400e-002[&B IgrBrlens 1.737446e-002],15:2.831374e-002[&B IgrBrlens 2.693028e-002]):2.154535e-002[&B IgrBrlens 1.958377e-002]):3.944123e-002[&B IgrBrlens 3.909928e-002],51:4.191014e-002[&B IgrBrlens 3.912265e-002]):1.447560e-002[&B IgrBrlens 1.637781e-002],11:1.037759e-001[&B IgrBrlens 1.045402e-001]):2.682978e-002[&B IgrBrlens 3.192742e-002],10:7.331309e-002[&B IgrBrlens 7.411956e-002]):5.815365e-003[&B IgrBrlens 4.767249e-003],9:1.364211e-001[&B IgrBrlens 1.092222e-001]):3.733133e-002[&B IgrBrlens 3.418270e-002],(18:7.123618e-002[&B IgrBrlens 6.862208e-002],19:5.213865e-002[&B IgrBrlens 5.968321e-002]):1.025162e-001[&B IgrBrlens 1.173505e-001]):6.480408e-002[&B IgrBrlens 6.749586e-002]):4.940030e-002[&B IgrBrlens 5.844311e-002],((((((((((((((48:1.096266e-002[&B IgrBrlens 1.448512e-002],47:1.096266e-002[&B IgrBrlens 7.866908e-003]):1.033768e-002[&B IgrBrlens 7.189832e-003],(45:1.518701e-002[&B IgrBrlens 1.532194e-002],46:1.518701e-002[&B IgrBrlens 1.547047e-002]):6.113335e-003[&B IgrBrlens 6.085560e-003]):2.660160e-002[&B IgrBrlens 3.038496e-002],42:4.790195e-002[&B IgrBrlens 4.270858e-002]):1.069716e-002[&B IgrBrlens 9.590536e-003],(43:4.036427e-002[&B IgrBrlens 4.032378e-002],44:1.136431e-002[&B IgrBrlens 1.232192e-002]):1.823483e-002[&B IgrBrlens 2.139388e-002]):2.390150e-002[&B IgrBrlens 2.537402e-002],(40:6.921209e-003[&B IgrBrlens 6.772023e-003],41:1.399437e-002[&B IgrBrlens 1.380652e-002]):3.950628e-002[&B IgrBrlens 3.865472e-002]):2.444443e-002[&B IgrBrlens 2.651120e-002],39:7.087192e-002[&B IgrBrlens 6.841516e-002]):2.837163e-002[&B IgrBrlens 2.608724e-002],(37:2.413622e-002[&B IgrBrlens 2.204566e-002],38:3.616059e-002[&B IgrBrlens 3.730699e-002]):6.308296e-002[&B IgrBrlens 5.761903e-002]):3.334843e-003[&B IgrBrlens 1.900321e-003],33:5.518822e-002[&B IgrBrlens 5.697225e-002]):2.321867e-002[&B IgrBrlens 1.903597e-002],34:1.137727e-001[&B IgrBrlens 1.151182e-001]):3.017418e-003[&B IgrBrlens 3.626705e-003],(35:1.545200e-002[&B IgrBrlens 1.662458e-002],36:2.747638e-002[&B IgrBrlens 2.367305e-002]):1.013381e-001[&B IgrBrlens 1.008421e-001]):1.087443e-002[&B IgrBrlens 1.002798e-002],32:1.467621e-001[&B IgrBrlens 1.587611e-001]):5.290597e-003[&B IgrBrlens 3.008064e-003],31:1.449795e-001[&B IgrBrlens 1.288391e-001]):3.353619e-002[&B IgrBrlens 3.523075e-002],((29:5.458855e-003[&B IgrBrlens 4.161609e-003],30:5.458855e-003[&B IgrBrlens 4.241143e-003]):6.439142e-002[&B IgrBrlens 5.509317e-002],28:1.680157e-002[&B IgrBrlens 1.475266e-002]):9.664105e-002[&B IgrBrlens 8.233644e-002]):8.137413e-002[&B IgrBrlens 9.956917e-002],(((25:3.247765e-002[&B IgrBrlens 3.177224e-002],(26:2.247894e-002[&B IgrBrlens 1.526216e-002],27:2.247894e-002[&B IgrBrlens 3.313058e-002]):1.707186e-002[&B IgrBrlens 2.064452e-002]):5.725041e-002[&B IgrBrlens 5.997069e-002],((13:4.854549e-002[&B IgrBrlens 4.726680e-002],24:6.269181e-002[&B IgrBrlens 6.019606e-002]):7.595434e-003[&B IgrBrlens 8.048801e-003],((20:8.527426e-003[&B IgrBrlens 8.561178e-003],23:4.177128e-002[&B IgrBrlens 4.009628e-002]):3.619308e-003[&B IgrBrlens 3.542636e-003],22:4.539059e-002[&B IgrBrlens 3.727829e-002]):1.075034e-002[&B IgrBrlens 1.536884e-002]):5.622124e-002[&B IgrBrlens 5.141686e-002]):1.682450e-002[&B IgrBrlens 1.536825e-002],21:1.065526e-001[&B IgrBrlens 1.085486e-001]):9.887394e-002[&B IgrBrlens 9.749710e-002]):2.806695e-002[&B IgrBrlens 3.464354e-002]):1.207939e-002[&B IgrBrlens 1.452622e-002],50:2.455728e-001[&B IgrBrlens 2.281430e-001]):1.304155e-002[&B IgrBrlens 1.684028e-002],49:2.586144e-001[&B IgrBrlens 2.500606e-001]):7.199039e-003[&B IgrBrlens 6.159433e-003],((3:3.704152e-002[&B IgrBrlens 3.245714e-002],6:1.582204e-002[&B IgrBrlens 1.426266e-002]):1.964921e-002[&B IgrBrlens 1.824859e-002],((7:2.392717e-002[&B IgrBrlens 2.606942e-002],(2:9.066561e-003[&B IgrBrlens 1.128835e-002],5:9.066561e-003[&B IgrBrlens 1.012557e-002]):1.486061e-002[&B IgrBrlens 1.714628e-002]):7.568176e-003[&B IgrBrlens 5.565571e-003],4:1.027587e-002[&B IgrBrlens 7.556781e-003]):2.519538e-002[&B IgrBrlens 2.553289e-002]):1.737569e-001[&B IgrBrlens 1.846010e-001]):3.192065e-003[&B IgrBrlens 3.216296e-003],1:2.336397e-001[&B IgrBrlens 2.366751e-001]);
   tree gen.58000 [&B IgrBrlens] = [&R] [&clockrate=7.564428e-003] (((((((((((((16:9.662440e-003[&B IgrBrlens 8.284454e-003],17:9.662440e-003[&B IgrBrlens 9.850672e-003]):1.878639e-002[&B IgrBrlens 2.112280e-002],12:2.844883e-002[&B IgrBrlens 3.159409e-002]):5.168306e-002[&B IgrBrlens 5.615366e-002],(14:1.071347e-002[&B IgrBrlens 1.158175e-002],15:2.206011e-002[&B IgrBrlens 2.098222e-002]):5.807178e-002[&B IgrBrlens 5.987966e-002]):6.902039e-003[&B IgrBrlens 7.370046e-003],51:3.635226e-002[&B IgrBrlens 3.536614e-002]):2.125180e-002[&B IgrBrlens 2.030046e-002],11:1.082857e-001[&B IgrBrlens 1.090832e-001]):2.732413e-002[&B IgrBrlens 3.425254e-002],10:7.433799e-002[&B IgrBrlens 7.515573e-002]):4.370977e-002[&B IgrBrlens 3.583186e-002],9:1.793196e-001[&B IgrBrlens 1.733125e-001]):4.537841e-002[&B IgrBrlens 4.155106e-002],(8:4.472008e-002[&B IgrBrlens 4.652236e-002],(18:2.307288e-002[&B IgrBrlens 2.222619e-002],19:2.648926e-003[&B IgrBrlens 3.032230e-003]):1.177154e-001[&B IgrBrlens 1.347491e-001]):8.390971e-002[&B IgrBrlens 9.926951e-002]):6.821130e-002[&B IgrBrlens 7.104460e-002],(((((((((((((46:1.831860e-002[&B IgrBrlens 1.997869e-002],((48:1.038179e-002[&B IgrBrlens 1.371761e-002],47:1.038179e-002[&B IgrBrlens 7.667083e-003]):5.677243e-003[&B IgrBrlens 3.948508e-003],45:1.605903e-002[&B IgrBrlens 1.620172e-002]):2.259573e-003[&B IgrBrlens 2.379496e-003]):3.263974e-002[&B IgrBrlens 3.402516e-002],42:5.095835e-002[&B IgrBrlens 4.543362e-002]):9.298573e-003[&B IgrBrlens 8.336637e-003],(43:3.857094e-002[&B IgrBrlens 3.963107e-002],44:7.556782e-003[&B IgrBrlens 1.001148e-002]):2.168598e-002[&B IgrBrlens 2.218345e-002]):2.904199e-002[&B IgrBrlens 3.442461e-002],(40:1.758842e-002[&B IgrBrlens 1.720930e-002],41:2.515284e-002[&B IgrBrlens 2.268944e-002]):3.313191e-002[&B IgrBrlens 3.589768e-002]):1.744759e-002[&B IgrBrlens 2.121489e-002],39:6.816792e-002[&B IgrBrlens 6.432027e-002]):3.237731e-002[&B IgrBrlens 2.951837e-002],(37:9.464724e-003[&B IgrBrlens 9.189713e-003],38:2.232425e-002[&B IgrBrlens 2.253459e-002]):7.822098e-002[&B IgrBrlens 8.039577e-002]):2.776687e-003[&B IgrBrlens 1.582262e-003],33:5.264025e-002[&B IgrBrlens 4.908754e-002]):5.140304e-003[&B IgrBrlens 4.469630e-003],34:9.560269e-002[&B IgrBrlens 9.125763e-002]):2.750622e-002[&B IgrBrlens 3.306037e-002],(35:2.347244e-002[&B IgrBrlens 2.525365e-002],36:3.633196e-002[&B IgrBrlens 3.130284e-002]):9.963648e-002[&B IgrBrlens 9.914877e-002]):5.165656e-003[&B IgrBrlens 4.763569e-003],32:1.486985e-001[&B IgrBrlens 1.608558e-001]):1.210099e-003[&B IgrBrlens 6.880238e-004],31:1.423442e-001[&B IgrBrlens 1.406456e-001]):4.440152e-002[&B IgrBrlens 4.241740e-002],((29:2.847693e-002[&B IgrBrlens 2.466930e-002],30:2.847693e-002[&B IgrBrlens 2.491495e-002]):4.167397e-002[&B IgrBrlens 3.565616e-002],28:1.341769e-002[&B IgrBrlens 1.143163e-002]):1.037353e-001[&B IgrBrlens 8.838060e-002]):9.052196e-002[&B IgrBrlens 1.107624e-001],(((26:1.309589e-002[&B IgrBrlens 8.990289e-003],27:1.309589e-002[&B IgrBrlens 1.930137e-002]):3.983386e-002[&B IgrBrlens 4.816994e-002],(25:1.753287e-002[&B IgrBrlens 1.715206e-002],24:5.686790e-002[&B IgrBrlens 5.972288e-002]):2.783245e-002[&B IgrBrlens 2.949375e-002]):6.715257e-002[&B IgrBrlens 6.897484e-002],((21:5.824762e-002[&B IgrBrlens 5.933875e-002],((20:3.721715e-003[&B IgrBrlens 3.690704e-003],23:3.927453e-002[&B IgrBrlens 3.459769e-002]):1.321210e-002[&B IgrBrlens 1.298692e-002],22:5.248663e-002[&B IgrBrlens 4.781301e-002]):2.996716e-002[&B IgrBrlens 3.868951e-002]):7.396259e-003[&B IgrBrlens 6.764213e-003],13:8.985004e-002[&B IgrBrlens 8.748339e-002]):4.687402e-002[&B IgrBrlens 4.398710e-002]):1.065037e-001[&B IgrBrlens 1.111261e-001]):1.564165e-002[&B IgrBrlens 1.930677e-002]):1.416451e-002[&B IgrBrlens 1.855377e-002],50:2.488277e-001[&B IgrBrlens 2.512971e-001]):1.968204e-002[&B IgrBrlens 2.237750e-002],49:2.685098e-001[&B IgrBrlens 2.596287e-001]):5.507551e-003[&B IgrBrlens 5.630409e-003],(((7:2.760847e-002[&B IgrBrlens 3.049851e-002],(2:1.657163e-003[&B IgrBrlens 2.063256e-003],5:1.657163e-003[&B IgrBrlens 1.579908e-003]):2.595131e-002[&B IgrBrlens 2.994281e-002]):3.669040e-003[&B IgrBrlens 2.698180e-003],4:8.584226e-003[&B IgrBrlens 6.185978e-003]):2.524981e-002[&B IgrBrlens 2.558805e-002],(3:5.310706e-002[&B IgrBrlens 4.421741e-002],6:3.041378e-002[&B IgrBrlens 2.454348e-002]):3.420257e-003[&B IgrBrlens 2.760098e-003]):1.796679e-001[&B IgrBrlens 1.908809e-001]):9.195316e-003[&B IgrBrlens 9.265119e-003],1:2.453905e-001[&B IgrBrlens 2.588340e-001]);
   tree gen.59000 [&B IgrBrlens] = [&R] [&clockrate=7.428315e-003] ((((((((18:2.947495e-002[&B IgrBrlens 2.839333e-002],19:9.418499e-003[&B IgrBrlens 1.078137e-002]):1.270694e-001[&B IgrBrlens 1.454566e-001],8:6.220479e-002[&B IgrBrlens 6.471172e-002]):4.593218e-002[&B IgrBrlens 5.434014e-002],(((((((16:1.756511e-003[&B IgrBrlens 1.309443e-003],17:1.756511e-003[&B IgrBrlens 1.790729e-003]):3.335959e-002[&B IgrBrlens 3.750843e-002],12:3.511610e-002[&B IgrBrlens 3.899848e-002]):2.982914e-002[&B IgrBrlens 3.240937e-002],(14:9.428508e-003[&B IgrBrlens 1.019264e-002],15:2.057098e-002[&B IgrBrlens 1.986421e-002]):4.437426e-002[&B IgrBrlens 4.668356e-002]):2.557946e-002[&B IgrBrlens 2.731393e-002],51:4.075499e-002[&B IgrBrlens 3.964944e-002]):1.783614e-002[&B IgrBrlens 2.014989e-002],11:1.083608e-001[&B IgrBrlens 1.091589e-001]):2.685988e-002[&B IgrBrlens 2.897673e-002],10:7.505137e-002[&B IgrBrlens 7.587696e-002]):1.539993e-002[&B IgrBrlens 1.242411e-002],9:1.506206e-001[&B IgrBrlens 1.455749e-001]):5.185593e-002[&B IgrBrlens 4.748225e-002]):8.295795e-002[&B IgrBrlens 8.640378e-002],((((((((((((((47:1.518357e-002[&B IgrBrlens 1.121326e-002],48:1.518357e-002[&B IgrBrlens 1.967644e-002]):9.357644e-003[&B IgrBrlens 6.792816e-003],(46:1.847330e-002[&B IgrBrlens 2.028011e-002],45:1.847330e-002[&B IgrBrlens 1.863744e-002]):6.067910e-003[&B IgrBrlens 6.326004e-003]):1.641582e-002[&B IgrBrlens 1.840386e-002],42:4.095703e-002[&B IgrBrlens 3.610983e-002]):2.015233e-002[&B IgrBrlens 1.948936e-002],(43:4.204227e-002[&B IgrBrlens 4.998920e-002],44:1.158618e-002[&B IgrBrlens 1.342613e-002]):1.906709e-002[&B IgrBrlens 1.812761e-002]):2.782796e-002[&B IgrBrlens 3.185644e-002],(40:0.000000e+000[&B IgrBrlens 0.000000e+000],41:7.428315e-003[&B IgrBrlens 5.735290e-003]):5.105291e-002[&B IgrBrlens 5.531468e-002]):1.787174e-002[&B IgrBrlens 2.173063e-002],39:6.892466e-002[&B IgrBrlens 6.503429e-002]):3.182720e-002[&B IgrBrlens 2.901684e-002],(37:2.799118e-004[&B IgrBrlens 2.876942e-004],38:1.290805e-002[&B IgrBrlens 1.302967e-002]):8.784381e-002[&B IgrBrlens 9.028615e-002]):3.899817e-003[&B IgrBrlens 2.222264e-003],33:5.488197e-002[&B IgrBrlens 5.117796e-002]):7.103062e-003[&B IgrBrlens 5.972536e-003],34:9.912660e-002[&B IgrBrlens 9.462138e-002]):2.227731e-002[&B IgrBrlens 2.479448e-002],(35:4.761319e-002[&B IgrBrlens 5.122634e-002],36:6.024133e-002[&B IgrBrlens 5.321931e-002]):7.379072e-002[&B IgrBrlens 7.342953e-002]):4.715977e-003[&B IgrBrlens 4.329164e-003],32:1.461763e-001[&B IgrBrlens 1.581274e-001]):2.557299e-003[&B IgrBrlens 1.453998e-003],31:1.413053e-001[&B IgrBrlens 1.396191e-001]):4.418244e-002[&B IgrBrlens 4.220811e-002],(29:7.088685e-002[&B IgrBrlens 6.651779e-002],(30:6.632805e-002[&B IgrBrlens 5.803153e-002],28:1.061568e-002[&B IgrBrlens 8.746929e-003]):4.558799e-003[&B IgrBrlens 3.507663e-003]):1.019728e-001[&B IgrBrlens 8.687897e-002]):8.439908e-002[&B IgrBrlens 1.032705e-001],((25:3.269089e-002[&B IgrBrlens 3.198085e-002],(24:6.904562e-002[&B IgrBrlens 6.791535e-002],(26:1.735615e-002[&B IgrBrlens 1.453268e-002],27:1.735615e-002[&B IgrBrlens 2.351588e-002]):2.049055e-002[&B IgrBrlens 2.477864e-002]):2.272509e-003[&B IgrBrlens 2.408153e-003]):9.261150e-002[&B IgrBrlens 8.759235e-002],(21:9.773807e-002[&B IgrBrlens 9.996551e-002],(((20:1.397149e-003[&B IgrBrlens 1.517756e-003],23:3.631023e-002[&B IgrBrlens 3.602190e-002]):2.069588e-002[&B IgrBrlens 2.248241e-002],22:5.700611e-002[&B IgrBrlens 5.477294e-002]):3.214012e-002[&B IgrBrlens 3.697249e-002],13:8.914623e-002[&B IgrBrlens 8.679812e-002]):3.236244e-002[&B IgrBrlens 2.959692e-002]):2.756432e-002[&B IgrBrlens 2.586667e-002]):8.738643e-002[&B IgrBrlens 9.117912e-002]):1.554768e-002[&B IgrBrlens 2.111297e-002]):1.137449e-002[&B IgrBrlens 1.762192e-002],50:2.396110e-001[&B IgrBrlens 2.295210e-001]):1.930767e-002[&B IgrBrlens 2.195185e-002],49:2.589187e-001[&B IgrBrlens 2.503548e-001]):7.369132e-003[&B IgrBrlens 6.499763e-003],((3:3.701022e-002[&B IgrBrlens 3.245789e-002],6:1.472528e-002[&B IgrBrlens 1.243134e-002]):2.064059e-002[&B IgrBrlens 1.742516e-002],((2:4.735273e-003[&B IgrBrlens 6.297092e-003],5:4.735273e-003[&B IgrBrlens 5.302445e-003]):2.779333e-002[&B IgrBrlens 3.018801e-002],(4:6.809819e-003[&B IgrBrlens 6.901041e-003],7:2.909476e-002[&B IgrBrlens 3.214039e-002]):3.433836e-003[&B IgrBrlens 2.525213e-003]):2.512221e-002[&B IgrBrlens 2.545874e-002]):1.714954e-001[&B IgrBrlens 1.821984e-001]):1.062603e-003[&B IgrBrlens 1.070670e-003],1:2.302088e-001[&B IgrBrlens 2.405959e-001]);
   tree gen.60000 [&B IgrBrlens] = [&R] [&clockrate=5.804274e-003] (((((((8:6.484217e-002[&B IgrBrlens 6.745539e-002],(((((((16:5.035867e-003[&B IgrBrlens 3.893088e-003],17:5.035867e-003[&B IgrBrlens 5.133970e-003]):2.240285e-002[&B IgrBrlens 2.518904e-002],12:2.743872e-002[&B IgrBrlens 3.047230e-002]):2.648794e-002[&B IgrBrlens 2.877915e-002],(14:1.815404e-002[&B IgrBrlens 1.881080e-002],15:2.686045e-002[&B IgrBrlens 2.422190e-002]):2.706621e-002[&B IgrBrlens 2.847478e-002]):1.680676e-002[&B IgrBrlens 1.709791e-002],51:3.184479e-002[&B IgrBrlens 3.085538e-002]):8.739494e-003[&B IgrBrlens 8.845406e-003],11:7.947292e-002[&B IgrBrlens 8.005823e-002]):2.949632e-002[&B IgrBrlens 3.182095e-002],10:6.195462e-002[&B IgrBrlens 6.575828e-002]):6.175600e-004[&B IgrBrlens 4.926939e-004],9:1.095868e-001[&B IgrBrlens 1.084155e-001]):2.896965e-002[&B IgrBrlens 3.094392e-002]):1.281478e-002[&B IgrBrlens 1.478802e-002],(18:3.777418e-002[&B IgrBrlens 3.901851e-002],19:2.210264e-002[&B IgrBrlens 2.530094e-002]):1.135970e-001[&B IgrBrlens 1.100760e-001]):7.275465e-002[&B IgrBrlens 7.577667e-002],((((((20:1.069012e-002[&B IgrBrlens 1.153040e-002],23:3.797021e-002[&B IgrBrlens 4.036337e-002]):1.152435e-002[&B IgrBrlens 1.251917e-002],22:4.949456e-002[&B IgrBrlens 4.515909e-002]):2.541796e-002[&B IgrBrlens 3.084620e-002],21:5.633885e-002[&B IgrBrlens 5.762280e-002]):2.005123e-002[&B IgrBrlens 1.807609e-002],(25:3.133784e-002[&B IgrBrlens 3.065718e-002],(27:2.623096e-002[&B IgrBrlens 3.554040e-002],26:2.623096e-002[&B IgrBrlens 2.296444e-002]):1.091115e-002[&B IgrBrlens 1.319454e-002]):4.505224e-002[&B IgrBrlens 4.774138e-002]):7.292824e-003[&B IgrBrlens 6.296266e-003],(24:4.134353e-002[&B IgrBrlens 4.066674e-002],13:2.973499e-002[&B IgrBrlens 2.895177e-002]):7.252159e-002[&B IgrBrlens 6.632427e-002]):7.943530e-002[&B IgrBrlens 8.288291e-002],(((((((((((43:3.419858e-002[&B IgrBrlens 3.686890e-002],44:1.040106e-002[&B IgrBrlens 1.205281e-002]):8.922269e-003[&B IgrBrlens 1.055804e-002],((46:2.440753e-002[&B IgrBrlens 2.679474e-002],(48:1.867557e-002[&B IgrBrlens 2.208196e-002],(45:2.498101e-004[&B IgrBrlens 2.753190e-004],47:2.498101e-004[&B IgrBrlens 2.541346e-004]):1.842576e-002[&B IgrBrlens 1.925285e-002]):5.731953e-003[&B IgrBrlens 4.160887e-003]):8.360064e-003[&B IgrBrlens 8.948266e-003],42:3.276759e-002[&B IgrBrlens 2.888959e-002]):1.035326e-002[&B IgrBrlens 1.001266e-002]):2.804986e-002[&B IgrBrlens 2.879897e-002],(40:1.159227e-002[&B IgrBrlens 1.060061e-002],41:1.739654e-002[&B IgrBrlens 1.343161e-002]):2.997665e-002[&B IgrBrlens 3.539315e-002]):2.805390e-002[&B IgrBrlens 2.943819e-002],39:6.962282e-002[&B IgrBrlens 6.569305e-002]):1.330435e-002[&B IgrBrlens 1.271789e-002],(37:1.174996e-002[&B IgrBrlens 1.082737e-002],38:2.161722e-002[&B IgrBrlens 1.867479e-002]):6.130995e-002[&B IgrBrlens 5.649600e-002]):3.187789e-003[&B IgrBrlens 1.797360e-003],33:4.722632e-002[&B IgrBrlens 5.102058e-002]):4.635130e-003[&B IgrBrlens 4.106628e-003],34:8.088282e-002[&B IgrBrlens 7.720676e-002]):1.397873e-002[&B IgrBrlens 1.790219e-002],(35:2.774232e-002[&B IgrBrlens 3.076596e-002],36:3.760959e-002[&B IgrBrlens 3.322563e-002]):6.711924e-002[&B IgrBrlens 5.970749e-002]):2.466895e-003[&B IgrBrlens 2.469156e-003],32:1.130000e-001[&B IgrBrlens 1.074277e-001]):5.453746e-003[&B IgrBrlens 3.464764e-003],31:1.126495e-001[&B IgrBrlens 1.113052e-001]):1.922296e-002[&B IgrBrlens 1.772890e-002],((30:3.030139e-002[&B IgrBrlens 2.651120e-002],29:3.030139e-002[&B IgrBrlens 2.843379e-002]):5.305765e-002[&B IgrBrlens 4.833853e-002],28:3.982699e-002[&B IgrBrlens 3.393187e-002]):3.864612e-002[&B IgrBrlens 3.257254e-002]):7.593868e-002[&B IgrBrlens 8.898761e-002]):1.631477e-002[&B IgrBrlens 1.800037e-002]):7.792226e-003[&B IgrBrlens 1.207210e-002],50:1.872252e-001[&B IgrBrlens 1.930709e-001]):1.604043e-002[&B IgrBrlens 1.823717e-002],49:2.032656e-001[&B IgrBrlens 1.965425e-001]):4.804057e-003[&B IgrBrlens 4.237301e-003],((3:1.940217e-002[&B IgrBrlens 1.701566e-002],6:1.989347e-003[&B IgrBrlens 1.679443e-003]):3.955439e-002[&B IgrBrlens 3.950931e-002],((2:6.637654e-003[&B IgrBrlens 8.346431e-003],5:6.637654e-003[&B IgrBrlens 7.432686e-003]):1.711540e-002[&B IgrBrlens 1.859007e-002],(7:1.903065e-002[&B IgrBrlens 2.206545e-002],4:1.617833e-003[&B IgrBrlens 1.658759e-003]):4.722401e-003[&B IgrBrlens 4.012909e-003]):3.520350e-002[&B IgrBrlens 3.913619e-002]):1.200918e-001[&B IgrBrlens 1.275867e-001]):8.302881e-004[&B IgrBrlens 7.201600e-004],1:1.798786e-001[&B IgrBrlens 1.879948e-001]);
   tree gen.61000 [&B IgrBrlens] = [&R] [&clockrate=5.885662e-003] ((((((8:7.932960e-002[&B IgrBrlens 8.252668e-002],((((((((16:3.793645e-003[&B IgrBrlens 2.636901e-003],17:3.793645e-003[&B IgrBrlens 3.867549e-003]):3.269910e-002[&B IgrBrlens 3.676580e-002],12:3.649274e-002[&B IgrBrlens 3.870918e-002]):1.926329e-002[&B IgrBrlens 2.092956e-002],(14:1.515979e-002[&B IgrBrlens 1.650807e-002],15:2.398828e-002[&B IgrBrlens 2.163187e-002]):3.176775e-002[&B IgrBrlens 3.342099e-002]):7.067901e-003[&B IgrBrlens 7.190341e-003],51:2.338999e-002[&B IgrBrlens 2.295338e-002]):1.433523e-002[&B IgrBrlens 1.305047e-002],11:7.715916e-002[&B IgrBrlens 7.772743e-002]):9.759742e-003[&B IgrBrlens 1.197930e-002],10:3.924504e-002[&B IgrBrlens 4.388298e-002]):1.997489e-002[&B IgrBrlens 1.622511e-002],9:1.068938e-001[&B IgrBrlens 1.054704e-001]):4.456240e-003[&B IgrBrlens 5.668365e-003],(18:2.650300e-002[&B IgrBrlens 2.737604e-002],19:1.061171e-002[&B IgrBrlens 1.208795e-002]):8.484704e-002[&B IgrBrlens 7.692789e-002]):4.272747e-002[&B IgrBrlens 5.140450e-002]):7.286993e-002[&B IgrBrlens 7.589674e-002],(((21:7.025721e-002[&B IgrBrlens 7.185837e-002],(25:2.671253e-002[&B IgrBrlens 2.370733e-002],((27:1.773835e-002[&B IgrBrlens 2.403374e-002],26:1.773835e-002[&B IgrBrlens 1.837019e-002]):6.133958e-003[&B IgrBrlens 7.894195e-003],24:4.859209e-002[&B IgrBrlens 4.340602e-002]):8.725877e-003[&B IgrBrlens 9.916703e-003]):4.354469e-002[&B IgrBrlens 4.209256e-002]):1.637952e-002[&B IgrBrlens 1.414127e-002],(13:8.628364e-002[&B IgrBrlens 8.401093e-002],((20:3.278679e-003[&B IgrBrlens 3.212825e-003],23:3.094129e-002[&B IgrBrlens 3.289144e-002]):1.805834e-002[&B IgrBrlens 2.047063e-002],22:4.899964e-002[&B IgrBrlens 4.929394e-002]):3.728400e-002[&B IgrBrlens 4.287891e-002]):1.918721e-002[&B IgrBrlens 1.710722e-002]):6.748746e-002[&B IgrBrlens 7.041652e-002],((((((((((((43:4.143269e-002[&B IgrBrlens 4.466787e-002],44:1.730148e-002[&B IgrBrlens 2.004905e-002]):2.276246e-003[&B IgrBrlens 2.563786e-003],42:4.370894e-002[&B IgrBrlens 3.853605e-002]):4.875908e-003[&B IgrBrlens 5.004732e-003],((48:1.608858e-002[&B IgrBrlens 1.734900e-002],(47:9.302408e-003[&B IgrBrlens 8.354749e-003],45:9.302408e-003[&B IgrBrlens 1.025230e-002]):6.786175e-003[&B IgrBrlens 5.196878e-003]):6.878626e-003[&B IgrBrlens 7.187389e-003],46:2.296721e-002[&B IgrBrlens 2.521355e-002]):2.561764e-002[&B IgrBrlens 2.742006e-002]):4.324728e-002[&B IgrBrlens 4.745144e-002],(40:1.146903e-002[&B IgrBrlens 1.223978e-002],41:1.735469e-002[&B IgrBrlens 1.191997e-002]):5.034622e-002[&B IgrBrlens 5.372961e-002]):1.130226e-002[&B IgrBrlens 1.290491e-002],39:7.311751e-002[&B IgrBrlens 6.899048e-002]):8.124756e-003[&B IgrBrlens 7.675691e-003],(37:5.088447e-003[&B IgrBrlens 4.688911e-003],38:1.509407e-002[&B IgrBrlens 1.356426e-002]):6.614819e-002[&B IgrBrlens 6.095435e-002]):4.052757e-003[&B IgrBrlens 2.285052e-003],33:4.586108e-002[&B IgrBrlens 5.066552e-002]):1.039324e-002[&B IgrBrlens 8.734140e-003],34:8.568263e-002[&B IgrBrlens 8.178843e-002]):8.167026e-003[&B IgrBrlens 9.682465e-003],(35:1.647823e-002[&B IgrBrlens 1.827419e-002],36:2.648386e-002[&B IgrBrlens 2.371148e-002]):7.737143e-002[&B IgrBrlens 6.882757e-002]):8.555769e-003[&B IgrBrlens 8.405899e-003],32:1.182967e-001[&B IgrBrlens 1.250487e-001]):6.427389e-003[&B IgrBrlens 5.458531e-003],31:1.188384e-001[&B IgrBrlens 1.174203e-001]):2.083489e-002[&B IgrBrlens 1.921555e-002],((30:2.563026e-002[&B IgrBrlens 2.242435e-002],29:2.563026e-002[&B IgrBrlens 2.405056e-002]):2.238142e-002[&B IgrBrlens 1.796730e-002],28:3.869208e-003[&B IgrBrlens 3.389430e-003]):8.165603e-002[&B IgrBrlens 7.153077e-002]):5.977046e-002[&B IgrBrlens 7.004111e-002]):2.750364e-002[&B IgrBrlens 3.091916e-002]):5.033026e-003[&B IgrBrlens 7.797414e-003],50:1.866609e-001[&B IgrBrlens 1.924889e-001]):6.370605e-003[&B IgrBrlens 7.243061e-003],49:1.930315e-001[&B IgrBrlens 1.975404e-001]):1.335034e-002[&B IgrBrlens 1.228591e-002],((3:1.773738e-002[&B IgrBrlens 1.436635e-002],6:8.039601e-005[&B IgrBrlens 8.030440e-005]):4.433277e-002[&B IgrBrlens 4.428225e-002],(7:2.587010e-002[&B IgrBrlens 2.717592e-002],(4:4.655336e-003[&B IgrBrlens 3.485986e-003],(2:1.706761e-003[&B IgrBrlens 2.046520e-003],5:1.706761e-003[&B IgrBrlens 2.935972e-003]):2.060556e-002[&B IgrBrlens 2.162261e-002]):3.557781e-003[&B IgrBrlens 3.135060e-003]):3.620005e-002[&B IgrBrlens 3.490523e-002]):1.148833e-001[&B IgrBrlens 1.181525e-001]):4.942802e-003[&B IgrBrlens 3.980019e-003],1:1.818963e-001[&B IgrBrlens 1.901035e-001]);
   tree gen.62000 [&B IgrBrlens] = [&R] [&clockrate=6.232702e-003] (((((((8:4.763459e-002[&B IgrBrlens 4.955433e-002],(18:4.270699e-002[&B IgrBrlens 4.411381e-002],19:2.587869e-002[&B IgrBrlens 2.586971e-002]):8.408292e-002[&B IgrBrlens 7.623509e-002]):2.295903e-003[&B IgrBrlens 2.762151e-003],(((((((16:1.347426e-003[&B IgrBrlens 8.699944e-004],17:1.347426e-003[&B IgrBrlens 1.373675e-003]):3.782849e-002[&B IgrBrlens 4.253312e-002],12:3.917592e-002[&B IgrBrlens 4.155533e-002]):8.118271e-003[&B IgrBrlens 1.044726e-002],(14:2.018975e-002[&B IgrBrlens 2.124045e-002],15:2.953880e-002[&B IgrBrlens 2.927454e-002]):1.775539e-002[&B IgrBrlens 1.867941e-002]):2.264776e-002[&B IgrBrlens 2.602866e-002],51:2.818284e-002[&B IgrBrlens 2.765676e-002]):1.863086e-002[&B IgrBrlens 1.696112e-002],11:8.857281e-002[&B IgrBrlens 8.052334e-002]):1.899297e-002[&B IgrBrlens 2.384203e-002],10:5.708089e-002[&B IgrBrlens 5.915160e-002]):1.022680e-002[&B IgrBrlens 8.779848e-003],9:1.177926e-001[&B IgrBrlens 1.162240e-001]):1.129324e-002[&B IgrBrlens 1.436507e-002]):1.132215e-001[&B IgrBrlens 1.179244e-001],(((13:6.369225e-002[&B IgrBrlens 6.201459e-002],(((20:1.414770e-002[&B IgrBrlens 1.447502e-002],23:4.344140e-002[&B IgrBrlens 4.617940e-002]):1.433522e-002[&B IgrBrlens 1.788600e-002],22:5.777662e-002[&B IgrBrlens 5.812364e-002]):3.860627e-003[&B IgrBrlens 5.139117e-003],21:4.169260e-002[&B IgrBrlens 4.683475e-002]):2.055004e-003[&B IgrBrlens 1.624097e-003]):3.004706e-002[&B IgrBrlens 2.993447e-002],((25:2.047103e-002[&B IgrBrlens 2.183449e-002],(27:2.192275e-002[&B IgrBrlens 2.970319e-002],26:2.192275e-002[&B IgrBrlens 2.585822e-002]):4.780979e-003[&B IgrBrlens 6.152957e-003]):1.395425e-002[&B IgrBrlens 1.585860e-002],24:6.683533e-002[&B IgrBrlens 5.970222e-002]):3.936938e-002[&B IgrBrlens 3.510154e-002]):9.568649e-002[&B IgrBrlens 9.983942e-002],(((((((((((46:2.602929e-002[&B IgrBrlens 3.422315e-002],(45:1.474001e-002[&B IgrBrlens 1.557093e-002],(47:1.167585e-002[&B IgrBrlens 1.088500e-002],48:1.167585e-002[&B IgrBrlens 1.368616e-002]):3.064164e-003[&B IgrBrlens 3.748808e-003]):1.128928e-002[&B IgrBrlens 8.645371e-003]):2.715775e-002[&B IgrBrlens 2.906853e-002],((43:4.165527e-002[&B IgrBrlens 4.016343e-002],44:1.610119e-002[&B IgrBrlens 1.865815e-002]):2.853915e-003[&B IgrBrlens 3.176129e-003],42:4.450919e-002[&B IgrBrlens 3.924159e-002]):8.677855e-003[&B IgrBrlens 7.755328e-003]):2.081302e-002[&B IgrBrlens 2.283474e-002],(40:3.882873e-004[&B IgrBrlens 4.143812e-004],41:6.620990e-003[&B IgrBrlens 5.185017e-003]):4.182499e-002[&B IgrBrlens 4.463574e-002]):3.141043e-002[&B IgrBrlens 3.586440e-002],39:7.362371e-002[&B IgrBrlens 6.946812e-002]):1.377955e-002[&B IgrBrlens 1.429853e-002],(37:1.578448e-002[&B IgrBrlens 1.675368e-002],38:2.638008e-002[&B IgrBrlens 2.706251e-002]):6.102319e-002[&B IgrBrlens 6.477014e-002]):2.280305e-003[&B IgrBrlens 1.292307e-003],33:4.792446e-002[&B IgrBrlens 5.294507e-002]):1.251036e-002[&B IgrBrlens 1.051329e-002],34:9.159833e-002[&B IgrBrlens 8.743526e-002]):1.017699e-002[&B IgrBrlens 1.206539e-002],(35:2.132584e-002[&B IgrBrlens 2.129034e-002],36:3.192143e-002[&B IgrBrlens 2.857984e-002]):8.044949e-002[&B IgrBrlens 7.156572e-002]):9.308850e-003[&B IgrBrlens 9.145788e-003],32:1.279125e-001[&B IgrBrlens 1.253063e-001]):9.711278e-003[&B IgrBrlens 8.247410e-003],31:1.313910e-001[&B IgrBrlens 1.401802e-001]):1.546243e-002[&B IgrBrlens 1.426065e-002],((30:3.355529e-002[&B IgrBrlens 2.935809e-002],29:3.355529e-002[&B IgrBrlens 2.948337e-002]):2.451536e-002[&B IgrBrlens 1.968039e-002],28:1.132538e-002[&B IgrBrlens 9.991653e-003]):7.818723e-002[&B IgrBrlens 6.897954e-002]):7.061948e-002[&B IgrBrlens 8.275438e-002]):2.483438e-002[&B IgrBrlens 2.342213e-002]):3.104711e-003[&B IgrBrlens 4.809973e-003],50:1.974202e-001[&B IgrBrlens 2.035842e-001]):8.898146e-003[&B IgrBrlens 8.827916e-003],49:2.063184e-001[&B IgrBrlens 2.111377e-001]):7.147496e-003[&B IgrBrlens 6.577624e-003],((3:2.394038e-002[&B IgrBrlens 1.939045e-002],6:5.242272e-003[&B IgrBrlens 5.366087e-003]):2.102680e-002[&B IgrBrlens 2.152342e-002],((2:3.063012e-003[&B IgrBrlens 3.223623e-003],5:3.063012e-003[&B IgrBrlens 5.268997e-003]):3.094258e-002[&B IgrBrlens 3.246984e-002],(7:2.593344e-002[&B IgrBrlens 2.403895e-002],4:7.235334e-003[&B IgrBrlens 8.284185e-003]):8.072147e-003[&B IgrBrlens 9.242305e-003]):1.096159e-002[&B IgrBrlens 1.056951e-002]):1.373352e-001[&B IgrBrlens 1.412433e-001]):1.375900e-002[&B IgrBrlens 1.152259e-002],1:1.960614e-001[&B IgrBrlens 2.049077e-001]);
   tree gen.63000 [&B IgrBrlens] = [&R] [&clockrate=5.576552e-003] ((((((((18:3.572726e-002[&B IgrBrlens 3.690415e-002],19:2.067056e-002[&B IgrBrlens 1.874129e-002]):1.168109e-001[&B IgrBrlens 1.059084e-001],(((((((16:6.940758e-003[&B IgrBrlens 4.481450e-003],17:6.940758e-003[&B IgrBrlens 7.075970e-003]):2.683948e-002[&B IgrBrlens 2.984792e-002],12:3.378024e-002[&B IgrBrlens 3.583193e-002]):1.370345e-002[&B IgrBrlens 1.763473e-002],(14:2.095206e-002[&B IgrBrlens 2.359537e-002],15:2.931689e-002[&B IgrBrlens 2.946188e-002]):1.816680e-002[&B IgrBrlens 1.911223e-002]):1.434272e-002[&B IgrBrlens 1.648383e-002],51:2.446352e-002[&B IgrBrlens 2.441813e-002]):1.854411e-002[&B IgrBrlens 2.089370e-002],11:8.037053e-002[&B IgrBrlens 7.306649e-002]):1.793806e-002[&B IgrBrlens 2.251779e-002],10:5.313852e-002[&B IgrBrlens 5.506621e-002]):2.085964e-002[&B IgrBrlens 1.911244e-002],9:1.191682e-001[&B IgrBrlens 1.197089e-001]):3.336996e-002[&B IgrBrlens 3.739472e-002]):4.506166e-002[&B IgrBrlens 3.834862e-002],8:1.267776e-001[&B IgrBrlens 1.318869e-001]):1.290958e-002[&B IgrBrlens 1.454010e-002],((((((((((((43:2.686606e-002[&B IgrBrlens 2.328914e-002],44:4.002199e-003[&B IgrBrlens 3.653458e-003]):1.586156e-002[&B IgrBrlens 1.783694e-002],(((48:9.016028e-003[&B IgrBrlens 1.067986e-002],(47:6.731413e-003[&B IgrBrlens 6.275468e-003],45:6.731413e-003[&B IgrBrlens 7.110874e-003]):2.284615e-003[&B IgrBrlens 1.583238e-003]):2.879311e-003[&B IgrBrlens 2.618745e-003],46:1.189534e-002[&B IgrBrlens 1.441706e-002]):1.861083e-002[&B IgrBrlens 2.227672e-002],42:3.050617e-002[&B IgrBrlens 2.689581e-002]):1.222145e-002[&B IgrBrlens 1.092221e-002]):3.271808e-002[&B IgrBrlens 3.589624e-002],(40:4.985949e-003[&B IgrBrlens 5.321018e-003],41:1.056250e-002[&B IgrBrlens 7.643837e-003]):4.201933e-002[&B IgrBrlens 4.484314e-002]):4.842247e-003[&B IgrBrlens 5.528873e-003],39:5.184753e-002[&B IgrBrlens 5.453163e-002]):2.795005e-002[&B IgrBrlens 3.103685e-002],(37:4.294207e-003[&B IgrBrlens 4.557881e-003],38:1.377435e-002[&B IgrBrlens 1.413068e-002]):6.602323e-002[&B IgrBrlens 7.007720e-002]):3.297065e-004[&B IgrBrlens 2.058471e-004],33:4.276438e-002[&B IgrBrlens 4.724441e-002]):4.956701e-003[&B IgrBrlens 5.658428e-003],34:7.560385e-002[&B IgrBrlens 7.216771e-002]):1.156683e-002[&B IgrBrlens 1.249296e-002],(35:2.571822e-002[&B IgrBrlens 2.213198e-002],36:3.519835e-002[&B IgrBrlens 3.151373e-002]):6.145246e-002[&B IgrBrlens 5.466648e-002]):1.668122e-002[&B IgrBrlens 2.131943e-002],32:1.189086e-001[&B IgrBrlens 1.240394e-001]):8.375720e-003[&B IgrBrlens 6.229555e-003],31:1.217078e-001[&B IgrBrlens 1.232388e-001]):1.661872e-002[&B IgrBrlens 1.532706e-002],((30:1.948863e-002[&B IgrBrlens 1.705093e-002],29:1.948863e-002[&B IgrBrlens 1.712370e-002]):3.139173e-002[&B IgrBrlens 2.972475e-002],28:9.056220e-003[&B IgrBrlens 7.989718e-003]):7.796596e-002[&B IgrBrlens 6.217695e-002]):6.226379e-002[&B IgrBrlens 7.296289e-002],((((25:5.595935e-003[&B IgrBrlens 5.110661e-003],24:3.459401e-002[&B IgrBrlens 3.090190e-002]):1.093931e-002[&B IgrBrlens 9.753430e-003],(27:1.765024e-002[&B IgrBrlens 2.391435e-002],26:1.765024e-002[&B IgrBrlens 2.071085e-002]):4.461555e-003[&B IgrBrlens 5.741869e-003]):2.382144e-002[&B IgrBrlens 2.707237e-002],21:4.035668e-002[&B IgrBrlens 4.533407e-002]):2.694611e-002[&B IgrBrlens 2.588185e-002],(((20:1.196611e-002[&B IgrBrlens 1.224295e-002],23:3.817590e-002[&B IgrBrlens 3.927058e-002]):1.260605e-002[&B IgrBrlens 1.500076e-002],22:5.078195e-002[&B IgrBrlens 5.108696e-002]):2.734331e-003[&B IgrBrlens 3.033518e-003],13:5.351628e-002[&B IgrBrlens 4.691944e-002]):3.163148e-002[&B IgrBrlens 2.836749e-002]):9.034801e-002[&B IgrBrlens 8.713830e-002]):9.919164e-003[&B IgrBrlens 9.355093e-003]):8.663123e-003[&B IgrBrlens 1.316653e-002],50:1.762331e-001[&B IgrBrlens 1.726184e-001]):8.878249e-003[&B IgrBrlens 8.808175e-003],49:1.851113e-001[&B IgrBrlens 1.728618e-001]):9.650949e-003[&B IgrBrlens 8.612866e-003],((3:1.700278e-002[&B IgrBrlens 1.594351e-002],6:2.731236e-004[&B IgrBrlens 2.916507e-004]):2.138937e-002[&B IgrBrlens 2.406864e-002],(4:6.033857e-003[&B IgrBrlens 5.818036e-003],(7:1.296712e-002[&B IgrBrlens 1.201985e-002],(2:1.364221e-003[&B IgrBrlens 1.427119e-003],5:1.364221e-003[&B IgrBrlens 2.067646e-003]):1.160290e-002[&B IgrBrlens 1.217560e-002]):9.796391e-003[&B IgrBrlens 1.181132e-002]):1.562863e-002[&B IgrBrlens 1.506962e-002]):1.284874e-001[&B IgrBrlens 1.184146e-001]):1.107738e-003[&B IgrBrlens 9.276850e-004],1:1.679873e-001[&B IgrBrlens 1.755669e-001]);
   tree gen.64000 [&B IgrBrlens] = [&R] [&clockrate=5.946533e-003] ((((((((18:6.155392e-002[&B IgrBrlens 6.358158e-002],19:4.549828e-002[&B IgrBrlens 4.125172e-002]):4.772133e-002[&B IgrBrlens 3.909878e-002],8:3.375428e-002[&B IgrBrlens 3.511462e-002]):6.508131e-002[&B IgrBrlens 5.538584e-002],(((((((16:2.552735e-003[&B IgrBrlens 1.853673e-003],17:2.552735e-003[&B IgrBrlens 2.602465e-003]):4.264935e-002[&B IgrBrlens 3.976158e-002],12:4.520209e-002[&B IgrBrlens 4.626652e-002]):1.044882e-002[&B IgrBrlens 1.344640e-002],(14:1.259680e-002[&B IgrBrlens 1.325236e-002],15:2.151660e-002[&B IgrBrlens 1.879769e-002]):3.413430e-002[&B IgrBrlens 3.621035e-002]):8.567092e-003[&B IgrBrlens 1.262231e-002],51:2.437623e-002[&B IgrBrlens 2.244598e-002]):1.505739e-002[&B IgrBrlens 1.537741e-002],11:7.927539e-002[&B IgrBrlens 8.295839e-002]):2.620558e-002[&B IgrBrlens 3.289607e-002],10:5.731405e-002[&B IgrBrlens 6.021535e-002]):1.993313e-002[&B IgrBrlens 1.919505e-002],9:1.254141e-001[&B IgrBrlens 1.259831e-001]):4.894245e-002[&B IgrBrlens 5.772876e-002]):4.725929e-002[&B IgrBrlens 4.825101e-002],(((((((((((((((48:6.081216e-003[&B IgrBrlens 7.203453e-003],45:6.081216e-003[&B IgrBrlens 7.543983e-003]):6.620169e-004[&B IgrBrlens 6.021072e-004],47:6.743233e-003[&B IgrBrlens 6.286488e-003]):6.823293e-003[&B IgrBrlens 4.728543e-003],46:1.356653e-002[&B IgrBrlens 1.554442e-002]):1.579019e-002[&B IgrBrlens 1.577708e-002],42:2.935672e-002[&B IgrBrlens 2.588239e-002]):9.081182e-003[&B IgrBrlens 8.026513e-003],(43:3.526868e-002[&B IgrBrlens 2.882604e-002],44:1.088790e-002[&B IgrBrlens 9.939154e-003]):3.169217e-003[&B IgrBrlens 3.563908e-003]):2.669174e-002[&B IgrBrlens 2.928451e-002],(40:5.635084e-004[&B IgrBrlens 6.013776e-004],41:6.510041e-003[&B IgrBrlens 4.711166e-003]):3.423882e-002[&B IgrBrlens 3.653975e-002]):1.079643e-002[&B IgrBrlens 1.246807e-002],39:4.559875e-002[&B IgrBrlens 4.795936e-002]):3.144116e-002[&B IgrBrlens 3.491352e-002],(37:9.407480e-003[&B IgrBrlens 9.985119e-003],38:1.951659e-002[&B IgrBrlens 2.002146e-002]):5.752333e-002[&B IgrBrlens 6.105538e-002]):2.588743e-003[&B IgrBrlens 1.545659e-003],33:3.978689e-002[&B IgrBrlens 4.141114e-002]):6.035015e-003[&B IgrBrlens 6.889402e-003],34:7.555457e-002[&B IgrBrlens 6.440148e-002]):6.161206e-003[&B IgrBrlens 6.654517e-003],(35:2.710929e-002[&B IgrBrlens 2.332923e-002],36:3.721839e-002[&B IgrBrlens 3.332231e-002]):5.460648e-002[&B IgrBrlens 4.857648e-002]):1.042340e-002[&B IgrBrlens 1.332162e-002],32:1.081948e-001[&B IgrBrlens 1.128633e-001]):2.189977e-002[&B IgrBrlens 1.628825e-002],31:1.241480e-001[&B IgrBrlens 1.257098e-001]):7.984616e-003[&B IgrBrlens 7.364030e-003],((30:2.046776e-002[&B IgrBrlens 1.608510e-002],29:2.046776e-002[&B IgrBrlens 1.597902e-002]):2.413124e-002[&B IgrBrlens 2.284981e-002],28:0.000000e+000[&B IgrBrlens 0.000000e+000]):7.742455e-002[&B IgrBrlens 7.569030e-002]):6.646381e-002[&B IgrBrlens 7.788462e-002],((((20:1.235934e-002[&B IgrBrlens 1.470718e-002],23:4.030805e-002[&B IgrBrlens 4.573871e-002]):1.270629e-002[&B IgrBrlens 1.512004e-002],22:5.301434e-002[&B IgrBrlens 5.061535e-002]):2.203978e-002[&B IgrBrlens 2.489309e-002],(21:2.504333e-002[&B IgrBrlens 2.813205e-002],13:4.407224e-002[&B IgrBrlens 3.863954e-002]):3.098188e-002[&B IgrBrlens 2.778492e-002]):1.031899e-002[&B IgrBrlens 9.952398e-003],((25:2.298677e-002[&B IgrBrlens 2.044268e-002],(26:2.325829e-002[&B IgrBrlens 3.010031e-002],27:2.325829e-002[&B IgrBrlens 3.094341e-002]):5.675011e-003[&B IgrBrlens 6.276072e-003]):2.484277e-002[&B IgrBrlens 2.032385e-002],24:7.875151e-002[&B IgrBrlens 6.817705e-002]):1.851467e-002[&B IgrBrlens 2.541791e-002]):8.646395e-002[&B IgrBrlens 9.835856e-002]):2.301938e-002[&B IgrBrlens 2.171034e-002]):4.948767e-003[&B IgrBrlens 7.521319e-003],50:1.807763e-001[&B IgrBrlens 1.770685e-001]):6.108286e-003[&B IgrBrlens 6.468456e-003],49:1.868846e-001[&B IgrBrlens 1.745177e-001]):1.254304e-002[&B IgrBrlens 1.025305e-002],((3:2.542641e-002[&B IgrBrlens 2.384234e-002],6:7.586811e-003[&B IgrBrlens 8.537148e-003]):1.264631e-002[&B IgrBrlens 1.423041e-002],(4:1.085154e-002[&B IgrBrlens 1.007134e-002],(7:2.628048e-002[&B IgrBrlens 2.436064e-002],(2:4.934722e-003[&B IgrBrlens 5.162241e-003],5:4.934722e-003[&B IgrBrlens 7.479185e-003]):2.134575e-002[&B IgrBrlens 2.112136e-002]):2.410661e-003[&B IgrBrlens 2.906488e-003]):9.381585e-003[&B IgrBrlens 9.046022e-003]):1.316223e-001[&B IgrBrlens 1.213037e-001]):8.854668e-003[&B IgrBrlens 7.224138e-003],1:1.785496e-001[&B IgrBrlens 1.745271e-001]);
   tree gen.65000 [&B IgrBrlens] = [&R] [&clockrate=6.929425e-003] ((((((((((((((((((45:1.329700e-002[&B IgrBrlens 1.771192e-002],(48:1.078351e-002[&B IgrBrlens 1.286140e-002],47:1.078351e-002[&B IgrBrlens 1.301187e-002]):2.513495e-003[&B IgrBrlens 1.600510e-003]):8.935243e-003[&B IgrBrlens 8.126641e-003],46:2.223225e-002[&B IgrBrlens 2.547353e-002]):2.587520e-002[&B IgrBrlens 2.585372e-002],(42:4.030692e-002[&B IgrBrlens 3.852493e-002],(43:3.409160e-002[&B IgrBrlens 3.121215e-002],44:5.680952e-003[&B IgrBrlens 5.185929e-003]):6.215322e-003[&B IgrBrlens 7.500388e-003]):7.800528e-003[&B IgrBrlens 8.382545e-003]):2.937383e-002[&B IgrBrlens 3.222713e-002],(40:6.351573e-003[&B IgrBrlens 6.778415e-003],41:1.328100e-002[&B IgrBrlens 8.470906e-003]):3.578963e-002[&B IgrBrlens 3.819478e-002]):1.828791e-002[&B IgrBrlens 2.111948e-002],39:6.042911e-002[&B IgrBrlens 5.305412e-002]):2.787907e-002[&B IgrBrlens 2.962293e-002],(37:1.144534e-003[&B IgrBrlens 1.346750e-003],38:1.292456e-002[&B IgrBrlens 1.281947e-002]):7.538362e-002[&B IgrBrlens 7.479783e-002]):3.540309e-003[&B IgrBrlens 2.113810e-003],33:4.542134e-002[&B IgrBrlens 4.660677e-002]):6.693570e-003[&B IgrBrlens 9.091969e-003],34:8.676204e-002[&B IgrBrlens 7.395455e-002]):1.034967e-002[&B IgrBrlens 1.054914e-002],(35:3.159014e-002[&B IgrBrlens 2.548931e-002],36:4.337016e-002[&B IgrBrlens 4.002567e-002]):6.552157e-002[&B IgrBrlens 5.828625e-002]):1.955262e-002[&B IgrBrlens 2.498922e-002],32:1.353738e-001[&B IgrBrlens 1.412150e-001]):8.515667e-003[&B IgrBrlens 6.333643e-003],31:1.369600e-001[&B IgrBrlens 1.386829e-001]):1.341705e-002[&B IgrBrlens 1.206644e-002],((30:3.002410e-003[&B IgrBrlens 2.359519e-003],29:3.002410e-003[&B IgrBrlens 2.343959e-003]):5.915122e-002[&B IgrBrlens 5.666902e-002],28:1.018294e-002[&B IgrBrlens 9.954854e-003]):7.644342e-002[&B IgrBrlens 7.473114e-002]):6.902834e-002[&B IgrBrlens 7.876726e-002],((24:8.639425e-002[&B IgrBrlens 9.427897e-002],(26:3.883573e-002[&B IgrBrlens 4.962147e-002],(25:2.002990e-002[&B IgrBrlens 1.781306e-002],27:2.695932e-002[&B IgrBrlens 3.586736e-002]):1.187640e-002[&B IgrBrlens 1.255820e-002]):1.845494e-002[&B IgrBrlens 2.381684e-002]):2.619948e-002[&B IgrBrlens 1.850477e-002],((13:7.147926e-002[&B IgrBrlens 6.266815e-002],((20:1.041175e-002[&B IgrBrlens 1.238961e-002],23:4.298004e-002[&B IgrBrlens 4.877070e-002]):8.994968e-003[&B IgrBrlens 1.070369e-002],22:5.197501e-002[&B IgrBrlens 4.962305e-002]):1.950425e-002[&B IgrBrlens 2.192706e-002]):2.690339e-002[&B IgrBrlens 2.757313e-002],21:7.620849e-002[&B IgrBrlens 8.560766e-002]):3.522321e-004[&B IgrBrlens 3.397187e-004]):8.948812e-002[&B IgrBrlens 9.588929e-002]):3.961437e-002[&B IgrBrlens 3.736163e-002],((((((((16:2.974673e-003[&B IgrBrlens 2.274802e-003],17:2.974673e-003[&B IgrBrlens 2.554048e-003]):4.485771e-002[&B IgrBrlens 4.182041e-002],12:4.783238e-002[&B IgrBrlens 4.895874e-002]):1.701697e-002[&B IgrBrlens 2.189884e-002],(14:1.837945e-002[&B IgrBrlens 1.383569e-002],15:2.877359e-002[&B IgrBrlens 2.513765e-002]):3.607576e-002[&B IgrBrlens 3.826989e-002]):1.391020e-002[&B IgrBrlens 2.129705e-002],51:3.233240e-002[&B IgrBrlens 3.252325e-002]):7.104369e-003[&B IgrBrlens 7.255357e-003],11:8.586392e-002[&B IgrBrlens 8.985301e-002]):1.098151e-002[&B IgrBrlens 1.378518e-002],10:4.071709e-002[&B IgrBrlens 4.599154e-002]):3.508576e-002[&B IgrBrlens 3.378661e-002],9:1.319312e-001[&B IgrBrlens 1.262152e-001]):7.216118e-002[&B IgrBrlens 8.511580e-002],(8:1.070424e-001[&B IgrBrlens 1.113563e-001],(18:2.103521e-002[&B IgrBrlens 1.830017e-002],19:2.325763e-003[&B IgrBrlens 1.725542e-003]):1.740109e-001[&B IgrBrlens 1.673718e-001]):9.046284e-003[&B IgrBrlens 6.470971e-003]):5.492741e-002[&B IgrBrlens 5.608003e-002]):5.984832e-003[&B IgrBrlens 9.470699e-003],50:2.116480e-001[&B IgrBrlens 1.982619e-001]):1.150641e-002[&B IgrBrlens 1.034593e-002],49:2.231545e-001[&B IgrBrlens 2.083875e-001]):1.219077e-002[&B IgrBrlens 9.965086e-003],((3:2.728784e-002[&B IgrBrlens 2.298285e-002],6:6.499565e-003[&B IgrBrlens 7.313712e-003]):3.334164e-002[&B IgrBrlens 4.259622e-002],(7:3.060433e-002[&B IgrBrlens 2.836862e-002],((2:1.008079e-002[&B IgrBrlens 1.100598e-002],5:1.008079e-002[&B IgrBrlens 1.527869e-002]):1.070749e-002[&B IgrBrlens 1.095043e-002],4:0.000000e+000[&B IgrBrlens 0.000000e+000]):9.816053e-003[&B IgrBrlens 1.183503e-002]):3.002515e-002[&B IgrBrlens 2.895120e-002]):1.400686e-001[&B IgrBrlens 1.355742e-001]):7.363719e-003[&B IgrBrlens 6.849924e-003],1:2.080618e-001[&B IgrBrlens 2.033744e-001]);
   tree gen.66000 [&B IgrBrlens] = [&R] [&clockrate=7.440818e-003] ((((((((((13:5.915434e-002[&B IgrBrlens 5.186250e-002],((20:8.668715e-003[&B IgrBrlens 8.818275e-003],23:4.364056e-002[&B IgrBrlens 4.952020e-002]):5.407688e-003[&B IgrBrlens 4.948744e-003],22:4.904825e-002[&B IgrBrlens 4.973779e-002]):1.010609e-002[&B IgrBrlens 9.819380e-003]):2.680939e-002[&B IgrBrlens 2.074579e-002],(21:4.862348e-002[&B IgrBrlens 4.823276e-002],((26:7.074763e-003[&B IgrBrlens 9.039619e-003],27:7.074763e-003[&B IgrBrlens 9.412443e-003]):2.437935e-002[&B IgrBrlens 2.498625e-002],(24:5.487230e-002[&B IgrBrlens 5.988019e-002],25:1.618005e-002[&B IgrBrlens 1.196888e-002]):7.833244e-003[&B IgrBrlens 1.010912e-002]):2.461019e-002[&B IgrBrlens 2.602300e-002]):1.352964e-002[&B IgrBrlens 1.304898e-002]):1.030078e-001[&B IgrBrlens 1.103761e-001],(((((((16:4.322033e-003[&B IgrBrlens 3.305160e-003],17:4.322033e-003[&B IgrBrlens 3.683956e-003]):3.975457e-002[&B IgrBrlens 3.706281e-002],12:4.407661e-002[&B IgrBrlens 4.400551e-002]):2.555863e-002[&B IgrBrlens 2.939295e-002],(14:1.973241e-002[&B IgrBrlens 1.485417e-002],15:3.089363e-002[&B IgrBrlens 3.028573e-002]):3.874161e-002[&B IgrBrlens 3.883528e-002]):1.845379e-002[&B IgrBrlens 2.825345e-002],51:3.823555e-002[&B IgrBrlens 3.846124e-002]):1.608652e-004[&B IgrBrlens 1.607170e-004],11:8.824990e-002[&B IgrBrlens 9.252246e-002]):1.934712e-002[&B IgrBrlens 2.428659e-002],10:4.732639e-002[&B IgrBrlens 4.594853e-002]):2.283303e-002[&B IgrBrlens 2.198757e-002],9:1.304300e-001[&B IgrBrlens 1.247791e-001]):9.202520e-002[&B IgrBrlens 1.015291e-001]):1.200098e-003[&B IgrBrlens 8.584520e-004],(18:2.962143e-002[&B IgrBrlens 2.794569e-002],19:9.531226e-003[&B IgrBrlens 7.071455e-003]):1.940339e-001[&B IgrBrlens 2.002770e-001]):9.333737e-003[&B IgrBrlens 8.802957e-003],8:1.384907e-001[&B IgrBrlens 1.440720e-001]):2.606735e-002[&B IgrBrlens 2.315452e-002],(((((((((((42:3.872929e-002[&B IgrBrlens 3.868113e-002],(43:3.605510e-002[&B IgrBrlens 3.754932e-002],44:5.547744e-003[&B IgrBrlens 4.705314e-003]):2.674190e-003[&B IgrBrlens 3.227100e-003]):2.304224e-002[&B IgrBrlens 2.168237e-002],(((47:8.917602e-003[&B IgrBrlens 1.081691e-002],45:8.917602e-003[&B IgrBrlens 1.265057e-002]):1.131652e-002[&B IgrBrlens 1.029242e-002],48:2.023412e-002[&B IgrBrlens 2.219967e-002]):1.490076e-002[&B IgrBrlens 1.129306e-002],46:3.513488e-002[&B IgrBrlens 4.025727e-002]):2.663664e-002[&B IgrBrlens 2.344355e-002]):2.822070e-002[&B IgrBrlens 3.096199e-002],(40:6.475303e-003[&B IgrBrlens 6.910460e-003],41:1.391612e-002[&B IgrBrlens 8.876001e-003]):4.556874e-002[&B IgrBrlens 4.863108e-002]):5.645220e-003[&B IgrBrlens 7.290592e-003],39:5.768927e-002[&B IgrBrlens 5.064866e-002]):3.856360e-002[&B IgrBrlens 3.440526e-002],(37:1.105220e-002[&B IgrBrlens 1.005514e-002],38:2.370159e-002[&B IgrBrlens 2.350888e-002]):7.255128e-002[&B IgrBrlens 6.600614e-002]):1.571231e-003[&B IgrBrlens 9.381341e-004],33:4.797062e-002[&B IgrBrlens 4.396860e-002]):5.478601e-003[&B IgrBrlens 7.282908e-003],34:9.065331e-002[&B IgrBrlens 7.727141e-002]):9.602601e-003[&B IgrBrlens 7.961164e-003],(35:1.125760e-002[&B IgrBrlens 9.083483e-003],36:2.390699e-002[&B IgrBrlens 2.077952e-002]):8.899831e-002[&B IgrBrlens 9.281389e-002]):2.578999e-002[&B IgrBrlens 3.296090e-002],32:1.461361e-001[&B IgrBrlens 1.524418e-001]):6.139323e-003[&B IgrBrlens 4.809535e-003],31:1.448346e-001[&B IgrBrlens 1.405368e-001]):1.664030e-002[&B IgrBrlens 1.496522e-002],((30:1.103563e-002[&B IgrBrlens 8.672623e-003],29:1.103563e-002[&B IgrBrlens 7.502300e-003]):6.356973e-002[&B IgrBrlens 6.090211e-002],28:1.879922e-002[&B IgrBrlens 1.684657e-002]):7.422017e-002[&B IgrBrlens 6.651103e-002]):9.758151e-002[&B IgrBrlens 1.061404e-001]):2.319451e-002[&B IgrBrlens 3.443379e-002],50:2.249566e-001[&B IgrBrlens 2.242660e-001]):1.844740e-002[&B IgrBrlens 1.954977e-002],49:2.434041e-001[&B IgrBrlens 2.386442e-001]):2.161104e-003[&B IgrBrlens 1.537521e-003],((3:4.039940e-002[&B IgrBrlens 3.505261e-002],6:1.807694e-002[&B IgrBrlens 2.407775e-002]):8.492943e-003[&B IgrBrlens 1.131225e-002],((7:2.452809e-002[&B IgrBrlens 2.676791e-002],4:2.205634e-003[&B IgrBrlens 1.987401e-003]):2.349486e-003[&B IgrBrlens 2.832731e-003],(2:8.406115e-003[&B IgrBrlens 7.771191e-003],5:8.406115e-003[&B IgrBrlens 1.080724e-002]):1.847146e-002[&B IgrBrlens 2.050759e-002]):2.201476e-002[&B IgrBrlens 1.983654e-002]):1.594687e-001[&B IgrBrlens 1.615799e-001]):1.505574e-002[&B IgrBrlens 1.221582e-002],1:2.234168e-001[&B IgrBrlens 2.268886e-001]);
   tree gen.67000 [&B IgrBrlens] = [&R] [&clockrate=9.629421e-003] ((((((((((((((((42:6.558170e-002[&B IgrBrlens 6.539460e-002],(43:5.410614e-002[&B IgrBrlens 5.634846e-002],44:1.462552e-002[&B IgrBrlens 1.473715e-002]):1.147555e-002[&B IgrBrlens 1.501986e-002]):1.388299e-002[&B IgrBrlens 1.541863e-002],(48:2.859257e-002[&B IgrBrlens 3.137005e-002],(46:1.596735e-002[&B IgrBrlens 1.751708e-002],(47:5.548106e-003[&B IgrBrlens 6.729765e-003],45:5.548106e-003[&B IgrBrlens 6.538688e-003]):1.041925e-002[&B IgrBrlens 8.637882e-003]):1.262521e-002[&B IgrBrlens 9.334950e-003]):5.087212e-002[&B IgrBrlens 5.061238e-002]):4.788451e-002[&B IgrBrlens 5.846823e-002],(40:1.622434e-002[&B IgrBrlens 1.731465e-002],41:2.585376e-002[&B IgrBrlens 1.586791e-002]):6.201481e-002[&B IgrBrlens 6.618236e-002]):1.850943e-003[&B IgrBrlens 2.667200e-003],39:8.009009e-002[&B IgrBrlens 7.031561e-002]):3.984259e-002[&B IgrBrlens 3.554634e-002],(37:2.042168e-002[&B IgrBrlens 1.857936e-002],38:3.679169e-002[&B IgrBrlens 3.649254e-002]):8.314099e-002[&B IgrBrlens 8.111190e-002]):3.655769e-003[&B IgrBrlens 2.182748e-003],33:5.907133e-002[&B IgrBrlens 5.414322e-002]):7.554743e-003[&B IgrBrlens 1.004280e-002],34:1.147732e-001[&B IgrBrlens 9.783079e-002]):1.289854e-002[&B IgrBrlens 1.069370e-002],(35:5.930452e-002[&B IgrBrlens 4.785136e-002],36:7.567453e-002[&B IgrBrlens 6.942911e-002]):6.836720e-002[&B IgrBrlens 7.129827e-002]):6.513587e-003[&B IgrBrlens 7.440154e-003],32:1.601847e-001[&B IgrBrlens 1.670966e-001]):2.715312e-002[&B IgrBrlens 2.472289e-002],31:1.777084e-001[&B IgrBrlens 1.724352e-001]):3.336796e-003[&B IgrBrlens 3.000900e-003],((30:1.101911e-002[&B IgrBrlens 8.104785e-003],29:1.101911e-002[&B IgrBrlens 7.617887e-003]):8.016515e-002[&B IgrBrlens 7.995862e-002],28:1.896360e-002[&B IgrBrlens 1.699388e-002]):7.349097e-002[&B IgrBrlens 6.585757e-002]):1.407646e-001[&B IgrBrlens 1.427733e-001],(((((((((16:1.195640e-003[&B IgrBrlens 8.715512e-004],17:1.195640e-003[&B IgrBrlens 8.702971e-004]):6.204405e-002[&B IgrBrlens 5.784308e-002],12:6.323969e-002[&B IgrBrlens 6.313769e-002]):2.536600e-002[&B IgrBrlens 2.917142e-002],(14:6.785496e-003[&B IgrBrlens 5.107988e-003],15:2.122963e-002[&B IgrBrlens 2.081189e-002]):6.737606e-002[&B IgrBrlens 6.771665e-002]):1.386176e-002[&B IgrBrlens 2.080111e-002],51:3.795033e-002[&B IgrBrlens 4.315567e-002]):1.726064e-002[&B IgrBrlens 1.715303e-002],11:1.197281e-001[&B IgrBrlens 1.255246e-001]):1.418367e-002[&B IgrBrlens 1.636282e-002],10:5.591345e-002[&B IgrBrlens 6.404364e-002]):1.653438e-002[&B IgrBrlens 1.391784e-002],9:1.504461e-001[&B IgrBrlens 1.217103e-001]):1.479345e-001[&B IgrBrlens 1.632124e-001],8:1.760869e-001[&B IgrBrlens 1.831835e-001]):1.372388e-002[&B IgrBrlens 9.816943e-003],((((18:6.302949e-002[&B IgrBrlens 5.946378e-002],19:3.703005e-002[&B IgrBrlens 4.136871e-002]):4.400703e-002[&B IgrBrlens 4.916315e-002],((27:2.152567e-002[&B IgrBrlens 2.863830e-002],26:2.152567e-002[&B IgrBrlens 2.644018e-002]):7.922367e-003[&B IgrBrlens 7.848729e-003],(24:6.122224e-002[&B IgrBrlens 6.817056e-002],25:1.114925e-002[&B IgrBrlens 1.142680e-002]):8.669367e-003[&B IgrBrlens 8.885182e-003]):1.307135e-002[&B IgrBrlens 1.382174e-002]):3.961628e-002[&B IgrBrlens 3.525587e-002],21:7.250625e-002[&B IgrBrlens 6.462812e-002]):3.551714e-002[&B IgrBrlens 2.748406e-002],(((20:9.700975e-003[&B IgrBrlens 9.375170e-003],23:5.495925e-002[&B IgrBrlens 6.236386e-002]):7.965586e-003[&B IgrBrlens 5.827952e-003],22:6.292484e-002[&B IgrBrlens 6.380947e-002]):2.927478e-002[&B IgrBrlens 3.172978e-002],13:9.219962e-002[&B IgrBrlens 8.083436e-002]):4.663792e-002[&B IgrBrlens 4.772555e-002]):1.299345e-001[&B IgrBrlens 1.496973e-001]):9.705396e-003[&B IgrBrlens 9.364547e-003]):4.178412e-002[&B IgrBrlens 6.203130e-002],50:2.894474e-001[&B IgrBrlens 3.047019e-001]):2.134117e-002[&B IgrBrlens 2.014733e-002],49:3.107886e-001[&B IgrBrlens 3.047111e-001]):5.364848e-003[&B IgrBrlens 3.582767e-003],((3:3.149794e-002[&B IgrBrlens 2.382854e-002],6:2.609676e-003[&B IgrBrlens 3.475981e-003]):3.020637e-002[&B IgrBrlens 4.023365e-002],(7:4.862244e-002[&B IgrBrlens 5.397743e-002],(4:1.715670e-002[&B IgrBrlens 1.764634e-002],(2:5.861453e-003[&B IgrBrlens 6.008717e-003],5:5.861453e-003[&B IgrBrlens 7.535718e-003]):4.018351e-002[&B IgrBrlens 4.461299e-002]):2.577475e-003[&B IgrBrlens 2.110305e-003]):1.308187e-002[&B IgrBrlens 1.345521e-002]):2.063020e-001[&B IgrBrlens 1.895547e-001]):4.246417e-003[&B IgrBrlens 4.029068e-003],1:2.722528e-001[&B IgrBrlens 2.748972e-001]);
   tree gen.68000 [&B IgrBrlens] = [&R] [&clockrate=7.303615e-003] (((((((((((((16:1.660118e-003[&B IgrBrlens 9.762401e-004],17:1.660118e-003[&B IgrBrlens 1.325053e-003]):3.989392e-002[&B IgrBrlens 3.924469e-002],12:4.155404e-002[&B IgrBrlens 4.594617e-002]):2.425683e-002[&B IgrBrlens 2.789585e-002],(14:4.974369e-003[&B IgrBrlens 3.164735e-003],15:1.592979e-002[&B IgrBrlens 1.826233e-002]):4.988107e-002[&B IgrBrlens 4.806727e-002]):9.248750e-003[&B IgrBrlens 1.387878e-002],51:2.612539e-002[&B IgrBrlens 2.970881e-002]):1.956319e-002[&B IgrBrlens 2.258372e-002],11:9.462281e-002[&B IgrBrlens 9.920391e-002]):5.110616e-003[&B IgrBrlens 5.883863e-003],10:4.057414e-002[&B IgrBrlens 4.647389e-002]):3.451282e-002[&B IgrBrlens 2.905122e-002],9:1.342462e-001[&B IgrBrlens 1.086046e-001]):5.484293e-002[&B IgrBrlens 5.609359e-002],8:9.633326e-002[&B IgrBrlens 1.046512e-001]):5.930147e-002[&B IgrBrlens 5.786599e-002],(((18:3.645056e-002[&B IgrBrlens 3.438848e-002],19:1.673080e-002[&B IgrBrlens 1.869108e-002]):1.517147e-001[&B IgrBrlens 1.694905e-001],(((24:6.460863e-002[&B IgrBrlens 7.194127e-002],(25:2.278383e-002[&B IgrBrlens 2.335102e-002],(26:1.735179e-002[&B IgrBrlens 2.131336e-002],27:1.735179e-002[&B IgrBrlens 2.292138e-002]):1.273566e-002[&B IgrBrlens 1.305270e-002]):3.845992e-003[&B IgrBrlens 3.425084e-003]):4.447594e-002[&B IgrBrlens 4.702919e-002],(((20:7.939775e-003[&B IgrBrlens 5.809068e-003],23:4.226677e-002[&B IgrBrlens 4.351866e-002]):5.459759e-003[&B IgrBrlens 3.994586e-003],22:4.772653e-002[&B IgrBrlens 4.839749e-002]):2.115015e-002[&B IgrBrlens 2.292381e-002],13:6.887668e-002[&B IgrBrlens 6.174202e-002]):2.560066e-002[&B IgrBrlens 2.974712e-002]):4.497439e-003[&B IgrBrlens 4.002423e-003],21:7.560321e-002[&B IgrBrlens 6.738857e-002]):5.632418e-002[&B IgrBrlens 6.489098e-002]):4.694692e-002[&B IgrBrlens 4.529816e-002],((((((((((((46:2.183009e-002[&B IgrBrlens 2.394882e-002],(48:1.318343e-002[&B IgrBrlens 1.446407e-002],(45:4.975847e-003[&B IgrBrlens 6.595742e-003],47:4.975847e-003[&B IgrBrlens 6.035624e-003]):8.207578e-003[&B IgrBrlens 7.646833e-003]):8.646663e-003[&B IgrBrlens 6.393253e-003]):2.173215e-002[&B IgrBrlens 2.162119e-002],42:4.356224e-002[&B IgrBrlens 4.137711e-002]):3.991809e-003[&B IgrBrlens 4.433355e-003],(43:4.639609e-002[&B IgrBrlens 4.831887e-002],44:1.645126e-002[&B IgrBrlens 1.657683e-002]):1.157959e-003[&B IgrBrlens 1.515603e-003]):3.598232e-002[&B IgrBrlens 4.393536e-002],(40:9.592575e-003[&B IgrBrlens 8.485715e-003],41:1.689619e-002[&B IgrBrlens 1.355555e-002]):3.669536e-002[&B IgrBrlens 3.916138e-002]):1.445790e-002[&B IgrBrlens 2.083376e-002],39:6.074583e-002[&B IgrBrlens 5.942505e-002]):2.619282e-002[&B IgrBrlens 2.438217e-002],(37:1.495721e-002[&B IgrBrlens 1.229556e-002],38:2.737336e-002[&B IgrBrlens 2.715079e-002]):5.956530e-002[&B IgrBrlens 5.811158e-002]):9.749134e-004[&B IgrBrlens 5.820910e-004],33:3.897935e-002[&B IgrBrlens 3.623994e-002]):2.106603e-002[&B IgrBrlens 2.800385e-002],34:9.656345e-002[&B IgrBrlens 8.273098e-002]):2.715584e-004[&B IgrBrlens 2.482044e-004],(35:2.328376e-002[&B IgrBrlens 1.878709e-002],36:3.569990e-002[&B IgrBrlens 3.436275e-002]):7.355125e-002[&B IgrBrlens 7.670457e-002]):5.683487e-003[&B IgrBrlens 5.451593e-003],32:1.222383e-001[&B IgrBrlens 1.159625e-001]):1.136185e-002[&B IgrBrlens 1.034496e-002],31:1.262965e-001[&B IgrBrlens 1.190192e-001]):1.056863e-002[&B IgrBrlens 9.504747e-003],((30:1.175626e-002[&B IgrBrlens 9.040065e-003],29:1.175626e-002[&B IgrBrlens 8.999363e-003]):4.568499e-002[&B IgrBrlens 3.932615e-002],28:2.664133e-003[&B IgrBrlens 2.387413e-003]):6.700774e-002[&B IgrBrlens 6.004774e-002]):9.824701e-002[&B IgrBrlens 9.964900e-002]):1.327850e-002[&B IgrBrlens 9.498354e-003]):9.169202e-003[&B IgrBrlens 1.273318e-002],50:2.013220e-001[&B IgrBrlens 2.002661e-001]):1.378559e-002[&B IgrBrlens 1.285628e-002],49:2.151076e-001[&B IgrBrlens 2.109011e-001]):2.594712e-002[&B IgrBrlens 1.985884e-002],((3:2.191085e-002[&B IgrBrlens 1.940911e-002],6:0.000000e+000[&B IgrBrlens 0.000000e+000]):2.488995e-002[&B IgrBrlens 2.997383e-002],(((2:1.731745e-002[&B IgrBrlens 1.775253e-002],5:1.731745e-002[&B IgrBrlens 2.226401e-002]):1.523996e-002[&B IgrBrlens 1.691988e-002],4:1.064656e-002[&B IgrBrlens 8.502312e-003]):3.969608e-003[&B IgrBrlens 3.842689e-003],7:3.652702e-002[&B IgrBrlens 3.395546e-002]):1.027378e-002[&B IgrBrlens 1.056698e-002]):1.577359e-001[&B IgrBrlens 1.449311e-001]):1.511323e-003[&B IgrBrlens 1.160864e-003],1:2.060480e-001[&B IgrBrlens 2.080494e-001]);
   tree gen.69000 [&B IgrBrlens] = [&R] [&clockrate=6.977524e-003] ((((((((21:7.799101e-002[&B IgrBrlens 7.749878e-002],((26:5.874770e-003[&B IgrBrlens 7.428557e-003],27:5.874770e-003[&B IgrBrlens 7.502938e-003]):4.385311e-002[&B IgrBrlens 4.822322e-002],25:4.275036e-002[&B IgrBrlens 3.794946e-002]):3.524065e-002[&B IgrBrlens 3.128310e-002]):6.402402e-003[&B IgrBrlens 7.065880e-003],(((20:1.611426e-002[&B IgrBrlens 1.833955e-002],23:4.890863e-002[&B IgrBrlens 4.867017e-002]):1.334395e-002[&B IgrBrlens 1.518667e-002],22:6.225258e-002[&B IgrBrlens 6.335237e-002]):2.851223e-002[&B IgrBrlens 2.892543e-002],(13:3.506126e-002[&B IgrBrlens 2.983760e-002],24:4.901631e-002[&B IgrBrlens 5.273629e-002]):5.570355e-002[&B IgrBrlens 5.598286e-002]):1.595668e-002[&B IgrBrlens 1.367732e-002]):6.355847e-002[&B IgrBrlens 7.303244e-002],(((((((((((43:3.627536e-002[&B IgrBrlens 4.646636e-002],44:7.667506e-003[&B IgrBrlens 1.035048e-002]):1.523085e-002[&B IgrBrlens 1.572327e-002],((46:2.197709e-002[&B IgrBrlens 2.504721e-002],(48:1.374359e-002[&B IgrBrlens 1.145898e-002],(45:5.949792e-003[&B IgrBrlens 5.665372e-003],47:5.949792e-003[&B IgrBrlens 8.236225e-003]):7.793801e-003[&B IgrBrlens 8.766155e-003]):8.233499e-003[&B IgrBrlens 7.140690e-003]):1.687387e-002[&B IgrBrlens 1.819698e-002],42:3.885096e-002[&B IgrBrlens 4.248652e-002]):1.265524e-002[&B IgrBrlens 1.490775e-002]):2.935023e-002[&B IgrBrlens 3.549031e-002],(40:7.839704e-004[&B IgrBrlens 8.493555e-004],41:7.761495e-003[&B IgrBrlens 6.901749e-003]):4.448709e-002[&B IgrBrlens 4.112610e-002]):1.602789e-002[&B IgrBrlens 1.713744e-002],39:6.129895e-002[&B IgrBrlens 5.482858e-002]):1.403362e-002[&B IgrBrlens 1.788318e-002],(37:1.397875e-002[&B IgrBrlens 1.200276e-002],38:2.584055e-002[&B IgrBrlens 2.449074e-002]):4.949202e-002[&B IgrBrlens 4.249598e-002]):3.127892e-003[&B IgrBrlens 6.238226e-003],33:3.171105e-002[&B IgrBrlens 3.229763e-002]):1.324321e-002[&B IgrBrlens 1.198071e-002],34:7.984188e-002[&B IgrBrlens 7.157248e-002]):1.223115e-002[&B IgrBrlens 1.516613e-002],(35:4.328820e-002[&B IgrBrlens 5.066339e-002],36:5.514999e-002[&B IgrBrlens 4.607160e-002]):4.878483e-002[&B IgrBrlens 5.570297e-002]):9.827880e-004[&B IgrBrlens 5.022459e-003],32:1.118951e-001[&B IgrBrlens 1.207584e-001]):9.335879e-003[&B IgrBrlens 8.878057e-003],31:1.142535e-001[&B IgrBrlens 1.068577e-001]):1.856868e-002[&B IgrBrlens 1.707095e-002],((29:2.333260e-002[&B IgrBrlens 2.173332e-002],30:2.333260e-002[&B IgrBrlens 2.265447e-002]):2.899884e-002[&B IgrBrlens 2.503645e-002],28:0.000000e+000[&B IgrBrlens 0.000000e+000]):6.862894e-002[&B IgrBrlens 6.673366e-002]):6.885666e-002[&B IgrBrlens 7.804646e-002]):5.978150e-002[&B IgrBrlens 6.315337e-002],(((18:3.459039e-002[&B IgrBrlens 2.325567e-002],19:1.575107e-002[&B IgrBrlens 1.526771e-002]):1.437061e-001[&B IgrBrlens 1.392962e-001],8:8.968197e-002[&B IgrBrlens 8.625248e-002]):3.392905e-002[&B IgrBrlens 3.139921e-002],(((((((16:4.000888e-003[&B IgrBrlens 5.130390e-003],17:4.000888e-003[&B IgrBrlens 3.693419e-003]):3.456003e-002[&B IgrBrlens 3.697794e-002],12:3.856092e-002[&B IgrBrlens 3.570396e-002]):9.733576e-003[&B IgrBrlens 8.935499e-003],(14:4.565452e-003[&B IgrBrlens 4.540363e-003],15:1.503174e-002[&B IgrBrlens 1.801033e-002]):3.326276e-002[&B IgrBrlens 3.307996e-002]):2.507130e-002[&B IgrBrlens 2.667713e-002],51:2.661639e-002[&B IgrBrlens 2.762952e-002]):9.129433e-003[&B IgrBrlens 1.408221e-002],11:8.249524e-002[&B IgrBrlens 7.985715e-002]):1.942605e-002[&B IgrBrlens 2.322185e-002],10:4.540334e-002[&B IgrBrlens 3.936744e-002]):2.305277e-002[&B IgrBrlens 2.387369e-002],9:1.249741e-001[&B IgrBrlens 1.293867e-001]):8.725153e-002[&B IgrBrlens 7.110641e-002]):4.923474e-002[&B IgrBrlens 4.409693e-002]):1.663294e-002[&B IgrBrlens 1.900620e-002],50:2.243663e-001[&B IgrBrlens 2.156865e-001]):2.678914e-002[&B IgrBrlens 2.613911e-002],49:2.511555e-001[&B IgrBrlens 2.451110e-001]):1.941260e-002[&B IgrBrlens 2.115710e-002],(((7:1.613866e-002[&B IgrBrlens 1.302387e-002],(2:9.395419e-003[&B IgrBrlens 1.433447e-002],5:9.395419e-003[&B IgrBrlens 1.108109e-002]):6.743243e-003[&B IgrBrlens 7.044528e-003]):1.098095e-002[&B IgrBrlens 1.398913e-002],4:6.187041e-003[&B IgrBrlens 4.106868e-003]):8.079131e-003[&B IgrBrlens 5.948311e-003],(3:2.093257e-002[&B IgrBrlens 2.243408e-002],6:0.000000e+000[&B IgrBrlens 0.000000e+000]):1.426617e-002[&B IgrBrlens 2.177346e-002]):2.004817e-001[&B IgrBrlens 2.060619e-001]):8.711507e-003[&B IgrBrlens 5.758034e-003],1:2.443920e-001[&B IgrBrlens 2.403423e-001]);
   tree gen.70000 [&B IgrBrlens] = [&R] [&clockrate=6.958074e-003] (((((((((((((((((42:4.867695e-002[&B IgrBrlens 5.206516e-002],((47:1.609666e-002[&B IgrBrlens 2.304149e-002],46:1.609666e-002[&B IgrBrlens 2.204123e-002]):7.046280e-003[&B IgrBrlens 6.111048e-003],(48:9.369479e-003[&B IgrBrlens 8.759643e-003],45:9.369479e-003[&B IgrBrlens 8.921586e-003]):1.377346e-002[&B IgrBrlens 1.681435e-002]):2.553401e-002[&B IgrBrlens 2.394266e-002]):4.644040e-003[&B IgrBrlens 6.041347e-003],(43:4.167288e-002[&B IgrBrlens 4.398039e-002],44:1.314478e-002[&B IgrBrlens 1.774433e-002]):1.164811e-002[&B IgrBrlens 1.000948e-002]):3.483506e-002[&B IgrBrlens 3.406958e-002],(40:5.298014e-003[&B IgrBrlens 4.897750e-003],41:1.225609e-002[&B IgrBrlens 1.013621e-002]):4.737186e-002[&B IgrBrlens 4.643414e-002]):4.404032e-003[&B IgrBrlens 4.708905e-003],39:5.707390e-002[&B IgrBrlens 5.104951e-002]):1.947330e-002[&B IgrBrlens 2.481503e-002],(37:0.000000e+000[&B IgrBrlens 0.000000e+000],38:1.182873e-002[&B IgrBrlens 1.120228e-002]):6.471848e-002[&B IgrBrlens 6.486332e-002]):1.196267e-003[&B IgrBrlens 2.541070e-003],33:3.112438e-002[&B IgrBrlens 3.170011e-002]):6.010949e-003[&B IgrBrlens 5.613406e-003],34:7.192569e-002[&B IgrBrlens 6.447619e-002]):2.171946e-002[&B IgrBrlens 2.023805e-002],(35:4.494847e-002[&B IgrBrlens 5.260652e-002],36:5.677719e-002[&B IgrBrlens 4.743094e-002]):4.869669e-002[&B IgrBrlens 4.780056e-002]):1.003817e-003[&B IgrBrlens 3.991948e-003],32:1.134358e-001[&B IgrBrlens 1.224211e-001]):3.238959e-002[&B IgrBrlens 3.597678e-002],31:1.388673e-001[&B IgrBrlens 1.298782e-001]):5.656009e-003[&B IgrBrlens 5.199800e-003],(28:2.782876e-002[&B IgrBrlens 2.706022e-002],(30:1.663290e-002[&B IgrBrlens 1.614949e-002],29:1.663290e-002[&B IgrBrlens 1.549284e-002]):6.338141e-002[&B IgrBrlens 5.472100e-002]):5.268027e-002[&B IgrBrlens 5.122543e-002]):8.031767e-002[&B IgrBrlens 9.103710e-002],((18:1.878680e-002[&B IgrBrlens 1.263067e-002],19:0.000000e+000[&B IgrBrlens 0.000000e+000]):2.002921e-001[&B IgrBrlens 1.817308e-001],(((21:8.152210e-002[&B IgrBrlens 8.663219e-002],(13:2.951121e-002[&B IgrBrlens 2.965919e-002],24:4.342736e-002[&B IgrBrlens 4.242151e-002]):7.427672e-002[&B IgrBrlens 7.464917e-002]):2.413593e-003[&B IgrBrlens 2.068820e-003],((20:7.508843e-003[&B IgrBrlens 7.690727e-003],23:4.021179e-002[&B IgrBrlens 3.617071e-002]):2.132870e-002[&B IgrBrlens 2.427407e-002],22:6.154049e-002[&B IgrBrlens 6.193059e-002]):4.466104e-002[&B IgrBrlens 4.424691e-002]):6.616447e-003[&B IgrBrlens 7.302107e-003],(25:4.872396e-002[&B IgrBrlens 4.542745e-002],(26:1.480178e-002[&B IgrBrlens 1.871662e-002],27:1.480178e-002[&B IgrBrlens 1.890403e-002]):4.088025e-002[&B IgrBrlens 4.495411e-002]):4.182818e-002[&B IgrBrlens 3.899822e-002]):7.494960e-002[&B IgrBrlens 8.198576e-002]):5.762076e-003[&B IgrBrlens 3.924945e-003]):2.909898e-002[&B IgrBrlens 2.739573e-002],(8:1.450462e-001[&B IgrBrlens 1.312584e-001],(((((((16:7.737202e-003[&B IgrBrlens 9.233046e-003],17:7.737202e-003[&B IgrBrlens 7.184632e-003]):2.889077e-002[&B IgrBrlens 3.091204e-002],12:3.662797e-002[&B IgrBrlens 4.108898e-002]):1.662194e-002[&B IgrBrlens 1.693887e-002],(14:7.665845e-003[&B IgrBrlens 7.623718e-003],15:1.810296e-002[&B IgrBrlens 1.815785e-002]):3.514695e-002[&B IgrBrlens 3.554348e-002]):1.065051e-002[&B IgrBrlens 1.193317e-002],51:1.728133e-002[&B IgrBrlens 1.793913e-002]):5.157163e-003[&B IgrBrlens 7.954957e-003],11:6.905759e-002[&B IgrBrlens 6.684922e-002]):3.714515e-002[&B IgrBrlens 4.285099e-002],10:4.984234e-002[&B IgrBrlens 4.744001e-002]):2.298790e-002[&B IgrBrlens 2.417231e-002],9:1.291906e-001[&B IgrBrlens 1.337522e-001]):1.042231e-001[&B IgrBrlens 9.739919e-002]):2.052618e-002[&B IgrBrlens 2.102098e-002]):4.013509e-002[&B IgrBrlens 5.057349e-002],50:2.404979e-001[&B IgrBrlens 2.328707e-001]):8.580037e-003[&B IgrBrlens 8.371847e-003],49:2.490779e-001[&B IgrBrlens 2.430834e-001]):1.145418e-002[&B IgrBrlens 1.278457e-002],((4:2.523136e-003[&B IgrBrlens 1.695291e-003],(7:2.200175e-002[&B IgrBrlens 1.775537e-002],(2:3.806483e-003[&B IgrBrlens 5.864974e-003],5:3.806483e-003[&B IgrBrlens 4.489421e-003]):1.819527e-002[&B IgrBrlens 1.999798e-002]):1.395607e-003[&B IgrBrlens 1.711408e-003]):1.355156e-002[&B IgrBrlens 9.105271e-003],(3:2.087422e-002[&B IgrBrlens 2.237154e-002],6:0.000000e+000[&B IgrBrlens 0.000000e+000]):1.607469e-002[&B IgrBrlens 2.146358e-002]):1.887928e-001[&B IgrBrlens 1.940476e-001]):2.002244e-002[&B IgrBrlens 1.440151e-002],1:2.457642e-001[&B IgrBrlens 2.416917e-001]);
   tree gen.71000 [&B IgrBrlens] = [&R] [&clockrate=8.990734e-003] (((((((((((20:6.369864e-003[&B IgrBrlens 4.873812e-003],23:4.862631e-002[&B IgrBrlens 4.559035e-002]):1.124324e-002[&B IgrBrlens 8.602606e-003],22:5.986955e-002[&B IgrBrlens 6.071123e-002]):3.053122e-002[&B IgrBrlens 3.052845e-002],(24:7.451018e-002[&B IgrBrlens 6.219404e-002],13:5.652871e-002[&B IgrBrlens 5.117150e-002]):3.387207e-002[&B IgrBrlens 3.066202e-002]):4.927261e-002[&B IgrBrlens 4.321046e-002],(27:3.522440e-002[&B IgrBrlens 4.179826e-002],(25:2.348698e-003[&B IgrBrlens 1.515681e-003],26:1.133943e-002[&B IgrBrlens 1.168785e-002]):2.388497e-002[&B IgrBrlens 2.350845e-002]):8.466936e-002[&B IgrBrlens 8.003960e-002]):2.036181e-002[&B IgrBrlens 2.231311e-002],21:1.312648e-001[&B IgrBrlens 1.068510e-001]):8.592316e-002[&B IgrBrlens 9.609017e-002],(((((((((((42:5.059556e-002[&B IgrBrlens 4.986026e-002],((47:2.991639e-002[&B IgrBrlens 3.817148e-002],(48:2.184905e-002[&B IgrBrlens 2.044104e-002],45:2.184905e-002[&B IgrBrlens 2.025836e-002]):8.067335e-003[&B IgrBrlens 7.951378e-003]):6.978954e-003[&B IgrBrlens 7.969755e-003],46:3.689534e-002[&B IgrBrlens 3.311560e-002]):1.370021e-002[&B IgrBrlens 1.873329e-002]):5.758122e-003[&B IgrBrlens 6.631804e-003],(43:5.188382e-002[&B IgrBrlens 5.441335e-002],44:1.502181e-002[&B IgrBrlens 1.798743e-002]):4.469855e-003[&B IgrBrlens 5.850404e-003]):2.588804e-002[&B IgrBrlens 2.914283e-002],(40:9.505999e-003[&B IgrBrlens 8.628423e-003],41:1.849673e-002[&B IgrBrlens 1.862088e-002]):2.688298e-002[&B IgrBrlens 2.855406e-002]):9.550094e-003[&B IgrBrlens 1.376164e-002],39:4.593907e-002[&B IgrBrlens 4.793119e-002]):3.540184e-002[&B IgrBrlens 3.750701e-002],(37:2.212464e-002[&B IgrBrlens 2.100937e-002],38:3.740889e-002[&B IgrBrlens 3.055317e-002]):4.393202e-002[&B IgrBrlens 4.369106e-002]):1.884748e-002[&B IgrBrlens 1.589283e-002],33:3.995047e-002[&B IgrBrlens 3.646654e-002]):1.369281e-002[&B IgrBrlens 1.636566e-002],34:9.859695e-002[&B IgrBrlens 1.060842e-001]):2.481150e-002[&B IgrBrlens 2.758287e-002],(35:7.847871e-003[&B IgrBrlens 5.648907e-003],36:2.313212e-002[&B IgrBrlens 2.403468e-002]):1.155606e-001[&B IgrBrlens 1.205149e-001]):7.476252e-003[&B IgrBrlens 9.447930e-003],32:1.551597e-001[&B IgrBrlens 1.592863e-001]):2.949807e-002[&B IgrBrlens 3.268467e-002],31:1.756670e-001[&B IgrBrlens 1.663192e-001]):9.139461e-003[&B IgrBrlens 1.164569e-002],((30:3.720939e-002[&B IgrBrlens 3.287008e-002],29:3.720939e-002[&B IgrBrlens 3.218285e-002]):3.470467e-002[&B IgrBrlens 3.504134e-002],28:4.483551e-003[&B IgrBrlens 5.329834e-003]):9.760818e-002[&B IgrBrlens 1.160320e-001]):1.016102e-001[&B IgrBrlens 9.287095e-002]):1.379826e-002[&B IgrBrlens 1.229622e-002],(8:1.489571e-001[&B IgrBrlens 1.561501e-001],((((((((16:4.735780e-003[&B IgrBrlens 2.784897e-003],17:4.735780e-003[&B IgrBrlens 3.356451e-003]):3.556432e-002[&B IgrBrlens 3.438729e-002],12:4.030010e-002[&B IgrBrlens 3.982041e-002]):4.786239e-002[&B IgrBrlens 5.504273e-002],(14:1.054375e-002[&B IgrBrlens 7.301287e-003],15:2.402985e-002[&B IgrBrlens 3.091574e-002]):6.413264e-002[&B IgrBrlens 5.339299e-002]):6.843692e-003[&B IgrBrlens 8.735138e-003],51:3.476827e-002[&B IgrBrlens 3.994111e-002]):6.772010e-003[&B IgrBrlens 4.427846e-003],11:1.017782e-001[&B IgrBrlens 9.740182e-002]):2.949072e-002[&B IgrBrlens 2.990348e-002],10:5.844397e-002[&B IgrBrlens 5.910201e-002]):2.004798e-002[&B IgrBrlens 1.857030e-002],9:1.513169e-001[&B IgrBrlens 1.434293e-001]):3.159220e-002[&B IgrBrlens 3.879330e-002],(18:5.864740e-002[&B IgrBrlens 6.615371e-002],19:3.437242e-002[&B IgrBrlens 3.839970e-002]):1.242617e-001[&B IgrBrlens 1.187649e-001]):8.023038e-002[&B IgrBrlens 8.205337e-002]):3.707544e-002[&B IgrBrlens 3.098893e-002]):2.460870e-002[&B IgrBrlens 2.583062e-002],50:2.555950e-001[&B IgrBrlens 2.525894e-001]):5.179446e-003[&B IgrBrlens 5.526032e-003],49:2.607744e-001[&B IgrBrlens 2.514663e-001]):6.364035e-003[&B IgrBrlens 5.343244e-003],((3:2.697220e-002[&B IgrBrlens 2.573531e-002],6:0.000000e+000[&B IgrBrlens 0.000000e+000]):4.686404e-002[&B IgrBrlens 4.325301e-002],((7:2.384365e-002[&B IgrBrlens 2.003108e-002],(2:8.739479e-003[&B IgrBrlens 7.860122e-003],5:8.739479e-003[&B IgrBrlens 1.033628e-002]):1.510417e-002[&B IgrBrlens 1.684830e-002]):2.987228e-002[&B IgrBrlens 2.895796e-002],4:2.674373e-002[&B IgrBrlens 2.917194e-002]):2.012031e-002[&B IgrBrlens 2.069452e-002]):1.483485e-001[&B IgrBrlens 1.292011e-001]):3.245047e-003[&B IgrBrlens 2.130596e-003],1:2.254298e-001[&B IgrBrlens 2.320212e-001]);
   tree gen.72000 [&B IgrBrlens] = [&R] [&clockrate=1.131952e-002] (((((((((((((((((42:7.032531e-002[&B IgrBrlens 7.311327e-002],(46:4.566730e-002[&B IgrBrlens 4.098891e-002],((45:1.960544e-002[&B IgrBrlens 1.817808e-002],47:1.960544e-002[&B IgrBrlens 2.400854e-002]):1.453100e-002[&B IgrBrlens 1.432214e-002],48:3.413644e-002[&B IgrBrlens 2.771737e-002]):1.153086e-002[&B IgrBrlens 1.198259e-002]):2.465801e-002[&B IgrBrlens 3.422209e-002]):5.984700e-003[&B IgrBrlens 6.468723e-003],(43:7.043480e-002[&B IgrBrlens 6.130201e-002],44:2.402475e-002[&B IgrBrlens 2.413856e-002]):5.875207e-003[&B IgrBrlens 1.048016e-002]):2.600901e-002[&B IgrBrlens 3.454809e-002],(40:0.000000e+000[&B IgrBrlens 0.000000e+000],41:1.131952e-002[&B IgrBrlens 1.139550e-002]):4.458945e-002[&B IgrBrlens 4.736119e-002]):1.351861e-002[&B IgrBrlens 2.026510e-002],39:5.810806e-002[&B IgrBrlens 5.552940e-002]):6.091347e-002[&B IgrBrlens 5.700936e-002],(37:3.385518e-003[&B IgrBrlens 3.214859e-003],38:2.262871e-002[&B IgrBrlens 2.113867e-002]):9.639282e-002[&B IgrBrlens 1.006206e-001]):1.234892e-002[&B IgrBrlens 9.298784e-003],33:5.552963e-002[&B IgrBrlens 5.068710e-002]):1.027481e-002[&B IgrBrlens 1.131990e-002],34:1.224021e-001[&B IgrBrlens 1.316970e-001]):1.968716e-002[&B IgrBrlens 2.188616e-002],(35:1.559055e-002[&B IgrBrlens 1.160362e-002],36:3.483374e-002[&B IgrBrlens 3.345428e-002]):1.264987e-001[&B IgrBrlens 1.319220e-001]):8.779663e-003[&B IgrBrlens 1.076533e-002],32:1.814316e-001[&B IgrBrlens 1.862570e-001]):1.406816e-002[&B IgrBrlens 1.558791e-002],31:1.841802e-001[&B IgrBrlens 1.743794e-001]):8.527669e-003[&B IgrBrlens 8.162271e-003],((29:5.108561e-002[&B IgrBrlens 4.418456e-002],30:5.108561e-002[&B IgrBrlens 4.512808e-002]):3.381082e-002[&B IgrBrlens 3.413881e-002],28:0.000000e+000[&B IgrBrlens 0.000000e+000]):8.856828e-002[&B IgrBrlens 1.052858e-001]):1.353978e-001[&B IgrBrlens 1.441680e-001],((18:5.832146e-002[&B IgrBrlens 5.433892e-002],19:2.775874e-002[&B IgrBrlens 2.653082e-002]):2.634392e-001[&B IgrBrlens 2.577171e-001],((((20:8.836320e-003[&B IgrBrlens 6.451346e-003],23:6.203809e-002[&B IgrBrlens 5.816477e-002]):2.306417e-002[&B IgrBrlens 1.840721e-002],22:8.510226e-002[&B IgrBrlens 8.629867e-002]):3.020513e-002[&B IgrBrlens 3.247511e-002],(24:4.827690e-002[&B IgrBrlens 4.029699e-002],13:2.563785e-002[&B IgrBrlens 2.320816e-002]):8.966954e-002[&B IgrBrlens 8.117158e-002]):6.377764e-002[&B IgrBrlens 6.200629e-002],(21:9.865889e-002[&B IgrBrlens 7.782945e-002],(27:5.895848e-002[&B IgrBrlens 7.275116e-002],(26:3.967972e-002[&B IgrBrlens 4.055723e-002],25:2.836020e-002[&B IgrBrlens 2.791313e-002]):1.927876e-002[&B IgrBrlens 1.822459e-002]):5.101994e-002[&B IgrBrlens 5.511367e-002]):4.420365e-002[&B IgrBrlens 4.843976e-002]):9.173778e-002[&B IgrBrlens 1.025928e-001]):6.345069e-003[&B IgrBrlens 5.430046e-003]):2.324330e-002[&B IgrBrlens 2.071310e-002],(8:9.542311e-002[&B IgrBrlens 1.000310e-001],(((((((16:4.807918e-003[&B IgrBrlens 2.827318e-003],17:4.807918e-003[&B IgrBrlens 3.407579e-003]):8.801694e-002[&B IgrBrlens 8.510395e-002],12:9.282486e-002[&B IgrBrlens 9.171997e-002]):9.441438e-003[&B IgrBrlens 1.061239e-002],(14:1.262805e-002[&B IgrBrlens 7.982335e-003],15:2.960734e-002[&B IgrBrlens 3.135448e-002]):7.265896e-002[&B IgrBrlens 6.049149e-002]):1.568106e-002[&B IgrBrlens 2.001496e-002],51:4.210654e-002[&B IgrBrlens 5.225148e-002]):2.692157e-003[&B IgrBrlens 2.050406e-003],11:1.206395e-001[&B IgrBrlens 1.154521e-001]):2.427394e-002[&B IgrBrlens 2.461369e-002],10:5.322531e-002[&B IgrBrlens 5.382458e-002]):1.114737e-002[&B IgrBrlens 1.239118e-002],9:1.560608e-001[&B IgrBrlens 1.479259e-001]):8.312025e-002[&B IgrBrlens 1.020666e-001]):1.121680e-001[&B IgrBrlens 1.108592e-001]):5.696359e-002[&B IgrBrlens 6.841659e-002],50:3.211523e-001[&B IgrBrlens 3.173758e-001]):4.542279e-003[&B IgrBrlens 3.981091e-003],49:3.256946e-001[&B IgrBrlens 3.140692e-001]):1.141521e-002[&B IgrBrlens 1.077364e-002],((3:4.362435e-002[&B IgrBrlens 3.821470e-002],6:9.665777e-003[&B IgrBrlens 8.920996e-003]):1.178873e-002[&B IgrBrlens 1.088037e-002],(4:9.555628e-003[&B IgrBrlens 1.120735e-002],((2:2.539360e-002[&B IgrBrlens 2.283852e-002],5:2.539360e-002[&B IgrBrlens 2.669557e-002]):9.993442e-003[&B IgrBrlens 1.114741e-002],7:3.538704e-002[&B IgrBrlens 2.972869e-002]):8.127165e-003[&B IgrBrlens 7.289800e-003]):1.189888e-002[&B IgrBrlens 1.286086e-002]):2.250991e-001[&B IgrBrlens 1.960453e-001]):6.911086e-003[&B IgrBrlens 4.443839e-003],1:2.874232e-001[&B IgrBrlens 2.958273e-001]);
   tree gen.73000 [&B IgrBrlens] = [&R] [&clockrate=8.004413e-003] (((((((((20:2.270435e-002[&B IgrBrlens 2.194031e-002],23:6.032509e-002[&B IgrBrlens 5.655872e-002]):3.888258e-003[&B IgrBrlens 3.103168e-003],22:6.421334e-002[&B IgrBrlens 6.015321e-002]):3.798356e-002[&B IgrBrlens 4.083811e-002],(24:3.498057e-002[&B IgrBrlens 3.171169e-002],13:1.897175e-002[&B IgrBrlens 1.482949e-002]):8.322516e-002[&B IgrBrlens 7.388939e-002]):3.650695e-002[&B IgrBrlens 3.038729e-002],((25:2.448068e-002[&B IgrBrlens 2.409477e-002],(26:2.441712e-002[&B IgrBrlens 2.098009e-002],27:2.441712e-002[&B IgrBrlens 2.943387e-002]):8.067972e-003[&B IgrBrlens 7.946723e-003]):3.887425e-002[&B IgrBrlens 4.263040e-002],21:6.335493e-002[&B IgrBrlens 5.425360e-002]):4.973480e-002[&B IgrBrlens 4.480390e-002]):8.452950e-002[&B IgrBrlens 9.392024e-002],((((((((((((46:4.314208e-002[&B IgrBrlens 3.872238e-002],(48:2.760579e-002[&B IgrBrlens 2.413268e-002],(45:1.997480e-002[&B IgrBrlens 1.619122e-002],47:1.997480e-002[&B IgrBrlens 2.442685e-002]):7.630993e-003[&B IgrBrlens 7.929943e-003]):1.553629e-002[&B IgrBrlens 1.589513e-002]):1.033938e-002[&B IgrBrlens 1.434971e-002],((43:4.343530e-002[&B IgrBrlens 4.065420e-002],44:1.061721e-002[&B IgrBrlens 1.151417e-002]):7.247645e-003[&B IgrBrlens 1.292830e-002],42:5.068295e-002[&B IgrBrlens 5.269221e-002]):2.798514e-003[&B IgrBrlens 3.498138e-003]):2.500250e-002[&B IgrBrlens 3.321112e-002],(40:5.636538e-003[&B IgrBrlens 5.713555e-003],41:1.364095e-002[&B IgrBrlens 1.373251e-002]):3.202491e-002[&B IgrBrlens 2.982471e-002]):1.302389e-002[&B IgrBrlens 1.626417e-002],39:5.068534e-002[&B IgrBrlens 4.843607e-002]):3.028094e-002[&B IgrBrlens 2.834015e-002],(37:1.146909e-002[&B IgrBrlens 1.089094e-002],38:2.507659e-002[&B IgrBrlens 2.342536e-002]):5.588969e-002[&B IgrBrlens 5.834102e-002]):7.696297e-003[&B IgrBrlens 6.521050e-003],33:3.503301e-002[&B IgrBrlens 3.197792e-002]):1.205195e-002[&B IgrBrlens 1.426204e-002],34:8.710703e-002[&B IgrBrlens 9.372173e-002]):7.093045e-003[&B IgrBrlens 7.188027e-003],(35:8.612053e-003[&B IgrBrlens 5.931517e-003],36:2.221955e-002[&B IgrBrlens 2.133963e-002]):8.558802e-002[&B IgrBrlens 7.897006e-002]):1.480580e-002[&B IgrBrlens 1.724365e-002],32:1.306178e-001[&B IgrBrlens 1.225410e-001]):3.720929e-003[&B IgrBrlens 4.122892e-003],31:1.263343e-001[&B IgrBrlens 1.196117e-001]):7.378523e-003[&B IgrBrlens 7.062364e-003],((29:2.373041e-002[&B IgrBrlens 2.052472e-002],30:2.373041e-002[&B IgrBrlens 2.328173e-002]):5.295792e-002[&B IgrBrlens 5.303001e-002],28:1.665523e-002[&B IgrBrlens 1.979895e-002]):4.341700e-002[&B IgrBrlens 5.161208e-002]):1.150736e-001[&B IgrBrlens 1.225272e-001],(((18:4.282640e-002[&B IgrBrlens 4.516238e-002],19:2.121449e-002[&B IgrBrlens 2.120886e-002]):8.481266e-002[&B IgrBrlens 8.297048e-002],(((((((16:1.520971e-003[&B IgrBrlens 8.175357e-004],17:1.520971e-003[&B IgrBrlens 1.077978e-003]):4.902525e-002[&B IgrBrlens 4.973372e-002],12:5.054622e-002[&B IgrBrlens 4.942614e-002]):1.136016e-002[&B IgrBrlens 1.539574e-002],(14:5.818605e-003[&B IgrBrlens 3.678006e-003],15:1.782522e-002[&B IgrBrlens 1.881403e-002]):4.408115e-002[&B IgrBrlens 3.669932e-002]):1.928447e-002[&B IgrBrlens 2.301836e-002],51:2.756128e-002[&B IgrBrlens 2.921221e-002]):1.152330e-002[&B IgrBrlens 7.809248e-003],11:9.271414e-002[&B IgrBrlens 8.872752e-002]):5.265564e-003[&B IgrBrlens 5.339263e-003],10:3.314396e-002[&B IgrBrlens 3.416270e-002]):2.050964e-002[&B IgrBrlens 1.892759e-002],9:1.184893e-001[&B IgrBrlens 1.123129e-001]):9.149717e-003[&B IgrBrlens 1.074858e-002]):1.065043e-001[&B IgrBrlens 1.052617e-001],8:1.324873e-001[&B IgrBrlens 1.388850e-001]):1.464300e-002[&B IgrBrlens 1.557755e-002]):1.046682e-002[&B IgrBrlens 8.957399e-003]):1.653904e-002[&B IgrBrlens 1.986435e-002],50:2.141583e-001[&B IgrBrlens 2.116400e-001]):1.963057e-003[&B IgrBrlens 1.491450e-003],49:2.161213e-001[&B IgrBrlens 2.084071e-001]):1.332392e-002[&B IgrBrlens 1.257507e-002],((3:3.218234e-002[&B IgrBrlens 2.819156e-002],6:8.169104e-003[&B IgrBrlens 6.821250e-003]):2.079323e-002[&B IgrBrlens 1.919105e-002],(7:3.225151e-002[&B IgrBrlens 2.679671e-002],(4:7.099035e-003[&B IgrBrlens 7.626876e-003],(2:7.628466e-003[&B IgrBrlens 6.860898e-003],5:7.628466e-003[&B IgrBrlens 8.629471e-003]):2.348381e-002[&B IgrBrlens 2.170343e-002]):1.139239e-003[&B IgrBrlens 1.141228e-003]):2.072406e-002[&B IgrBrlens 2.239952e-002]):1.364476e-001[&B IgrBrlens 1.250644e-001]):1.059691e-002[&B IgrBrlens 6.813828e-003],1:2.000201e-001[&B IgrBrlens 2.058685e-001]);
   tree gen.74000 [&B IgrBrlens] = [&R] [&clockrate=1.129022e-002] ((((((((18:4.355011e-002[&B IgrBrlens 4.358084e-002],19:1.306651e-002[&B IgrBrlens 1.306305e-002]):1.873375e-001[&B IgrBrlens 1.832684e-001],(((((((16:8.961057e-003[&B IgrBrlens 4.816649e-003],17:8.961057e-003[&B IgrBrlens 6.351088e-003]):6.576855e-002[&B IgrBrlens 6.671898e-002],12:7.472961e-002[&B IgrBrlens 7.443637e-002]):9.195669e-003[&B IgrBrlens 1.221591e-002],(14:2.229587e-002[&B IgrBrlens 1.856221e-002],15:3.923121e-002[&B IgrBrlens 4.140746e-002]):4.469407e-002[&B IgrBrlens 3.720960e-002]):2.874483e-002[&B IgrBrlens 3.296891e-002],51:3.702562e-002[&B IgrBrlens 3.671034e-002]):8.382222e-003[&B IgrBrlens 5.680566e-003],11:1.210523e-001[&B IgrBrlens 1.149319e-001]):2.786832e-002[&B IgrBrlens 2.504467e-002],10:5.746985e-002[&B IgrBrlens 5.120835e-002]):2.032888e-003[&B IgrBrlens 1.745251e-003],9:1.509535e-001[&B IgrBrlens 1.458006e-001]):7.993409e-002[&B IgrBrlens 9.390217e-002]):8.356069e-002[&B IgrBrlens 8.002338e-002],8:1.710625e-001[&B IgrBrlens 1.793229e-001]):5.883982e-002[&B IgrBrlens 5.689794e-002],((((((((((((46:4.028516e-002[&B IgrBrlens 4.347769e-002],(48:2.667978e-002[&B IgrBrlens 2.332317e-002],(47:1.308123e-002[&B IgrBrlens 1.551945e-002],45:1.308123e-002[&B IgrBrlens 1.060342e-002]):1.359854e-002[&B IgrBrlens 1.056001e-002]):1.360539e-002[&B IgrBrlens 1.351351e-002]):3.182698e-002[&B IgrBrlens 4.423257e-002],((43:5.404561e-002[&B IgrBrlens 5.058515e-002],44:7.755703e-003[&B IgrBrlens 7.741153e-003]):4.724093e-003[&B IgrBrlens 8.426807e-003],42:5.876971e-002[&B IgrBrlens 6.480891e-002]):1.334243e-002[&B IgrBrlens 1.584425e-002]):1.962952e-002[&B IgrBrlens 2.531487e-002],(40:6.291167e-003[&B IgrBrlens 6.596475e-003],41:1.758139e-002[&B IgrBrlens 1.532277e-002]):2.787036e-002[&B IgrBrlens 2.888608e-002]):3.165922e-002[&B IgrBrlens 3.953588e-002],39:6.582075e-002[&B IgrBrlens 6.289981e-002]):4.668167e-002[&B IgrBrlens 4.628275e-002],(37:3.558836e-002[&B IgrBrlens 3.112564e-002],38:5.478174e-002[&B IgrBrlens 5.814470e-002]):5.772068e-002[&B IgrBrlens 6.296706e-002]):7.730386e-003[&B IgrBrlens 6.025366e-003],33:4.458831e-002[&B IgrBrlens 4.112749e-002]):2.010853e-002[&B IgrBrlens 2.379604e-002],34:1.211480e-001[&B IgrBrlens 1.303476e-001]):2.045868e-002[&B IgrBrlens 2.073264e-002],(35:1.284561e-002[&B IgrBrlens 1.048345e-002],36:3.203899e-002[&B IgrBrlens 3.077020e-002]):1.287610e-001[&B IgrBrlens 1.188048e-001]):1.465136e-002[&B IgrBrlens 1.706377e-002],32:1.867416e-001[&B IgrBrlens 1.751943e-001]):4.244970e-003[&B IgrBrlens 4.803730e-003],31:1.796963e-001[&B IgrBrlens 1.701341e-001]):1.493673e-002[&B IgrBrlens 1.621583e-002],((30:7.472929e-002[&B IgrBrlens 7.186026e-002],29:7.472929e-002[&B IgrBrlens 6.556356e-002]):6.355819e-002[&B IgrBrlens 6.364471e-002],28:5.361081e-002[&B IgrBrlens 5.368379e-002]):3.715221e-002[&B IgrBrlens 4.082009e-002]):1.528454e-001[&B IgrBrlens 1.627457e-001],((((20:9.624424e-003[&B IgrBrlens 7.741943e-003],23:6.268847e-002[&B IgrBrlens 5.877454e-002]):4.083806e-003[&B IgrBrlens 3.863435e-003],22:6.677227e-002[&B IgrBrlens 6.255034e-002]):7.050291e-002[&B IgrBrlens 7.580136e-002],(24:4.502806e-002[&B IgrBrlens 4.377545e-002],13:2.244761e-002[&B IgrBrlens 1.972815e-002]):1.148276e-001[&B IgrBrlens 1.019468e-001]):3.791843e-002[&B IgrBrlens 3.156216e-002],((25:3.422903e-002[&B IgrBrlens 3.368945e-002],(26:2.050803e-002[&B IgrBrlens 1.814827e-002],27:2.050803e-002[&B IgrBrlens 2.714630e-002]):2.501123e-002[&B IgrBrlens 2.463535e-002]):7.556342e-002[&B IgrBrlens 8.286459e-002],21:1.097925e-001[&B IgrBrlens 9.128363e-002]):2.927245e-002[&B IgrBrlens 2.637026e-002]):1.214789e-001[&B IgrBrlens 1.349745e-001]):2.580961e-002[&B IgrBrlens 2.420314e-002]):1.827591e-002[&B IgrBrlens 1.753870e-002],50:3.046293e-001[&B IgrBrlens 3.010472e-001]):1.035731e-002[&B IgrBrlens 7.869056e-003],49:3.149866e-001[&B IgrBrlens 3.037435e-001]):1.783136e-002[&B IgrBrlens 1.748902e-002],((3:4.364565e-002[&B IgrBrlens 3.823335e-002],6:9.774979e-003[&B IgrBrlens 1.019234e-002]):3.439191e-002[&B IgrBrlens 3.586034e-002],(7:5.271723e-002[&B IgrBrlens 4.090209e-002],(4:9.235449e-003[&B IgrBrlens 9.251572e-003],(2:1.229614e-002[&B IgrBrlens 1.105892e-002],5:1.229614e-002[&B IgrBrlens 1.390964e-002]):3.080997e-002[&B IgrBrlens 3.107847e-002]):9.611117e-003[&B IgrBrlens 8.928138e-003]):2.532032e-002[&B IgrBrlens 2.364574e-002]):1.983293e-001[&B IgrBrlens 2.033733e-001]):5.203797e-003[&B IgrBrlens 3.057800e-003],1:2.815707e-001[&B IgrBrlens 2.914981e-001]);
   tree gen.75000 [&B IgrBrlens] = [&R] [&clockrate=1.122697e-002] (((((((8:6.878101e-002[&B IgrBrlens 7.210235e-002],(((((((16:6.386192e-003[&B IgrBrlens 3.432636e-003],17:6.386192e-003[&B IgrBrlens 6.084098e-003]):4.080394e-002[&B IgrBrlens 4.139360e-002],12:4.719013e-002[&B IgrBrlens 4.700496e-002]):1.487879e-002[&B IgrBrlens 1.976561e-002],(14:5.972506e-003[&B IgrBrlens 5.678015e-003],15:2.281296e-002[&B IgrBrlens 2.043972e-002]):3.925596e-002[&B IgrBrlens 3.826636e-002]):5.147893e-002[&B IgrBrlens 6.149859e-002],51:3.832714e-002[&B IgrBrlens 3.800078e-002]):2.548796e-003[&B IgrBrlens 1.727299e-003],11:1.160966e-001[&B IgrBrlens 1.161861e-001]):2.932200e-002[&B IgrBrlens 3.151977e-002],10:5.448017e-002[&B IgrBrlens 5.794078e-002]):2.988350e-002[&B IgrBrlens 2.565522e-002],9:1.753021e-001[&B IgrBrlens 1.693181e-001]):3.606141e-002[&B IgrBrlens 3.401974e-002]):2.519281e-002[&B IgrBrlens 2.436138e-002],(18:7.857792e-002[&B IgrBrlens 8.511746e-002],19:4.826509e-002[&B IgrBrlens 4.683468e-002]):1.579784e-001[&B IgrBrlens 1.485096e-001]):1.453153e-001[&B IgrBrlens 1.391638e-001],(((((20:1.609885e-002[&B IgrBrlens 1.295001e-002],23:6.886561e-002[&B IgrBrlens 5.889082e-002]):1.256510e-002[&B IgrBrlens 1.359867e-002],22:8.143072e-002[&B IgrBrlens 7.628195e-002]):2.723319e-002[&B IgrBrlens 3.182854e-002],(24:5.857199e-002[&B IgrBrlens 5.741874e-002],13:3.611805e-002[&B IgrBrlens 3.174246e-002]):7.254585e-002[&B IgrBrlens 6.440804e-002]):4.655139e-002[&B IgrBrlens 4.254877e-002],((25:3.181010e-002[&B IgrBrlens 3.130865e-002],(26:2.358699e-002[&B IgrBrlens 2.087295e-002],27:2.358699e-002[&B IgrBrlens 3.122189e-002]):1.945009e-002[&B IgrBrlens 1.637040e-002]):2.271241e-002[&B IgrBrlens 2.256287e-002],21:5.452251e-002[&B IgrBrlens 4.533110e-002]):6.476648e-002[&B IgrBrlens 7.001785e-002]):1.590797e-001[&B IgrBrlens 1.716474e-001],(((((((((((43:6.140817e-002[&B IgrBrlens 6.838836e-002],44:1.537758e-002[&B IgrBrlens 1.534873e-002]):3.841449e-003[&B IgrBrlens 6.852353e-003],((46:3.806344e-002[&B IgrBrlens 4.107990e-002],(45:1.910517e-002[&B IgrBrlens 1.548631e-002],(47:1.327965e-002[&B IgrBrlens 1.575485e-002],48:1.327965e-002[&B IgrBrlens 1.261844e-002]):5.825516e-003[&B IgrBrlens 5.346420e-003]):1.895827e-002[&B IgrBrlens 1.581509e-002]):1.326792e-002[&B IgrBrlens 1.843953e-002],42:5.133136e-002[&B IgrBrlens 5.660619e-002]):1.391825e-002[&B IgrBrlens 1.652804e-002]):2.910470e-002[&B IgrBrlens 3.753436e-002],(40:5.718156e-003[&B IgrBrlens 5.926551e-003],41:1.694513e-002[&B IgrBrlens 1.476825e-002]):3.137860e-002[&B IgrBrlens 3.252217e-002]):2.095111e-002[&B IgrBrlens 2.770146e-002],39:5.804787e-002[&B IgrBrlens 4.947834e-002]):5.309686e-002[&B IgrBrlens 5.348869e-002],(37:6.686793e-003[&B IgrBrlens 5.110436e-003],38:2.577264e-002[&B IgrBrlens 2.735479e-002]):8.537208e-002[&B IgrBrlens 9.313177e-002]):1.042821e-002[&B IgrBrlens 8.128156e-003],33:4.635222e-002[&B IgrBrlens 4.121257e-002]):1.096106e-002[&B IgrBrlens 1.297111e-002],34:1.134481e-001[&B IgrBrlens 1.220631e-001]):1.360531e-002[&B IgrBrlens 1.321696e-002],(35:2.220689e-002[&B IgrBrlens 1.812329e-002],36:4.129274e-002[&B IgrBrlens 3.981565e-002]):1.048466e-001[&B IgrBrlens 9.673947e-002]):2.433939e-002[&B IgrBrlens 2.834698e-002],32:1.817057e-001[&B IgrBrlens 1.850803e-001]):1.341435e-002[&B IgrBrlens 1.852923e-002],31:1.838930e-001[&B IgrBrlens 1.741075e-001]):2.795082e-002[&B IgrBrlens 2.455506e-002],(30:1.368028e-001[&B IgrBrlens 1.358872e-001],(28:1.064464e-002[&B IgrBrlens 1.007710e-002],29:9.484693e-002[&B IgrBrlens 9.705334e-002]):4.195591e-002[&B IgrBrlens 4.201302e-002]):5.595517e-002[&B IgrBrlens 6.408274e-002]):1.529725e-001[&B IgrBrlens 1.628810e-001]):1.705527e-002[&B IgrBrlens 1.599370e-002]):1.967297e-002[&B IgrBrlens 1.858203e-002],50:3.150969e-001[&B IgrBrlens 3.113917e-001]):3.675944e-003[&B IgrBrlens 2.411520e-003],49:3.187729e-001[&B IgrBrlens 3.073946e-001]):8.839280e-003[&B IgrBrlens 8.318354e-003],((3:3.424908e-002[&B IgrBrlens 3.008552e-002],6:5.681608e-004[&B IgrBrlens 5.924195e-004]):2.726545e-002[&B IgrBrlens 2.842960e-002],(4:1.323551e-002[&B IgrBrlens 1.361178e-002],((2:9.899178e-003[&B IgrBrlens 8.403285e-003],5:9.899178e-003[&B IgrBrlens 1.170824e-002]):1.682515e-002[&B IgrBrlens 1.692075e-002],7:2.672433e-002[&B IgrBrlens 2.271823e-002]):2.019210e-002[&B IgrBrlens 1.719947e-002]):1.459809e-002[&B IgrBrlens 1.226002e-002]):2.099628e-001[&B IgrBrlens 2.057211e-001]):1.206642e-002[&B IgrBrlens 8.275449e-003],1:2.835437e-001[&B IgrBrlens 2.799082e-001]);
   tree gen.76000 [&B IgrBrlens] = [&R] [&clockrate=1.062981e-002] ((((((8:1.402009e-001[&B IgrBrlens 1.469710e-001],((((((((16:2.232510e-003[&B IgrBrlens 1.106206e-003],17:2.232510e-003[&B IgrBrlens 2.126903e-003]):4.542268e-002[&B IgrBrlens 4.470792e-002],12:4.765519e-002[&B IgrBrlens 4.746820e-002]):2.418831e-002[&B IgrBrlens 2.691772e-002],(14:5.363888e-003[&B IgrBrlens 5.260727e-003],15:2.130861e-002[&B IgrBrlens 1.909187e-002]):5.053490e-002[&B IgrBrlens 4.956299e-002]):4.029515e-002[&B IgrBrlens 4.813805e-002],51:4.091890e-002[&B IgrBrlens 4.593013e-002]):1.128560e-002[&B IgrBrlens 7.648165e-003],11:1.234243e-001[&B IgrBrlens 1.235194e-001]):8.279189e-003[&B IgrBrlens 8.480063e-003],10:4.560196e-002[&B IgrBrlens 4.849862e-002]):1.293698e-002[&B IgrBrlens 1.110650e-002],9:1.446404e-001[&B IgrBrlens 1.397030e-001]):1.012871e-001[&B IgrBrlens 9.602656e-002],(18:3.036523e-002[&B IgrBrlens 3.289234e-002],19:1.664734e-003[&B IgrBrlens 1.564954e-003]):2.155623e-001[&B IgrBrlens 2.011455e-001]):2.927206e-002[&B IgrBrlens 2.958847e-002]):7.475359e-002[&B IgrBrlens 8.149696e-002],(((((20:2.626083e-002[&B IgrBrlens 2.140017e-002],23:7.622096e-002[&B IgrBrlens 6.518079e-002]):5.432716e-003[&B IgrBrlens 5.879597e-003],22:8.165367e-002[&B IgrBrlens 7.649081e-002]):2.756276e-002[&B IgrBrlens 2.631788e-002],(24:5.390798e-002[&B IgrBrlens 5.856527e-002],13:3.264835e-002[&B IgrBrlens 3.203122e-002]):7.656808e-002[&B IgrBrlens 8.254353e-002]):2.962802e-002[&B IgrBrlens 2.708052e-002],((25:1.554436e-002[&B IgrBrlens 1.529932e-002],(26:7.288742e-003[&B IgrBrlens 6.450062e-003],27:7.288742e-003[&B IgrBrlens 9.648044e-003]):1.888543e-002[&B IgrBrlens 1.589515e-002]):6.754384e-002[&B IgrBrlens 6.709911e-002],21:8.308820e-002[&B IgrBrlens 7.038257e-002]):2.174085e-002[&B IgrBrlens 2.350363e-002]):1.303442e-001[&B IgrBrlens 1.411470e-001],(((((((((((43:5.994002e-002[&B IgrBrlens 6.581165e-002],44:1.635778e-002[&B IgrBrlens 1.591228e-002]):3.353051e-003[&B IgrBrlens 6.159891e-003],((46:3.005779e-002[&B IgrBrlens 3.404830e-002],((48:1.138568e-002[&B IgrBrlens 9.623466e-003],45:1.138568e-002[&B IgrBrlens 1.134497e-002]):4.590914e-003[&B IgrBrlens 4.213353e-003],47:1.597659e-002[&B IgrBrlens 1.558408e-002]):1.408119e-002[&B IgrBrlens 1.256075e-002]):2.004992e-002[&B IgrBrlens 2.422907e-002],42:5.010770e-002[&B IgrBrlens 5.525679e-002]):1.318537e-002[&B IgrBrlens 1.565773e-002]):2.757214e-002[&B IgrBrlens 3.555793e-002],(40:1.097996e-002[&B IgrBrlens 9.868698e-003],41:2.160978e-002[&B IgrBrlens 2.253855e-002]):2.567320e-002[&B IgrBrlens 2.307486e-002]):9.231031e-003[&B IgrBrlens 1.494734e-002],39:4.588419e-002[&B IgrBrlens 3.911037e-002]):5.424864e-002[&B IgrBrlens 5.464897e-002],(37:2.936089e-002[&B IgrBrlens 3.469009e-002],38:4.743157e-002[&B IgrBrlens 4.629474e-002]):5.270126e-002[&B IgrBrlens 5.749142e-002]):2.780035e-003[&B IgrBrlens 2.166868e-003],33:3.169312e-002[&B IgrBrlens 3.465786e-002]):2.027858e-002[&B IgrBrlens 2.399727e-002],34:1.051208e-001[&B IgrBrlens 1.131034e-001]):3.040847e-002[&B IgrBrlens 2.597404e-002],(35:2.255751e-002[&B IgrBrlens 1.840944e-002],36:4.062820e-002[&B IgrBrlens 3.917489e-002]):1.129717e-001[&B IgrBrlens 1.042364e-001]):1.982104e-002[&B IgrBrlens 2.308466e-002],32:1.840508e-001[&B IgrBrlens 1.874689e-001]):8.945483e-003[&B IgrBrlens 1.235639e-002],31:1.823664e-001[&B IgrBrlens 1.890763e-001]):1.983226e-002[&B IgrBrlens 1.742282e-002],((29:2.593693e-002[&B IgrBrlens 2.971296e-002],30:2.593693e-002[&B IgrBrlens 2.587654e-002]):5.378668e-002[&B IgrBrlens 5.385990e-002],28:0.000000e+000[&B IgrBrlens 0.000000e+000]):1.044044e-001[&B IgrBrlens 1.153992e-001]):1.148241e-001[&B IgrBrlens 1.222616e-001]):3.293036e-002[&B IgrBrlens 3.088067e-002]):3.646338e-002[&B IgrBrlens 3.444136e-002],50:3.045669e-001[&B IgrBrlens 3.009855e-001]):3.554207e-003[&B IgrBrlens 2.331657e-003],49:3.081212e-001[&B IgrBrlens 2.971231e-001]):1.117697e-002[&B IgrBrlens 1.051828e-002],((3:3.188944e-002[&B IgrBrlens 2.801274e-002],6:0.000000e+000[&B IgrBrlens 0.000000e+000]):2.797173e-002[&B IgrBrlens 2.929575e-002],(4:1.121388e-002[&B IgrBrlens 1.040698e-002],((2:5.613817e-003[&B IgrBrlens 5.368638e-003],5:5.613817e-003[&B IgrBrlens 6.095559e-003]):1.343832e-002[&B IgrBrlens 1.250397e-002],7:1.905214e-002[&B IgrBrlens 1.619613e-002]):2.405119e-002[&B IgrBrlens 1.949581e-002]):1.675785e-002[&B IgrBrlens 1.275969e-002]):2.062879e-001[&B IgrBrlens 2.021204e-001]):6.496385e-003[&B IgrBrlens 4.455381e-003],1:2.726454e-001[&B IgrBrlens 2.731836e-001]);
   tree gen.77000 [&B IgrBrlens] = [&R] [&clockrate=9.412889e-003] ((((((((((((((16:1.976927e-003[&B IgrBrlens 1.004044e-003],17:1.976927e-003[&B IgrBrlens 1.515804e-003]):5.391958e-002[&B IgrBrlens 5.401106e-002],12:5.589651e-002[&B IgrBrlens 5.567717e-002]):1.908895e-002[&B IgrBrlens 2.124295e-002],(14:1.789742e-002[&B IgrBrlens 2.146430e-002],15:3.201675e-002[&B IgrBrlens 3.076843e-002]):4.296871e-002[&B IgrBrlens 3.737835e-002]):2.325882e-002[&B IgrBrlens 2.778583e-002],51:3.517793e-002[&B IgrBrlens 3.948607e-002]):3.487349e-003[&B IgrBrlens 2.170859e-003],11:1.017316e-001[&B IgrBrlens 1.018100e-001]):3.035448e-002[&B IgrBrlens 3.190642e-002],10:5.584172e-002[&B IgrBrlens 5.650245e-002]):1.115870e-002[&B IgrBrlens 9.545665e-003],9:1.432448e-001[&B IgrBrlens 1.483030e-001]):3.812280e-002[&B IgrBrlens 4.112779e-002],8:6.182393e-002[&B IgrBrlens 6.480933e-002]):4.671855e-002[&B IgrBrlens 4.126757e-002],(18:5.380760e-002[&B IgrBrlens 6.366532e-002],19:2.839280e-002[&B IgrBrlens 2.993983e-002]):1.742786e-001[&B IgrBrlens 1.626228e-001]):8.235230e-002[&B IgrBrlens 8.518461e-002],(((((20:2.999900e-003[&B IgrBrlens 3.246664e-003],23:4.724048e-002[&B IgrBrlens 4.616182e-002]):3.512683e-002[&B IgrBrlens 2.913023e-002],22:8.236730e-002[&B IgrBrlens 7.715932e-002]):1.564754e-002[&B IgrBrlens 1.494081e-002],(24:7.422224e-002[&B IgrBrlens 8.063454e-002],13:5.539646e-002[&B IgrBrlens 5.434934e-002]):4.261838e-002[&B IgrBrlens 4.594436e-002]):1.726133e-002[&B IgrBrlens 1.574842e-002],(21:6.697920e-002[&B IgrBrlens 6.156462e-002],((26:2.368330e-002[&B IgrBrlens 2.095818e-002],25:1.427041e-002[&B IgrBrlens 1.404545e-002]):5.340642e-003[&B IgrBrlens 4.495016e-003],27:2.902394e-002[&B IgrBrlens 3.123389e-002]):4.736815e-002[&B IgrBrlens 5.100416e-002]):1.817572e-002[&B IgrBrlens 1.968212e-002]):1.169934e-001[&B IgrBrlens 1.260430e-001],(((((((((((43:5.424978e-002[&B IgrBrlens 5.956399e-002],44:1.565693e-002[&B IgrBrlens 1.523051e-002]):1.797360e-003[&B IgrBrlens 3.301930e-003],(((47:1.568346e-002[&B IgrBrlens 1.529814e-002],48:1.568346e-002[&B IgrBrlens 1.367276e-002]):5.534586e-003[&B IgrBrlens 5.079416e-003],(46:1.888881e-002[&B IgrBrlens 2.139651e-002],45:1.888881e-002[&B IgrBrlens 2.331520e-002]):2.329238e-003[&B IgrBrlens 1.843611e-003]):1.667391e-002[&B IgrBrlens 2.014938e-002],42:3.789196e-002[&B IgrBrlens 3.687279e-002]):1.815517e-002[&B IgrBrlens 1.960141e-002]):2.441562e-002[&B IgrBrlens 3.148718e-002],(40:3.082186e-003[&B IgrBrlens 2.770243e-003],41:1.249507e-002[&B IgrBrlens 1.328146e-002]):2.937484e-002[&B IgrBrlens 2.640186e-002]):5.647623e-003[&B IgrBrlens 9.144910e-003],39:3.810465e-002[&B IgrBrlens 3.247931e-002]):3.072026e-002[&B IgrBrlens 3.094696e-002],(37:0.000000e+000[&B IgrBrlens 0.000000e+000],38:1.600191e-002[&B IgrBrlens 1.728884e-002]):5.282300e-002[&B IgrBrlens 5.762422e-002]):2.759674e-003[&B IgrBrlens 2.150998e-003],33:8.518226e-003[&B IgrBrlens 9.315068e-003]):2.732555e-002[&B IgrBrlens 3.233652e-002],34:8.290822e-002[&B IgrBrlens 8.920407e-002]):5.271669e-002[&B IgrBrlens 4.986348e-002],(35:1.361650e-002[&B IgrBrlens 1.111258e-002],36:2.961841e-002[&B IgrBrlens 2.659089e-002]):1.220084e-001[&B IgrBrlens 1.234096e-001]):9.869348e-004[&B IgrBrlens 1.149438e-003],32:1.620266e-001[&B IgrBrlens 1.650358e-001]):3.819410e-003[&B IgrBrlens 5.275750e-003],31:1.564332e-001[&B IgrBrlens 1.621889e-001]):3.346457e-002[&B IgrBrlens 2.939893e-002],((29:1.004981e-002[&B IgrBrlens 1.101123e-002],30:1.004981e-002[&B IgrBrlens 1.002641e-002]):6.642759e-002[&B IgrBrlens 6.651802e-002],28:5.880733e-003[&B IgrBrlens 6.500034e-003]):9.741842e-002[&B IgrBrlens 9.993355e-002]):8.472979e-002[&B IgrBrlens 8.844916e-002]):3.581095e-002[&B IgrBrlens 3.358196e-002]):3.761730e-002[&B IgrBrlens 3.553129e-002],50:2.755765e-001[&B IgrBrlens 2.723360e-001]):7.859657e-004[&B IgrBrlens 6.344537e-004],49:2.763625e-001[&B IgrBrlens 2.703325e-001]):9.745262e-003[&B IgrBrlens 9.170944e-003],((3:3.306452e-002[&B IgrBrlens 3.662609e-002],6:4.825850e-003[&B IgrBrlens 5.054277e-003]):3.268149e-002[&B IgrBrlens 3.422844e-002],(4:1.570016e-002[&B IgrBrlens 1.457045e-002],(7:3.157496e-002[&B IgrBrlens 2.684173e-002],(2:1.714768e-002[&B IgrBrlens 1.639877e-002],5:1.714768e-002[&B IgrBrlens 1.861919e-002]):1.442728e-002[&B IgrBrlens 1.098792e-002]):1.236387e-002[&B IgrBrlens 1.031831e-002]):2.180717e-002[&B IgrBrlens 2.034190e-002]):1.732973e-001[&B IgrBrlens 1.697963e-001]):2.389048e-003[&B IgrBrlens 1.892562e-003],1:2.414324e-001[&B IgrBrlens 2.373809e-001]);
   tree gen.78000 [&B IgrBrlens] = [&R] [&clockrate=7.396904e-003] (((((((((((20:2.483355e-002[&B IgrBrlens 2.687629e-002],23:5.959900e-002[&B IgrBrlens 5.823816e-002]):4.458746e-003[&B IgrBrlens 3.637206e-003],22:6.405774e-002[&B IgrBrlens 6.000745e-002]):8.492070e-003[&B IgrBrlens 9.656060e-003],13:7.254981e-002[&B IgrBrlens 7.117846e-002]):2.619776e-002[&B IgrBrlens 2.500118e-002],(21:4.726501e-002[&B IgrBrlens 4.344412e-002],((26:1.663239e-002[&B IgrBrlens 1.336560e-002],27:1.663239e-002[&B IgrBrlens 2.079592e-002]):1.099757e-002[&B IgrBrlens 1.131614e-002],(25:1.041102e-002[&B IgrBrlens 1.116018e-002],24:4.887492e-002[&B IgrBrlens 4.558655e-002]):9.822029e-003[&B IgrBrlens 9.524747e-003]):2.703196e-002[&B IgrBrlens 2.910695e-002]):2.781247e-002[&B IgrBrlens 3.011755e-002]):7.355416e-002[&B IgrBrlens 7.924373e-002],(((((((((((43:4.189107e-002[&B IgrBrlens 4.800320e-002],44:1.156376e-002[&B IgrBrlens 1.096562e-002]):6.201339e-004[&B IgrBrlens 1.139248e-003],((((48:5.189945e-003[&B IgrBrlens 4.988479e-003],45:5.189945e-003[&B IgrBrlens 6.406153e-003]):4.864071e-003[&B IgrBrlens 4.183688e-003],47:1.005402e-002[&B IgrBrlens 1.104692e-002]):5.109935e-003[&B IgrBrlens 4.689689e-003],46:1.516395e-002[&B IgrBrlens 1.505445e-002]):2.444562e-002[&B IgrBrlens 2.954100e-002],42:3.960957e-002[&B IgrBrlens 3.854420e-002]):2.901632e-003[&B IgrBrlens 3.132775e-003]):1.053636e-002[&B IgrBrlens 1.358803e-002],(40:8.930925e-004[&B IgrBrlens 8.384704e-004],41:8.289997e-003[&B IgrBrlens 7.904234e-003]):1.443026e-002[&B IgrBrlens 1.335065e-002]):9.002388e-003[&B IgrBrlens 1.457711e-002],39:2.432574e-002[&B IgrBrlens 2.336082e-002]):2.818750e-002[&B IgrBrlens 2.901316e-002],(37:0.000000e+000[&B IgrBrlens 0.000000e+000],38:1.257474e-002[&B IgrBrlens 1.358604e-002]):3.993850e-002[&B IgrBrlens 4.356862e-002]):1.136356e-002[&B IgrBrlens 8.857204e-003],33:1.431754e-002[&B IgrBrlens 1.565688e-002]):4.349540e-003[&B IgrBrlens 4.572636e-003],34:5.565160e-002[&B IgrBrlens 5.098253e-002]):3.445770e-002[&B IgrBrlens 3.259274e-002],(35:3.078601e-002[&B IgrBrlens 2.512481e-002],36:4.336075e-002[&B IgrBrlens 3.892851e-002]):5.932330e-002[&B IgrBrlens 6.000461e-002]):2.040129e-002[&B IgrBrlens 2.376045e-002],32:1.304822e-001[&B IgrBrlens 1.329055e-001]):1.074245e-002[&B IgrBrlens 1.483854e-002],31:1.338278e-001[&B IgrBrlens 1.249441e-001]):9.765233e-003[&B IgrBrlens 8.578847e-003],((29:5.983733e-003[&B IgrBrlens 8.587433e-003],30:5.983733e-003[&B IgrBrlens 6.749618e-003]):5.697599e-002[&B IgrBrlens 5.705355e-002],28:7.482946e-003[&B IgrBrlens 8.015360e-003]):6.805855e-002[&B IgrBrlens 6.797668e-002]):6.199479e-002[&B IgrBrlens 6.471616e-002]):1.655308e-002[&B IgrBrlens 1.756984e-002],8:1.282002e-001[&B IgrBrlens 1.224359e-001]):2.753721e-002[&B IgrBrlens 2.432426e-002],((((((((16:2.895939e-003[&B IgrBrlens 1.800708e-003],17:2.895939e-003[&B IgrBrlens 2.444234e-003]):4.206244e-002[&B IgrBrlens 4.213380e-002],12:4.495838e-002[&B IgrBrlens 4.478197e-002]):1.770352e-002[&B IgrBrlens 1.710550e-002],(14:1.527144e-002[&B IgrBrlens 1.605213e-002],15:2.636679e-002[&B IgrBrlens 2.533876e-002]):3.629510e-002[&B IgrBrlens 3.294378e-002]):1.124093e-002[&B IgrBrlens 1.371000e-002],51:2.434357e-002[&B IgrBrlens 2.732486e-002]):6.324342e-003[&B IgrBrlens 3.905445e-003],11:8.022717e-002[&B IgrBrlens 8.028898e-002]):1.572440e-002[&B IgrBrlens 1.652834e-002],10:3.603664e-002[&B IgrBrlens 3.889834e-002]):1.046423e-002[&B IgrBrlens 1.158285e-002],9:1.064158e-001[&B IgrBrlens 1.101735e-001]):2.178123e-002[&B IgrBrlens 2.349811e-002],(18:4.072189e-002[&B IgrBrlens 4.818227e-002],19:2.075025e-002[&B IgrBrlens 2.188086e-002]):8.747514e-002[&B IgrBrlens 8.162481e-002]):1.214811e-001[&B IgrBrlens 1.256591e-001]):2.197562e-002[&B IgrBrlens 2.075700e-002],50:2.146975e-001[&B IgrBrlens 2.229754e-001]):2.530963e-003[&B IgrBrlens 1.712272e-003],49:2.172285e-001[&B IgrBrlens 2.124888e-001]):5.919540e-004[&B IgrBrlens 5.365897e-004],((3:2.274881e-002[&B IgrBrlens 2.247276e-002],6:5.580927e-004[&B IgrBrlens 6.400014e-004]):2.727007e-002[&B IgrBrlens 2.891819e-002],(4:8.442852e-003[&B IgrBrlens 7.046007e-003],(7:2.714556e-002[&B IgrBrlens 2.251561e-002],(2:2.197368e-002[&B IgrBrlens 2.101399e-002],5:2.197368e-002[&B IgrBrlens 2.488552e-002]):5.171878e-003[&B IgrBrlens 3.482042e-003]):3.488008e-003[&B IgrBrlens 2.910927e-003]):1.938531e-002[&B IgrBrlens 1.827418e-002]):1.308171e-001[&B IgrBrlens 1.281743e-001]):1.564934e-002[&B IgrBrlens 1.239713e-002],1:1.964853e-001[&B IgrBrlens 1.931881e-001]);
   tree gen.79000 [&B IgrBrlens] = [&R] [&clockrate=9.058415e-003] ((((((8:1.466663e-001[&B IgrBrlens 1.513469e-001],((((((((16:3.053168e-003[&B IgrBrlens 2.110311e-003],17:3.053168e-003[&B IgrBrlens 2.459554e-003]):5.149951e-002[&B IgrBrlens 5.158688e-002],12:5.455268e-002[&B IgrBrlens 5.767903e-002]):7.427289e-003[&B IgrBrlens 7.176399e-003],(14:3.028303e-002[&B IgrBrlens 3.130574e-002],15:4.387065e-002[&B IgrBrlens 3.998110e-002]):1.810931e-002[&B IgrBrlens 1.643718e-002]):3.451807e-002[&B IgrBrlens 4.209996e-002],51:3.580665e-002[&B IgrBrlens 4.019179e-002]):1.014477e-002[&B IgrBrlens 6.264656e-003],11:1.066428e-001[&B IgrBrlens 9.732614e-002]):4.588296e-003[&B IgrBrlens 4.822882e-003],10:3.785794e-002[&B IgrBrlens 4.345169e-002]):1.174211e-003[&B IgrBrlens 1.100217e-003],9:1.124053e-001[&B IgrBrlens 1.063085e-001]):3.980089e-002[&B IgrBrlens 3.952930e-002],(18:6.371512e-002[&B IgrBrlens 6.558153e-002],19:3.925740e-002[&B IgrBrlens 4.139641e-002]):8.849108e-002[&B IgrBrlens 8.257281e-002]):1.095020e-001[&B IgrBrlens 1.029257e-001]):2.177595e-002[&B IgrBrlens 1.923520e-002],((((((((((((43:4.453244e-002[&B IgrBrlens 4.311801e-002],44:7.392941e-003[&B IgrBrlens 7.934780e-003]):2.618999e-003[&B IgrBrlens 4.174420e-003],((46:1.508011e-002[&B IgrBrlens 1.602109e-002],((45:2.494019e-003[&B IgrBrlens 3.407585e-003],47:2.494019e-003[&B IgrBrlens 2.740320e-003]):5.879769e-003[&B IgrBrlens 5.258307e-003],48:8.373787e-003[&B IgrBrlens 8.048729e-003]):6.706327e-003[&B IgrBrlens 5.768251e-003]):1.765055e-002[&B IgrBrlens 1.744576e-002],42:3.273067e-002[&B IgrBrlens 3.581008e-002]):1.442078e-002[&B IgrBrlens 1.739237e-002]):1.650348e-002[&B IgrBrlens 2.015860e-002],(40:2.270885e-003[&B IgrBrlens 2.081863e-003],41:1.132930e-002[&B IgrBrlens 1.080211e-002]):1.518612e-002[&B IgrBrlens 1.546276e-002]):1.095310e-002[&B IgrBrlens 1.773580e-002],39:2.841011e-002[&B IgrBrlens 2.728318e-002]):4.159206e-002[&B IgrBrlens 4.658706e-002],(37:5.604248e-003[&B IgrBrlens 5.864514e-003],38:2.100355e-002[&B IgrBrlens 2.691319e-002]):4.899861e-002[&B IgrBrlens 5.127415e-002]):1.035335e-002[&B IgrBrlens 8.165833e-003],33:1.966413e-002[&B IgrBrlens 2.150362e-002]):2.830971e-002[&B IgrBrlens 2.976177e-002],34:9.326592e-002[&B IgrBrlens 8.544107e-002]):2.259859e-002[&B IgrBrlens 2.483488e-002],(35:2.616120e-002[&B IgrBrlens 2.294782e-002],36:4.156050e-002[&B IgrBrlens 3.731228e-002]):8.970330e-002[&B IgrBrlens 9.073353e-002]):2.220456e-002[&B IgrBrlens 2.202271e-002],32:1.625268e-001[&B IgrBrlens 1.653707e-001]):9.892322e-003[&B IgrBrlens 1.453272e-002],31:1.633607e-001[&B IgrBrlens 1.619551e-001]):3.532671e-003[&B IgrBrlens 2.908536e-003],((29:8.779356e-003[&B IgrBrlens 1.086002e-002],30:8.779356e-003[&B IgrBrlens 9.903064e-003]):6.137751e-002[&B IgrBrlens 6.146106e-002],28:2.218750e-003[&B IgrBrlens 2.738766e-003]):8.133719e-002[&B IgrBrlens 8.123935e-002]):9.233773e-002[&B IgrBrlens 9.705041e-002],((((20:2.826034e-002[&B IgrBrlens 3.056361e-002],23:7.083489e-002[&B IgrBrlens 6.921750e-002]):1.794441e-002[&B IgrBrlens 1.630825e-002],22:8.877930e-002[&B IgrBrlens 8.316589e-002]):1.442587e-002[&B IgrBrlens 1.506659e-002],13:1.032052e-001[&B IgrBrlens 1.012544e-001]):1.719598e-002[&B IgrBrlens 1.632628e-002],(21:5.314710e-002[&B IgrBrlens 4.885070e-002],((26:2.682058e-002[&B IgrBrlens 2.065180e-002],25:1.776217e-002[&B IgrBrlens 1.904030e-002]):1.308446e-002[&B IgrBrlens 1.662955e-002],(24:7.469279e-002[&B IgrBrlens 8.276164e-002],27:3.664745e-002[&B IgrBrlens 3.574026e-002]):3.257588e-003[&B IgrBrlens 3.070432e-003]):2.230048e-002[&B IgrBrlens 2.078725e-002]):3.826712e-002[&B IgrBrlens 3.710890e-002]):9.806708e-002[&B IgrBrlens 1.056528e-001]):2.425307e-002[&B IgrBrlens 2.404740e-002]):4.862490e-002[&B IgrBrlens 5.328305e-002],50:2.623593e-001[&B IgrBrlens 2.581824e-001]):3.098807e-003[&B IgrBrlens 2.196044e-003],49:2.654581e-001[&B IgrBrlens 2.596660e-001]):4.919571e-003[&B IgrBrlens 4.459453e-003],((3:3.448978e-002[&B IgrBrlens 3.407126e-002],6:7.314529e-003[&B IgrBrlens 6.829201e-003]):2.623397e-002[&B IgrBrlens 2.449331e-002],(((2:2.472009e-002[&B IgrBrlens 2.364046e-002],5:2.472009e-002[&B IgrBrlens 2.663723e-002]):4.948562e-003[&B IgrBrlens 3.331691e-003],7:2.966865e-002[&B IgrBrlens 2.460836e-002]):9.823868e-003[&B IgrBrlens 8.198539e-003],4:1.231727e-002[&B IgrBrlens 1.027942e-002]):2.123123e-002[&B IgrBrlens 2.001429e-002]):1.643618e-001[&B IgrBrlens 1.610414e-001]):1.496560e-002[&B IgrBrlens 1.185548e-002],1:2.400512e-001[&B IgrBrlens 2.409201e-001]);
   tree gen.80000 [&B IgrBrlens] = [&R] [&clockrate=8.711656e-003] (((((((((((((((((43:4.280232e-002[&B IgrBrlens 4.693380e-002],44:7.084531e-003[&B IgrBrlens 7.972406e-003]):4.666985e-003[&B IgrBrlens 5.992831e-003],((((45:3.699003e-003[&B IgrBrlens 5.331200e-003],47:3.699003e-003[&B IgrBrlens 3.866036e-003]):1.152659e-003[&B IgrBrlens 1.004093e-003],48:4.851663e-003[&B IgrBrlens 4.663328e-003]):1.562832e-002[&B IgrBrlens 1.397648e-002],46:2.047998e-002[&B IgrBrlens 2.175790e-002]):1.848463e-002[&B IgrBrlens 1.827015e-002],42:3.896461e-002[&B IgrBrlens 4.263053e-002]):8.504698e-003[&B IgrBrlens 1.025721e-002]):1.996800e-002[&B IgrBrlens 2.439042e-002],(40:1.618417e-003[&B IgrBrlens 1.594578e-003],41:1.033007e-002[&B IgrBrlens 9.567043e-003]):2.138944e-002[&B IgrBrlens 2.177907e-002]):9.183773e-003[&B IgrBrlens 1.487082e-002],39:3.219163e-002[&B IgrBrlens 3.091470e-002]):3.536778e-002[&B IgrBrlens 3.961528e-002],(37:0.000000e+000[&B IgrBrlens 0.000000e+000],38:1.480981e-002[&B IgrBrlens 1.558489e-002]):5.274960e-002[&B IgrBrlens 5.519933e-002]):1.106944e-002[&B IgrBrlens 8.730628e-003],33:2.026076e-002[&B IgrBrlens 2.029950e-002]):1.900535e-002[&B IgrBrlens 1.998016e-002],34:8.282439e-002[&B IgrBrlens 8.104179e-002]):1.801463e-002[&B IgrBrlens 1.740045e-002],(35:2.247085e-002[&B IgrBrlens 1.971076e-002],36:3.728066e-002[&B IgrBrlens 3.526956e-002]):7.836817e-002[&B IgrBrlens 7.926821e-002]):3.781582e-002[&B IgrBrlens 3.515151e-002],32:1.621763e-001[&B IgrBrlens 1.650141e-001]):8.868152e-003[&B IgrBrlens 1.302812e-002],31:1.623328e-001[&B IgrBrlens 1.609360e-001]):7.711588e-003[&B IgrBrlens 6.878344e-003],((29:1.554143e-002[&B IgrBrlens 1.469046e-002],30:1.554143e-002[&B IgrBrlens 1.519145e-002]):6.130765e-002[&B IgrBrlens 6.139110e-002],28:1.151166e-002[&B IgrBrlens 1.149781e-002]):7.838550e-002[&B IgrBrlens 7.829121e-002]):5.695625e-002[&B IgrBrlens 6.158281e-002],(((((24:4.791627e-002[&B IgrBrlens 5.309253e-002],26:1.132732e-002[&B IgrBrlens 8.652865e-003]):5.952988e-003[&B IgrBrlens 4.846107e-003],25:8.568648e-003[&B IgrBrlens 9.185235e-003]):2.051784e-002[&B IgrBrlens 2.607693e-002],27:3.779815e-002[&B IgrBrlens 3.686247e-002]):2.346792e-002[&B IgrBrlens 2.869880e-002],21:5.255441e-002[&B IgrBrlens 5.600173e-002]):3.560657e-002[&B IgrBrlens 3.452887e-002],(13:8.928374e-002[&B IgrBrlens 8.759608e-002],((20:5.480178e-004[&B IgrBrlens 5.071631e-004],23:4.149280e-002[&B IgrBrlens 4.054538e-002]):8.563800e-003[&B IgrBrlens 7.925370e-003],22:5.005660e-002[&B IgrBrlens 4.689158e-002]):3.922714e-002[&B IgrBrlens 4.096940e-002]):2.675453e-002[&B IgrBrlens 2.540141e-002]):7.175991e-002[&B IgrBrlens 7.731068e-002]):6.380406e-002[&B IgrBrlens 6.326298e-002],((18:1.000760e-001[&B IgrBrlens 1.024210e-001],19:7.655449e-002[&B IgrBrlens 7.143453e-002]):9.382032e-002[&B IgrBrlens 8.754563e-002],(8:5.260801e-002[&B IgrBrlens 5.443197e-002],(((((((16:3.166517e-003[&B IgrBrlens 2.188656e-003],17:3.166517e-003[&B IgrBrlens 2.550865e-003]):4.051992e-002[&B IgrBrlens 4.229254e-002],12:4.368644e-002[&B IgrBrlens 4.680280e-002]):3.572869e-002[&B IgrBrlens 3.452179e-002],(14:2.039685e-002[&B IgrBrlens 2.160204e-002],15:3.346433e-002[&B IgrBrlens 3.049740e-002]):4.595080e-002[&B IgrBrlens 4.146769e-002]):1.559744e-002[&B IgrBrlens 1.993939e-002],51:3.664447e-002[&B IgrBrlens 4.113222e-002]):7.067479e-003[&B IgrBrlens 4.560718e-003],11:1.020800e-001[&B IgrBrlens 9.244915e-002]):4.933151e-003[&B IgrBrlens 4.786995e-003],10:3.644879e-002[&B IgrBrlens 3.889013e-002]):4.635562e-003[&B IgrBrlens 4.343447e-003],9:1.116488e-001[&B IgrBrlens 1.055930e-001]):5.159727e-002[&B IgrBrlens 5.542686e-002]):3.065025e-002[&B IgrBrlens 2.880951e-002]):9.690841e-002[&B IgrBrlens 9.397773e-002]):2.684391e-002[&B IgrBrlens 2.941550e-002],50:2.505689e-001[&B IgrBrlens 2.465797e-001]):5.340573e-004[&B IgrBrlens 3.784725e-004],49:2.511029e-001[&B IgrBrlens 2.456241e-001]):9.465717e-003[&B IgrBrlens 1.101728e-002],((3:2.948258e-002[&B IgrBrlens 2.912482e-002],6:3.347613e-003[&B IgrBrlens 3.125495e-003]):3.833924e-002[&B IgrBrlens 3.579538e-002],(4:3.973670e-003[&B IgrBrlens 3.442994e-003],((2:1.964251e-002[&B IgrBrlens 2.192554e-002],5:1.964251e-002[&B IgrBrlens 2.116586e-002]):3.448356e-004[&B IgrBrlens 2.321656e-004],7:1.998735e-002[&B IgrBrlens 1.925641e-002]):1.012129e-002[&B IgrBrlens 8.446754e-003]):3.771318e-002[&B IgrBrlens 3.555153e-002]):1.491885e-001[&B IgrBrlens 1.461746e-001]):1.411719e-002[&B IgrBrlens 1.118339e-002],1:2.311275e-001[&B IgrBrlens 2.319641e-001]);
   tree gen.81000 [&B IgrBrlens] = [&R] [&clockrate=7.466049e-003] (((((((((((((((((43:3.474554e-002[&B IgrBrlens 3.809934e-002],44:4.134738e-003[&B IgrBrlens 4.859792e-003]):6.167160e-003[&B IgrBrlens 7.919191e-003],((46:1.553157e-002[&B IgrBrlens 1.454268e-002],((45:4.087133e-003[&B IgrBrlens 5.890593e-003],47:4.087133e-003[&B IgrBrlens 3.973546e-003]):8.125066e-003[&B IgrBrlens 9.955507e-003],48:1.221220e-002[&B IgrBrlens 1.123840e-002]):3.319366e-003[&B IgrBrlens 2.992723e-003]):1.013594e-002[&B IgrBrlens 1.131376e-002],42:2.566750e-002[&B IgrBrlens 2.610072e-002]):1.524520e-002[&B IgrBrlens 1.838667e-002]):1.968444e-002[&B IgrBrlens 2.211740e-002],(40:3.345360e-003[&B IgrBrlens 3.265768e-003],41:1.081141e-002[&B IgrBrlens 9.654298e-003]):1.917493e-002[&B IgrBrlens 1.922404e-002]):5.530357e-003[&B IgrBrlens 8.955028e-003],39:2.805065e-002[&B IgrBrlens 2.693798e-002]):3.596712e-002[&B IgrBrlens 4.028659e-002],(37:5.920865e-003[&B IgrBrlens 6.195834e-003],38:1.861315e-002[&B IgrBrlens 2.129662e-002]):4.540462e-002[&B IgrBrlens 4.751324e-002]):1.062940e-002[&B IgrBrlens 1.010928e-002],33:2.462463e-002[&B IgrBrlens 2.467171e-002]):9.259613e-003[&B IgrBrlens 1.014684e-002],34:7.121449e-002[&B IgrBrlens 7.012217e-002]):3.814673e-002[&B IgrBrlens 3.684617e-002],(35:1.882896e-002[&B IgrBrlens 1.791320e-002],36:3.152124e-002[&B IgrBrlens 2.982083e-002]):9.053226e-002[&B IgrBrlens 8.991113e-002]):1.240688e-002[&B IgrBrlens 1.521030e-002],32:1.419264e-001[&B IgrBrlens 1.444099e-001]):1.309644e-003[&B IgrBrlens 1.583515e-003],31:1.357700e-001[&B IgrBrlens 1.346018e-001]):1.471018e-002[&B IgrBrlens 1.283615e-002],((29:3.168076e-002[&B IgrBrlens 2.994608e-002],30:3.168076e-002[&B IgrBrlens 3.096733e-002]):3.245599e-002[&B IgrBrlens 3.119966e-002],28:8.141382e-003[&B IgrBrlens 8.131589e-003]):7.365118e-002[&B IgrBrlens 7.356259e-002]):5.739092e-002[&B IgrBrlens 6.205280e-002],((13:5.538619e-002[&B IgrBrlens 5.433927e-002],((20:8.007731e-003[&B IgrBrlens 7.220540e-003],23:4.309816e-002[&B IgrBrlens 4.211409e-002]):5.843623e-003[&B IgrBrlens 5.269172e-003],22:4.894178e-002[&B IgrBrlens 5.391757e-002]):6.444408e-003[&B IgrBrlens 6.730635e-003]):3.003206e-002[&B IgrBrlens 2.504799e-002],(21:5.107553e-002[&B IgrBrlens 5.442585e-002],(((26:2.078731e-002[&B IgrBrlens 2.177929e-002],24:5.214472e-002[&B IgrBrlens 5.777776e-002]):1.011905e-002[&B IgrBrlens 7.954284e-003],25:2.344032e-002[&B IgrBrlens 2.512704e-002]):8.276421e-003[&B IgrBrlens 8.736636e-003],27:3.918278e-002[&B IgrBrlens 3.766834e-002]):1.935880e-002[&B IgrBrlens 2.460385e-002]):1.045136e-002[&B IgrBrlens 1.125979e-002]):8.885567e-002[&B IgrBrlens 8.616628e-002]):3.538021e-002[&B IgrBrlens 4.087015e-002],((8:7.921544e-002[&B IgrBrlens 8.196191e-002],(((((((16:2.944410e-003[&B IgrBrlens 1.699462e-003],17:2.944410e-003[&B IgrBrlens 2.371941e-003]):3.441468e-002[&B IgrBrlens 3.592021e-002],12:3.735909e-002[&B IgrBrlens 4.002409e-002]):1.959890e-002[&B IgrBrlens 1.893686e-002],(14:4.106430e-003[&B IgrBrlens 4.632978e-003],15:1.530550e-002[&B IgrBrlens 1.394852e-002]):4.165249e-002[&B IgrBrlens 3.758874e-002]):2.028241e-002[&B IgrBrlens 2.467562e-002],51:2.721788e-002[&B IgrBrlens 2.644675e-002]):1.152084e-002[&B IgrBrlens 8.931588e-003],11:8.876124e-002[&B IgrBrlens 8.038693e-002]):1.756766e-003[&B IgrBrlens 1.569771e-003],10:3.004301e-002[&B IgrBrlens 3.206591e-002]):2.039548e-002[&B IgrBrlens 1.911024e-002],9:1.109135e-001[&B IgrBrlens 1.048976e-001]):6.312077e-002[&B IgrBrlens 6.780565e-002]):1.545196e-003[&B IgrBrlens 1.347767e-003],(18:3.014907e-002[&B IgrBrlens 3.085553e-002],19:9.990738e-003[&B IgrBrlens 9.322558e-003]):1.454304e-001[&B IgrBrlens 1.357040e-001]):6.767189e-002[&B IgrBrlens 6.562537e-002]):2.991178e-002[&B IgrBrlens 2.860000e-002],50:2.156746e-001[&B IgrBrlens 2.122409e-001]):2.873721e-004[&B IgrBrlens 1.704695e-004],49:2.159619e-001[&B IgrBrlens 2.112498e-001]):1.086031e-002[&B IgrBrlens 1.264046e-002],((((4:4.341093e-003[&B IgrBrlens 4.353438e-003],(2:1.738035e-002[&B IgrBrlens 1.899760e-002],5:1.738035e-002[&B IgrBrlens 2.184961e-002]):9.358887e-003[&B IgrBrlens 6.644424e-003]):2.612885e-003[&B IgrBrlens 2.201701e-003],7:2.935212e-002[&B IgrBrlens 3.025585e-002]):1.059253e-002[&B IgrBrlens 9.985382e-003],3:3.994465e-002[&B IgrBrlens 3.879710e-002]):1.185264e-002[&B IgrBrlens 1.078218e-002],6:2.939914e-002[&B IgrBrlens 2.905913e-002]):1.376947e-001[&B IgrBrlens 1.349130e-001]):2.568367e-002[&B IgrBrlens 2.034616e-002],1:2.151757e-001[&B IgrBrlens 2.159545e-001]);
   tree gen.82000 [&B IgrBrlens] = [&R] [&clockrate=8.680511e-003] ((((((((8:5.856060e-002[&B IgrBrlens 6.059094e-002],(((((((16:3.788658e-003[&B IgrBrlens 2.502009e-003],17:3.788658e-003[&B IgrBrlens 3.191223e-003]):4.985470e-002[&B IgrBrlens 4.950613e-002],12:5.364336e-002[&B IgrBrlens 5.500988e-002]):3.599734e-002[&B IgrBrlens 3.478137e-002],(14:3.817233e-002[&B IgrBrlens 3.586635e-002],15:5.119310e-002[&B IgrBrlens 4.665434e-002]):3.844760e-002[&B IgrBrlens 3.612500e-002]):1.288873e-003[&B IgrBrlens 1.568046e-003],51:3.277015e-002[&B IgrBrlens 3.184172e-002]):9.807207e-003[&B IgrBrlens 7.603087e-003],11:1.007368e-001[&B IgrBrlens 9.123262e-002]):2.438067e-002[&B IgrBrlens 2.535071e-002],10:5.480531e-002[&B IgrBrlens 5.997601e-002]):4.981945e-003[&B IgrBrlens 5.354753e-003],9:1.300994e-001[&B IgrBrlens 1.335967e-001]):3.870369e-002[&B IgrBrlens 4.157630e-002]):3.651825e-002[&B IgrBrlens 3.185233e-002],(18:4.931026e-002[&B IgrBrlens 5.046570e-002],19:2.587288e-002[&B IgrBrlens 2.733078e-002]):1.560111e-001[&B IgrBrlens 1.455771e-001]):6.354458e-002[&B IgrBrlens 6.162288e-002],((27:3.706074e-002[&B IgrBrlens 3.562832e-002],(24:6.602948e-002[&B IgrBrlens 6.018170e-002],(25:1.734631e-002[&B IgrBrlens 1.859452e-002],26:2.602682e-002[&B IgrBrlens 2.726882e-002]):3.544517e-003[&B IgrBrlens 2.935248e-003]):7.489410e-003[&B IgrBrlens 9.518583e-003]):5.110893e-002[&B IgrBrlens 5.395087e-002],((13:7.694012e-002[&B IgrBrlens 7.548577e-002],((20:4.393949e-003[&B IgrBrlens 3.860559e-003],23:4.519235e-002[&B IgrBrlens 4.768822e-002]):7.234782e-003[&B IgrBrlens 6.356537e-003],22:5.242713e-002[&B IgrBrlens 5.352451e-002]):2.451298e-002[&B IgrBrlens 2.560172e-002]):1.136410e-002[&B IgrBrlens 9.478130e-003],21:6.052658e-002[&B IgrBrlens 6.170887e-002]):1.896259e-002[&B IgrBrlens 1.957265e-002]):1.225368e-001[&B IgrBrlens 1.188280e-001]):1.517395e-002[&B IgrBrlens 1.488444e-002],((((((((((((43:4.147608e-002[&B IgrBrlens 4.547954e-002],44:5.885985e-003[&B IgrBrlens 6.405738e-003]):5.439885e-003[&B IgrBrlens 6.985304e-003],42:4.691596e-002[&B IgrBrlens 4.770781e-002]):3.224705e-003[&B IgrBrlens 3.889198e-003],((46:1.253502e-002[&B IgrBrlens 1.415233e-002],45:1.253502e-002[&B IgrBrlens 1.567201e-002]):9.873191e-004[&B IgrBrlens 1.209746e-003],(47:9.169747e-003[&B IgrBrlens 1.038281e-002],48:9.169747e-003[&B IgrBrlens 1.010787e-002]):4.352588e-003[&B IgrBrlens 3.924270e-003]):3.661833e-002[&B IgrBrlens 4.087348e-002]):2.604813e-002[&B IgrBrlens 2.926763e-002],(40:5.789144e-003[&B IgrBrlens 5.803969e-003],41:1.446965e-002[&B IgrBrlens 1.334504e-002]):2.612905e-002[&B IgrBrlens 2.619596e-002]):8.611072e-003[&B IgrBrlens 1.196580e-002],39:4.052927e-002[&B IgrBrlens 3.892161e-002]):2.964660e-002[&B IgrBrlens 3.320701e-002],(37:1.099760e-002[&B IgrBrlens 1.150834e-002],38:2.575447e-002[&B IgrBrlens 2.563010e-002]):4.442139e-002[&B IgrBrlens 4.648436e-002]):2.282190e-002[&B IgrBrlens 2.170519e-002],33:3.483834e-002[&B IgrBrlens 3.490494e-002]):1.808038e-002[&B IgrBrlens 1.981278e-002],34:9.632127e-002[&B IgrBrlens 9.759543e-002]):2.757506e-002[&B IgrBrlens 2.924458e-002],(35:2.970631e-002[&B IgrBrlens 2.745467e-002],36:4.446317e-002[&B IgrBrlens 4.206461e-002]):9.419002e-002[&B IgrBrlens 1.029111e-001]):4.931129e-003[&B IgrBrlens 4.354910e-003],32:1.522648e-001[&B IgrBrlens 1.549292e-001]):1.607749e-002[&B IgrBrlens 1.510620e-002],31:1.596618e-001[&B IgrBrlens 1.582880e-001]):3.766057e-003[&B IgrBrlens 3.296875e-003],((29:1.116880e-002[&B IgrBrlens 1.055725e-002],30:1.116880e-002[&B IgrBrlens 1.091728e-002]):5.933160e-002[&B IgrBrlens 5.746760e-002],28:5.396571e-003[&B IgrBrlens 5.650777e-003]):7.817061e-002[&B IgrBrlens 7.807658e-002]):1.206120e-001[&B IgrBrlens 1.304093e-001]):3.400159e-002[&B IgrBrlens 3.251045e-002],50:2.512015e-001[&B IgrBrlens 2.472023e-001]):2.421666e-003[&B IgrBrlens 1.912275e-003],49:2.536232e-001[&B IgrBrlens 2.383739e-001]):2.852293e-002[&B IgrBrlens 2.907759e-002],((4:1.473036e-002[&B IgrBrlens 1.388604e-002],(7:1.211941e-002[&B IgrBrlens 1.040263e-002],(2:7.279097e-003[&B IgrBrlens 7.646613e-003],5:7.279097e-003[&B IgrBrlens 8.938597e-003]):4.840316e-003[&B IgrBrlens 3.895607e-003]):2.865248e-002[&B IgrBrlens 2.987763e-002]):2.717399e-002[&B IgrBrlens 2.561643e-002],(3:3.029277e-002[&B IgrBrlens 3.211367e-002],6:4.251243e-003[&B IgrBrlens 3.867296e-003]):3.765311e-002[&B IgrBrlens 3.425251e-002]):1.707977e-001[&B IgrBrlens 1.673472e-001]):3.754823e-003[&B IgrBrlens 3.422954e-003],1:2.424984e-001[&B IgrBrlens 2.433761e-001]);
   tree gen.83000 [&B IgrBrlens] = [&R] [&clockrate=9.697208e-003] ((((((((((((((((((((48:6.865264e-003[&B IgrBrlens 7.567623e-003],45:6.865264e-003[&B IgrBrlens 8.118020e-003]):9.106661e-003[&B IgrBrlens 9.243961e-003],46:1.597192e-002[&B IgrBrlens 1.803269e-002]):1.403329e-002[&B IgrBrlens 1.719476e-002],47:3.000521e-002[&B IgrBrlens 3.397458e-002]):1.761648e-002[&B IgrBrlens 1.966357e-002],42:4.762170e-002[&B IgrBrlens 4.603164e-002]):3.995621e-003[&B IgrBrlens 4.818972e-003],(43:4.439186e-002[&B IgrBrlens 4.312292e-002],44:4.633302e-003[&B IgrBrlens 5.042438e-003]):7.225462e-003[&B IgrBrlens 9.278147e-003]):2.946961e-002[&B IgrBrlens 3.311200e-002],(40:2.071320e-003[&B IgrBrlens 2.290230e-003],41:1.176853e-002[&B IgrBrlens 1.085385e-002]):2.955985e-002[&B IgrBrlens 2.963555e-002]):9.500173e-003[&B IgrBrlens 1.320128e-002],39:4.113134e-002[&B IgrBrlens 3.949980e-002]):5.292120e-002[&B IgrBrlens 5.927678e-002],(37:9.948801e-003[&B IgrBrlens 1.028945e-002],38:2.643406e-002[&B IgrBrlens 2.630640e-002]):6.761849e-002[&B IgrBrlens 6.993377e-002]):1.071305e-002[&B IgrBrlens 1.018884e-002],33:3.979430e-002[&B IgrBrlens 3.987037e-002]):2.006878e-002[&B IgrBrlens 1.925095e-002],34:1.083491e-001[&B IgrBrlens 1.097824e-001]):1.596550e-002[&B IgrBrlens 1.693212e-002],(35:3.344624e-002[&B IgrBrlens 3.091113e-002],36:4.993149e-002[&B IgrBrlens 4.723794e-002]):9.086837e-002[&B IgrBrlens 9.411843e-002]):1.810531e-002[&B IgrBrlens 1.435563e-002],32:1.686024e-001[&B IgrBrlens 1.678390e-001]):1.268975e-002[&B IgrBrlens 1.192312e-002],31:1.715949e-001[&B IgrBrlens 1.701184e-001]):6.262871e-003[&B IgrBrlens 5.482632e-003],((29:3.736219e-002[&B IgrBrlens 3.950476e-002],30:3.736219e-002[&B IgrBrlens 3.652082e-002]):4.883225e-002[&B IgrBrlens 4.729810e-002],28:1.346538e-002[&B IgrBrlens 1.344918e-002]):7.517809e-002[&B IgrBrlens 7.508766e-002]):6.175564e-002[&B IgrBrlens 6.677206e-002],((13:8.781145e-002[&B IgrBrlens 8.615162e-002],((20:0.000000e+000[&B IgrBrlens 0.000000e+000],23:4.557688e-002[&B IgrBrlens 4.432084e-002]):5.099866e-003[&B IgrBrlens 3.986092e-003],22:5.067675e-002[&B IgrBrlens 5.318481e-002]):3.713470e-002[&B IgrBrlens 3.878403e-002]):1.780750e-002[&B IgrBrlens 1.485220e-002],((25:2.772880e-002[&B IgrBrlens 2.733541e-002],(27:3.462517e-002[&B IgrBrlens 3.328688e-002],(24:5.667986e-002[&B IgrBrlens 5.296016e-002],26:1.595159e-002[&B IgrBrlens 1.671280e-002]):1.867358e-002[&B IgrBrlens 2.104623e-002]):2.800835e-003[&B IgrBrlens 2.319398e-003]):2.783249e-002[&B IgrBrlens 2.938014e-002],21:5.556129e-002[&B IgrBrlens 5.734076e-002]):1.902659e-002[&B IgrBrlens 1.880573e-002]):9.035704e-002[&B IgrBrlens 8.762222e-002]):6.162003e-002[&B IgrBrlens 6.044435e-002],((((((((16:1.425378e-003[&B IgrBrlens 7.633491e-004],17:1.425378e-003[&B IgrBrlens 1.200609e-003]):4.536196e-002[&B IgrBrlens 4.786925e-002],12:4.678733e-002[&B IgrBrlens 4.797920e-002]):4.596131e-002[&B IgrBrlens 4.440876e-002],(14:4.393366e-003[&B IgrBrlens 3.659638e-003],15:1.893918e-002[&B IgrBrlens 1.726004e-002]):7.380946e-002[&B IgrBrlens 7.686409e-002]):4.264673e-003[&B IgrBrlens 6.044188e-003],51:3.204202e-002[&B IgrBrlens 3.113421e-002]):1.119518e-002[&B IgrBrlens 9.937200e-003],11:1.082085e-001[&B IgrBrlens 9.799941e-002]):4.312452e-003[&B IgrBrlens 3.748718e-003],10:3.397356e-002[&B IgrBrlens 3.717885e-002]):2.402736e-002[&B IgrBrlens 2.078479e-002],9:1.365483e-001[&B IgrBrlens 1.402189e-001]):7.507293e-002[&B IgrBrlens 8.064490e-002],(8:7.232342e-002[&B IgrBrlens 7.483094e-002],(18:3.653605e-002[&B IgrBrlens 3.797310e-002],19:1.035359e-002[&B IgrBrlens 1.093700e-002]):1.589419e-001[&B IgrBrlens 1.483119e-001]):1.614326e-002[&B IgrBrlens 1.408064e-002]):8.961223e-002[&B IgrBrlens 8.690220e-002]):3.875097e-002[&B IgrBrlens 3.705155e-002],50:2.653159e-001[&B IgrBrlens 2.610920e-001]):1.661526e-002[&B IgrBrlens 1.312029e-002],49:2.819312e-001[&B IgrBrlens 2.649799e-001]):1.684099e-002[&B IgrBrlens 1.716848e-002],((4:2.439459e-003[&B IgrBrlens 2.401585e-003],(7:6.037846e-003[&B IgrBrlens 5.182551e-003],(2:4.233252e-003[&B IgrBrlens 4.446986e-003],5:4.233252e-003[&B IgrBrlens 4.355629e-003]):1.804594e-003[&B IgrBrlens 1.520763e-003]):2.549324e-002[&B IgrBrlens 2.476510e-002]):7.007281e-003[&B IgrBrlens 6.605637e-003],(3:3.343005e-002[&B IgrBrlens 3.543952e-002],6:4.338423e-003[&B IgrBrlens 3.946602e-003]):5.108318e-003[&B IgrBrlens 4.746535e-003]):2.117478e-001[&B IgrBrlens 2.074700e-001]):1.552424e-002[&B IgrBrlens 1.415213e-002],1:2.658104e-001[&B IgrBrlens 2.667725e-001]);
   tree gen.84000 [&B IgrBrlens] = [&R] [&clockrate=8.692072e-003] ((((((((((((((((((48:1.276451e-002[&B IgrBrlens 1.324787e-002],(45:4.598057e-003[&B IgrBrlens 5.437099e-003],47:4.598057e-003[&B IgrBrlens 4.236918e-003]):8.166453e-003[&B IgrBrlens 8.289577e-003]):7.460275e-003[&B IgrBrlens 8.522169e-003],46:2.022478e-002[&B IgrBrlens 2.164485e-002]):3.971403e-002[&B IgrBrlens 4.027500e-002],(42:5.241538e-002[&B IgrBrlens 5.625793e-002],(43:3.886145e-002[&B IgrBrlens 3.775059e-002],44:3.223954e-003[&B IgrBrlens 3.502753e-003]):1.355394e-002[&B IgrBrlens 1.472604e-002]):7.523430e-003[&B IgrBrlens 6.926003e-003]):2.342093e-002[&B IgrBrlens 2.631571e-002],(40:0.000000e+000[&B IgrBrlens 0.000000e+000],41:8.692072e-003[&B IgrBrlens 8.052333e-003]):3.903018e-002[&B IgrBrlens 3.807257e-002]):3.618576e-003[&B IgrBrlens 5.028311e-003],39:4.264875e-002[&B IgrBrlens 4.616859e-002]):3.599594e-002[&B IgrBrlens 3.901288e-002],(37:3.094290e-003[&B IgrBrlens 3.630147e-003],38:1.787081e-002[&B IgrBrlens 1.778451e-002]):6.077388e-002[&B IgrBrlens 6.285479e-002]):1.070739e-002[&B IgrBrlens 1.018346e-002],33:3.111520e-002[&B IgrBrlens 3.117468e-002]):1.195703e-002[&B IgrBrlens 1.146976e-002],34:8.653258e-002[&B IgrBrlens 8.442777e-002]):9.596169e-003[&B IgrBrlens 1.017717e-002],(35:2.997946e-002[&B IgrBrlens 2.832867e-002],36:4.475599e-002[&B IgrBrlens 4.234162e-002]):6.614929e-002[&B IgrBrlens 6.878619e-002]):2.862136e-002[&B IgrBrlens 2.792920e-002],32:1.482187e-001[&B IgrBrlens 1.475476e-001]):1.074641e-002[&B IgrBrlens 1.009719e-002],31:1.502730e-001[&B IgrBrlens 1.489800e-001]):5.850127e-003[&B IgrBrlens 5.121308e-003],((29:2.231312e-002[&B IgrBrlens 2.244535e-002],30:2.231312e-002[&B IgrBrlens 2.181064e-002]):5.814936e-002[&B IgrBrlens 5.632249e-002],28:1.527194e-002[&B IgrBrlens 1.567317e-002]):6.088418e-002[&B IgrBrlens 6.248376e-002]):1.075932e-001[&B IgrBrlens 1.163330e-001],(((25:2.218899e-002[&B IgrBrlens 2.187420e-002],(26:2.548923e-002[&B IgrBrlens 2.670559e-002],27:2.548923e-002[&B IgrBrlens 2.450406e-002]):5.391828e-003[&B IgrBrlens 4.410716e-003]):2.883700e-002[&B IgrBrlens 3.488849e-002],21:5.102599e-002[&B IgrBrlens 5.266021e-002]):2.181230e-002[&B IgrBrlens 2.032781e-002],(((20:2.736669e-003[&B IgrBrlens 2.139000e-003],23:4.358941e-002[&B IgrBrlens 4.305618e-002]):2.809626e-003[&B IgrBrlens 1.995006e-003],22:4.639903e-002[&B IgrBrlens 4.869539e-002]):1.907993e-002[&B IgrBrlens 1.992736e-002],(24:6.158964e-002[&B IgrBrlens 6.662349e-002],13:4.420550e-002[&B IgrBrlens 4.336991e-002]):2.127346e-002[&B IgrBrlens 2.011655e-002]):3.517396e-002[&B IgrBrlens 2.933655e-002]):1.239491e-001[&B IgrBrlens 1.201976e-001]):2.206800e-002[&B IgrBrlens 2.009628e-002],((((((((16:1.450061e-003[&B IgrBrlens 7.103035e-004],17:1.450061e-003[&B IgrBrlens 1.221400e-003]):2.796910e-002[&B IgrBrlens 2.951503e-002],12:2.941916e-002[&B IgrBrlens 2.937300e-002]):4.915873e-002[&B IgrBrlens 4.749817e-002],(14:3.937984e-003[&B IgrBrlens 3.280309e-003],15:1.697609e-002[&B IgrBrlens 1.547100e-002]):6.160179e-002[&B IgrBrlens 6.032965e-002]):6.931206e-003[&B IgrBrlens 9.823381e-003],51:2.727221e-002[&B IgrBrlens 2.649954e-002]):5.340240e-003[&B IgrBrlens 4.740166e-003],11:9.084933e-002[&B IgrBrlens 8.227802e-002]):1.000858e-002[&B IgrBrlens 8.700232e-003],10:3.045213e-002[&B IgrBrlens 3.332518e-002]):3.624863e-002[&B IgrBrlens 3.312445e-002],9:1.371065e-001[&B IgrBrlens 1.407922e-001]):4.419417e-002[&B IgrBrlens 4.747429e-002],((18:3.406410e-002[&B IgrBrlens 3.540393e-002],19:1.059551e-002[&B IgrBrlens 1.119255e-002]):1.137059e-001[&B IgrBrlens 1.061012e-001],8:3.738067e-002[&B IgrBrlens 3.867669e-002]):3.353073e-002[&B IgrBrlens 2.929195e-002]):1.044837e-001[&B IgrBrlens 1.013239e-001]):2.736156e-002[&B IgrBrlens 2.616162e-002],50:2.462170e-001[&B IgrBrlens 2.422971e-001]):1.335261e-002[&B IgrBrlens 1.223528e-002],49:2.595696e-001[&B IgrBrlens 2.439628e-001]):8.234206e-003[&B IgrBrlens 7.575572e-003],((4:4.875690e-003[&B IgrBrlens 4.541865e-003],(7:8.522603e-003[&B IgrBrlens 7.315329e-003],(2:2.698614e-003[&B IgrBrlens 3.019279e-003],5:2.698614e-003[&B IgrBrlens 2.103362e-003]):5.823989e-003[&B IgrBrlens 5.081300e-003]):2.242930e-002[&B IgrBrlens 2.178868e-002]):4.566333e-002[&B IgrBrlens 4.304599e-002],(3:3.826199e-002[&B IgrBrlens 3.770900e-002],6:1.218578e-002[&B IgrBrlens 1.132275e-002]):3.835324e-002[&B IgrBrlens 3.563698e-002]):1.477282e-001[&B IgrBrlens 1.492410e-001]):2.697356e-002[&B IgrBrlens 2.458950e-002],1:2.513170e-001[&B IgrBrlens 2.522267e-001]);
   tree gen.85000 [&B IgrBrlens] = [&R] [&clockrate=7.945539e-003] ((((((((((((((((((43:3.656395e-002[&B IgrBrlens 3.551877e-002],44:3.987237e-003[&B IgrBrlens 4.332042e-003]):8.094527e-003[&B IgrBrlens 8.794519e-003],42:4.465847e-002[&B IgrBrlens 4.793236e-002]):6.942275e-003[&B IgrBrlens 6.390998e-003],((48:2.299220e-002[&B IgrBrlens 2.386286e-002],(47:5.669138e-003[&B IgrBrlens 5.528559e-003],45:5.669138e-003[&B IgrBrlens 7.296659e-003]):1.732307e-002[&B IgrBrlens 1.758424e-002]):6.280793e-003[&B IgrBrlens 8.739076e-003],46:2.927300e-002[&B IgrBrlens 3.132838e-002]):2.232775e-002[&B IgrBrlens 2.264314e-002]):2.395563e-002[&B IgrBrlens 2.691650e-002],(40:6.028427e-003[&B IgrBrlens 5.880520e-003],41:1.397397e-002[&B IgrBrlens 1.291029e-002]):2.900571e-002[&B IgrBrlens 2.829405e-002]):4.764750e-003[&B IgrBrlens 6.621015e-003],39:3.979889e-002[&B IgrBrlens 4.308352e-002]):2.487310e-002[&B IgrBrlens 2.695780e-002],(37:1.329709e-002[&B IgrBrlens 1.375238e-002],38:2.680450e-002[&B IgrBrlens 2.711196e-002]):3.786748e-002[&B IgrBrlens 3.916407e-002]):2.113077e-002[&B IgrBrlens 2.009680e-002],33:3.256764e-002[&B IgrBrlens 3.262990e-002]):1.165347e-002[&B IgrBrlens 1.117858e-002],34:8.394881e-002[&B IgrBrlens 8.862921e-002]):1.440644e-002[&B IgrBrlens 1.359665e-002],(35:1.730985e-002[&B IgrBrlens 1.483556e-002],36:3.081727e-002[&B IgrBrlens 2.915483e-002]):8.104539e-002[&B IgrBrlens 8.427610e-002]):2.721175e-003[&B IgrBrlens 2.655368e-003],32:1.225294e-001[&B IgrBrlens 1.219746e-001]):1.286425e-002[&B IgrBrlens 1.336816e-002],31:1.274481e-001[&B IgrBrlens 1.287010e-001]):2.826238e-002[&B IgrBrlens 2.474140e-002],((29:2.467321e-002[&B IgrBrlens 2.481943e-002],30:2.467321e-002[&B IgrBrlens 2.165313e-002]):4.804388e-002[&B IgrBrlens 4.653450e-002],28:1.312554e-002[&B IgrBrlens 1.347038e-002]):6.948596e-002[&B IgrBrlens 7.131153e-002]):7.113805e-002[&B IgrBrlens 6.954228e-002],((25:1.630401e-002[&B IgrBrlens 1.607271e-002],((26:7.499189e-003[&B IgrBrlens 7.857053e-003],24:4.087045e-002[&B IgrBrlens 4.421088e-002]):1.574593e-002[&B IgrBrlens 1.466007e-002],27:2.324512e-002[&B IgrBrlens 2.234668e-002]):1.004424e-003[&B IgrBrlens 1.215204e-003]):1.015704e-001[&B IgrBrlens 9.857014e-002],(21:6.556057e-002[&B IgrBrlens 6.766029e-002],(13:6.704437e-002[&B IgrBrlens 6.632172e-002],((20:5.267707e-003[&B IgrBrlens 3.740393e-003],23:4.261174e-002[&B IgrBrlens 4.209047e-002]):1.457886e-003[&B IgrBrlens 1.035188e-003],22:4.406963e-002[&B IgrBrlens 4.625069e-002]):2.297474e-002[&B IgrBrlens 2.399516e-002]):2.394192e-002[&B IgrBrlens 2.163877e-002]):5.231386e-002[&B IgrBrlens 5.367210e-002]):4.779343e-002[&B IgrBrlens 4.454074e-002]):3.367576e-002[&B IgrBrlens 3.505270e-002],((8:8.899148e-002[&B IgrBrlens 9.207689e-002],(((((((16:6.924898e-004[&B IgrBrlens 2.939450e-004],17:6.924898e-004[&B IgrBrlens 6.648354e-004]):4.857196e-002[&B IgrBrlens 5.037938e-002],12:4.926445e-002[&B IgrBrlens 4.752793e-002]):2.339128e-002[&B IgrBrlens 2.471966e-002],(14:9.592565e-003[&B IgrBrlens 9.962831e-003],15:2.151087e-002[&B IgrBrlens 1.976713e-002]):5.114485e-002[&B IgrBrlens 5.008866e-002]):6.736767e-003[&B IgrBrlens 8.888871e-003],51:2.615738e-002[&B IgrBrlens 2.541630e-002]):8.681415e-003[&B IgrBrlens 7.705900e-003],11:8.807391e-002[&B IgrBrlens 8.770834e-002]):1.659256e-002[&B IgrBrlens 1.442354e-002],10:4.030760e-002[&B IgrBrlens 4.119031e-002]):1.107212e-002[&B IgrBrlens 1.011784e-002],9:1.157386e-001[&B IgrBrlens 1.188498e-001]):7.416124e-002[&B IgrBrlens 7.410499e-002]):1.286750e-002[&B IgrBrlens 1.124085e-002],(18:4.009834e-002[&B IgrBrlens 3.560072e-002],19:1.864538e-002[&B IgrBrlens 1.830332e-002]):1.626690e-001[&B IgrBrlens 1.596847e-001]):5.775695e-002[&B IgrBrlens 5.601027e-002]):1.331610e-002[&B IgrBrlens 1.484101e-002],50:2.126597e-001[&B IgrBrlens 2.092741e-001]):2.359428e-002[&B IgrBrlens 2.161994e-002],49:2.362540e-001[&B IgrBrlens 2.220491e-001]):8.964049e-003[&B IgrBrlens 8.247037e-003],(3:7.014257e-002[&B IgrBrlens 6.912881e-002],((4:2.667094e-003[&B IgrBrlens 2.888577e-003],(7:1.092794e-002[&B IgrBrlens 9.379937e-003],(2:4.448018e-003[&B IgrBrlens 4.589093e-003],5:4.448018e-003[&B IgrBrlens 3.466888e-003]):6.479923e-003[&B IgrBrlens 5.653587e-003]):1.557577e-002[&B IgrBrlens 1.513090e-002]):1.959164e-002[&B IgrBrlens 2.121858e-002],6:2.225873e-002[&B IgrBrlens 2.356019e-002]):2.404722e-002[&B IgrBrlens 2.545324e-002]):1.353478e-001[&B IgrBrlens 1.349195e-001]):2.350492e-002[&B IgrBrlens 2.142744e-002],1:2.289953e-001[&B IgrBrlens 2.298241e-001]);
   tree gen.86000 [&B IgrBrlens] = [&R] [&clockrate=7.816227e-003] ((((((((((((((16:1.784774e-004[&B IgrBrlens 7.575929e-005],17:1.784774e-004[&B IgrBrlens 1.603477e-004]):5.325776e-002[&B IgrBrlens 5.765847e-002],12:5.343623e-002[&B IgrBrlens 5.155267e-002]):1.977998e-002[&B IgrBrlens 1.844742e-002],(14:9.308086e-003[&B IgrBrlens 9.667371e-003],15:2.103243e-002[&B IgrBrlens 1.932747e-002]):5.218379e-002[&B IgrBrlens 5.110614e-002]):5.974711e-003[&B IgrBrlens 7.883372e-003],51:2.682221e-002[&B IgrBrlens 2.606229e-002]):1.126429e-002[&B IgrBrlens 9.391205e-003],11:9.045521e-002[&B IgrBrlens 9.007976e-002]):1.097736e-002[&B IgrBrlens 1.004796e-002],10:3.812114e-002[&B IgrBrlens 3.895596e-002]):1.801563e-002[&B IgrBrlens 1.646291e-002],9:1.194482e-001[&B IgrBrlens 1.226591e-001]):6.593083e-002[&B IgrBrlens 6.588082e-002],(18:3.024036e-002[&B IgrBrlens 2.684845e-002],19:9.136543e-003[&B IgrBrlens 8.968928e-003]):1.551387e-001[&B IgrBrlens 1.542099e-001]):5.564960e-002[&B IgrBrlens 5.396665e-002],8:1.417625e-001[&B IgrBrlens 1.466776e-001]):4.846417e-003[&B IgrBrlens 4.233758e-003],(((((((((((((43:4.255341e-002[&B IgrBrlens 4.214463e-002],44:1.050688e-002[&B IgrBrlens 1.141549e-002]):8.260631e-003[&B IgrBrlens 8.974987e-003],42:5.081404e-002[&B IgrBrlens 5.453920e-002]):5.289331e-003[&B IgrBrlens 4.869312e-003],(46:1.718759e-002[&B IgrBrlens 1.839441e-002],(47:7.397794e-003[&B IgrBrlens 8.357085e-003],(45:6.677166e-003[&B IgrBrlens 8.594076e-003],48:6.677166e-003[&B IgrBrlens 6.930013e-003]):7.206287e-004[&B IgrBrlens 1.002681e-003]):9.789797e-003[&B IgrBrlens 9.937396e-003]):3.891578e-002[&B IgrBrlens 3.380993e-002]):1.961796e-002[&B IgrBrlens 2.204270e-002],(40:1.368274e-002[&B IgrBrlens 1.334704e-002],41:2.149897e-002[&B IgrBrlens 1.863107e-002]):2.217584e-002[&B IgrBrlens 2.163175e-002]):1.095656e-002[&B IgrBrlens 1.522504e-002],39:4.681514e-002[&B IgrBrlens 5.067884e-002]):2.745404e-002[&B IgrBrlens 2.975506e-002],(37:9.501422e-003[&B IgrBrlens 9.305362e-003],38:2.278901e-002[&B IgrBrlens 2.443551e-002]):5.148017e-002[&B IgrBrlens 5.119094e-002]):4.352277e-003[&B IgrBrlens 4.139313e-003],33:2.625274e-002[&B IgrBrlens 2.630292e-002]):1.835953e-002[&B IgrBrlens 1.870231e-002],34:8.369340e-002[&B IgrBrlens 8.835957e-002]):6.451529e-003[&B IgrBrlens 6.088885e-003],(35:1.686378e-002[&B IgrBrlens 1.770702e-002],36:3.015137e-002[&B IgrBrlens 2.852485e-002]):7.328115e-002[&B IgrBrlens 7.620235e-002]):6.986888e-003[&B IgrBrlens 6.220745e-003],32:1.182356e-001[&B IgrBrlens 1.177003e-001]):1.113596e-002[&B IgrBrlens 1.157217e-002],31:1.215554e-001[&B IgrBrlens 1.227503e-001]):2.371874e-002[&B IgrBrlens 2.500940e-002],((29:1.865840e-002[&B IgrBrlens 1.792402e-002],30:1.865840e-002[&B IgrBrlens 1.637456e-002]):4.667950e-002[&B IgrBrlens 4.521298e-002],28:6.716195e-003[&B IgrBrlens 6.693935e-003]):6.664862e-002[&B IgrBrlens 6.642773e-002]):9.015379e-002[&B IgrBrlens 9.975398e-002],((((25:2.869469e-002[&B IgrBrlens 2.828761e-002],(26:2.362892e-002[&B IgrBrlens 2.678220e-002],27:2.362892e-002[&B IgrBrlens 2.271565e-002]):1.288200e-002[&B IgrBrlens 1.250148e-002]):6.199464e-003[&B IgrBrlens 5.715654e-003],24:7.553854e-002[&B IgrBrlens 8.171246e-002]):1.536738e-002[&B IgrBrlens 1.859224e-002],21:5.026154e-002[&B IgrBrlens 5.187127e-002]):3.478620e-002[&B IgrBrlens 3.103036e-002],(((20:0.000000e+000[&B IgrBrlens 0.000000e+000],23:3.673627e-002[&B IgrBrlens 3.628687e-002]):6.600820e-003[&B IgrBrlens 4.686985e-003],22:4.333709e-002[&B IgrBrlens 4.439202e-002]):5.821877e-002[&B IgrBrlens 6.080454e-002],13:1.015559e-001[&B IgrBrlens 1.004612e-001]):8.503800e-003[&B IgrBrlens 7.685755e-003]):9.019521e-002[&B IgrBrlens 9.253697e-002]):1.044715e-002[&B IgrBrlens 1.303745e-002]):2.706793e-002[&B IgrBrlens 2.910885e-002],50:2.127580e-001[&B IgrBrlens 2.093709e-001]):1.417631e-002[&B IgrBrlens 1.299006e-002],49:2.269343e-001[&B IgrBrlens 2.203558e-001]):8.755845e-003[&B IgrBrlens 7.869311e-003],((3:2.996591e-002[&B IgrBrlens 2.592780e-002],6:6.517227e-003[&B IgrBrlens 6.898286e-003]):1.961499e-002[&B IgrBrlens 1.786992e-002],(4:6.605204e-003[&B IgrBrlens 7.942748e-003],(7:5.870316e-003[&B IgrBrlens 4.344486e-003],(2:1.855176e-003[&B IgrBrlens 2.388054e-003],5:1.855176e-003[&B IgrBrlens 1.787639e-003]):4.015140e-003[&B IgrBrlens 3.088520e-003]):2.418357e-002[&B IgrBrlens 2.311435e-002]):1.952701e-002[&B IgrBrlens 2.114858e-002]):1.470282e-001[&B IgrBrlens 1.465629e-001]):2.847085e-002[&B IgrBrlens 2.595446e-002],1:2.250799e-001[&B IgrBrlens 2.297213e-001]);
   tree gen.87000 [&B IgrBrlens] = [&R] [&clockrate=6.653661e-003] (((((((((((((((((42:3.136912e-002[&B IgrBrlens 2.797372e-002],((45:9.840912e-003[&B IgrBrlens 1.031994e-002],46:9.840912e-003[&B IgrBrlens 9.867986e-003]):4.007104e-003[&B IgrBrlens 5.575471e-003],(48:8.589961e-003[&B IgrBrlens 8.351371e-003],47:8.589961e-003[&B IgrBrlens 9.703843e-003]):5.258055e-003[&B IgrBrlens 5.337330e-003]):1.752111e-002[&B IgrBrlens 1.522229e-002]):1.560115e-002[&B IgrBrlens 1.556411e-002],(43:2.759610e-002[&B IgrBrlens 2.733100e-002],44:3.160857e-004[&B IgrBrlens 3.434200e-004]):1.937418e-002[&B IgrBrlens 1.854482e-002]):1.905024e-002[&B IgrBrlens 2.140481e-002],(40:3.713692e-003[&B IgrBrlens 3.622576e-003],41:1.036735e-002[&B IgrBrlens 9.744322e-003]):2.837315e-002[&B IgrBrlens 2.767701e-002]):5.336610e-003[&B IgrBrlens 7.415661e-003],39:3.742345e-002[&B IgrBrlens 4.051204e-002]):2.159550e-002[&B IgrBrlens 2.269831e-002],(37:3.949746e-003[&B IgrBrlens 3.927555e-003],38:1.526097e-002[&B IgrBrlens 1.636357e-002]):4.375798e-002[&B IgrBrlens 4.351214e-002]):8.950938e-003[&B IgrBrlens 8.512955e-003],33:2.339036e-002[&B IgrBrlens 1.925165e-002]):5.652243e-003[&B IgrBrlens 5.757770e-003],34:6.231091e-002[&B IgrBrlens 6.578494e-002]):9.108775e-003[&B IgrBrlens 8.596766e-003],(35:1.535699e-002[&B IgrBrlens 1.612488e-002],36:2.666821e-002[&B IgrBrlens 2.522959e-002]):5.606270e-002[&B IgrBrlens 5.829752e-002]):1.432298e-002[&B IgrBrlens 1.275240e-002],32:1.037076e-001[&B IgrBrlens 1.028752e-001]):8.217801e-003[&B IgrBrlens 8.539704e-003],31:1.052717e-001[&B IgrBrlens 1.063993e-001]):2.169542e-002[&B IgrBrlens 2.287598e-002],((29:2.075528e-002[&B IgrBrlens 1.993837e-002],30:2.075528e-002[&B IgrBrlens 1.821477e-002]):3.370195e-002[&B IgrBrlens 3.054233e-002],28:4.554776e-003[&B IgrBrlens 4.795317e-003]):6.119866e-002[&B IgrBrlens 6.099583e-002]):6.148484e-002[&B IgrBrlens 6.803217e-002],(((24:7.048983e-002[&B IgrBrlens 7.625112e-002],((20:8.497694e-004[&B IgrBrlens 6.649833e-004],23:3.212198e-002[&B IgrBrlens 3.482417e-002]):1.772973e-003[&B IgrBrlens 1.699020e-003],22:3.389495e-002[&B IgrBrlens 3.472004e-002]):2.328756e-002[&B IgrBrlens 2.432187e-002]):2.140315e-002[&B IgrBrlens 1.833872e-002],13:7.858566e-002[&B IgrBrlens 7.773862e-002]):6.125139e-003[&B IgrBrlens 5.167531e-003],((25:1.781515e-002[&B IgrBrlens 1.756241e-002],(26:2.293165e-002[&B IgrBrlens 2.599187e-002],27:2.293165e-002[&B IgrBrlens 2.170542e-002]):1.537161e-003[&B IgrBrlens 1.801228e-003]):2.518433e-002[&B IgrBrlens 2.321893e-002],21:4.299947e-002[&B IgrBrlens 4.437662e-002]):2.041961e-002[&B IgrBrlens 2.365292e-002]):7.379968e-002[&B IgrBrlens 7.571576e-002]):2.896165e-002[&B IgrBrlens 3.129793e-002],(8:1.069217e-001[&B IgrBrlens 1.106288e-001],((((((((16:1.519311e-004[&B IgrBrlens 9.645177e-005],17:1.519311e-004[&B IgrBrlens 1.379107e-004]):4.545043e-002[&B IgrBrlens 4.920602e-002],12:4.560236e-002[&B IgrBrlens 5.218872e-002]):7.655272e-003[&B IgrBrlens 8.178794e-003],(14:1.237257e-003[&B IgrBrlens 1.211706e-003],15:1.121775e-002[&B IgrBrlens 1.231367e-002]):4.203989e-002[&B IgrBrlens 4.117172e-002]):1.142751e-002[&B IgrBrlens 1.507810e-002],51:2.010561e-002[&B IgrBrlens 1.953599e-002]):1.231599e-002[&B IgrBrlens 1.026803e-002],11:7.700113e-002[&B IgrBrlens 7.155263e-002]):1.578459e-002[&B IgrBrlens 1.444819e-002],10:3.889107e-002[&B IgrBrlens 3.554712e-002]):1.089077e-002[&B IgrBrlens 9.952125e-003],9:1.036765e-001[&B IgrBrlens 1.064635e-001]):3.139536e-002[&B IgrBrlens 3.268389e-002],(18:3.892554e-002[&B IgrBrlens 3.688089e-002],19:2.096065e-002[&B IgrBrlens 2.276746e-002]):9.614632e-002[&B IgrBrlens 9.557073e-002]):5.635135e-002[&B IgrBrlens 5.464718e-002]):2.599040e-002[&B IgrBrlens 2.697744e-002]):1.695741e-002[&B IgrBrlens 1.823600e-002],50:1.831378e-001[&B IgrBrlens 1.825088e-001]):2.671471e-003[&B IgrBrlens 2.384078e-003],49:1.858093e-001[&B IgrBrlens 1.804229e-001]):3.354904e-002[&B IgrBrlens 3.347506e-002],((3:2.290001e-002[&B IgrBrlens 2.422687e-002],6:2.939031e-003[&B IgrBrlens 2.677557e-003]):2.662816e-002[&B IgrBrlens 2.425915e-002],(4:6.416983e-003[&B IgrBrlens 6.949865e-003],(7:4.997180e-003[&B IgrBrlens 4.463820e-003],(2:2.372821e-003[&B IgrBrlens 3.821671e-003],5:2.372821e-003[&B IgrBrlens 2.434670e-003]):2.624359e-003[&B IgrBrlens 2.156294e-003]):2.138079e-002[&B IgrBrlens 2.075942e-002]):2.315021e-002[&B IgrBrlens 2.507266e-002]):1.365619e-001[&B IgrBrlens 1.361298e-001]):5.512053e-003[&B IgrBrlens 5.077611e-003],1:1.916021e-001[&B IgrBrlens 1.955531e-001]);
[truncated: 44,746,365 more chars]
