# Supplementary material for: Diversity and Disparity of Therocephalia: Macroevolutionary Patterns through Two Mass Extinctions
Source: Sci Rep. 2019 Mar 25;9:5063. doi: 10.1038/s41598-019-41628-w (PMC6433905; doi:10.1038/s41598-019-41628-w)
Supplement: Supplementary file 4 — Supplementary Dataset 3 [file 41598_2019_41628_MOESM4_ESM.txt]

#NEXUS
[ID: 6756362274]
[Param: tree]
begin trees;
   translate
       1 Lycosuchus_vanderrieti,
       2 Alopecodon,
       3 Glanosuchus_macrops,
       4 Ictidosaurus_angusticeps,
       5 Pardosuchus,
       6 Pristerognathus_polyodon,
       7 Scylacosaurus,
       8 Scylacosuchus,
       9 Annatherapsidus,
      10 USNM_PAL_412421,
      11 Akidnognathus_parvus,
      12 Euchambersia_mirabilis,
      13 Ophidostoma,
      14 Promoschorhynchus,
      15 Olivierosuchus_parringtoni,
      16 Cerdosuchoides,
      17 Moschorhinus_kitchingi,
      18 Chthonosaurus,
      19 Ichibengops,
      20 Ictidostoma_hemburyi,
      21 Microwhaitsia,
      22 Hofmeyria_atavus,
      23 Mirotenthes_digitipes,
      24 Ictidochampsa_platyceps,
      25 Viatkosuchus_sumini,
      26 Moschowhaitsia_vjuschkovi,
      27 Theriognathus_microps,
      28 Ictidosuchus_primaevus,
      29 Ictidosuchoides_longiceps,
      30 Ictidosuchops_rubidgei,
      31 Regisaurus_jacobi,
      32 Urumchia,
      33 Choerosaurus_dejageri,
      34 Lycideops_longiceps,
      35 Karenites_ornamentatus,
      36 Mupashi,
      37 Tetracynodon_tenuis,
      38 Tetracynodon_darti,
      39 Scaloposaurus_constrictus,
      40 Ericiolacerta_parva,
      41 Silphedosuchus,
      42 Nothogomphodon,
      43 Ordosiodon,
      44 Hazhenia,
      45 Antecosuchus,
      46 Bauria_cynops,
      47 Traversodontoides,
      48 Microgomphodon_oligocynus,
      49 Perplexisaurus,
      50 Gorynychus_masyutinae,
      51 Shiguaignathus;
   tree gen.0 [&B IgrBrlens] = [&R] [&clockrate=2.500000e-003] ((((6:1.295000e-001[&B IgrBrlens 1.295000e-001],(7:6.850000e-002[&B IgrBrlens 6.850000e-002],2:6.850000e-002[&B IgrBrlens 6.850000e-002]):6.850000e-002[&B IgrBrlens 6.850000e-002]):6.850000e-002[&B IgrBrlens 6.850000e-002],(3:8.562500e-002[&B IgrBrlens 8.562500e-002],5:8.562500e-002[&B IgrBrlens 8.562500e-002]):1.198750e-001[&B IgrBrlens 1.198750e-001]):1.185714e-001[&B IgrBrlens 1.185714e-001],(4:2.981429e-001[&B IgrBrlens 2.981429e-001],((8:2.687857e-001[&B IgrBrlens 2.687857e-001],((((29:2.225714e-001[&B IgrBrlens 2.225714e-001],((33:1.732143e-001[&B IgrBrlens 1.732143e-001],(31:1.715357e-001[&B IgrBrlens 1.715357e-001],((((((((48:3.685714e-002[&B IgrBrlens 3.685714e-002],(45:1.842857e-002[&B IgrBrlens 1.842857e-002],46:1.842857e-002[&B IgrBrlens 1.842857e-002]):1.842857e-002[&B IgrBrlens 1.842857e-002]):1.842857e-002[&B IgrBrlens 1.842857e-002],47:5.528571e-002[&B IgrBrlens 5.528571e-002]):1.842857e-002[&B IgrBrlens 1.842857e-002],42:7.371429e-002[&B IgrBrlens 7.371429e-002]):1.842857e-002[&B IgrBrlens 1.842857e-002],(43:3.118056e-002[&B IgrBrlens 3.118056e-002],44:2.093056e-002[&B IgrBrlens 2.093056e-002]):6.096230e-002[&B IgrBrlens 6.096230e-002]):1.842857e-002[&B IgrBrlens 1.842857e-002],(40:2.201471e-002[&B IgrBrlens 2.201471e-002],41:2.451471e-002[&B IgrBrlens 2.451471e-002]):7.580672e-002[&B IgrBrlens 7.580672e-002]):1.842857e-002[&B IgrBrlens 1.842857e-002],39:1.162500e-001[&B IgrBrlens 1.162500e-001]):1.842857e-002[&B IgrBrlens 1.842857e-002],(37:2.466667e-002[&B IgrBrlens 2.466667e-002],38:2.891667e-002[&B IgrBrlens 2.891667e-002]):1.057619e-001[&B IgrBrlens 1.057619e-001]):1.842857e-002[&B IgrBrlens 1.842857e-002],(32:5.608333e-002[&B IgrBrlens 5.608333e-002],(35:2.466667e-002[&B IgrBrlens 2.466667e-002],36:2.891667e-002[&B IgrBrlens 2.891667e-002]):2.466667e-002[&B IgrBrlens 2.466667e-002]):9.952381e-002[&B IgrBrlens 9.952381e-002]):1.842857e-002[&B IgrBrlens 1.842857e-002]):1.842857e-002[&B IgrBrlens 1.842857e-002]):1.842857e-002[&B IgrBrlens 1.842857e-002],34:2.041429e-001[&B IgrBrlens 2.041429e-001]):1.842857e-002[&B IgrBrlens 1.842857e-002]):1.842857e-002[&B IgrBrlens 1.842857e-002],(30:5.777778e-002[&B IgrBrlens 5.777778e-002],28:3.902778e-002[&B IgrBrlens 3.902778e-002]):1.832222e-001[&B IgrBrlens 1.832222e-001]):1.842857e-002[&B IgrBrlens 1.842857e-002],((((((((16:2.495000e-002[&B IgrBrlens 2.495000e-002],17:2.495000e-002[&B IgrBrlens 2.495000e-002]):2.495000e-002[&B IgrBrlens 2.495000e-002],12:4.990000e-002[&B IgrBrlens 4.990000e-002]):2.495000e-002[&B IgrBrlens 2.495000e-002],(14:2.646429e-002[&B IgrBrlens 2.646429e-002],15:3.021429e-002[&B IgrBrlens 3.021429e-002]):4.463571e-002[&B IgrBrlens 4.463571e-002]):2.495000e-002[&B IgrBrlens 2.495000e-002],11:9.980000e-002[&B IgrBrlens 9.980000e-002]):2.495000e-002[&B IgrBrlens 2.495000e-002],10:1.045000e-001[&B IgrBrlens 1.045000e-001]):2.495000e-002[&B IgrBrlens 2.495000e-002],9:1.497000e-001[&B IgrBrlens 1.497000e-001]):2.495000e-002[&B IgrBrlens 2.495000e-002],51:1.579000e-001[&B IgrBrlens 1.579000e-001]):2.495000e-002[&B IgrBrlens 2.495000e-002],((18:4.350000e-002[&B IgrBrlens 4.350000e-002],19:3.675000e-002[&B IgrBrlens 3.675000e-002]):3.675000e-002[&B IgrBrlens 3.675000e-002],49:6.100000e-002[&B IgrBrlens 6.100000e-002]):1.193500e-001[&B IgrBrlens 1.193500e-001]):6.407857e-002[&B IgrBrlens 6.407857e-002]):1.842857e-002[&B IgrBrlens 1.842857e-002],((((((26:2.979167e-002[&B IgrBrlens 2.979167e-002],27:2.979167e-002[&B IgrBrlens 2.979167e-002]):2.979167e-002[&B IgrBrlens 2.979167e-002],25:5.708333e-002[&B IgrBrlens 5.708333e-002]):2.979167e-002[&B IgrBrlens 2.979167e-002],21:8.687500e-002[&B IgrBrlens 8.687500e-002]):2.979167e-002[&B IgrBrlens 2.979167e-002],24:1.296667e-001[&B IgrBrlens 1.296667e-001]):2.979167e-002[&B IgrBrlens 2.979167e-002],((20:3.512500e-002[&B IgrBrlens 3.512500e-002],23:4.687500e-002[&B IgrBrlens 4.687500e-002]):3.512500e-002[&B IgrBrlens 3.512500e-002],22:8.200000e-002[&B IgrBrlens 8.200000e-002]):7.245833e-002[&B IgrBrlens 7.245833e-002]):2.979167e-002[&B IgrBrlens 2.979167e-002],13:1.842500e-001[&B IgrBrlens 1.842500e-001]):8.660714e-002[&B IgrBrlens 8.660714e-002]):1.842857e-002[&B IgrBrlens 1.842857e-002]):1.842857e-002[&B IgrBrlens 1.842857e-002],50:2.997143e-001[&B IgrBrlens 2.997143e-001]):1.842857e-002[&B IgrBrlens 1.842857e-002]):1.842857e-002[&B IgrBrlens 1.842857e-002]):1.842857e-002[&B IgrBrlens 1.842857e-002],1:3.425000e-001[&B IgrBrlens 3.425000e-001]);
   tree gen.1000 [&B IgrBrlens] = [&R] [&clockrate=2.157098e-002] ((((3:6.471295e-002[&B IgrBrlens 6.471295e-002],6:0.000000e+000[&B IgrBrlens 0.000000e+000]):4.540577e-001[&B IgrBrlens 4.540577e-001],((5:2.471447e-001[&B IgrBrlens 2.526053e-001],(7:9.391352e-002[&B IgrBrlens 8.961148e-002],4:2.920057e-002[&B IgrBrlens 2.451079e-002]):1.532312e-001[&B IgrBrlens 1.728247e-001]):1.158064e-001[&B IgrBrlens 1.078929e-001],2:3.629510e-001[&B IgrBrlens 3.808710e-001]):1.558196e-001[&B IgrBrlens 1.558196e-001]):2.062713e+000[&B IgrBrlens 2.062713e+000],(((((9:6.440989e-001[&B IgrBrlens 6.081457e-001],51:4.995733e-001[&B IgrBrlens 4.880313e-001]):6.533655e-001[&B IgrBrlens 5.878696e-001],(((((16:4.419648e-002[&B IgrBrlens 4.419648e-002],17:4.419648e-002[&B IgrBrlens 3.730851e-002]):1.517937e-001[&B IgrBrlens 1.337222e-001],12:1.959902e-001[&B IgrBrlens 1.808657e-001]):3.367425e-001[&B IgrBrlens 3.367425e-001],(14:1.577635e-001[&B IgrBrlens 1.672508e-001],15:1.901199e-001[&B IgrBrlens 1.901199e-001]):3.426128e-001[&B IgrBrlens 3.426128e-001]):2.394232e-001[&B IgrBrlens 2.394232e-001],11:7.721559e-001[&B IgrBrlens 7.449232e-001]):1.586549e-001[&B IgrBrlens 1.613966e-001],10:7.560859e-001[&B IgrBrlens 7.016487e-001]):3.666535e-001[&B IgrBrlens 3.666535e-001]):1.690914e-001[&B IgrBrlens 1.620019e-001],((18:9.034026e-002[&B IgrBrlens 9.481158e-002],19:3.209860e-002[&B IgrBrlens 3.209860e-002]):5.722964e-001[&B IgrBrlens 5.692463e-001],49:4.965401e-001[&B IgrBrlens 5.918080e-001]):8.039191e-001[&B IgrBrlens 7.786658e-001]):9.990796e-001[&B IgrBrlens 9.990796e-001],(((((((26:1.532258e-001[&B IgrBrlens 1.449233e-001],27:1.532258e-001[&B IgrBrlens 1.532258e-001]):1.368697e-001[&B IgrBrlens 1.368697e-001],25:2.685245e-001[&B IgrBrlens 2.685245e-001]):4.029874e-001[&B IgrBrlens 4.029874e-001],21:6.715120e-001[&B IgrBrlens 6.956906e-001]):8.949309e-002[&B IgrBrlens 9.372591e-002],24:8.731742e-001[&B IgrBrlens 8.731742e-001]):2.233592e-001[&B IgrBrlens 2.222389e-001],((20:1.207472e-001[&B IgrBrlens 1.309884e-001],23:2.221309e-001[&B IgrBrlens 2.221309e-001]):9.834908e-002[&B IgrBrlens 9.834908e-002],22:3.204799e-001[&B IgrBrlens 3.204799e-001]):7.329115e-001[&B IgrBrlens 7.010005e-001]):2.723347e-002[&B IgrBrlens 2.609443e-002],13:1.080625e+000[&B IgrBrlens 1.080625e+000]):1.041028e+000[&B IgrBrlens 1.040738e+000],(((28:1.034406e-001[&B IgrBrlens 1.034406e-001],29:2.652230e-001[&B IgrBrlens 2.650280e-001]):2.526094e-001[&B IgrBrlens 2.654679e-001],30:5.178324e-001[&B IgrBrlens 4.836825e-001]):1.352396e+000[&B IgrBrlens 1.352396e+000],((33:1.039167e+000[&B IgrBrlens 1.130296e+000],((((((43:1.640510e-001[&B IgrBrlens 1.847630e-001],44:7.560999e-002[&B IgrBrlens 7.560999e-002]):1.956830e-001[&B IgrBrlens 1.956830e-001],42:3.597340e-001[&B IgrBrlens 3.597340e-001]):3.000809e-001[&B IgrBrlens 3.000809e-001],(46:3.440560e-001[&B IgrBrlens 3.437391e-001],((48:6.582731e-002[&B IgrBrlens 6.613711e-002],45:6.582731e-002[&B IgrBrlens 6.862840e-002]):2.030359e-001[&B IgrBrlens 2.030359e-001],47:2.688632e-001[&B IgrBrlens 2.688632e-001]):7.519281e-002[&B IgrBrlens 7.519281e-002]):3.157589e-001[&B IgrBrlens 3.157589e-001]):1.468419e-001[&B IgrBrlens 1.652562e-001],(40:0.000000e+000[&B IgrBrlens 0.000000e+000],41:2.157098e-002[&B IgrBrlens 2.276770e-002]):6.966448e-001[&B IgrBrlens 6.966448e-001]):5.672839e-002[&B IgrBrlens 5.672839e-002],39:7.533732e-001[&B IgrBrlens 7.053505e-001]):2.422046e-001[&B IgrBrlens 2.503773e-001],(37:0.000000e+000[&B IgrBrlens 0.000000e+000],38:3.667067e-002[&B IgrBrlens 3.658594e-002]):9.589071e-001[&B IgrBrlens 9.589071e-001]):1.881148e-001[&B IgrBrlens 1.806774e-001]):2.383726e-001[&B IgrBrlens 2.489853e-001],(((32:4.074645e-001[&B IgrBrlens 4.206118e-001],34:3.492229e-001[&B IgrBrlens 3.300893e-001]):1.096217e-001[&B IgrBrlens 1.205408e-001],(35:5.908482e-002[&B IgrBrlens 5.244662e-002],36:9.575549e-002[&B IgrBrlens 1.055906e-001]):3.997598e-001[&B IgrBrlens 4.148730e-001]):1.598028e-001[&B IgrBrlens 1.542535e-001],31:6.553180e-001[&B IgrBrlens 6.055753e-001]):7.667472e-001[&B IgrBrlens 7.337267e-001]):4.848339e-001[&B IgrBrlens 4.911273e-001]):3.118228e-001[&B IgrBrlens 2.868150e-001]):2.469135e-001[&B IgrBrlens 2.469135e-001]):9.475110e-002[&B IgrBrlens 9.475110e-002],(8:1.185347e+000[&B IgrBrlens 1.185347e+000],50:1.293202e+000[&B IgrBrlens 1.293202e+000]):1.101088e+000[&B IgrBrlens 1.101088e+000]):2.950487e-001[&B IgrBrlens 2.950487e-001]):9.808420e-002[&B IgrBrlens 9.137327e-002],1:2.679568e+000[&B IgrBrlens 2.287369e+000]);
   tree gen.2000 [&B IgrBrlens] = [&R] [&clockrate=7.268656e-002] ((((50:3.724004e+000[&B IgrBrlens 3.331913e+000],8:3.360571e+000[&B IgrBrlens 3.583516e+000]):2.843429e+000[&B IgrBrlens 2.843429e+000],((((((35:1.131087e-001[&B IgrBrlens 1.220713e-001],36:2.366758e-001[&B IgrBrlens 2.480387e-001]):2.445385e+000[&B IgrBrlens 2.389216e+000],(32:1.603452e-001[&B IgrBrlens 1.628586e-001],31:8.765868e-002[&B IgrBrlens 9.083102e-002]):2.594402e+000[&B IgrBrlens 2.810329e+000]):9.596834e-001[&B IgrBrlens 7.433061e-001],(((((((43:8.086607e-001[&B IgrBrlens 7.973986e-001],44:5.106458e-001[&B IgrBrlens 5.106458e-001]):1.702676e-001[&B IgrBrlens 1.608242e-001],42:9.789283e-001[&B IgrBrlens 1.107488e+000]):4.465208e-001[&B IgrBrlens 4.770844e-001],((47:2.315464e-001[&B IgrBrlens 2.196535e-001],48:2.315464e-001[&B IgrBrlens 2.547198e-001]):5.569525e-002[&B IgrBrlens 5.112507e-002],(46:1.896624e-001[&B IgrBrlens 2.208490e-001],45:1.896624e-001[&B IgrBrlens 1.735612e-001]):9.757927e-002[&B IgrBrlens 1.047961e-001]):1.138207e+000[&B IgrBrlens 1.107993e+000]):6.178242e-001[&B IgrBrlens 5.702733e-001],(40:1.198215e-001[&B IgrBrlens 1.198215e-001],41:1.925080e-001[&B IgrBrlens 2.055585e-001]):1.552750e+000[&B IgrBrlens 1.552750e+000]):6.647544e-001[&B IgrBrlens 6.889182e-001],39:2.337326e+000[&B IgrBrlens 2.273000e+000]):4.716311e-001[&B IgrBrlens 4.709256e-001],(37:0.000000e+000[&B IgrBrlens 0.000000e+000],38:1.235672e-001[&B IgrBrlens 1.368433e-001]):2.685390e+000[&B IgrBrlens 2.572845e+000]):4.976236e-001[&B IgrBrlens 4.771989e-001],(34:1.200619e+000[&B IgrBrlens 1.159756e+000],33:8.371858e-001[&B IgrBrlens 7.581252e-001]):1.982395e+000[&B IgrBrlens 1.982395e+000]):3.351635e-001[&B IgrBrlens 3.458323e-001]):1.510339e+000[&B IgrBrlens 1.510339e+000],((29:5.451492e-001[&B IgrBrlens 5.335725e-001],28:0.000000e+000[&B IgrBrlens 0.000000e+000]):2.579484e-001[&B IgrBrlens 2.887093e-001],30:8.030976e-001[&B IgrBrlens 8.450457e-001]):4.225419e+000[&B IgrBrlens 4.292340e+000]):8.838403e-001[&B IgrBrlens 7.743342e-001],((((((26:4.758563e-001[&B IgrBrlens 5.485834e-001],27:4.758563e-001[&B IgrBrlens 5.025497e-001]):5.465295e-001[&B IgrBrlens 4.990621e-001],25:9.496992e-001[&B IgrBrlens 9.703705e-001]):7.961832e-001[&B IgrBrlens 7.645983e-001],21:1.745882e+000[&B IgrBrlens 1.745882e+000]):5.664595e-001[&B IgrBrlens 5.289791e-001],24:2.690312e+000[&B IgrBrlens 2.437561e+000]):3.801007e-001[&B IgrBrlens 3.801007e-001],((20:1.150565e+000[&B IgrBrlens 1.190907e+000],23:1.492191e+000[&B IgrBrlens 1.364208e+000]):1.705715e-001[&B IgrBrlens 1.825473e-001],22:1.662763e+000[&B IgrBrlens 1.776903e+000]):1.262277e+000[&B IgrBrlens 1.282341e+000]):8.536252e-001[&B IgrBrlens 8.544436e-001],13:3.778665e+000[&B IgrBrlens 3.940032e+000]):1.930169e+000[&B IgrBrlens 1.970783e+000]):4.664003e-001[&B IgrBrlens 4.664003e-001],(((51:2.134995e+000[&B IgrBrlens 2.293802e+000],9:2.621995e+000[&B IgrBrlens 2.684223e+000]):1.594256e+000[&B IgrBrlens 1.633190e+000],(((((16:5.900954e-002[&B IgrBrlens 6.164604e-002],17:5.900954e-002[&B IgrBrlens 5.900954e-002]):1.213005e+000[&B IgrBrlens 1.207912e+000],12:1.272015e+000[&B IgrBrlens 1.353961e+000]):5.253257e-001[&B IgrBrlens 5.930657e-001],(14:5.119606e-001[&B IgrBrlens 4.736651e-001],15:6.209905e-001[&B IgrBrlens 5.838955e-001]):1.176350e+000[&B IgrBrlens 1.088357e+000]):6.406766e-001[&B IgrBrlens 6.309584e-001],11:2.438017e+000[&B IgrBrlens 2.640162e+000]):4.507921e-001[&B IgrBrlens 3.805342e-001],10:2.300048e+000[&B IgrBrlens 2.272951e+000]):1.327441e+000[&B IgrBrlens 1.327441e+000]):6.717634e-001[&B IgrBrlens 6.601124e-001],((18:1.962537e-001[&B IgrBrlens 1.962537e-001],19:0.000000e+000[&B IgrBrlens 0.000000e+000]):1.250510e+000[&B IgrBrlens 1.250510e+000],49:8.870768e-001[&B IgrBrlens 8.860132e-001]):3.441251e+000[&B IgrBrlens 3.171353e+000]):1.614310e+000[&B IgrBrlens 1.735022e+000]):6.247953e-001[&B IgrBrlens 6.247953e-001]):1.708572e+000[&B IgrBrlens 1.765102e+000],((6:3.611741e-002[&B IgrBrlens 3.611741e-002],3:2.541771e-001[&B IgrBrlens 2.541771e-001]):6.130076e-001[&B IgrBrlens 6.130076e-001],(4:6.205645e-001[&B IgrBrlens 5.564994e-001],(7:7.244663e-001[&B IgrBrlens 6.646715e-001],(5:1.892388e-001[&B IgrBrlens 1.980595e-001],2:1.892388e-001[&B IgrBrlens 1.804369e-001]):5.352276e-001[&B IgrBrlens 5.387551e-001]):1.141579e-001[&B IgrBrlens 1.121992e-001]):2.856049e-002[&B IgrBrlens 3.070998e-002]):7.045388e+000[&B IgrBrlens 6.437332e+000]):8.985911e-001[&B IgrBrlens 8.985911e-001],1:8.811163e+000[&B IgrBrlens 9.677575e+000]);
   tree gen.3000 [&B IgrBrlens] = [&R] [&clockrate=9.093008e-002] (((((((51:1.801740e+000[&B IgrBrlens 1.800227e+000],9:2.410971e+000[&B IgrBrlens 2.232704e+000]):2.900495e+000[&B IgrBrlens 2.697904e+000],(((((16:2.090618e-002[&B IgrBrlens 2.191904e-002],17:2.090618e-002[&B IgrBrlens 1.909784e-002]):1.485025e+000[&B IgrBrlens 1.598368e+000],12:1.505931e+000[&B IgrBrlens 1.759845e+000]):4.895269e-001[&B IgrBrlens 4.983268e-001],(14:1.105493e-001[&B IgrBrlens 1.270816e-001],15:2.469444e-001[&B IgrBrlens 2.547840e-001]):1.748514e+000[&B IgrBrlens 1.918997e+000]):4.894812e-001[&B IgrBrlens 4.894812e-001],11:2.484939e+000[&B IgrBrlens 2.363544e+000]):1.896615e+000[&B IgrBrlens 1.896615e+000],10:3.645020e+000[&B IgrBrlens 4.077104e+000]):9.299125e-001[&B IgrBrlens 9.159256e-001]):6.057896e-001[&B IgrBrlens 7.421670e-001],((18:1.176827e+000[&B IgrBrlens 9.330735e-001],19:9.313157e-001[&B IgrBrlens 1.007331e+000]):1.236644e+000[&B IgrBrlens 1.338598e+000],49:1.713309e+000[&B IgrBrlens 1.849228e+000]):3.503785e+000[&B IgrBrlens 3.900780e+000]):2.340575e+000[&B IgrBrlens 2.296819e+000],(((28:0.000000e+000[&B IgrBrlens 0.000000e+000],(29:4.881930e-001[&B IgrBrlens 5.284878e-001],30:4.881930e-001[&B IgrBrlens 5.370449e-001]):1.937826e-001[&B IgrBrlens 2.114990e-001]):5.574848e+000[&B IgrBrlens 4.811040e+000],((32:6.211420e-001[&B IgrBrlens 6.567535e-001],31:5.302120e-001[&B IgrBrlens 5.049660e-001]):5.220643e+000[&B IgrBrlens 5.366944e+000],(((35:1.798962e-001[&B IgrBrlens 1.824136e-001],36:3.344773e-001[&B IgrBrlens 3.679759e-001]):3.538353e+000[&B IgrBrlens 3.614446e+000],(34:2.501921e+000[&B IgrBrlens 2.337138e+000],33:2.047270e+000[&B IgrBrlens 2.092961e+000]):1.216329e+000[&B IgrBrlens 1.092590e+000]):1.449022e+000[&B IgrBrlens 1.385273e+000],((((((43:1.039291e+000[&B IgrBrlens 1.099001e+000],44:6.664775e-001[&B IgrBrlens 6.492930e-001]):3.635823e-001[&B IgrBrlens 3.542076e-001],42:1.402873e+000[&B IgrBrlens 1.431453e+000]):4.793785e-001[&B IgrBrlens 4.642073e-001],(46:1.522432e+000[&B IgrBrlens 1.413489e+000],(48:7.788509e-001[&B IgrBrlens 7.530049e-001],(47:5.696285e-001[&B IgrBrlens 5.579820e-001],45:5.696285e-001[&B IgrBrlens 6.314595e-001]):2.092224e-001[&B IgrBrlens 2.092224e-001]):7.435807e-001[&B IgrBrlens 7.435807e-001]):3.598200e-001[&B IgrBrlens 3.577946e-001]):1.186109e+000[&B IgrBrlens 1.160741e+000],(40:3.460849e-002[&B IgrBrlens 3.334518e-002],41:1.255386e-001[&B IgrBrlens 1.140595e-001]):2.570009e+000[&B IgrBrlens 2.476196e+000]):4.564419e-001[&B IgrBrlens 4.689660e-001],39:3.061059e+000[&B IgrBrlens 2.920077e+000]):1.435857e+000[&B IgrBrlens 1.465713e+000],(37:0.000000e+000[&B IgrBrlens 0.000000e+000],38:1.545811e-001[&B IgrBrlens 1.687047e-001]):4.342335e+000[&B IgrBrlens 4.313932e+000]):8.249359e-001[&B IgrBrlens 7.759320e-001]):4.290027e-001[&B IgrBrlens 4.222923e-001]):6.605500e-001[&B IgrBrlens 5.938082e-001]):1.291460e+000[&B IgrBrlens 1.230431e+000],((((((26:9.409385e-002[&B IgrBrlens 9.409385e-002],27:9.409385e-002[&B IgrBrlens 8.804243e-002]):1.973907e-001[&B IgrBrlens 2.166765e-001],25:2.005545e-001[&B IgrBrlens 2.183375e-001]):1.477865e+000[&B IgrBrlens 1.572483e+000],21:1.678420e+000[&B IgrBrlens 1.678420e+000]):1.362887e+000[&B IgrBrlens 1.156969e+000],24:3.514143e+000[&B IgrBrlens 3.179715e+000]):8.061938e-001[&B IgrBrlens 7.664500e-001],((20:6.096418e-001[&B IgrBrlens 5.461789e-001],23:1.037013e+000[&B IgrBrlens 1.051355e+000]):8.796235e-001[&B IgrBrlens 8.480138e-001],22:1.916637e+000[&B IgrBrlens 1.725902e+000]):2.221840e+000[&B IgrBrlens 2.430144e+000]):8.853665e-001[&B IgrBrlens 8.242096e-001],13:5.023844e+000[&B IgrBrlens 5.442360e+000]):2.269836e+000[&B IgrBrlens 2.134251e+000]):5.549664e-001[&B IgrBrlens 5.052313e-001]):1.301084e+000[&B IgrBrlens 1.162869e+000],(50:5.103405e+000[&B IgrBrlens 5.814257e+000],8:4.648754e+000[&B IgrBrlens 4.391401e+000]):3.755349e+000[&B IgrBrlens 3.794895e+000]):2.406981e+000[&B IgrBrlens 2.410957e+000],(((7:2.727902e-001[&B IgrBrlens 3.066521e-001],4:0.000000e+000[&B IgrBrlens 0.000000e+000]):4.863040e-001[&B IgrBrlens 5.506792e-001],(6:0.000000e+000[&B IgrBrlens 0.000000e+000],3:2.727902e-001[&B IgrBrlens 2.898084e-001]):4.863040e-001[&B IgrBrlens 5.071059e-001]):3.086623e+000[&B IgrBrlens 3.086623e+000],(5:5.477537e-001[&B IgrBrlens 4.278099e-001],2:5.477537e-001[&B IgrBrlens 5.799770e-001]):3.297964e+000[&B IgrBrlens 3.044941e+000]):6.965366e+000[&B IgrBrlens 6.931793e+000]):5.492346e-001[&B IgrBrlens 5.389741e-001],1:1.136032e+001[&B IgrBrlens 1.136032e+001]);
   tree gen.4000 [&B IgrBrlens] = [&R] [&clockrate=7.992191e-002] ((((50:4.161851e+000[&B IgrBrlens 3.959983e+000],8:3.762242e+000[&B IgrBrlens 4.231150e+000]):3.007513e+000[&B IgrBrlens 3.015875e+000],(((((((((43:9.221110e-001[&B IgrBrlens 9.505322e-001],44:5.944312e-001[&B IgrBrlens 6.333309e-001]):6.849889e-001[&B IgrBrlens 6.835788e-001],(42:1.206163e+000[&B IgrBrlens 1.342083e+000],((47:3.148402e-001[&B IgrBrlens 2.986691e-001],46:3.148402e-001[&B IgrBrlens 3.344301e-001]):8.485680e-002[&B IgrBrlens 9.679815e-002],(48:2.755817e-001[&B IgrBrlens 3.257447e-001],45:2.755817e-001[&B IgrBrlens 2.451974e-001]):1.241153e-001[&B IgrBrlens 1.111548e-001]):8.064659e-001[&B IgrBrlens 7.718571e-001]):4.009371e-001[&B IgrBrlens 5.278515e-001]):6.612772e-001[&B IgrBrlens 5.556691e-001],(40:3.831238e-002[&B IgrBrlens 3.807897e-002],41:1.182343e-001[&B IgrBrlens 1.269250e-001]):1.822463e+000[&B IgrBrlens 1.811360e+000]):7.363349e-001[&B IgrBrlens 8.251075e-001],39:2.597110e+000[&B IgrBrlens 2.403087e+000]):5.580214e-001[&B IgrBrlens 5.389242e-001],(37:0.000000e+000[&B IgrBrlens 0.000000e+000],38:1.358672e-001[&B IgrBrlens 1.580321e-001]):3.019264e+000[&B IgrBrlens 3.104470e+000]):8.457786e-001[&B IgrBrlens 8.424359e-001],(((34:1.070168e+000[&B IgrBrlens 9.547241e-001],33:6.705582e-001[&B IgrBrlens 6.464539e-001]):3.361412e-001[&B IgrBrlens 2.603523e-001],(35:1.226036e-001[&B IgrBrlens 1.218638e-001],36:2.584709e-001[&B IgrBrlens 2.708802e-001]):1.283705e+000[&B IgrBrlens 1.400439e+000]):7.450287e-001[&B IgrBrlens 7.408813e-001],(32:1.648692e-001[&B IgrBrlens 1.694289e-001],31:8.494725e-002[&B IgrBrlens 8.367602e-002]):2.202258e+000[&B IgrBrlens 2.181403e+000]):1.713705e+000[&B IgrBrlens 1.540509e+000]):1.700429e+000[&B IgrBrlens 1.480693e+000],(30:8.770907e-001[&B IgrBrlens 8.776793e-001],(29:6.403234e-001[&B IgrBrlens 5.588799e-001],28:4.090910e-002[&B IgrBrlens 5.426286e-002]):2.367673e-001[&B IgrBrlens 3.140541e-001]):4.688381e+000[&B IgrBrlens 4.398391e+000]):9.390752e-001[&B IgrBrlens 8.339884e-001],((((((26:5.538178e-001[&B IgrBrlens 7.017755e-001],27:5.538178e-001[&B IgrBrlens 5.473126e-001]):6.392682e-001[&B IgrBrlens 5.083958e-001],25:1.113164e+000[&B IgrBrlens 1.209371e+000]):7.829501e-001[&B IgrBrlens 7.693444e-001],21:1.896114e+000[&B IgrBrlens 2.010638e+000]):7.223866e-001[&B IgrBrlens 7.029721e-001],24:3.034095e+000[&B IgrBrlens 2.748114e+000]):4.100885e-001[&B IgrBrlens 4.068628e-001],((20:7.548518e-001[&B IgrBrlens 8.078498e-001],23:1.130485e+000[&B IgrBrlens 1.032609e+000]):8.118837e-001[&B IgrBrlens 8.688859e-001],22:1.942368e+000[&B IgrBrlens 2.125120e+000]):1.341971e+000[&B IgrBrlens 1.423191e+000]):9.139864e-001[&B IgrBrlens 9.148626e-001],13:4.198326e+000[&B IgrBrlens 4.345809e+000]):2.082440e+000[&B IgrBrlens 2.237789e+000]):5.260384e-001[&B IgrBrlens 5.704555e-001],((((((((16:3.314650e-002[&B IgrBrlens 3.654650e-002],17:3.314650e-002[&B IgrBrlens 3.619834e-002]):1.360945e+000[&B IgrBrlens 1.466885e+000],12:1.394091e+000[&B IgrBrlens 1.436830e+000]):5.970750e-001[&B IgrBrlens 6.815507e-001],(14:2.317323e-001[&B IgrBrlens 2.143984e-001],15:3.516152e-001[&B IgrBrlens 3.648432e-001]):1.639551e+000[&B IgrBrlens 1.524102e+000]):7.275931e-001[&B IgrBrlens 7.165565e-001],11:2.718760e+000[&B IgrBrlens 2.944182e+000]):4.773679e-001[&B IgrBrlens 4.246749e-001],10:2.548760e+000[&B IgrBrlens 2.584935e+000]):1.394601e+000[&B IgrBrlens 1.415274e+000],51:4.055252e+000[&B IgrBrlens 4.337880e+000]):1.257658e-001[&B IgrBrlens 1.121388e-001],9:4.716495e+000[&B IgrBrlens 4.458455e+000]):6.783904e-001[&B IgrBrlens 6.453992e-001],((18:9.718954e-001[&B IgrBrlens 9.235718e-001],19:7.561062e-001[&B IgrBrlens 7.563748e-001]):6.622512e-001[&B IgrBrlens 7.283037e-001],49:1.018748e+000[&B IgrBrlens 9.983364e-001]):3.760738e+000[&B IgrBrlens 3.579232e+000]):1.771568e+000[&B IgrBrlens 2.173968e+000]):6.183099e-001[&B IgrBrlens 5.660832e-001]):1.990950e+000[&B IgrBrlens 2.084232e+000],(((7:2.397657e-001[&B IgrBrlens 2.034498e-001],4:0.000000e+000[&B IgrBrlens 0.000000e+000]):4.589920e-001[&B IgrBrlens 4.577547e-001],(6:2.716129e-001[&B IgrBrlens 2.473016e-001],3:5.113786e-001[&B IgrBrlens 5.113786e-001]):1.873791e-001[&B IgrBrlens 1.706074e-001]):1.011529e+000[&B IgrBrlens 9.468810e-001],(2:9.838882e-001[&B IgrBrlens 9.198750e-001],5:9.838882e-001[&B IgrBrlens 9.389167e-001]):7.263985e-001[&B IgrBrlens 7.672218e-001]):7.050417e+000[&B IgrBrlens 7.284382e+000]):8.971883e-001[&B IgrBrlens 9.095536e-001],1:9.657893e+000[&B IgrBrlens 1.151746e+001]);
   tree gen.5000 [&B IgrBrlens] = [&R] [&clockrate=6.310866e-002] ((((50:3.265810e+000[&B IgrBrlens 3.107404e+000],8:2.950267e+000[&B IgrBrlens 3.123608e+000]):2.383317e+000[&B IgrBrlens 2.230997e+000],(((((((((((43:6.672539e-001[&B IgrBrlens 6.557062e-001],44:4.085084e-001[&B IgrBrlens 3.950642e-001]):9.930036e-002[&B IgrBrlens 8.696820e-002],42:7.665542e-001[&B IgrBrlens 8.529355e-001]):4.938852e-001[&B IgrBrlens 6.502219e-001],((48:2.195778e-001[&B IgrBrlens 2.595467e-001],(47:1.238648e-001[&B IgrBrlens 1.175028e-001],45:1.238648e-001[&B IgrBrlens 1.003511e-001]):9.571295e-002[&B IgrBrlens 8.571831e-002]):9.437020e-002[&B IgrBrlens 1.076503e-001],46:3.139480e-001[&B IgrBrlens 3.170972e-001]):9.464915e-001[&B IgrBrlens 9.197679e-001]):5.088793e-001[&B IgrBrlens 4.276096e-001],(40:1.107937e-001[&B IgrBrlens 1.101187e-001],41:1.739023e-001[&B IgrBrlens 1.701702e-001]):1.336671e+000[&B IgrBrlens 1.328527e+000]):5.940392e-001[&B IgrBrlens 7.336267e-001],39:2.041504e+000[&B IgrBrlens 1.888988e+000]):4.156896e-001[&B IgrBrlens 3.586886e-001],(37:0.000000e+000[&B IgrBrlens 0.000000e+000],38:1.072847e-001[&B IgrBrlens 1.366779e-001]):2.349909e+000[&B IgrBrlens 2.567456e+000]):3.490708e-001[&B IgrBrlens 3.766199e-001],((32:8.514964e-001[&B IgrBrlens 8.750460e-001],(35:1.030276e-001[&B IgrBrlens 1.024059e-001],36:2.103123e-001[&B IgrBrlens 2.081486e-001]):5.780755e-001[&B IgrBrlens 6.306427e-001]):5.758378e-001[&B IgrBrlens 5.470458e-001],(34:8.527151e-001[&B IgrBrlens 7.585000e-001],33:5.371718e-001[&B IgrBrlens 5.328911e-001]):4.042257e-001[&B IgrBrlens 2.981676e-001]):1.442039e+000[&B IgrBrlens 1.326890e+000]):3.028479e-001[&B IgrBrlens 2.769033e-001],31:3.109112e+000[&B IgrBrlens 3.116442e+000]):1.347825e+000[&B IgrBrlens 1.266955e+000],((29:3.674936e-001[&B IgrBrlens 3.288226e-001],30:3.674936e-001[&B IgrBrlens 3.677402e-001]):1.058213e-001[&B IgrBrlens 1.459076e-001],28:0.000000e+000[&B IgrBrlens 0.000000e+000]):3.876337e+000[&B IgrBrlens 3.636574e+000]):7.765830e-001[&B IgrBrlens 6.896798e-001],((((((26:4.356964e-001[&B IgrBrlens 5.522878e-001],27:4.356964e-001[&B IgrBrlens 4.210531e-001]):5.056836e-001[&B IgrBrlens 4.021590e-001],25:8.782714e-001[&B IgrBrlens 9.541775e-001]):6.091017e-001[&B IgrBrlens 6.342950e-001],21:1.487373e+000[&B IgrBrlens 1.577209e+000]):5.631227e-001[&B IgrBrlens 5.693609e-001],24:2.378661e+000[&B IgrBrlens 2.113481e+000]):3.495200e-001[&B IgrBrlens 3.467708e-001],((20:5.823820e-001[&B IgrBrlens 5.930621e-001],23:8.789927e-001[&B IgrBrlens 8.028910e-001]):6.420461e-001[&B IgrBrlens 6.871241e-001],22:1.521039e+000[&B IgrBrlens 1.385602e+000]):1.080925e+000[&B IgrBrlens 1.146346e+000]):6.786791e-001[&B IgrBrlens 6.577778e-001],13:3.280643e+000[&B IgrBrlens 3.395889e+000]):1.668888e+000[&B IgrBrlens 1.747131e+000]):3.838969e-001[&B IgrBrlens 4.460191e-001],(((((((16:1.458959e-002[&B IgrBrlens 1.608612e-002],17:1.458959e-002[&B IgrBrlens 1.593288e-002]):1.047660e+000[&B IgrBrlens 1.129213e+000],12:1.062249e+000[&B IgrBrlens 1.094814e+000]):4.683018e-001[&B IgrBrlens 5.679783e-001],(14:0.000000e+000[&B IgrBrlens 0.000000e+000],15:9.466298e-002[&B IgrBrlens 1.052590e-001]):1.435888e+000[&B IgrBrlens 1.272963e+000]):6.074630e-001[&B IgrBrlens 5.963044e-001],11:2.138014e+000[&B IgrBrlens 2.253159e+000]):3.844270e-001[&B IgrBrlens 3.419930e-001],10:2.011261e+000[&B IgrBrlens 1.857959e+000]):1.190467e+000[&B IgrBrlens 1.208113e+000],(9:2.379248e+000[&B IgrBrlens 2.398810e+000],51:1.956420e+000[&B IgrBrlens 1.996947e+000]):1.333660e+000[&B IgrBrlens 1.189155e+000]):5.007875e-001[&B IgrBrlens 5.194367e-001],((18:7.709850e-001[&B IgrBrlens 7.612447e-001],19:6.005916e-001[&B IgrBrlens 7.413178e-001]):4.790581e-001[&B IgrBrlens 5.502317e-001],49:7.641065e-001[&B IgrBrlens 7.645415e-001]):2.963653e+000[&B IgrBrlens 2.725640e+000]):1.403721e+000[&B IgrBrlens 1.670713e+000]):5.176474e-001[&B IgrBrlens 4.739234e-001]):1.538669e+000[&B IgrBrlens 1.480498e+000],((7:8.156207e-001[&B IgrBrlens 6.920833e-001],(5:4.069896e-001[&B IgrBrlens 4.219979e-001],2:4.069896e-001[&B IgrBrlens 4.120864e-001]):4.086311e-001[&B IgrBrlens 3.834896e-001]):5.053653e-001[&B IgrBrlens 4.926372e-001],(4:7.308634e-001[&B IgrBrlens 7.536811e-001],(6:3.092528e-002[&B IgrBrlens 2.963782e-002],3:2.202512e-001[&B IgrBrlens 2.425178e-001]):6.999382e-001[&B IgrBrlens 6.372888e-001]):4.007966e-001[&B IgrBrlens 3.896997e-001]):5.551267e+000[&B IgrBrlens 5.254258e+000]):7.093822e-001[&B IgrBrlens 7.191590e-001],1:7.581635e+000[&B IgrBrlens 9.041435e+000]);
   tree gen.6000 [&B IgrBrlens] = [&R] [&clockrate=3.392475e-002] ((((50:1.714983e+000[&B IgrBrlens 1.611607e+000],8:1.545360e+000[&B IgrBrlens 1.719142e+000]):1.323851e+000[&B IgrBrlens 1.239242e+000],((((((((35:6.835223e-002[&B IgrBrlens 6.282519e-002],36:1.260243e-001[&B IgrBrlens 1.221889e-001]):6.110249e-001[&B IgrBrlens 6.320239e-001],33:5.097534e-001[&B IgrBrlens 5.056912e-001]):1.876293e-001[&B IgrBrlens 1.715554e-001],34:8.670065e-001[&B IgrBrlens 7.712123e-001]):2.408305e-001[&B IgrBrlens 1.776429e-001],(32:1.398082e-001[&B IgrBrlens 1.436749e-001],31:1.058835e-001[&B IgrBrlens 1.094387e-001]):1.059626e+000[&B IgrBrlens 1.006644e+000]):5.042193e-001[&B IgrBrlens 5.065604e-001],(((((48:1.879689e-001[&B IgrBrlens 2.221842e-001],((47:1.103715e-001[&B IgrBrlens 9.184962e-002],45:1.103715e-001[&B IgrBrlens 9.445545e-002]):5.234294e-002[&B IgrBrlens 6.499740e-002],46:1.627144e-001[&B IgrBrlens 1.465325e-001]):2.525450e-002[&B IgrBrlens 2.261735e-002]):4.997924e-001[&B IgrBrlens 4.412337e-001],((43:3.024390e-001[&B IgrBrlens 3.080189e-001],44:1.633475e-001[&B IgrBrlens 1.445143e-001]):2.868154e-001[&B IgrBrlens 2.511956e-001],42:5.892544e-001[&B IgrBrlens 6.298837e-001]):9.850694e-002[&B IgrBrlens 1.406009e-001]):2.410195e-001[&B IgrBrlens 2.025279e-001],(40:8.356907e-002[&B IgrBrlens 8.463685e-002],41:1.174938e-001[&B IgrBrlens 1.149723e-001]):6.721955e-001[&B IgrBrlens 6.807844e-001]):2.484690e-001[&B IgrBrlens 3.068543e-001],39:1.004234e+000[&B IgrBrlens 1.031861e+000]):3.288014e-001[&B IgrBrlens 2.837148e-001],(37:6.030865e-002[&B IgrBrlens 6.656036e-002],38:1.179807e-001[&B IgrBrlens 1.568434e-001]):1.215054e+000[&B IgrBrlens 1.327540e+000]):3.366934e-001[&B IgrBrlens 4.284850e-001]):7.298860e-001[&B IgrBrlens 6.860926e-001],((29:1.960819e-001[&B IgrBrlens 1.835588e-001],30:1.960819e-001[&B IgrBrlens 1.962135e-001]):8.846192e-002[&B IgrBrlens 1.219723e-001],28:3.010814e-002[&B IgrBrlens 3.003020e-002]):2.057399e+000[&B IgrBrlens 2.052072e+000]):3.997927e-001[&B IgrBrlens 3.550541e-001],((((((26:2.266358e-001[&B IgrBrlens 2.872831e-001],27:2.266358e-001[&B IgrBrlens 2.231785e-001]):2.905378e-001[&B IgrBrlens 2.310583e-001],25:4.832488e-001[&B IgrBrlens 5.250144e-001]):2.887312e-001[&B IgrBrlens 3.357345e-001],21:7.719801e-001[&B IgrBrlens 8.186069e-001]):3.034499e-001[&B IgrBrlens 2.919720e-001],24:1.251839e+000[&B IgrBrlens 1.112280e+000]):2.152960e-001[&B IgrBrlens 2.344980e-001],((20:1.841270e-001[&B IgrBrlens 1.771834e-001],23:3.435734e-001[&B IgrBrlens 2.927704e-001]):4.568767e-001[&B IgrBrlens 4.526737e-001],22:8.004501e-001[&B IgrBrlens 7.291760e-001]):5.988350e-001[&B IgrBrlens 6.350784e-001]):3.638189e-001[&B IgrBrlens 3.526143e-001],13:1.763104e+000[&B IgrBrlens 1.825040e+000]):8.836418e-001[&B IgrBrlens 9.036075e-001]):2.041238e-001[&B IgrBrlens 2.464143e-001],(((((((16:1.972453e-002[&B IgrBrlens 2.338650e-002],17:1.972453e-002[&B IgrBrlens 2.154059e-002]):5.036031e-001[&B IgrBrlens 5.428052e-001],12:5.233276e-001[&B IgrBrlens 5.393712e-001]):2.934282e-001[&B IgrBrlens 3.302635e-001],(14:1.717871e-001[&B IgrBrlens 1.514421e-001],15:2.226742e-001[&B IgrBrlens 2.475991e-001]):5.940815e-001[&B IgrBrlens 5.237237e-001]):3.322100e-001[&B IgrBrlens 3.261075e-001],11:1.148966e+000[&B IgrBrlens 1.210844e+000]):2.654462e-001[&B IgrBrlens 2.408190e-001],10:1.139621e+000[&B IgrBrlens 1.052757e+000]):5.534545e-001[&B IgrBrlens 5.616584e-001],(9:1.322082e+000[&B IgrBrlens 1.332951e+000],51:1.094786e+000[&B IgrBrlens 1.117464e+000]):6.457849e-001[&B IgrBrlens 5.758126e-001]):2.785322e-001[&B IgrBrlens 2.889046e-001],((18:4.364849e-001[&B IgrBrlens 4.309705e-001],19:3.448881e-001[&B IgrBrlens 3.901978e-001]):2.111928e-001[&B IgrBrlens 2.277472e-001],49:3.864571e-001[&B IgrBrlens 4.070815e-001]):1.598721e+000[&B IgrBrlens 1.492502e+000]):7.571323e-001[&B IgrBrlens 9.175694e-001]):2.965239e-001[&B IgrBrlens 2.714775e-001]):8.398891e-001[&B IgrBrlens 8.081363e-001],((5:2.070402e-001[&B IgrBrlens 2.146751e-001],2:2.070402e-001[&B IgrBrlens 2.096330e-001]):5.078160e-001[&B IgrBrlens 4.865894e-001],((7:1.017743e-001[&B IgrBrlens 8.009043e-002],4:0.000000e+000[&B IgrBrlens 0.000000e+000]):2.214430e-001[&B IgrBrlens 2.300848e-001],(3:1.017743e-001[&B IgrBrlens 1.097843e-001],6:0.000000e+000[&B IgrBrlens 0.000000e+000]):2.214430e-001[&B IgrBrlens 1.963713e-001]):3.916389e-001[&B IgrBrlens 3.807956e-001]):2.994243e+000[&B IgrBrlens 2.991798e+000]):3.532567e-001[&B IgrBrlens 3.694682e-001],1:4.062356e+000[&B IgrBrlens 4.578334e+000]);
   tree gen.7000 [&B IgrBrlens] = [&R] [&clockrate=4.210474e-002] ((((2:4.406717e-001[&B IgrBrlens 4.233333e-001],5:4.406717e-001[&B IgrBrlens 4.546876e-001]):1.140582e-001[&B IgrBrlens 9.223258e-002],((7:1.263142e-001[&B IgrBrlens 1.057454e-001],4:0.000000e+000[&B IgrBrlens 0.000000e+000]):1.700709e-001[&B IgrBrlens 2.283999e-001],(3:1.263142e-001[&B IgrBrlens 1.379260e-001],6:0.000000e+000[&B IgrBrlens 0.000000e+000]):1.700709e-001[&B IgrBrlens 1.664040e-001]):2.583448e-001[&B IgrBrlens 2.559334e-001]):4.369248e+000[&B IgrBrlens 4.264712e+000],(((((((((26:2.098635e-001[&B IgrBrlens 2.197535e-001],27:2.098635e-001[&B IgrBrlens 1.945817e-001]):1.710178e-001[&B IgrBrlens 1.565332e-001],25:3.387765e-001[&B IgrBrlens 3.917586e-001]):8.386718e-001[&B IgrBrlens 8.174421e-001],21:1.177448e+000[&B IgrBrlens 1.266910e+000]):2.410375e-001[&B IgrBrlens 2.099021e-001],24:1.637430e+000[&B IgrBrlens 1.572966e+000]):4.759555e-001[&B IgrBrlens 4.017104e-001],((20:3.551429e-001[&B IgrBrlens 3.762371e-001],23:5.530352e-001[&B IgrBrlens 5.113383e-001]):4.569200e-002[&B IgrBrlens 4.840594e-002],22:5.987272e-001[&B IgrBrlens 5.455616e-001]):1.430449e+000[&B IgrBrlens 1.438699e+000]):1.100657e-001[&B IgrBrlens 1.038630e-001],13:2.139242e+000[&B IgrBrlens 1.944674e+000]):2.096716e+000[&B IgrBrlens 1.911896e+000],((30:6.060329e-001[&B IgrBrlens 7.093806e-001],(28:2.225319e-001[&B IgrBrlens 2.382848e-001],29:5.383174e-001[&B IgrBrlens 6.009179e-001]):6.771550e-002[&B IgrBrlens 7.250904e-002]):3.033252e+000[&B IgrBrlens 3.065594e+000],((34:1.546961e+000[&B IgrBrlens 1.616934e+000],((35:4.266016e-002[&B IgrBrlens 5.980324e-002],36:1.142382e-001[&B IgrBrlens 1.170029e-001]):5.249168e-001[&B IgrBrlens 4.718129e-001],33:3.570532e-001[&B IgrBrlens 3.596571e-001]):9.793837e-001[&B IgrBrlens 9.891667e-001]):1.077759e+000[&B IgrBrlens 1.047137e+000],((32:6.072974e-001[&B IgrBrlens 5.342606e-001],31:5.651926e-001[&B IgrBrlens 5.753719e-001]):1.655298e+000[&B IgrBrlens 1.610696e+000],(((((46:5.914399e-001[&B IgrBrlens 5.396836e-001],((45:2.558447e-001[&B IgrBrlens 2.891517e-001],48:2.558447e-001[&B IgrBrlens 2.365750e-001]):1.932103e-001[&B IgrBrlens 1.983910e-001],47:4.490550e-001[&B IgrBrlens 4.992811e-001]):1.423849e-001[&B IgrBrlens 1.466809e-001]):5.564150e-001[&B IgrBrlens 5.536574e-001],(42:8.263761e-001[&B IgrBrlens 7.774073e-001],(43:2.785131e-001[&B IgrBrlens 2.637194e-001],44:1.058837e-001[&B IgrBrlens 9.832777e-002]):5.478629e-001[&B IgrBrlens 5.993991e-001]):3.214789e-001[&B IgrBrlens 3.145225e-001]):3.608094e-001[&B IgrBrlens 4.340153e-001],(40:0.000000e+000[&B IgrBrlens 0.000000e+000],41:4.210474e-002[&B IgrBrlens 4.229115e-002]):1.293930e+000[&B IgrBrlens 1.272460e+000]):1.276768e-001[&B IgrBrlens 1.346056e-001],39:1.421607e+000[&B IgrBrlens 1.450863e+000]):4.334981e-001[&B IgrBrlens 4.153750e-001],(37:1.637931e-001[&B IgrBrlens 1.831315e-001],38:2.353711e-001[&B IgrBrlens 2.157326e-001]):1.619734e+000[&B IgrBrlens 1.525189e+000]):3.653855e-001[&B IgrBrlens 4.025417e-001]):4.758070e-001[&B IgrBrlens 4.871213e-001]):1.014565e+000[&B IgrBrlens 1.005767e+000]):7.145668e-001[&B IgrBrlens 6.317551e-001]):3.029540e-001[&B IgrBrlens 3.285650e-001],(((((((16:3.172330e-002[&B IgrBrlens 3.057659e-002],17:3.172330e-002[&B IgrBrlens 3.089224e-002]):3.161745e-001[&B IgrBrlens 3.407401e-001],12:3.478978e-001[&B IgrBrlens 3.160385e-001]):5.440124e-001[&B IgrBrlens 5.550957e-001],(14:0.000000e+000[&B IgrBrlens 0.000000e+000],15:6.315710e-002[&B IgrBrlens 6.190903e-002]):8.287532e-001[&B IgrBrlens 8.468187e-001]):4.457738e-001[&B IgrBrlens 4.163208e-001],11:1.337684e+000[&B IgrBrlens 1.200801e+000]):4.444727e-001[&B IgrBrlens 4.804134e-001],10:1.441108e+000[&B IgrBrlens 1.455492e+000]):6.695657e-001[&B IgrBrlens 7.173780e-001],(9:9.503289e-001[&B IgrBrlens 8.205124e-001],51:6.682271e-001[&B IgrBrlens 6.073235e-001]):1.501394e+000[&B IgrBrlens 1.299747e+000]):3.979934e-001[&B IgrBrlens 4.143878e-001],((18:1.136828e-001[&B IgrBrlens 1.202232e-001],19:0.000000e+000[&B IgrBrlens 0.000000e+000]):1.085453e+000[&B IgrBrlens 1.172858e+000],49:8.749290e-001[&B IgrBrlens 8.260772e-001]):1.650580e+000[&B IgrBrlens 1.600550e+000]):1.878668e+000[&B IgrBrlens 1.872049e+000]):1.780385e-001[&B IgrBrlens 2.106458e-001],(8:2.207693e+000[&B IgrBrlens 2.179515e+000],50:2.418217e+000[&B IgrBrlens 2.219803e+000]):2.163999e+000[&B IgrBrlens 2.273601e+000]):5.522865e-001[&B IgrBrlens 5.757778e-001]):1.321406e-001[&B IgrBrlens 1.092786e-001],1:5.056119e+000[&B IgrBrlens 5.417556e+000]);
   tree gen.8000 [&B IgrBrlens] = [&R] [&clockrate=8.346265e-003] (((4:1.059926e-001[&B IgrBrlens 1.005128e-001],(((5:3.640817e-002[&B IgrBrlens 4.204825e-002],7:3.640817e-002[&B IgrBrlens 2.234410e-002]):3.552573e-002[&B IgrBrlens 3.517034e-002],2:7.193391e-002[&B IgrBrlens 8.769065e-002]):4.671248e-002[&B IgrBrlens 4.327655e-002],(6:0.000000e+000[&B IgrBrlens 0.000000e+000],3:2.503880e-002[&B IgrBrlens 2.238501e-002]):9.360759e-002[&B IgrBrlens 8.856467e-002]):1.238498e-002[&B IgrBrlens 1.337576e-002]):7.613275e-001[&B IgrBrlens 7.484944e-001],((8:5.049164e-002[&B IgrBrlens 6.265605e-002],50:9.222297e-002[&B IgrBrlens 9.918253e-002]):8.245921e-001[&B IgrBrlens 7.115134e-001],((((30:6.259699e-002[&B IgrBrlens 6.344656e-002],28:0.000000e+000[&B IgrBrlens 0.000000e+000]):9.715242e-003[&B IgrBrlens 1.081924e-002],29:7.231223e-002[&B IgrBrlens 5.058760e-002]):5.327756e-001[&B IgrBrlens 5.493086e-001],((((35:6.558949e-002[&B IgrBrlens 7.300036e-002],36:7.977814e-002[&B IgrBrlens 8.253909e-002]):9.612116e-002[&B IgrBrlens 9.510467e-002],(33:9.536710e-002[&B IgrBrlens 9.459228e-002],34:1.370984e-001[&B IgrBrlens 1.242594e-001]):2.461223e-002[&B IgrBrlens 2.927842e-002]):2.133636e-001[&B IgrBrlens 1.882832e-001],((((((((46:2.361268e-002[&B IgrBrlens 2.063418e-002],45:2.361268e-002[&B IgrBrlens 1.895764e-002]):4.372862e-003[&B IgrBrlens 3.798732e-003],47:2.798554e-002[&B IgrBrlens 1.884702e-002]):1.980355e-002[&B IgrBrlens 2.252435e-002],48:4.778909e-002[&B IgrBrlens 4.702798e-002]):6.388595e-002[&B IgrBrlens 5.882024e-002],(43:6.789407e-002[&B IgrBrlens 6.300901e-002],44:3.367438e-002[&B IgrBrlens 3.043728e-002]):4.378097e-002[&B IgrBrlens 4.639602e-002]):5.259887e-002[&B IgrBrlens 4.455269e-002],42:1.642739e-001[&B IgrBrlens 1.527002e-001]):8.825469e-002[&B IgrBrlens 7.965013e-002],(40:0.000000e+000[&B IgrBrlens 0.000000e+000],41:8.346265e-003[&B IgrBrlens 8.132380e-003]):2.099626e-001[&B IgrBrlens 2.386640e-001]):5.184236e-002[&B IgrBrlens 4.036027e-002],39:2.618050e-001[&B IgrBrlens 2.319701e-001]):9.316741e-002[&B IgrBrlens 1.023158e-001],(37:6.586194e-003[&B IgrBrlens 7.771100e-003],38:2.077484e-002[&B IgrBrlens 2.370219e-002]):3.341976e-001[&B IgrBrlens 3.463723e-001]):3.429053e-002[&B IgrBrlens 3.657250e-002]):1.400195e-001[&B IgrBrlens 1.831196e-001],(31:9.775118e-002[&B IgrBrlens 1.055219e-001],32:1.060974e-001[&B IgrBrlens 8.270955e-002]):4.315312e-001[&B IgrBrlens 4.258295e-001]):8.999409e-002[&B IgrBrlens 8.960475e-002]):1.556837e-001[&B IgrBrlens 1.901952e-001],(((((((26:4.841683e-002[&B IgrBrlens 5.566649e-002],27:4.841683e-002[&B IgrBrlens 4.672908e-002]):3.650380e-002[&B IgrBrlens 3.504603e-002],25:7.657436e-002[&B IgrBrlens 8.887370e-002]):9.797590e-002[&B IgrBrlens 1.119570e-001],21:1.745503e-001[&B IgrBrlens 1.445590e-001]):5.739266e-002[&B IgrBrlens 4.916588e-002],24:2.753435e-001[&B IgrBrlens 2.575756e-001]):1.095602e-001[&B IgrBrlens 1.261453e-001],((20:2.470543e-002[&B IgrBrlens 2.279024e-002],23:6.393287e-002[&B IgrBrlens 6.934069e-002]):9.187910e-003[&B IgrBrlens 8.475654e-003],22:7.312078e-002[&B IgrBrlens 6.375521e-002]):2.950904e-001[&B IgrBrlens 2.439190e-001]):1.077795e-001[&B IgrBrlens 8.899256e-002],13:4.759907e-001[&B IgrBrlens 4.659392e-001]):2.246916e-001[&B IgrBrlens 2.832660e-001],(((51:1.849889e-001[&B IgrBrlens 1.932139e-001],9:2.409089e-001[&B IgrBrlens 3.248919e-001]):2.038827e-001[&B IgrBrlens 2.091424e-001],(((((16:4.049329e-003[&B IgrBrlens 3.332776e-003],17:4.049329e-003[&B IgrBrlens 3.117639e-003]):1.121648e-001[&B IgrBrlens 1.304636e-001],12:1.162142e-001[&B IgrBrlens 1.044874e-001]):6.430740e-003[&B IgrBrlens 8.386097e-003],(14:0.000000e+000[&B IgrBrlens 0.000000e+000],15:1.251940e-002[&B IgrBrlens 1.195713e-002]):1.101255e-001[&B IgrBrlens 8.551510e-002]):1.510343e-001[&B IgrBrlens 1.574807e-001],11:2.736793e-001[&B IgrBrlens 3.041751e-001]):2.245156e-002[&B IgrBrlens 2.432513e-002],10:2.285261e-001[&B IgrBrlens 2.191726e-001]):1.486607e-001[&B IgrBrlens 1.445616e-001]):5.015440e-002[&B IgrBrlens 4.651622e-002],((18:2.772522e-002[&B IgrBrlens 3.460254e-002],19:5.190308e-003[&B IgrBrlens 4.816994e-003]):1.738949e-001[&B IgrBrlens 1.613875e-001],49:1.373539e-001[&B IgrBrlens 1.244840e-001]):2.933258e-001[&B IgrBrlens 2.934443e-001]):2.432946e-001[&B IgrBrlens 2.362829e-001]):3.671973e-002[&B IgrBrlens 3.793099e-002]):2.061211e-001[&B IgrBrlens 2.202989e-001]):1.727515e-002[&B IgrBrlens 1.735077e-002]):6.655035e-002[&B IgrBrlens 6.701723e-002],1:9.589092e-001[&B IgrBrlens 8.938673e-001]);
   tree gen.9000 [&B IgrBrlens] = [&R] [&clockrate=5.646359e-003] (((((7:1.693908e-002[&B IgrBrlens 9.387428e-003],4:0.000000e+000[&B IgrBrlens 0.000000e+000]):2.715004e-002[&B IgrBrlens 2.481960e-002],(5:2.649544e-002[&B IgrBrlens 3.059991e-002],2:2.649544e-002[&B IgrBrlens 3.174503e-002]):1.759368e-002[&B IgrBrlens 1.629957e-002]):4.832784e-002[&B IgrBrlens 5.688234e-002],(6:5.621428e-003[&B IgrBrlens 4.498508e-003],3:2.256050e-002[&B IgrBrlens 2.115901e-002]):6.985645e-002[&B IgrBrlens 6.348210e-002]):5.043561e-001[&B IgrBrlens 5.024973e-001],((8:5.757859e-002[&B IgrBrlens 7.639925e-002],50:8.581038e-002[&B IgrBrlens 9.216543e-002]):4.959727e-001[&B IgrBrlens 4.687639e-001],((((9:7.857780e-002[&B IgrBrlens 1.006569e-001],51:4.074720e-002[&B IgrBrlens 4.179839e-002]):1.948983e-001[&B IgrBrlens 1.999262e-001],(((((16:1.431377e-002[&B IgrBrlens 1.177325e-002],17:1.431377e-002[&B IgrBrlens 1.120860e-002]):4.280733e-002[&B IgrBrlens 4.979099e-002],12:5.712111e-002[&B IgrBrlens 5.147406e-002]):2.938303e-002[&B IgrBrlens 3.810886e-002],(14:3.023389e-002[&B IgrBrlens 2.347734e-002],15:3.870343e-002[&B IgrBrlens 3.696520e-002]):4.780071e-002[&B IgrBrlens 3.711839e-002]):7.350497e-002[&B IgrBrlens 7.664226e-002],11:1.600091e-001[&B IgrBrlens 1.778388e-001]):3.501669e-002[&B IgrBrlens 3.793882e-002],10:1.492903e-001[&B IgrBrlens 1.431799e-001]):7.845026e-002[&B IgrBrlens 7.628711e-002]):1.046627e-001[&B IgrBrlens 1.069006e-001],((18:1.908902e-002[&B IgrBrlens 2.382410e-002],19:3.843849e-003[&B IgrBrlens 3.567379e-003]):1.025531e-001[&B IgrBrlens 9.517697e-002],49:7.816517e-002[&B IgrBrlens 7.614441e-002]):2.564966e-001[&B IgrBrlens 2.412813e-001]):1.215522e-001[&B IgrBrlens 1.117060e-001],((((29:3.968515e-002[&B IgrBrlens 2.388839e-002],30:3.968515e-002[&B IgrBrlens 4.366850e-002]):2.662543e-003[&B IgrBrlens 3.239354e-003],28:0.000000e+000[&B IgrBrlens 0.000000e+000]):3.038982e-001[&B IgrBrlens 3.444119e-001],(((((((43:5.454085e-002[&B IgrBrlens 4.977437e-002],44:3.139078e-002[&B IgrBrlens 2.837321e-002]):5.096679e-002[&B IgrBrlens 5.401106e-002],42:1.055076e-001[&B IgrBrlens 8.874823e-002]):5.697594e-003[&B IgrBrlens 4.561643e-003],((46:2.637047e-002[&B IgrBrlens 2.175150e-002],(45:1.762670e-002[&B IgrBrlens 1.415174e-002],48:1.762670e-002[&B IgrBrlens 1.586974e-002]):8.743778e-003[&B IgrBrlens 8.809940e-003]):4.602301e-003[&B IgrBrlens 4.424324e-003],47:3.097278e-002[&B IgrBrlens 2.085879e-002]):8.023247e-002[&B IgrBrlens 7.836925e-002]):7.664888e-002[&B IgrBrlens 6.917585e-002],(40:8.659810e-003[&B IgrBrlens 9.841099e-003],41:1.430617e-002[&B IgrBrlens 1.393955e-002]):1.503979e-001[&B IgrBrlens 1.783195e-001]):1.512268e-002[&B IgrBrlens 1.268881e-002],39:1.741804e-001[&B IgrBrlens 1.468820e-001]):9.698116e-002[&B IgrBrlens 1.065040e-001],(37:2.010827e-002[&B IgrBrlens 2.084081e-002],38:2.970708e-002[&B IgrBrlens 3.389306e-002]):2.414544e-001[&B IgrBrlens 2.593029e-001]):7.802147e-002[&B IgrBrlens 8.293675e-002],((33:1.920798e-002[&B IgrBrlens 1.713178e-002],34:4.743977e-002[&B IgrBrlens 4.299713e-002]):6.078322e-002[&B IgrBrlens 7.230702e-002],((35:2.488101e-002[&B IgrBrlens 2.570674e-002],36:3.447982e-002[&B IgrBrlens 3.567309e-002]):7.985641e-002[&B IgrBrlens 8.411324e-002],(31:2.774211e-002[&B IgrBrlens 2.933682e-002],32:3.338847e-002[&B IgrBrlens 2.602839e-002]):8.659411e-002[&B IgrBrlens 8.422862e-002]):3.485572e-003[&B IgrBrlens 4.558484e-003]):2.313612e-001[&B IgrBrlens 2.041652e-001]):6.661748e-003[&B IgrBrlens 6.632927e-003]):1.059338e-001[&B IgrBrlens 1.327623e-001],((((((26:3.961529e-002[&B IgrBrlens 4.578687e-002],27:3.961529e-002[&B IgrBrlens 4.022193e-002]):2.918436e-002[&B IgrBrlens 2.801889e-002],25:6.315329e-002[&B IgrBrlens 7.329695e-002]):7.590484e-002[&B IgrBrlens 8.760071e-002],21:1.390581e-001[&B IgrBrlens 1.107491e-001]):3.117632e-002[&B IgrBrlens 2.656281e-002],24:1.995955e-001[&B IgrBrlens 1.867156e-001]):3.501182e-002[&B IgrBrlens 4.031188e-002],((20:0.000000e+000[&B IgrBrlens 0.000000e+000],23:2.653789e-002[&B IgrBrlens 3.152241e-002]):1.129263e-002[&B IgrBrlens 1.051166e-002],22:3.783052e-002[&B IgrBrlens 3.267592e-002]):1.854841e-001[&B IgrBrlens 1.644663e-001]):7.138329e-002[&B IgrBrlens 5.894053e-002],13:2.946979e-001[&B IgrBrlens 2.884748e-001]):1.416720e-001[&B IgrBrlens 1.675998e-001]):3.791235e-002[&B IgrBrlens 3.916296e-002]):1.255692e-001[&B IgrBrlens 1.342064e-001]):4.322177e-002[&B IgrBrlens 4.254973e-002]):8.316161e-003[&B IgrBrlens 8.520070e-003],1:6.050893e-001[&B IgrBrlens 5.640466e-001]);
   tree gen.10000 [&B IgrBrlens] = [&R] [&clockrate=4.010213e-003] ((((6:6.794849e-003[&B IgrBrlens 6.174824e-003],3:1.882549e-002[&B IgrBrlens 1.765602e-002]):2.799420e-002[&B IgrBrlens 2.543975e-002],((5:6.700075e-003[&B IgrBrlens 8.544550e-003],2:6.700075e-003[&B IgrBrlens 8.027574e-003]):2.571042e-002[&B IgrBrlens 2.381929e-002],(7:1.707745e-002[&B IgrBrlens 1.135086e-002],4:5.046808e-003[&B IgrBrlens 4.553116e-003]):1.533305e-002[&B IgrBrlens 1.383313e-002]):1.440919e-002[&B IgrBrlens 1.687014e-002]):3.605972e-001[&B IgrBrlens 3.486824e-001],((8:7.507262e-002[&B IgrBrlens 8.292159e-002],50:9.512368e-002[&B IgrBrlens 1.021685e-001]):3.170214e-001[&B IgrBrlens 2.996297e-001],((((9:4.780332e-002[&B IgrBrlens 5.875255e-002],51:2.093489e-002[&B IgrBrlens 2.317461e-002]):1.301791e-001[&B IgrBrlens 1.273626e-001],(((((16:5.538160e-003[&B IgrBrlens 4.227007e-003],17:5.538160e-003[&B IgrBrlens 4.335193e-003]):2.684171e-002[&B IgrBrlens 3.122071e-002],12:3.237987e-002[&B IgrBrlens 2.917877e-002]):1.482250e-002[&B IgrBrlens 1.941423e-002],(14:1.693676e-002[&B IgrBrlens 1.315180e-002],15:2.295208e-002[&B IgrBrlens 2.218222e-002]):2.425029e-002[&B IgrBrlens 1.883093e-002]):1.274774e-002[&B IgrBrlens 1.523476e-002],11:5.995011e-002[&B IgrBrlens 6.889736e-002]):9.816771e-002[&B IgrBrlens 9.649403e-002],10:1.256351e-001[&B IgrBrlens 1.204929e-001]):1.986461e-002[&B IgrBrlens 1.739980e-002]):2.653585e-002[&B IgrBrlens 2.710325e-002],((18:2.600157e-002[&B IgrBrlens 3.245133e-002],19:1.517400e-002[&B IgrBrlens 1.408261e-002]):7.465685e-002[&B IgrBrlens 6.569725e-002],49:6.977979e-002[&B IgrBrlens 7.055073e-002]):1.038598e-001[&B IgrBrlens 9.769893e-002]):1.286390e-001[&B IgrBrlens 1.267224e-001],((((29:1.544282e-002[&B IgrBrlens 9.295771e-003],30:1.544282e-002[&B IgrBrlens 1.741522e-002]):3.202754e-002[&B IgrBrlens 3.633332e-002],28:1.739376e-002[&B IgrBrlens 1.851022e-002]):1.929244e-001[&B IgrBrlens 2.186439e-001],((31:3.163407e-002[&B IgrBrlens 3.123227e-002],32:3.564428e-002[&B IgrBrlens 2.778693e-002]):2.037260e-001[&B IgrBrlens 1.887823e-001],((((((42:6.393895e-002[&B IgrBrlens 5.378254e-002],(43:3.126332e-002[&B IgrBrlens 2.793210e-002],44:1.482144e-002[&B IgrBrlens 1.339667e-002]):3.267563e-002[&B IgrBrlens 3.337787e-002]):1.037059e-002[&B IgrBrlens 8.302968e-003],((47:8.801851e-003[&B IgrBrlens 6.159142e-003],48:8.801851e-003[&B IgrBrlens 7.924518e-003]):1.643145e-002[&B IgrBrlens 1.740704e-002],(45:1.848502e-002[&B IgrBrlens 1.576217e-002],46:1.848502e-002[&B IgrBrlens 1.524724e-002]):6.748283e-003[&B IgrBrlens 6.891721e-003]):4.907624e-002[&B IgrBrlens 4.793656e-002]):3.025703e-002[&B IgrBrlens 3.250722e-002],(40:0.000000e+000[&B IgrBrlens 0.000000e+000],41:4.010213e-003[&B IgrBrlens 3.637144e-003]):8.411449e-002[&B IgrBrlens 9.973051e-002]):1.954682e-002[&B IgrBrlens 1.640093e-002],39:1.036613e-001[&B IgrBrlens 8.715836e-002]):5.153918e-002[&B IgrBrlens 6.643579e-002],(37:0.000000e+000[&B IgrBrlens 0.000000e+000],38:6.817362e-003[&B IgrBrlens 7.854916e-003]):1.483831e-001[&B IgrBrlens 1.593517e-001]):1.389881e-002[&B IgrBrlens 1.480654e-002],((34:5.497619e-002[&B IgrBrlens 5.252697e-002],33:3.492512e-002[&B IgrBrlens 3.363823e-002]):8.639498e-002[&B IgrBrlens 9.614233e-002],(35:1.838041e-002[&B IgrBrlens 1.983261e-002],36:2.519777e-002[&B IgrBrlens 2.605988e-002]):1.229908e-001[&B IgrBrlens 1.423048e-001]):2.091077e-002[&B IgrBrlens 2.734742e-002]):6.626081e-002[&B IgrBrlens 6.703840e-002]):1.185206e-002[&B IgrBrlens 1.180078e-002]):6.379674e-002[&B IgrBrlens 7.397073e-002],((((((26:2.291933e-002[&B IgrBrlens 2.648988e-002],27:2.291933e-002[&B IgrBrlens 2.440884e-002]):8.245693e-003[&B IgrBrlens 7.916404e-003],25:2.715481e-002[&B IgrBrlens 3.332530e-002]):3.657890e-002[&B IgrBrlens 4.221519e-002],21:6.373371e-002[&B IgrBrlens 5.581632e-002]):3.247167e-002[&B IgrBrlens 2.578499e-002],24:1.170585e-001[&B IgrBrlens 1.084890e-001]):7.356362e-002[&B IgrBrlens 8.469962e-002],((20:1.218565e-002[&B IgrBrlens 1.175600e-002],23:3.103365e-002[&B IgrBrlens 3.669109e-002]):1.500794e-002[&B IgrBrlens 1.447878e-002],22:4.604158e-002[&B IgrBrlens 3.826681e-002]):1.365601e-001[&B IgrBrlens 1.192321e-001]):3.018610e-002[&B IgrBrlens 2.492439e-002],13:2.127878e-001[&B IgrBrlens 1.887656e-001]):8.017516e-002[&B IgrBrlens 9.303011e-002]):2.214840e-002[&B IgrBrlens 2.512193e-002]):1.098664e-001[&B IgrBrlens 1.174235e-001]):1.532288e-002[&B IgrBrlens 1.508463e-002]):1.284673e-002[&B IgrBrlens 1.188472e-002],1:4.202636e-001[&B IgrBrlens 3.893376e-001]);
   tree gen.11000 [&B IgrBrlens] = [&R] [&clockrate=4.170412e-003] (((((7:1.251123e-002[&B IgrBrlens 8.682483e-003],4:0.000000e+000[&B IgrBrlens 0.000000e+000]):4.325556e-002[&B IgrBrlens 3.729642e-002],(5:2.331347e-003[&B IgrBrlens 2.883480e-003],2:2.331347e-003[&B IgrBrlens 2.619205e-003]):5.343545e-002[&B IgrBrlens 4.950501e-002]):2.863822e-003[&B IgrBrlens 3.127014e-003],(6:0.000000e+000[&B IgrBrlens 0.000000e+000],3:1.251123e-002[&B IgrBrlens 1.515464e-002]):4.611938e-002[&B IgrBrlens 4.191102e-002]):3.470729e-001[&B IgrBrlens 3.116400e-001],((8:4.862779e-002[&B IgrBrlens 5.053270e-002],50:6.947985e-002[&B IgrBrlens 7.462547e-002]):3.102776e-001[&B IgrBrlens 2.932559e-001],((((9:6.127950e-002[&B IgrBrlens 7.528949e-002],51:3.333774e-002[&B IgrBrlens 4.244271e-002]):1.074183e-001[&B IgrBrlens 1.050943e-001],(((((16:2.406309e-003[&B IgrBrlens 1.836618e-003],17:2.406309e-003[&B IgrBrlens 1.883624e-003]):3.795238e-002[&B IgrBrlens 4.761197e-002],12:4.035869e-002[&B IgrBrlens 3.636880e-002]):1.513150e-002[&B IgrBrlens 1.958891e-002],(14:1.612244e-002[&B IgrBrlens 1.213709e-002],15:2.237806e-002[&B IgrBrlens 2.162746e-002]):3.311213e-002[&B IgrBrlens 2.492705e-002]):1.124541e-002[&B IgrBrlens 1.389278e-002],11:6.673560e-002[&B IgrBrlens 7.077708e-002]):9.384266e-002[&B IgrBrlens 8.945892e-002],10:1.267979e-001[&B IgrBrlens 1.134762e-001]):8.119580e-003[&B IgrBrlens 7.112098e-003]):3.068146e-002[&B IgrBrlens 3.116789e-002],((18:2.785357e-002[&B IgrBrlens 3.221036e-002],19:1.659346e-002[&B IgrBrlens 1.424409e-002]):1.095767e-001[&B IgrBrlens 8.838699e-002],49:1.053181e-001[&B IgrBrlens 1.072653e-001]):6.194907e-002[&B IgrBrlens 5.829480e-002]):1.648262e-001[&B IgrBrlens 1.623704e-001],((((29:1.265152e-002[&B IgrBrlens 9.043255e-003],30:1.265152e-002[&B IgrBrlens 1.495258e-002]):3.855742e-002[&B IgrBrlens 4.374107e-002],28:1.993085e-002[&B IgrBrlens 2.258790e-002]):1.752220e-001[&B IgrBrlens 1.985815e-001],(((35:3.154582e-002[&B IgrBrlens 3.403820e-002],36:3.863552e-002[&B IgrBrlens 4.368093e-002]):1.121819e-001[&B IgrBrlens 1.218278e-001],(31:5.874845e-002[&B IgrBrlens 5.538099e-002],32:6.291886e-002[&B IgrBrlens 5.050071e-002]):9.206897e-002[&B IgrBrlens 8.341515e-002]):4.330121e-002[&B IgrBrlens 5.662998e-002],((34:8.689327e-002[&B IgrBrlens 7.784782e-002],33:6.604122e-002[&B IgrBrlens 6.360779e-002]):6.440042e-002[&B IgrBrlens 7.899768e-002],((((((48:7.215517e-003[&B IgrBrlens 6.496304e-003],47:7.215517e-003[&B IgrBrlens 5.772934e-003]):1.220849e-002[&B IgrBrlens 1.254172e-002],(46:1.607653e-002[&B IgrBrlens 1.326062e-002],45:1.607653e-002[&B IgrBrlens 1.370845e-002]):3.347471e-003[&B IgrBrlens 3.418624e-003]):5.434169e-002[&B IgrBrlens 6.111670e-002],(42:4.137700e-002[&B IgrBrlens 3.245364e-002],(43:1.827779e-002[&B IgrBrlens 1.525872e-002],44:1.179103e-003[&B IgrBrlens 1.431480e-003]):2.309921e-002[&B IgrBrlens 2.546995e-002]):3.238869e-002[&B IgrBrlens 2.593124e-002]):2.560200e-002[&B IgrBrlens 2.519039e-002],(40:0.000000e+000[&B IgrBrlens 0.000000e+000],41:4.170412e-003[&B IgrBrlens 3.782439e-003]):7.809859e-002[&B IgrBrlens 9.259775e-002]):1.967628e-002[&B IgrBrlens 1.647207e-002],39:9.777488e-002[&B IgrBrlens 8.422667e-002]):2.207288e-002[&B IgrBrlens 2.845271e-002],(37:1.160829e-002[&B IgrBrlens 1.246638e-002],38:1.869799e-002[&B IgrBrlens 2.069923e-002]):1.011498e-001[&B IgrBrlens 1.086268e-001]):3.853563e-002[&B IgrBrlens 3.828658e-002]):3.573523e-002[&B IgrBrlens 3.615460e-002]):3.940205e-002[&B IgrBrlens 3.575815e-002]):7.898215e-002[&B IgrBrlens 7.858313e-002],((((((26:1.926263e-002[&B IgrBrlens 2.577118e-002],27:1.926263e-002[&B IgrBrlens 1.960903e-002]):1.354078e-002[&B IgrBrlens 1.390578e-002],25:2.863300e-002[&B IgrBrlens 3.486548e-002]):3.228699e-002[&B IgrBrlens 3.726196e-002],21:6.091999e-002[&B IgrBrlens 5.335214e-002]):2.828921e-002[&B IgrBrlens 2.335055e-002],24:1.108953e-001[&B IgrBrlens 1.074854e-001]):6.030203e-002[&B IgrBrlens 6.833003e-002],((20:1.819545e-002[&B IgrBrlens 1.859115e-002],23:3.779638e-002[&B IgrBrlens 4.095504e-002]):1.464397e-002[&B IgrBrlens 1.496244e-002],22:5.244036e-002[&B IgrBrlens 3.828903e-002]):1.104162e-001[&B IgrBrlens 9.640561e-002]):2.113538e-002[&B IgrBrlens 1.745129e-002],13:1.839919e-001[&B IgrBrlens 1.632206e-001]):1.097440e-001[&B IgrBrlens 1.273399e-001]):5.170266e-002[&B IgrBrlens 6.086209e-002]):4.766412e-002[&B IgrBrlens 5.094265e-002]):4.679817e-002[&B IgrBrlens 4.607053e-002]):7.479425e-004[&B IgrBrlens 6.327805e-004],1:4.064515e-001[&B IgrBrlens 3.765418e-001]);
   tree gen.12000 [&B IgrBrlens] = [&R] [&clockrate=6.144011e-003] ((((3:5.023621e-002[&B IgrBrlens 5.320553e-002],6:3.180418e-002[&B IgrBrlens 3.378712e-002]):8.481574e-002[&B IgrBrlens 9.010387e-002],((2:1.626672e-002[&B IgrBrlens 1.520660e-002],5:1.626672e-002[&B IgrBrlens 1.073206e-002]):5.330144e-002[&B IgrBrlens 6.502043e-002],(7:3.757384e-002[&B IgrBrlens 3.537288e-002],4:1.914181e-002[&B IgrBrlens 1.985577e-002]):3.199432e-002[&B IgrBrlens 3.318765e-002]):6.548379e-002[&B IgrBrlens 6.874938e-002]):5.439723e-001[&B IgrBrlens 5.186860e-001],((((((30:1.716089e-002[&B IgrBrlens 2.286341e-002],29:1.716089e-002[&B IgrBrlens 1.786332e-002]):6.566263e-002[&B IgrBrlens 6.168916e-002],28:3.674345e-002[&B IgrBrlens 3.911969e-002]):3.967883e-001[&B IgrBrlens 4.224490e-001],((((((43:4.359145e-002[&B IgrBrlens 4.235084e-002],44:1.840100e-002[&B IgrBrlens 1.934311e-002]):5.355485e-002[&B IgrBrlens 5.305027e-002],(42:8.118021e-002[&B IgrBrlens 8.426350e-002],(47:5.579301e-002[&B IgrBrlens 5.638143e-002],((48:1.889735e-002[&B IgrBrlens 1.753431e-002],45:1.889735e-002[&B IgrBrlens 2.435148e-002]):1.343394e-002[&B IgrBrlens 1.119246e-002],46:3.233129e-002[&B IgrBrlens 4.024060e-002]):2.346171e-002[&B IgrBrlens 2.014311e-002]):2.538721e-002[&B IgrBrlens 3.030396e-002]):1.596609e-002[&B IgrBrlens 1.677385e-002]):6.614233e-002[&B IgrBrlens 7.751107e-002],(40:0.000000e+000[&B IgrBrlens 0.000000e+000],41:6.144011e-003[&B IgrBrlens 6.297017e-003]):1.319542e-001[&B IgrBrlens 1.451506e-001]):4.033368e-002[&B IgrBrlens 4.712491e-002],39:1.722879e-001[&B IgrBrlens 1.737248e-001]):4.269790e-002[&B IgrBrlens 4.470843e-002],(37:6.849381e-003[&B IgrBrlens 7.790380e-003],38:1.729420e-002[&B IgrBrlens 1.706495e-002]):1.976916e-001[&B IgrBrlens 2.000194e-001]):1.306929e-001[&B IgrBrlens 1.284550e-001],((32:7.949599e-002[&B IgrBrlens 7.152789e-002],31:7.335198e-002[&B IgrBrlens 7.365512e-002]):1.689914e-001[&B IgrBrlens 1.696897e-001],((35:3.578031e-002[&B IgrBrlens 4.602049e-002],36:4.622512e-002[&B IgrBrlens 4.550471e-002]):1.612989e-001[&B IgrBrlens 1.577558e-001],(33:8.540015e-002[&B IgrBrlens 8.210386e-002],34:1.161202e-001[&B IgrBrlens 1.173332e-001]):8.095899e-002[&B IgrBrlens 7.865875e-002]):3.481932e-002[&B IgrBrlens 3.183365e-002]):1.033354e-001[&B IgrBrlens 1.080578e-001]):1.443779e-001[&B IgrBrlens 1.538032e-001]):8.491575e-002[&B IgrBrlens 7.490289e-002],((((((26:1.928860e-002[&B IgrBrlens 1.984034e-002],27:1.928860e-002[&B IgrBrlens 2.169109e-002]):4.191666e-002[&B IgrBrlens 5.158668e-002],25:5.506125e-002[&B IgrBrlens 5.863176e-002]):6.594181e-002[&B IgrBrlens 7.247959e-002],21:1.210031e-001[&B IgrBrlens 1.343605e-001]):7.796463e-002[&B IgrBrlens 6.648378e-002],24:2.309165e-001[&B IgrBrlens 2.304415e-001]):5.658274e-002[&B IgrBrlens 4.809247e-002],((20:1.747889e-002[&B IgrBrlens 1.820121e-002],23:4.635574e-002[&B IgrBrlens 4.565813e-002]):3.373724e-003[&B IgrBrlens 4.099735e-003],22:4.972947e-002[&B IgrBrlens 5.624507e-002]):2.254818e-001[&B IgrBrlens 2.242866e-001]):2.140129e-002[&B IgrBrlens 1.885906e-002],13:2.966125e-001[&B IgrBrlens 2.517115e-001]):2.507118e-001[&B IgrBrlens 2.571821e-001]):8.740142e-002[&B IgrBrlens 9.259255e-002],(((51:9.649760e-002[&B IgrBrlens 7.866460e-002],9:1.376625e-001[&B IgrBrlens 1.120665e-001]):2.567917e-001[&B IgrBrlens 2.264695e-001],(((((16:1.205909e-002[&B IgrBrlens 1.089634e-002],17:1.205909e-002[&B IgrBrlens 1.059828e-002]):5.691894e-002[&B IgrBrlens 5.264353e-002],12:6.897803e-002[&B IgrBrlens 6.776041e-002]):2.643755e-002[&B IgrBrlens 2.940813e-002],(14:3.367035e-002[&B IgrBrlens 3.246720e-002],15:4.288637e-002[&B IgrBrlens 4.180458e-002]):5.252921e-002[&B IgrBrlens 5.062780e-002]):4.558857e-002[&B IgrBrlens 4.686266e-002],11:1.410042e-001[&B IgrBrlens 1.379248e-001]):9.627732e-002[&B IgrBrlens 8.728143e-002],10:1.875150e-001[&B IgrBrlens 1.831454e-001]):1.571727e-001[&B IgrBrlens 1.743804e-001]):4.568464e-002[&B IgrBrlens 4.511016e-002],((18:3.933937e-002[&B IgrBrlens 4.082786e-002],19:2.275054e-002[&B IgrBrlens 2.222842e-002]):1.536142e-001[&B IgrBrlens 1.574270e-001],49:1.456447e-001[&B IgrBrlens 1.450946e-001]):2.471852e-001[&B IgrBrlens 2.318212e-001]):2.222350e-001[&B IgrBrlens 2.080844e-001]):2.571470e-002[&B IgrBrlens 2.751028e-002],(8:2.699063e-001[&B IgrBrlens 2.455371e-001],50:3.006264e-001[&B IgrBrlens 2.787223e-001]):3.401532e-001[&B IgrBrlens 3.217215e-001]):6.896472e-002[&B IgrBrlens 6.635185e-002]):1.401377e-002[&B IgrBrlens 1.149977e-002],1:6.930380e-001[&B IgrBrlens 6.524331e-001]);
   tree gen.13000 [&B IgrBrlens] = [&R] [&clockrate=4.026606e-003] (((((7:1.996849e-002[&B IgrBrlens 1.419191e-002],4:7.888673e-003[&B IgrBrlens 8.002805e-003]):1.960636e-002[&B IgrBrlens 1.956472e-002],(5:5.533059e-003[&B IgrBrlens 7.242345e-003],2:5.533059e-003[&B IgrBrlens 6.746417e-003]):3.404179e-002[&B IgrBrlens 2.604416e-002]):8.410735e-003[&B IgrBrlens 9.163334e-003],(6:2.574433e-002[&B IgrBrlens 2.544157e-002],3:3.782415e-002[&B IgrBrlens 4.287167e-002]):1.016144e-002[&B IgrBrlens 1.004194e-002]):3.038079e-001[&B IgrBrlens 3.067425e-001],((8:1.735907e-002[&B IgrBrlens 1.918644e-002],50:3.749210e-002[&B IgrBrlens 4.493424e-002]):2.835014e-001[&B IgrBrlens 2.653073e-001],((((9:6.791803e-002[&B IgrBrlens 8.344576e-002],51:4.093977e-002[&B IgrBrlens 4.976334e-002]):9.660702e-002[&B IgrBrlens 9.451688e-002],(((((16:6.276225e-003[&B IgrBrlens 4.585267e-003],17:6.276225e-003[&B IgrBrlens 5.430052e-003]):2.455749e-002[&B IgrBrlens 3.080783e-002],12:3.083371e-002[&B IgrBrlens 3.171897e-002]):1.077407e-002[&B IgrBrlens 1.388256e-002],(14:1.902080e-003[&B IgrBrlens 1.476790e-003],15:7.941990e-003[&B IgrBrlens 7.182937e-003]):3.366579e-002[&B IgrBrlens 2.534385e-002]):3.417500e-002[&B IgrBrlens 4.636874e-002],11:7.578278e-002[&B IgrBrlens 8.037215e-002]):4.562783e-002[&B IgrBrlens 4.349639e-002],10:8.879510e-002[&B IgrBrlens 7.946605e-002]):4.311443e-002[&B IgrBrlens 3.758319e-002]):1.800461e-002[&B IgrBrlens 1.763406e-002],((18:4.231493e-002[&B IgrBrlens 5.132949e-002],19:3.144309e-002[&B IgrBrlens 2.807195e-002]):3.987485e-002[&B IgrBrlens 3.216395e-002],49:5.118491e-002[&B IgrBrlens 5.213130e-002]):1.003399e-001[&B IgrBrlens 9.442100e-002]):1.572159e-001[&B IgrBrlens 1.548734e-001],((((30:3.019955e-002[&B IgrBrlens 3.532426e-002],28:0.000000e+000[&B IgrBrlens 0.000000e+000]):7.952053e-003[&B IgrBrlens 9.060175e-003],29:3.815160e-002[&B IgrBrlens 3.004685e-002]):1.812191e-001[&B IgrBrlens 1.886305e-001],((((((((46:2.668186e-002[&B IgrBrlens 2.101778e-002],45:2.668186e-002[&B IgrBrlens 2.144807e-002]):1.436742e-002[&B IgrBrlens 1.556197e-002],(48:1.557043e-002[&B IgrBrlens 1.453467e-002],47:1.557043e-002[&B IgrBrlens 1.440230e-002]):2.547885e-002[&B IgrBrlens 2.560747e-002]):1.917370e-002[&B IgrBrlens 2.156416e-002],((43:2.547124e-002[&B IgrBrlens 2.139206e-002],44:8.962154e-003[&B IgrBrlens 1.029240e-002]):2.204712e-002[&B IgrBrlens 2.242728e-002],42:4.751836e-002[&B IgrBrlens 3.727055e-002]):1.270461e-002[&B IgrBrlens 1.059588e-002]):4.633824e-002[&B IgrBrlens 4.749417e-002],(40:0.000000e+000[&B IgrBrlens 0.000000e+000],41:4.026606e-003[&B IgrBrlens 4.065706e-003]):8.602552e-002[&B IgrBrlens 9.280518e-002]):2.056378e-002[&B IgrBrlens 1.904091e-002],39:1.065893e-001[&B IgrBrlens 9.323784e-002]):2.794374e-002[&B IgrBrlens 3.760543e-002],(37:0.000000e+000[&B IgrBrlens 0.000000e+000],38:6.845230e-003[&B IgrBrlens 7.479143e-003]):1.276878e-001[&B IgrBrlens 1.383314e-001]):4.430760e-002[&B IgrBrlens 4.301417e-002],33:1.518624e-001[&B IgrBrlens 1.427296e-001]):1.375438e-002[&B IgrBrlens 1.736774e-002],((35:2.784888e-002[&B IgrBrlens 2.603697e-002],36:3.469411e-002[&B IgrBrlens 3.513486e-002]):1.401603e-001[&B IgrBrlens 1.522119e-001],((31:4.483052e-002[&B IgrBrlens 4.199632e-002],32:4.885713e-002[&B IgrBrlens 3.921431e-002]):5.383742e-002[&B IgrBrlens 4.877709e-002],34:9.182272e-002[&B IgrBrlens 8.226412e-002]):7.618649e-002[&B IgrBrlens 7.066679e-002]):1.774059e-002[&B IgrBrlens 2.297801e-002]):3.362095e-002[&B IgrBrlens 3.125974e-002]):8.735406e-002[&B IgrBrlens 8.337545e-002],((((((26:1.749775e-002[&B IgrBrlens 2.369819e-002],27:1.749775e-002[&B IgrBrlens 1.741970e-002]):1.814163e-002[&B IgrBrlens 1.689203e-002],25:3.161277e-002[&B IgrBrlens 3.514265e-002]):2.880435e-002[&B IgrBrlens 3.388733e-002],21:6.041712e-002[&B IgrBrlens 5.291174e-002]):2.952088e-002[&B IgrBrlens 2.436719e-002],24:1.108764e-001[&B IgrBrlens 1.120124e-001]):4.131246e-002[&B IgrBrlens 4.469343e-002],((20:1.775325e-002[&B IgrBrlens 1.568781e-002],23:3.667829e-002[&B IgrBrlens 3.589766e-002]):3.020805e-002[&B IgrBrlens 3.201783e-002],22:6.688635e-002[&B IgrBrlens 4.990110e-002]):7.724925e-002[&B IgrBrlens 6.744718e-002]):7.593465e-003[&B IgrBrlens 5.889127e-003],13:1.517291e-001[&B IgrBrlens 1.346000e-001]):1.437212e-001[&B IgrBrlens 1.659247e-001]):2.617549e-002[&B IgrBrlens 3.386557e-002]):1.225280e-002[&B IgrBrlens 1.238133e-002]):5.093309e-002[&B IgrBrlens 5.349260e-002]):8.682195e-003[&B IgrBrlens 7.345383e-003],1:3.604757e-001[&B IgrBrlens 3.385888e-001]);
   tree gen.14000 [&B IgrBrlens] = [&R] [&clockrate=4.502549e-003] ((((3:1.350765e-002[&B IgrBrlens 1.388580e-002],6:0.000000e+000[&B IgrBrlens 0.000000e+000]):5.477016e-002[&B IgrBrlens 5.390006e-002],(((5:1.436397e-002[&B IgrBrlens 1.758549e-002],2:1.436397e-002[&B IgrBrlens 1.754975e-002]):7.669954e-003[&B IgrBrlens 5.720366e-003],7:2.203393e-002[&B IgrBrlens 1.681510e-002]):4.321177e-003[&B IgrBrlens 3.941771e-003],4:1.284746e-002[&B IgrBrlens 1.308727e-002]):4.192270e-002[&B IgrBrlens 4.183368e-002]):3.172452e-001[&B IgrBrlens 3.203096e-001],((8:4.208322e-002[&B IgrBrlens 4.837118e-002],50:6.459596e-002[&B IgrBrlens 8.456955e-002]):2.957563e-001[&B IgrBrlens 2.767758e-001],((((9:6.994765e-002[&B IgrBrlens 7.894406e-002],51:3.978057e-002[&B IgrBrlens 4.788892e-002]):7.832814e-002[&B IgrBrlens 7.166739e-002],(((((16:3.657351e-003[&B IgrBrlens 2.941526e-003],17:3.657351e-003[&B IgrBrlens 3.164260e-003]):2.502787e-002[&B IgrBrlens 3.309992e-002],12:2.868522e-002[&B IgrBrlens 2.824652e-002]):1.270580e-002[&B IgrBrlens 1.637162e-002],(14:2.396107e-002[&B IgrBrlens 2.113770e-002],15:3.071489e-002[&B IgrBrlens 2.844384e-002]):1.067613e-002[&B IgrBrlens 8.947186e-003]):3.128824e-002[&B IgrBrlens 4.245197e-002],11:7.267926e-002[&B IgrBrlens 7.236881e-002]):6.022981e-002[&B IgrBrlens 5.601508e-002],10:9.643843e-002[&B IgrBrlens 8.630635e-002]):1.536672e-002[&B IgrBrlens 1.302520e-002]):3.120756e-002[&B IgrBrlens 3.056529e-002],((18:1.215688e-002[&B IgrBrlens 1.474672e-002],19:0.000000e+000[&B IgrBrlens 0.000000e+000]):9.298757e-002[&B IgrBrlens 7.500586e-002],49:7.047483e-002[&B IgrBrlens 7.861991e-002]):7.433889e-002[&B IgrBrlens 6.720893e-002]):1.372929e-001[&B IgrBrlens 1.271363e-001],((((29:3.376911e-002[&B IgrBrlens 2.621449e-002],28:0.000000e+000[&B IgrBrlens 0.000000e+000]):3.020582e-003[&B IgrBrlens 3.735125e-003],30:3.678970e-002[&B IgrBrlens 4.303273e-002]):1.653326e-001[&B IgrBrlens 1.633362e-001],((((34:5.772374e-002[&B IgrBrlens 5.171479e-002],33:3.521100e-002[&B IgrBrlens 3.531352e-002]):1.665512e-002[&B IgrBrlens 1.544846e-002],(35:3.167638e-002[&B IgrBrlens 2.961544e-002],36:3.933071e-002[&B IgrBrlens 3.593534e-002]):4.270248e-002[&B IgrBrlens 3.910270e-002]):4.287657e-002[&B IgrBrlens 5.196107e-002],(31:2.530724e-002[&B IgrBrlens 2.370731e-002],32:2.980979e-002[&B IgrBrlens 2.569951e-002]):9.960251e-002[&B IgrBrlens 9.024059e-002]):5.678946e-002[&B IgrBrlens 6.840666e-002],((((((46:2.915195e-002[&B IgrBrlens 2.296352e-002],(48:9.722480e-003[&B IgrBrlens 9.511671e-003],45:9.722480e-003[&B IgrBrlens 8.163695e-003]):1.942947e-002[&B IgrBrlens 2.251873e-002]):2.474356e-002[&B IgrBrlens 2.486846e-002],47:5.389551e-002[&B IgrBrlens 5.557686e-002]):1.522469e-002[&B IgrBrlens 1.726871e-002],((43:3.114227e-002[&B IgrBrlens 2.744352e-002],44:1.268182e-002[&B IgrBrlens 1.448443e-002]):2.725520e-002[&B IgrBrlens 2.795431e-002],42:5.839747e-002[&B IgrBrlens 4.796392e-002]):1.072272e-002[&B IgrBrlens 8.942943e-003]):4.513311e-002[&B IgrBrlens 4.625898e-002],(40:0.000000e+000[&B IgrBrlens 0.000000e+000],41:4.502549e-003[&B IgrBrlens 4.546270e-003]):9.129031e-002[&B IgrBrlens 9.611575e-002]):2.848996e-002[&B IgrBrlens 2.674380e-002],39:1.197803e-001[&B IgrBrlens 1.110756e-001]):9.833268e-003[&B IgrBrlens 1.491615e-002],(37:1.420907e-002[&B IgrBrlens 1.539348e-002],38:2.186340e-002[&B IgrBrlens 2.299635e-002]):1.077501e-001[&B IgrBrlens 1.167318e-001]):5.208567e-002[&B IgrBrlens 4.863053e-002]):2.807743e-002[&B IgrBrlens 2.898748e-002]):7.800507e-002[&B IgrBrlens 8.422847e-002],((((((26:1.151397e-002[&B IgrBrlens 1.550050e-002],27:1.151397e-002[&B IgrBrlens 1.136937e-002]):2.332524e-002[&B IgrBrlens 2.235804e-002],25:3.033666e-002[&B IgrBrlens 3.372404e-002]):3.109340e-002[&B IgrBrlens 3.658032e-002],21:6.143006e-002[&B IgrBrlens 5.379885e-002]):3.284685e-002[&B IgrBrlens 2.640785e-002],24:1.176902e-001[&B IgrBrlens 1.183944e-001]):2.965138e-002[&B IgrBrlens 2.696630e-002],((20:1.392603e-002[&B IgrBrlens 1.230586e-002],23:3.508801e-002[&B IgrBrlens 3.932397e-002]):8.582461e-003[&B IgrBrlens 8.628223e-003],22:4.367047e-002[&B IgrBrlens 2.939058e-002]):9.466598e-002[&B IgrBrlens 7.647352e-002]):3.025764e-003[&B IgrBrlens 2.346637e-003],13:1.413622e-001[&B IgrBrlens 1.254035e-001]):1.261580e-001[&B IgrBrlens 1.456482e-001]):2.899459e-002[&B IgrBrlens 3.751289e-002]):7.824563e-002[&B IgrBrlens 7.627383e-002]):4.768341e-002[&B IgrBrlens 5.342012e-002]):9.660375e-003[&B IgrBrlens 8.172951e-003],1:3.951833e-001[&B IgrBrlens 4.033243e-001]);
   tree gen.15000 [&B IgrBrlens] = [&R] [&clockrate=4.352679e-003] (((((5:1.261911e-002[&B IgrBrlens 1.451475e-002],2:1.261911e-002[&B IgrBrlens 1.675006e-002]):2.345281e-002[&B IgrBrlens 1.697214e-002],(3:3.048907e-002[&B IgrBrlens 3.134263e-002],6:1.743103e-002[&B IgrBrlens 1.862426e-002]):5.582848e-003[&B IgrBrlens 5.965017e-003]):1.806887e-002[&B IgrBrlens 1.648240e-002],(7:2.065793e-002[&B IgrBrlens 1.576501e-002],4:7.599887e-003[&B IgrBrlens 7.741745e-003]):3.348286e-002[&B IgrBrlens 3.341176e-002]):2.994838e-001[&B IgrBrlens 2.829425e-001],((8:3.906595e-002[&B IgrBrlens 4.651292e-002],50:6.082934e-002[&B IgrBrlens 7.439968e-002]):2.764620e-001[&B IgrBrlens 2.732852e-001],((((9:5.890265e-002[&B IgrBrlens 6.661101e-002],51:2.973970e-002[&B IgrBrlens 3.580144e-002]):6.582755e-002[&B IgrBrlens 6.022981e-002],(((((16:5.724049e-003[&B IgrBrlens 4.966182e-003],17:5.724049e-003[&B IgrBrlens 4.952322e-003]):1.358786e-002[&B IgrBrlens 1.775856e-002],12:1.931191e-002[&B IgrBrlens 1.901656e-002]):1.393376e-002[&B IgrBrlens 1.798159e-002],(14:7.575438e-003[&B IgrBrlens 6.160689e-003],15:1.410446e-002[&B IgrBrlens 1.306158e-002]):1.914122e-002[&B IgrBrlens 1.604140e-002]):4.473844e-002[&B IgrBrlens 6.070124e-002],11:7.798412e-002[&B IgrBrlens 7.765100e-002]):2.970990e-003[&B IgrBrlens 2.475951e-003],10:4.569840e-002[&B IgrBrlens 4.207347e-002]):4.377510e-002[&B IgrBrlens 3.328219e-002]):9.131715e-002[&B IgrBrlens 9.164458e-002],((18:3.139883e-002[&B IgrBrlens 3.544205e-002],19:1.964659e-002[&B IgrBrlens 1.666873e-002]):5.786788e-002[&B IgrBrlens 4.909675e-002],49:5.575108e-002[&B IgrBrlens 5.705716e-002]):1.267806e-001[&B IgrBrlens 1.078103e-001]):1.175766e-001[&B IgrBrlens 1.013830e-001],((((30:2.203930e-002[&B IgrBrlens 2.459073e-002],29:2.203930e-002[&B IgrBrlens 1.622578e-002]):1.330801e-002[&B IgrBrlens 1.645613e-002],28:2.702218e-003[&B IgrBrlens 2.894305e-003]):1.264357e-001[&B IgrBrlens 1.250802e-001],((31:1.122913e-002[&B IgrBrlens 9.903378e-003],32:1.558181e-002[&B IgrBrlens 1.343334e-002]):1.480704e-001[&B IgrBrlens 1.402367e-001],(((33:2.988880e-002[&B IgrBrlens 2.810020e-002],34:5.165220e-002[&B IgrBrlens 4.627529e-002]):2.314287e-002[&B IgrBrlens 2.146618e-002],(35:4.845057e-002[&B IgrBrlens 4.321361e-002],36:5.585012e-002[&B IgrBrlens 4.859367e-002]):2.634450e-002[&B IgrBrlens 2.534007e-002]):6.459180e-002[&B IgrBrlens 7.322607e-002],((((((43:2.597123e-002[&B IgrBrlens 2.277371e-002],44:8.125242e-003[&B IgrBrlens 9.280172e-003]):3.505818e-002[&B IgrBrlens 3.317541e-002],((47:1.427443e-002[&B IgrBrlens 1.385670e-002],48:1.427443e-002[&B IgrBrlens 1.292125e-002]):1.039214e-002[&B IgrBrlens 9.930871e-003],(46:1.719545e-002[&B IgrBrlens 1.469697e-002],45:1.719545e-002[&B IgrBrlens 1.588590e-002]):7.471128e-003[&B IgrBrlens 7.886517e-003]):3.636283e-002[&B IgrBrlens 4.173445e-002]):4.534722e-003[&B IgrBrlens 3.677663e-003],42:6.556413e-002[&B IgrBrlens 5.385015e-002]):3.601518e-002[&B IgrBrlens 4.219322e-002],(40:0.000000e+000[&B IgrBrlens 0.000000e+000],41:4.352679e-003[&B IgrBrlens 4.284658e-003]):7.938064e-002[&B IgrBrlens 8.357656e-002]):2.235816e-002[&B IgrBrlens 2.098782e-002],39:1.017388e-001[&B IgrBrlens 9.219666e-002]):2.159369e-002[&B IgrBrlens 3.275561e-002],(37:2.275960e-003[&B IgrBrlens 2.465675e-003],38:9.675515e-003[&B IgrBrlens 1.017690e-002]):1.136570e-001[&B IgrBrlens 1.231310e-001]):2.345393e-002[&B IgrBrlens 2.308821e-002]):1.251315e-002[&B IgrBrlens 1.418705e-002]):9.882962e-003[&B IgrBrlens 1.033574e-002]):1.430115e-001[&B IgrBrlens 1.643021e-001],((((((26:1.812733e-002[&B IgrBrlens 2.219650e-002],27:1.812733e-002[&B IgrBrlens 1.724843e-002]):6.871191e-003[&B IgrBrlens 6.586270e-003],25:2.064584e-002[&B IgrBrlens 2.522106e-002]):3.096168e-002[&B IgrBrlens 3.642536e-002],21:5.160753e-002[&B IgrBrlens 4.519653e-002]):3.038812e-002[&B IgrBrlens 2.484891e-002],24:1.046296e-001[&B IgrBrlens 1.039770e-001]):1.405971e-002[&B IgrBrlens 1.401484e-002],((20:9.118713e-003[&B IgrBrlens 9.090524e-003],23:2.957631e-002[&B IgrBrlens 3.096649e-002]):3.967288e-003[&B IgrBrlens 3.955024e-003],22:3.354359e-002[&B IgrBrlens 2.403104e-002]):7.644033e-002[&B IgrBrlens 6.175040e-002]):2.082553e-002[&B IgrBrlens 1.585282e-002],13:1.308095e-001[&B IgrBrlens 1.198712e-001]):1.617975e-001[&B IgrBrlens 1.867936e-001]):2.142990e-002[&B IgrBrlens 2.859327e-002]):3.718304e-002[&B IgrBrlens 3.987960e-002]):3.809658e-002[&B IgrBrlens 4.267991e-002]):1.102919e-002[&B IgrBrlens 7.205104e-003],1:3.646537e-001[&B IgrBrlens 3.721658e-001]);
   tree gen.16000 [&B IgrBrlens] = [&R] [&clockrate=4.543632e-003] (((((5:1.537155e-002[&B IgrBrlens 1.768065e-002],2:1.537155e-002[&B IgrBrlens 1.851353e-002]):2.442958e-002[&B IgrBrlens 1.861220e-002],(4:0.000000e+000[&B IgrBrlens 0.000000e+000],7:1.363090e-002[&B IgrBrlens 1.042498e-002]):2.617024e-002[&B IgrBrlens 2.412977e-002]):8.652792e-003[&B IgrBrlens 8.600206e-003],(3:1.363090e-002[&B IgrBrlens 1.401250e-002],6:0.000000e+000[&B IgrBrlens 0.000000e+000]):3.482303e-002[&B IgrBrlens 3.825997e-002]):3.191059e-001[&B IgrBrlens 3.014809e-001],((8:3.098824e-002[&B IgrBrlens 3.496458e-002],50:5.370640e-002[&B IgrBrlens 6.927224e-002]):3.128380e-001[&B IgrBrlens 3.092432e-001],((((((((26:7.077565e-003[&B IgrBrlens 8.666315e-003],27:7.077565e-003[&B IgrBrlens 6.734410e-003]):1.936465e-002[&B IgrBrlens 1.856168e-002],25:2.189858e-002[&B IgrBrlens 2.675141e-002]):1.659450e-002[&B IgrBrlens 1.785193e-002],21:3.849309e-002[&B IgrBrlens 3.371124e-002]):1.725650e-002[&B IgrBrlens 1.504631e-002],24:7.937647e-002[&B IgrBrlens 7.758296e-002]):4.173237e-002[&B IgrBrlens 4.159920e-002],((20:1.135919e-002[&B IgrBrlens 1.064221e-002],23:3.271426e-002[&B IgrBrlens 3.425193e-002]):1.565466e-002[&B IgrBrlens 1.687099e-002],22:4.836892e-002[&B IgrBrlens 3.413418e-002]):6.365266e-002[&B IgrBrlens 5.336647e-002]):3.337025e-003[&B IgrBrlens 2.337584e-003],13:1.153586e-001[&B IgrBrlens 1.020125e-001]):1.383330e-001[&B IgrBrlens 1.597041e-001],(((30:1.131915e-002[&B IgrBrlens 1.239607e-002],29:1.131915e-002[&B IgrBrlens 8.446045e-003]):2.275809e-002[&B IgrBrlens 2.866565e-002],28:0.000000e+000[&B IgrBrlens 0.000000e+000]):1.240794e-001[&B IgrBrlens 1.227492e-001],(((((42:7.527069e-002[&B IgrBrlens 6.182249e-002],((43:2.874516e-002[&B IgrBrlens 2.382983e-002],44:1.011627e-002[&B IgrBrlens 1.245254e-002]):1.570374e-002[&B IgrBrlens 1.486038e-002],((47:1.908154e-002[&B IgrBrlens 1.730729e-002],(45:1.860999e-002[&B IgrBrlens 1.719272e-002],48:1.860999e-002[&B IgrBrlens 1.684581e-002]):4.715428e-004[&B IgrBrlens 5.342051e-004]):4.208515e-003[&B IgrBrlens 4.068151e-003],46:2.329005e-002[&B IgrBrlens 1.932341e-002]):2.115884e-002[&B IgrBrlens 2.428448e-002]):3.082180e-002[&B IgrBrlens 2.633416e-002]):4.872306e-002[&B IgrBrlens 5.189449e-002],(40:0.000000e+000[&B IgrBrlens 0.000000e+000],41:4.543632e-003[&B IgrBrlens 4.883233e-003]):1.008212e-001[&B IgrBrlens 1.061505e-001]):1.793000e-002[&B IgrBrlens 1.683106e-002],39:1.187512e-001[&B IgrBrlens 1.085023e-001]):9.789047e-003[&B IgrBrlens 1.484907e-002],(37:0.000000e+000[&B IgrBrlens 0.000000e+000],38:7.724174e-003[&B IgrBrlens 7.932286e-003]):1.208161e-001[&B IgrBrlens 1.351211e-001]):2.973331e-002[&B IgrBrlens 3.036831e-002],((31:1.345106e-002[&B IgrBrlens 1.108721e-002],32:1.799469e-002[&B IgrBrlens 1.551352e-002]):1.300267e-001[&B IgrBrlens 1.231476e-001],(((35:1.835835e-002[&B IgrBrlens 1.637402e-002],36:2.608252e-002[&B IgrBrlens 2.369652e-002]):6.882204e-002[&B IgrBrlens 6.619808e-002],34:8.718038e-002[&B IgrBrlens 7.810504e-002]):3.080981e-002[&B IgrBrlens 2.857765e-002],33:9.527203e-002[&B IgrBrlens 9.202931e-002]):1.776340e-002[&B IgrBrlens 2.166702e-002]):1.479581e-002[&B IgrBrlens 1.708225e-002]):7.607248e-003[&B IgrBrlens 9.535404e-003]):1.082571e-001[&B IgrBrlens 1.181888e-001]):6.294063e-002[&B IgrBrlens 7.514269e-002],(((((((16:5.791862e-003[&B IgrBrlens 5.025017e-003],17:5.791862e-003[&B IgrBrlens 5.036383e-003]):4.006646e-002[&B IgrBrlens 4.712130e-002],12:4.585833e-002[&B IgrBrlens 4.515699e-002]):7.530591e-003[&B IgrBrlens 9.718265e-003],(14:1.848007e-002[&B IgrBrlens 1.452036e-002],15:2.529551e-002[&B IgrBrlens 2.342517e-002]):2.809341e-002[&B IgrBrlens 2.284646e-002]):1.777325e-002[&B IgrBrlens 2.411479e-002],11:7.116216e-002[&B IgrBrlens 6.157883e-002]):6.119415e-003[&B IgrBrlens 5.129324e-003],10:4.047816e-002[&B IgrBrlens 3.848852e-002]):2.933352e-002[&B IgrBrlens 2.230226e-002],(9:6.631108e-002[&B IgrBrlens 7.498896e-002],51:3.586875e-002[&B IgrBrlens 4.317976e-002]):4.030401e-002[&B IgrBrlens 4.007906e-002]):7.692026e-002[&B IgrBrlens 7.499553e-002],((18:4.873593e-002[&B IgrBrlens 5.062684e-002],19:3.646812e-002[&B IgrBrlens 3.094058e-002]):6.512640e-002[&B IgrBrlens 5.525508e-002],49:7.887636e-002[&B IgrBrlens 6.911757e-002]):6.967303e-002[&B IgrBrlens 5.924779e-002]):1.535432e-001[&B IgrBrlens 1.323960e-001]):6.445175e-002[&B IgrBrlens 6.679391e-002]):2.373364e-002[&B IgrBrlens 2.658899e-002]):3.250117e-003[&B IgrBrlens 2.070251e-003],1:3.708100e-001[&B IgrBrlens 3.784488e-001]);
   tree gen.17000 [&B IgrBrlens] = [&R] [&clockrate=4.966940e-003] ((((7:2.451342e-002[&B IgrBrlens 2.090547e-002],((5:1.758283e-002[&B IgrBrlens 2.022411e-002],2:1.758283e-002[&B IgrBrlens 2.214334e-002]):2.607913e-003[&B IgrBrlens 2.057191e-003],4:5.289926e-003[&B IgrBrlens 3.777650e-003]):4.322677e-003[&B IgrBrlens 3.086916e-003]):2.589317e-002[&B IgrBrlens 2.724725e-002],(3:1.490082e-002[&B IgrBrlens 1.569543e-002],6:0.000000e+000[&B IgrBrlens 0.000000e+000]):3.550577e-002[&B IgrBrlens 4.073583e-002]):3.307160e-001[&B IgrBrlens 3.368073e-001],((8:4.827812e-002[&B IgrBrlens 5.447306e-002],50:7.311282e-002[&B IgrBrlens 9.600325e-002]):2.747258e-001[&B IgrBrlens 2.715690e-001],((((((((26:1.069387e-002[&B IgrBrlens 1.378354e-002],27:1.069387e-002[&B IgrBrlens 9.378139e-003]):1.344054e-002[&B IgrBrlens 1.406411e-002],25:1.916747e-002[&B IgrBrlens 2.341508e-002]):3.345709e-002[&B IgrBrlens 3.378930e-002],21:5.262456e-002[&B IgrBrlens 4.966061e-002]):8.023365e-003[&B IgrBrlens 7.125026e-003],24:8.647602e-002[&B IgrBrlens 8.836102e-002]):3.168640e-002[&B IgrBrlens 3.158528e-002],((20:1.222092e-002[&B IgrBrlens 1.317046e-002],23:3.556554e-002[&B IgrBrlens 3.723723e-002]):5.735553e-003[&B IgrBrlens 6.181192e-003],22:4.130109e-002[&B IgrBrlens 2.938664e-002]):6.692744e-002[&B IgrBrlens 6.177323e-002]):1.816779e-002[&B IgrBrlens 1.396946e-002],13:1.263963e-001[&B IgrBrlens 1.117733e-001]):1.485734e-001[&B IgrBrlens 1.601338e-001],(((30:2.442190e-002[&B IgrBrlens 2.175182e-002],29:2.442190e-002[&B IgrBrlens 1.733678e-002]):1.283015e-002[&B IgrBrlens 1.616061e-002],28:0.000000e+000[&B IgrBrlens 0.000000e+000]):1.304358e-001[&B IgrBrlens 1.243188e-001],((((((((48:1.337883e-002[&B IgrBrlens 1.307249e-002],47:1.337883e-002[&B IgrBrlens 1.180948e-002]):1.442315e-002[&B IgrBrlens 1.658405e-002],(45:1.529440e-002[&B IgrBrlens 1.412963e-002],46:1.529440e-002[&B IgrBrlens 1.392142e-002]):1.250757e-002[&B IgrBrlens 1.209042e-002]):4.731056e-002[&B IgrBrlens 5.003368e-002],((43:4.602633e-002[&B IgrBrlens 3.815599e-002],44:2.566188e-002[&B IgrBrlens 3.177620e-002]):1.713950e-002[&B IgrBrlens 1.450423e-002],42:6.316584e-002[&B IgrBrlens 5.756325e-002]):1.194670e-002[&B IgrBrlens 1.020727e-002]):3.714336e-002[&B IgrBrlens 3.962669e-002],(40:8.213300e-003[&B IgrBrlens 8.409111e-003],41:1.318024e-002[&B IgrBrlens 1.454066e-002]):7.871120e-002[&B IgrBrlens 8.058773e-002]):2.477949e-002[&B IgrBrlens 2.239464e-002],39:1.117040e-001[&B IgrBrlens 1.020633e-001]):2.016663e-002[&B IgrBrlens 3.204626e-002],(37:0.000000e+000[&B IgrBrlens 0.000000e+000],38:8.443798e-003[&B IgrBrlens 9.584006e-003]):1.234268e-001[&B IgrBrlens 1.446374e-001]):1.540576e-002[&B IgrBrlens 1.508738e-002],((33:1.679286e-002[&B IgrBrlens 1.622129e-002],34:4.162756e-002[&B IgrBrlens 4.596838e-002]):5.926162e-002[&B IgrBrlens 6.841948e-002],(35:2.685141e-002[&B IgrBrlens 2.500092e-002],36:3.529521e-002[&B IgrBrlens 3.075559e-002]):7.403778e-002[&B IgrBrlens 7.121496e-002]):3.794340e-002[&B IgrBrlens 3.519441e-002]):7.324989e-003[&B IgrBrlens 9.696627e-003],(31:1.689176e-002[&B IgrBrlens 1.331486e-002],32:2.185870e-002[&B IgrBrlens 1.643453e-002]):1.377096e-001[&B IgrBrlens 1.304240e-001]):2.153027e-002[&B IgrBrlens 2.698739e-002]):1.211893e-001[&B IgrBrlens 1.223582e-001]):2.045822e-002[&B IgrBrlens 2.442438e-002],(((((((16:3.494139e-003[&B IgrBrlens 3.031514e-003],17:3.494139e-003[&B IgrBrlens 3.094700e-003]):4.118976e-002[&B IgrBrlens 4.351686e-002],12:4.468390e-002[&B IgrBrlens 4.662889e-002]):8.642669e-003[&B IgrBrlens 1.115341e-002],(14:1.722121e-002[&B IgrBrlens 1.512728e-002],15:2.467162e-002[&B IgrBrlens 2.251518e-002]):2.865494e-002[&B IgrBrlens 2.120219e-002]):1.576478e-002[&B IgrBrlens 2.138970e-002],11:6.909135e-002[&B IgrBrlens 5.978689e-002]):1.555508e-002[&B IgrBrlens 1.615043e-002],10:4.441422e-002[&B IgrBrlens 4.223110e-002]):1.670728e-002[&B IgrBrlens 1.270254e-002],(9:9.467670e-002[&B IgrBrlens 1.070667e-001],51:6.139820e-002[&B IgrBrlens 7.391280e-002]):6.677008e-003[&B IgrBrlens 7.054516e-003]):1.328980e-001[&B IgrBrlens 1.295726e-001],((18:1.341074e-002[&B IgrBrlens 1.393106e-002],19:0.000000e+000[&B IgrBrlens 0.000000e+000]):9.526344e-002[&B IgrBrlens 8.082419e-002],49:7.042874e-002[&B IgrBrlens 6.171511e-002]):1.255776e-001[&B IgrBrlens 1.063968e-001]):8.352746e-002[&B IgrBrlens 7.202339e-002]):6.830486e-002[&B IgrBrlens 7.078705e-002]):5.811865e-002[&B IgrBrlens 6.158603e-002]):1.463913e-002[&B IgrBrlens 9.324793e-003],1:3.957617e-001[&B IgrBrlens 4.039146e-001]);
   tree gen.18000 [&B IgrBrlens] = [&R] [&clockrate=4.935594e-003] ((((3:1.480678e-002[&B IgrBrlens 1.707042e-002],6:0.000000e+000[&B IgrBrlens 0.000000e+000]):2.618271e-002[&B IgrBrlens 3.003947e-002],((5:1.480678e-002[&B IgrBrlens 1.534571e-002],4:0.000000e+000[&B IgrBrlens 0.000000e+000]):1.855235e-002[&B IgrBrlens 2.183848e-002],(7:2.308223e-002[&B IgrBrlens 2.006357e-002],2:2.308223e-002[&B IgrBrlens 2.887015e-002]):1.027690e-002[&B IgrBrlens 8.106692e-003]):7.630367e-003[&B IgrBrlens 6.440787e-003]):3.275035e-001[&B IgrBrlens 3.335356e-001],((8:5.408029e-002[&B IgrBrlens 6.101975e-002],50:7.875826e-002[&B IgrBrlens 1.034162e-001]):2.252872e-001[&B IgrBrlens 2.226984e-001],((((51:6.297257e-002[&B IgrBrlens 7.580807e-002],(((((16:8.291829e-003[&B IgrBrlens 6.680047e-003],17:8.291829e-003[&B IgrBrlens 7.343934e-003]):3.402795e-002[&B IgrBrlens 3.677125e-002],12:4.231978e-002[&B IgrBrlens 4.416187e-002]):5.017777e-003[&B IgrBrlens 6.197803e-003],(14:1.565524e-002[&B IgrBrlens 1.375171e-002],15:2.305863e-002[&B IgrBrlens 2.091290e-002]):2.427893e-002[&B IgrBrlens 1.796431e-002]):1.229186e-002[&B IgrBrlens 1.839413e-002],11:5.962941e-002[&B IgrBrlens 5.647570e-002]):2.250165e-002[&B IgrBrlens 2.582002e-002],10:4.215275e-002[&B IgrBrlens 4.008079e-002]):1.390999e-002[&B IgrBrlens 9.896763e-003]):4.805873e-002[&B IgrBrlens 5.077590e-002],9:1.440998e-001[&B IgrBrlens 1.629576e-001]):1.855058e-002[&B IgrBrlens 1.808640e-002],((18:4.099143e-002[&B IgrBrlens 4.258186e-002],19:2.766532e-002[&B IgrBrlens 2.347204e-002]):9.334601e-002[&B IgrBrlens 7.919739e-002],49:9.633336e-002[&B IgrBrlens 9.297842e-002]):2.831292e-002[&B IgrBrlens 2.672852e-002]):1.340688e-001[&B IgrBrlens 1.156038e-001],(((((((26:1.604806e-002[&B IgrBrlens 2.316743e-002],27:1.604806e-002[&B IgrBrlens 1.333552e-002]):9.821281e-003[&B IgrBrlens 1.041262e-002],25:2.093375e-002[&B IgrBrlens 2.557277e-002]):4.317208e-002[&B IgrBrlens 4.360075e-002],21:6.410582e-002[&B IgrBrlens 6.770342e-002]):1.198509e-002[&B IgrBrlens 1.064318e-002],24:1.017560e-001[&B IgrBrlens 1.039741e-001]):1.704889e-002[&B IgrBrlens 1.656846e-002],((20:3.764938e-004[&B IgrBrlens 4.470725e-004],23:2.357379e-002[&B IgrBrlens 2.273358e-002]):1.621134e-002[&B IgrBrlens 1.925037e-002],22:3.978512e-002[&B IgrBrlens 2.854987e-002]):6.914858e-002[&B IgrBrlens 6.382332e-002]):5.563475e-003[&B IgrBrlens 4.148706e-003],13:1.144972e-001[&B IgrBrlens 1.012508e-001]):1.348350e-001[&B IgrBrlens 1.330365e-001],(((30:8.478651e-003[&B IgrBrlens 9.428613e-003],29:8.478651e-003[&B IgrBrlens 6.306034e-003]):3.622344e-002[&B IgrBrlens 4.855352e-002],28:7.685133e-003[&B IgrBrlens 1.030107e-002]):1.197862e-001[&B IgrBrlens 1.200427e-001],((31:5.700048e-003[&B IgrBrlens 5.725323e-003],32:1.063564e-002[&B IgrBrlens 8.313654e-003]):1.566156e-001[&B IgrBrlens 1.483298e-001],(((((42:6.345590e-002[&B IgrBrlens 6.474422e-002],((43:4.039839e-002[&B IgrBrlens 3.131178e-002],44:2.016245e-002[&B IgrBrlens 1.555733e-002]):1.218186e-002[&B IgrBrlens 1.030885e-002],(((47:1.053224e-002[&B IgrBrlens 1.054966e-002],45:1.053224e-002[&B IgrBrlens 1.007795e-002]):4.298110e-003[&B IgrBrlens 4.154758e-003],48:1.483035e-002[&B IgrBrlens 1.391297e-002]):7.163300e-003[&B IgrBrlens 7.847881e-003],46:2.199365e-002[&B IgrBrlens 2.004339e-002]):3.058659e-002[&B IgrBrlens 3.234711e-002]):1.087566e-002[&B IgrBrlens 9.000081e-003]):4.816936e-002[&B IgrBrlens 5.749471e-002],(40:0.000000e+000[&B IgrBrlens 0.000000e+000],41:4.935594e-003[&B IgrBrlens 5.414126e-003]):8.645373e-002[&B IgrBrlens 7.994566e-002]):1.749890e-002[&B IgrBrlens 1.663157e-002],39:1.039526e-001[&B IgrBrlens 9.498091e-002]):1.586870e-002[&B IgrBrlens 2.349981e-002],(37:2.618110e-002[&B IgrBrlens 2.782021e-002],38:3.457161e-002[&B IgrBrlens 4.130846e-002]):8.524972e-002[&B IgrBrlens 1.012168e-001]):1.353762e-002[&B IgrBrlens 1.372430e-002],((33:3.841938e-002[&B IgrBrlens 3.711172e-002],34:6.309735e-002[&B IgrBrlens 7.014301e-002]):3.878464e-002[&B IgrBrlens 4.477814e-002],(35:1.888540e-002[&B IgrBrlens 1.955569e-002],36:2.727591e-002[&B IgrBrlens 2.481755e-002]):8.299659e-002[&B IgrBrlens 7.983220e-002]):2.308645e-002[&B IgrBrlens 2.141384e-002]):2.895669e-002[&B IgrBrlens 3.833211e-002]):1.056317e-002[&B IgrBrlens 1.207311e-002]):9.866351e-002[&B IgrBrlens 9.961513e-002]):2.517686e-002[&B IgrBrlens 3.146978e-002]):4.533034e-002[&B IgrBrlens 4.697764e-002]):8.912555e-002[&B IgrBrlens 9.444280e-002]):1.353853e-002[&B IgrBrlens 8.209531e-003],1:3.820316e-001[&B IgrBrlens 3.595718e-001]);
   tree gen.19000 [&B IgrBrlens] = [&R] [&clockrate=6.052240e-003] ((((4:2.713764e-002[&B IgrBrlens 3.194447e-002],((3:1.815672e-002[&B IgrBrlens 2.093249e-002],6:0.000000e+000[&B IgrBrlens 0.000000e+000]):1.961654e-002[&B IgrBrlens 2.250609e-002],7:3.777326e-002[&B IgrBrlens 3.497644e-002]):7.521104e-003[&B IgrBrlens 5.359075e-003]):4.617038e-004[&B IgrBrlens 5.434843e-004],(2:6.902362e-003[&B IgrBrlens 8.061253e-003],5:6.902362e-003[&B IgrBrlens 7.153590e-003]):3.885371e-002[&B IgrBrlens 3.279638e-002]):3.564067e-001[&B IgrBrlens 3.414927e-001],((8:9.131460e-002[&B IgrBrlens 1.008196e-001],50:1.215758e-001[&B IgrBrlens 1.596392e-001]):2.612990e-001[&B IgrBrlens 2.769119e-001],((((((((16:4.705656e-003[&B IgrBrlens 3.427168e-003],17:4.705656e-003[&B IgrBrlens 4.167721e-003]):3.316298e-002[&B IgrBrlens 3.583655e-002],12:3.786864e-002[&B IgrBrlens 4.292390e-002]):8.748497e-003[&B IgrBrlens 1.253949e-002],(14:2.922527e-003[&B IgrBrlens 2.567176e-003],15:1.200089e-002[&B IgrBrlens 1.088414e-002]):3.461624e-002[&B IgrBrlens 2.561304e-002]):2.214317e-002[&B IgrBrlens 3.284791e-002],11:6.876030e-002[&B IgrBrlens 6.512367e-002]):3.677067e-002[&B IgrBrlens 3.987777e-002],10:5.650783e-002[&B IgrBrlens 5.873977e-002]):4.328043e-002[&B IgrBrlens 3.016079e-002],(51:4.649941e-002[&B IgrBrlens 5.597723e-002],9:8.704942e-002[&B IgrBrlens 9.771931e-002]):6.176199e-002[&B IgrBrlens 6.675886e-002]):2.599386e-002[&B IgrBrlens 2.534343e-002],((18:2.933918e-002[&B IgrBrlens 3.009481e-002],19:1.299813e-002[&B IgrBrlens 1.102798e-002]):8.240167e-002[&B IgrBrlens 7.399054e-002],49:6.513860e-002[&B IgrBrlens 6.287005e-002]):6.306442e-002[&B IgrBrlens 6.199978e-002]):1.705678e-001[&B IgrBrlens 1.470759e-001],(((((((26:9.289967e-003[&B IgrBrlens 1.341126e-002],27:9.289967e-003[&B IgrBrlens 7.719723e-003]):1.610161e-002[&B IgrBrlens 1.707109e-002],25:1.933934e-002[&B IgrBrlens 2.392018e-002]):1.996056e-002[&B IgrBrlens 1.863748e-002],21:3.929989e-002[&B IgrBrlens 4.150539e-002]):2.400480e-002[&B IgrBrlens 2.298641e-002],24:9.477635e-002[&B IgrBrlens 8.590801e-002]):4.192686e-002[&B IgrBrlens 4.074539e-002],((20:1.053563e-002[&B IgrBrlens 1.378113e-002],23:3.898116e-002[&B IgrBrlens 3.759181e-002]):2.187378e-003[&B IgrBrlens 2.597431e-003],22:4.116854e-002[&B IgrBrlens 2.954261e-002]):8.343019e-002[&B IgrBrlens 7.700507e-002]):6.128884e-003[&B IgrBrlens 5.339105e-003],13:1.307276e-001[&B IgrBrlens 1.156035e-001]):1.364318e-001[&B IgrBrlens 1.408763e-001],((28:8.657629e-003[&B IgrBrlens 8.145030e-003],(30:2.603096e-002[&B IgrBrlens 2.894751e-002],29:2.603096e-002[&B IgrBrlens 1.936064e-002]):2.801847e-002[&B IgrBrlens 3.690059e-002]):1.651297e-001[&B IgrBrlens 1.654833e-001],(((((((43:4.497303e-002[&B IgrBrlens 3.485747e-002],44:2.015885e-002[&B IgrBrlens 1.555455e-002]):2.144606e-002[&B IgrBrlens 1.912079e-002],((46:3.691324e-002[&B IgrBrlens 3.364000e-002],47:3.691324e-002[&B IgrBrlens 3.697429e-002]):4.966199e-003[&B IgrBrlens 5.089124e-003],(48:5.861553e-003[&B IgrBrlens 5.498966e-003],45:5.861553e-003[&B IgrBrlens 5.608725e-003]):3.601789e-002[&B IgrBrlens 3.481661e-002]):2.453965e-002[&B IgrBrlens 2.595211e-002]):7.470788e-003[&B IgrBrlens 6.182404e-003],42:7.388988e-002[&B IgrBrlens 7.539004e-002]):3.831988e-002[&B IgrBrlens 4.573842e-002],(40:9.044095e-003[&B IgrBrlens 8.363273e-003],41:1.509634e-002[&B IgrBrlens 1.656001e-002]):7.229924e-002[&B IgrBrlens 6.685669e-002]):3.288295e-002[&B IgrBrlens 3.268972e-002],39:1.142263e-001[&B IgrBrlens 9.316698e-002]):1.074257e-002[&B IgrBrlens 1.534821e-002],(37:0.000000e+000[&B IgrBrlens 0.000000e+000],38:1.028881e-002[&B IgrBrlens 1.106531e-002]):1.146800e-001[&B IgrBrlens 1.374754e-001]):6.936668e-002[&B IgrBrlens 6.727575e-002],((31:2.501931e-002[&B IgrBrlens 2.369566e-002],32:3.107155e-002[&B IgrBrlens 2.549563e-002]):1.276717e-001[&B IgrBrlens 1.209172e-001],((35:3.550031e-002[&B IgrBrlens 3.676031e-002],36:4.578912e-002[&B IgrBrlens 4.166218e-002]):4.318040e-002[&B IgrBrlens 4.648031e-002],(34:4.133807e-002[&B IgrBrlens 4.377899e-002],33:1.107687e-002[&B IgrBrlens 1.034998e-002]):3.734264e-002[&B IgrBrlens 4.490338e-002]):6.372150e-002[&B IgrBrlens 5.910489e-002]):4.164452e-002[&B IgrBrlens 5.512792e-002]):3.513240e-002[&B IgrBrlens 4.239147e-002]):6.492650e-002[&B IgrBrlens 6.318281e-002]):5.097865e-002[&B IgrBrlens 5.798026e-002]):8.410395e-002[&B IgrBrlens 7.910492e-002]):4.954917e-002[&B IgrBrlens 5.250529e-002]):1.226888e-002[&B IgrBrlens 8.043915e-003],1:4.144316e-001[&B IgrBrlens 3.900671e-001]);
   tree gen.20000 [&B IgrBrlens] = [&R] [&clockrate=6.052240e-003] (((((4:1.980279e-003[&B IgrBrlens 1.377620e-003],7:2.013700e-002[&B IgrBrlens 1.864601e-002]):2.537534e-002[&B IgrBrlens 1.673123e-002],(5:2.373570e-002[&B IgrBrlens 2.415897e-002],2:2.373570e-002[&B IgrBrlens 2.712021e-002]):2.177663e-002[&B IgrBrlens 2.000448e-002]):3.425516e-002[&B IgrBrlens 4.032270e-002],(3:1.815672e-002[&B IgrBrlens 2.061050e-002],6:0.000000e+000[&B IgrBrlens 0.000000e+000]):6.161078e-002[&B IgrBrlens 7.068614e-002]):2.845806e-001[&B IgrBrlens 2.560264e-001],((8:5.354992e-002[&B IgrBrlens 6.507780e-002],50:8.381113e-002[&B IgrBrlens 1.100510e-001]):2.849991e-001[&B IgrBrlens 3.049077e-001],((((((((16:1.165597e-003[&B IgrBrlens 8.067897e-004],17:1.165597e-003[&B IgrBrlens 1.048755e-003]):4.434678e-002[&B IgrBrlens 4.792198e-002],12:4.551238e-002[&B IgrBrlens 5.158803e-002]):5.582917e-003[&B IgrBrlens 8.700914e-003],(14:2.283835e-002[&B IgrBrlens 1.965803e-002],15:3.191671e-002[&B IgrBrlens 2.894669e-002]):1.917858e-002[&B IgrBrlens 1.528259e-002]):1.502279e-002[&B IgrBrlens 2.461454e-002],11:6.611808e-002[&B IgrBrlens 5.795451e-002]):1.784436e-002[&B IgrBrlens 1.935220e-002],10:3.493930e-002[&B IgrBrlens 3.616609e-002]):3.686302e-002[&B IgrBrlens 2.568869e-002],(51:1.968809e-002[&B IgrBrlens 2.264594e-002],9:6.023810e-002[&B IgrBrlens 5.776836e-002]):6.058737e-002[&B IgrBrlens 6.548920e-002]):5.882276e-002[&B IgrBrlens 6.249854e-002],((18:7.326275e-002[&B IgrBrlens 7.514963e-002],19:5.692170e-002[&B IgrBrlens 5.111143e-002]):5.673241e-002[&B IgrBrlens 5.094146e-002],49:8.339291e-002[&B IgrBrlens 7.707433e-002]):4.965307e-002[&B IgrBrlens 4.881483e-002]):2.103894e-001[&B IgrBrlens 1.814129e-001],(((((((26:1.472547e-002[&B IgrBrlens 2.125810e-002],27:1.472547e-002[&B IgrBrlens 1.230846e-002]):1.551145e-002[&B IgrBrlens 1.628720e-002],25:2.418469e-002[&B IgrBrlens 2.939096e-002]):2.786775e-002[&B IgrBrlens 2.602054e-002],21:5.205244e-002[&B IgrBrlens 5.497360e-002]):2.393332e-002[&B IgrBrlens 2.280685e-002],24:1.074574e-001[&B IgrBrlens 1.049023e-001]):5.754513e-002[&B IgrBrlens 5.592355e-002],((20:3.910505e-003[&B IgrBrlens 5.198749e-003],23:3.235603e-002[&B IgrBrlens 3.138017e-002]):5.801790e-003[&B IgrBrlens 6.977871e-003],22:3.815782e-002[&B IgrBrlens 2.854889e-002]):1.147402e-001[&B IgrBrlens 1.123201e-001]):1.425026e-002[&B IgrBrlens 1.241394e-002],13:1.671483e-001[&B IgrBrlens 1.494517e-001]):1.296603e-001[&B IgrBrlens 1.338842e-001],((28:0.000000e+000[&B IgrBrlens 0.000000e+000],(30:3.945480e-002[&B IgrBrlens 4.387538e-002],29:3.945480e-002[&B IgrBrlens 2.934468e-002]):5.936999e-003[&B IgrBrlens 7.209197e-003]):1.818627e-001[&B IgrBrlens 1.839653e-001],((33:7.007759e-002[&B IgrBrlens 7.139178e-002],(((35:2.103215e-002[&B IgrBrlens 2.138397e-002],36:3.132096e-002[&B IgrBrlens 2.849802e-002]):3.758637e-002[&B IgrBrlens 3.774961e-002],34:5.861853e-002[&B IgrBrlens 6.282761e-002]):8.784192e-003[&B IgrBrlens 1.234633e-002],(31:2.468638e-002[&B IgrBrlens 2.124015e-002],32:3.073862e-002[&B IgrBrlens 2.474202e-002]):5.300515e-002[&B IgrBrlens 4.617198e-002]):3.293608e-002[&B IgrBrlens 3.769066e-002]):9.215661e-002[&B IgrBrlens 8.547989e-002],((((((43:4.305395e-002[&B IgrBrlens 3.337004e-002],44:1.823976e-002[&B IgrBrlens 1.584173e-002]):9.146446e-003[&B IgrBrlens 7.943936e-003],42:5.220039e-002[&B IgrBrlens 5.143347e-002]):5.716443e-003[&B IgrBrlens 4.730606e-003],(46:2.048566e-002[&B IgrBrlens 1.866911e-002],(45:1.405113e-002[&B IgrBrlens 1.461533e-002],(47:1.013434e-002[&B IgrBrlens 1.246095e-002],48:1.013434e-002[&B IgrBrlens 9.507443e-003]):3.916795e-003[&B IgrBrlens 4.027023e-003]):6.434524e-003[&B IgrBrlens 6.742618e-003]):3.743118e-002[&B IgrBrlens 3.620301e-002]):5.886991e-002[&B IgrBrlens 6.814844e-002],(40:0.000000e+000[&B IgrBrlens 0.000000e+000],41:6.052240e-003[&B IgrBrlens 6.396140e-003]):8.592032e-002[&B IgrBrlens 8.739467e-002]):2.383304e-002[&B IgrBrlens 2.369299e-002],39:1.097534e-001[&B IgrBrlens 9.048556e-002]):1.424209e-002[&B IgrBrlens 2.034809e-002],(37:3.918716e-004[&B IgrBrlens 4.697651e-004],38:1.068068e-002[&B IgrBrlens 1.092024e-002]):1.133148e-001[&B IgrBrlens 1.408077e-001]):7.878876e-002[&B IgrBrlens 7.501955e-002]):3.475908e-002[&B IgrBrlens 4.194101e-002]):8.650041e-002[&B IgrBrlens 8.417732e-002]):6.599389e-002[&B IgrBrlens 7.158265e-002]):2.537483e-002[&B IgrBrlens 2.386659e-002]):2.579911e-002[&B IgrBrlens 2.733829e-002]):3.081466e-002[&B IgrBrlens 2.020320e-002],1:3.951627e-001[&B IgrBrlens 3.944582e-001]);
   tree gen.21000 [&B IgrBrlens] = [&R] [&clockrate=6.918165e-003] ((((3:2.075449e-002[&B IgrBrlens 2.355935e-002],6:0.000000e+000[&B IgrBrlens 0.000000e+000]):4.648633e-002[&B IgrBrlens 5.333384e-002],(5:3.730934e-002[&B IgrBrlens 3.797466e-002],(2:3.551553e-002[&B IgrBrlens 4.482085e-002],(4:0.000000e+000[&B IgrBrlens 0.000000e+000],7:2.075449e-002[&B IgrBrlens 1.893030e-002]):1.476104e-002[&B IgrBrlens 1.830719e-002]):1.793807e-003[&B IgrBrlens 1.053929e-003]):2.993148e-002[&B IgrBrlens 2.749570e-002]):3.259797e-001[&B IgrBrlens 3.013400e-001],((8:6.696715e-002[&B IgrBrlens 8.138339e-002],50:1.015580e-001[&B IgrBrlens 1.333541e-001]):2.748165e-001[&B IgrBrlens 2.940138e-001],(((((((26:1.712449e-002[&B IgrBrlens 2.472139e-002],27:1.712449e-002[&B IgrBrlens 1.431370e-002]):1.313768e-002[&B IgrBrlens 1.379471e-002],25:2.334400e-002[&B IgrBrlens 2.836930e-002]):2.891915e-002[&B IgrBrlens 2.507928e-002],21:5.226316e-002[&B IgrBrlens 5.328234e-002]):4.789968e-002[&B IgrBrlens 4.410399e-002],24:1.361373e-001[&B IgrBrlens 1.445782e-001]):8.043651e-002[&B IgrBrlens 7.816986e-002],((20:1.353311e-002[&B IgrBrlens 1.627641e-002],23:4.604848e-002[&B IgrBrlens 5.007499e-002]):8.539090e-003[&B IgrBrlens 1.027005e-002],22:5.458757e-002[&B IgrBrlens 4.084129e-002]):1.481499e-001[&B IgrBrlens 1.450251e-001]):5.273369e-003[&B IgrBrlens 4.577870e-003],13:2.080108e-001[&B IgrBrlens 2.030162e-001]):1.618859e-001[&B IgrBrlens 1.671596e-001],((((51:7.262029e-002[&B IgrBrlens 8.353043e-002],9:1.189720e-001[&B IgrBrlens 1.115727e-001]):1.768581e-002[&B IgrBrlens 1.911669e-002],(((((16:1.531319e-002[&B IgrBrlens 1.048100e-002],17:1.531319e-002[&B IgrBrlens 1.377816e-002]):3.411586e-002[&B IgrBrlens 3.686626e-002],12:4.942905e-002[&B IgrBrlens 5.602756e-002]):1.112771e-002[&B IgrBrlens 1.734241e-002],(14:3.296282e-002[&B IgrBrlens 2.944790e-002],15:4.334007e-002[&B IgrBrlens 3.930704e-002]):1.721669e-002[&B IgrBrlens 1.255986e-002]):1.629397e-002[&B IgrBrlens 2.726844e-002],11:7.685074e-002[&B IgrBrlens 6.736201e-002]):2.015486e-002[&B IgrBrlens 2.342132e-002],10:4.096846e-002[&B IgrBrlens 4.240695e-002]):3.965221e-002[&B IgrBrlens 2.728221e-002]):6.167117e-002[&B IgrBrlens 6.733205e-002],((18:6.382695e-002[&B IgrBrlens 6.547081e-002],19:4.514790e-002[&B IgrBrlens 4.478628e-002]):8.601850e-002[&B IgrBrlens 7.723818e-002],49:9.657558e-002[&B IgrBrlens 9.378182e-002]):4.848352e-002[&B IgrBrlens 4.255305e-002]):1.821585e-001[&B IgrBrlens 1.570702e-001],((28:2.660738e-002[&B IgrBrlens 2.691500e-002],(30:4.426277e-002[&B IgrBrlens 4.922204e-002],29:4.426277e-002[&B IgrBrlens 3.292063e-002]):3.423085e-002[&B IgrBrlens 4.136247e-002]):1.746475e-001[&B IgrBrlens 1.766666e-001],(((((((46:3.327143e-002[&B IgrBrlens 3.110292e-002],((47:7.540073e-003[&B IgrBrlens 8.541354e-003],48:7.540073e-003[&B IgrBrlens 7.073656e-003]):1.416241e-002[&B IgrBrlens 1.331947e-002],45:2.170248e-002[&B IgrBrlens 2.257391e-002]):1.156895e-002[&B IgrBrlens 1.328527e-002]):3.155988e-002[&B IgrBrlens 3.052435e-002],((43:4.785504e-002[&B IgrBrlens 3.709124e-002],44:1.949056e-002[&B IgrBrlens 1.988630e-002]):1.630182e-002[&B IgrBrlens 1.339533e-002],42:6.415686e-002[&B IgrBrlens 6.321427e-002]):6.744543e-004[&B IgrBrlens 6.089920e-004]):6.217850e-002[&B IgrBrlens 7.197850e-002],(40:1.521159e-003[&B IgrBrlens 1.383475e-003],41:8.439324e-003[&B IgrBrlens 8.988109e-003]):9.020601e-002[&B IgrBrlens 9.175390e-002]):3.476598e-002[&B IgrBrlens 3.456168e-002],39:1.264931e-001[&B IgrBrlens 1.042866e-001]):7.869732e-003[&B IgrBrlens 1.062567e-002],(37:1.558709e-003[&B IgrBrlens 1.708904e-003],38:1.331959e-002[&B IgrBrlens 1.357038e-002]):1.210433e-001[&B IgrBrlens 1.504113e-001]):4.937858e-002[&B IgrBrlens 4.701634e-002],(((35:5.407737e-002[&B IgrBrlens 5.498194e-002],36:6.583825e-002[&B IgrBrlens 7.588250e-002]):2.007558e-002[&B IgrBrlens 2.165652e-002],33:3.956212e-002[&B IgrBrlens 4.030404e-002]):4.362412e-002[&B IgrBrlens 4.094024e-002],34:1.177771e-001[&B IgrBrlens 1.262340e-001]):5.420352e-002[&B IgrBrlens 6.255486e-002]):3.118422e-002[&B IgrBrlens 4.500753e-002],(31:4.109913e-002[&B IgrBrlens 3.873415e-002],32:4.801730e-002[&B IgrBrlens 3.864992e-002]):1.738265e-001[&B IgrBrlens 1.514177e-001]):4.997631e-002[&B IgrBrlens 5.493590e-002]):1.155855e-001[&B IgrBrlens 1.124813e-001]):2.054101e-002[&B IgrBrlens 1.978948e-002]):2.861578e-002[&B IgrBrlens 2.784235e-002]):5.143688e-002[&B IgrBrlens 4.420217e-002]):3.422253e-002[&B IgrBrlens 2.389029e-002],1:4.274430e-001[&B IgrBrlens 4.266809e-001]);
   tree gen.22000 [&B IgrBrlens] = [&R] [&clockrate=6.256368e-003] ((((4:1.541527e-002[&B IgrBrlens 1.739787e-002],5:3.418438e-002[&B IgrBrlens 3.479397e-002]):2.187588e-002[&B IgrBrlens 2.468938e-002],(2:4.030139e-002[&B IgrBrlens 4.472612e-002],((3:1.876910e-002[&B IgrBrlens 2.226677e-002],6:0.000000e+000[&B IgrBrlens 0.000000e+000]):1.955393e-002[&B IgrBrlens 2.247604e-002],7:3.832304e-002[&B IgrBrlens 3.770136e-002]):1.978351e-003[&B IgrBrlens 1.162512e-003]):1.575887e-002[&B IgrBrlens 1.447643e-002]):3.026048e-001[&B IgrBrlens 3.046842e-001],((8:4.541408e-002[&B IgrBrlens 5.725925e-002],50:7.669591e-002[&B IgrBrlens 1.007081e-001]):2.462118e-001[&B IgrBrlens 2.634110e-001],(((((51:3.304849e-002[&B IgrBrlens 3.873556e-002],9:7.496615e-002[&B IgrBrlens 7.030375e-002]):4.812238e-002[&B IgrBrlens 5.635490e-002],(((((16:3.392078e-003[&B IgrBrlens 2.374945e-003],17:3.392078e-003[&B IgrBrlens 3.052049e-003]):3.893714e-002[&B IgrBrlens 4.207622e-002],12:4.232922e-002[&B IgrBrlens 5.280637e-002]):2.011831e-002[&B IgrBrlens 3.135417e-002],(14:1.531790e-002[&B IgrBrlens 1.368451e-002],15:2.470245e-002[&B IgrBrlens 2.240375e-002]):3.774508e-002[&B IgrBrlens 2.753565e-002]):1.064283e-002[&B IgrBrlens 1.877169e-002],11:7.309036e-002[&B IgrBrlens 6.406593e-002]):3.009905e-002[&B IgrBrlens 3.497714e-002],10:5.251283e-002[&B IgrBrlens 4.898402e-002]):1.989912e-002[&B IgrBrlens 1.504266e-002]):6.364953e-002[&B IgrBrlens 6.949202e-002],((18:1.959216e-002[&B IgrBrlens 1.902884e-002],19:2.699963e-003[&B IgrBrlens 2.718670e-003]):1.421632e-001[&B IgrBrlens 1.431481e-001],49:1.135813e-001[&B IgrBrlens 1.102956e-001]):2.498275e-002[&B IgrBrlens 2.180243e-002]):8.754365e-002[&B IgrBrlens 7.548644e-002],((((((26:1.235173e-002[&B IgrBrlens 1.629570e-002],27:1.235173e-002[&B IgrBrlens 1.032433e-002]):1.453491e-002[&B IgrBrlens 1.706280e-002],25:2.063026e-002[&B IgrBrlens 2.507137e-002]):5.276552e-002[&B IgrBrlens 4.782681e-002],21:7.339579e-002[&B IgrBrlens 7.034851e-002]):1.668450e-002[&B IgrBrlens 1.445415e-002],24:1.226134e-001[&B IgrBrlens 1.108413e-001]):6.329050e-002[&B IgrBrlens 6.150702e-002],((20:3.484996e-003[&B IgrBrlens 3.970844e-003],23:3.288992e-002[&B IgrBrlens 3.576584e-002]):2.869742e-002[&B IgrBrlens 3.269817e-002],22:6.158735e-002[&B IgrBrlens 4.607837e-002]):1.118038e-001[&B IgrBrlens 1.094456e-001]):1.338525e-003[&B IgrBrlens 1.062179e-003],13:1.747297e-001[&B IgrBrlens 1.645354e-001]):7.139837e-002[&B IgrBrlens 7.372430e-002]):7.671703e-002[&B IgrBrlens 7.310137e-002],((28:1.816478e-002[&B IgrBrlens 1.837479e-002],(29:4.225977e-002[&B IgrBrlens 3.336268e-002],30:4.225977e-002[&B IgrBrlens 4.699462e-002]):2.282777e-002[&B IgrBrlens 2.377542e-002]):1.329711e-001[&B IgrBrlens 1.606741e-001],((31:5.195752e-002[&B IgrBrlens 5.198968e-002],32:5.821389e-002[&B IgrBrlens 4.972873e-002]):1.498648e-001[&B IgrBrlens 1.632588e-001],((((((42:5.578395e-002[&B IgrBrlens 5.707970e-002],(43:4.396501e-002[&B IgrBrlens 3.461523e-002],44:1.831390e-002[&B IgrBrlens 2.019252e-002]):1.181894e-002[&B IgrBrlens 8.893357e-003]):1.256982e-002[&B IgrBrlens 1.134980e-002],((45:1.510618e-002[&B IgrBrlens 1.571275e-002],47:1.510618e-002[&B IgrBrlens 1.760975e-002]):1.857603e-002[&B IgrBrlens 1.747040e-002],(46:1.803512e-002[&B IgrBrlens 1.685965e-002],48:1.803512e-002[&B IgrBrlens 1.691949e-002]):1.564709e-002[&B IgrBrlens 1.637949e-002]):3.467156e-002[&B IgrBrlens 3.353393e-002]):4.310325e-002[&B IgrBrlens 4.891856e-002],(40:2.194218e-002[&B IgrBrlens 2.310904e-002],41:2.819855e-002[&B IgrBrlens 3.253448e-002]):5.760736e-002[&B IgrBrlens 6.067084e-002]):2.595195e-002[&B IgrBrlens 2.817694e-002],39:1.055015e-001[&B IgrBrlens 8.698014e-002]):2.166630e-002[&B IgrBrlens 2.820858e-002],(37:6.875864e-003[&B IgrBrlens 8.083771e-003],38:1.751169e-002[&B IgrBrlens 1.784141e-002]):1.096561e-001[&B IgrBrlens 1.289198e-001]):6.217097e-002[&B IgrBrlens 6.185977e-002],((34:4.992212e-002[&B IgrBrlens 4.744801e-002],33:1.864028e-002[&B IgrBrlens 1.894249e-002]):5.895658e-002[&B IgrBrlens 6.804025e-002],(35:5.273913e-002[&B IgrBrlens 5.362133e-002],36:6.337496e-002[&B IgrBrlens 7.063393e-002]):5.613957e-002[&B IgrBrlens 6.339858e-002]):6.982425e-002[&B IgrBrlens 6.552845e-002]):1.248359e-002[&B IgrBrlens 1.801731e-002]):6.872066e-003[&B IgrBrlens 8.074631e-003]):1.423043e-001[&B IgrBrlens 1.465239e-001]):2.008305e-002[&B IgrBrlens 1.954024e-002]):6.703916e-002[&B IgrBrlens 6.155203e-002]):2.156548e-002[&B IgrBrlens 1.505458e-002],1:3.802306e-001[&B IgrBrlens 3.795526e-001]);
   tree gen.23000 [&B IgrBrlens] = [&R] [&clockrate=3.938360e-003] ((((50:1.038614e-001[&B IgrBrlens 1.010186e-001],8:8.416960e-002[&B IgrBrlens 7.126918e-002]):1.702839e-001[&B IgrBrlens 1.705691e-001],(((((((((46:2.290030e-002[&B IgrBrlens 1.935930e-002],((45:2.222049e-003[&B IgrBrlens 2.241422e-003],47:2.222049e-003[&B IgrBrlens 1.717262e-003]):4.666038e-003[&B IgrBrlens 5.430418e-003],48:6.888088e-003[&B IgrBrlens 6.918604e-003]):1.601221e-002[&B IgrBrlens 1.857467e-002]):1.469439e-002[&B IgrBrlens 1.346976e-002],((43:2.565680e-002[&B IgrBrlens 2.237750e-002],44:9.509525e-003[&B IgrBrlens 9.524763e-003]):9.279569e-003[&B IgrBrlens 9.294438e-003],42:3.493637e-002[&B IgrBrlens 3.859004e-002]):2.658317e-003[&B IgrBrlens 4.885332e-003]):1.485210e-002[&B IgrBrlens 1.738383e-002],(40:0.000000e+000[&B IgrBrlens 0.000000e+000],41:3.938360e-003[&B IgrBrlens 4.366769e-003]):3.236115e-002[&B IgrBrlens 3.539913e-002]):2.363622e-002[&B IgrBrlens 2.733838e-002],39:5.599737e-002[&B IgrBrlens 6.670441e-002]):9.964176e-003[&B IgrBrlens 1.190824e-002],(37:5.663132e-003[&B IgrBrlens 5.623063e-003],38:1.235834e-002[&B IgrBrlens 1.328861e-002]):5.360320e-002[&B IgrBrlens 5.475910e-002]):5.010504e-002[&B IgrBrlens 5.008967e-002],(((33:2.416278e-002[&B IgrBrlens 3.035720e-002],(35:1.185002e-002[&B IgrBrlens 1.220232e-002],36:1.854523e-002[&B IgrBrlens 1.807883e-002]):3.200456e-002[&B IgrBrlens 3.004536e-002]):2.768985e-003[&B IgrBrlens 2.593145e-003],34:4.662356e-002[&B IgrBrlens 5.501290e-002]):4.563677e-002[&B IgrBrlens 5.250773e-002],(32:1.705159e-002[&B IgrBrlens 1.680191e-002],31:1.311323e-002[&B IgrBrlens 1.358033e-002]):8.584232e-002[&B IgrBrlens 8.462210e-002]):1.711104e-002[&B IgrBrlens 1.447400e-002]):1.773593e-002[&B IgrBrlens 1.692229e-002],((30:1.750182e-002[&B IgrBrlens 1.714802e-002],29:1.750182e-002[&B IgrBrlens 1.879323e-002]):1.567095e-002[&B IgrBrlens 2.023037e-002],28:3.635070e-003[&B IgrBrlens 4.167744e-003]):9.393454e-002[&B IgrBrlens 1.076995e-001]):8.117487e-002[&B IgrBrlens 9.281884e-002],((((((26:3.085358e-002[&B IgrBrlens 2.776772e-002],27:3.085358e-002[&B IgrBrlens 4.091525e-002]):3.839115e-003[&B IgrBrlens 2.598690e-003],25:3.075434e-002[&B IgrBrlens 2.780663e-002]):1.269347e-002[&B IgrBrlens 1.648181e-002],21:4.344780e-002[&B IgrBrlens 4.193326e-002]):3.946128e-002[&B IgrBrlens 4.303962e-002],24:1.033886e-001[&B IgrBrlens 1.067694e-001]):1.641783e-002[&B IgrBrlens 1.891565e-002],((20:1.711658e-002[&B IgrBrlens 1.387512e-002],23:3.562688e-002[&B IgrBrlens 3.367201e-002]):5.318528e-003[&B IgrBrlens 4.311327e-003],22:4.094540e-002[&B IgrBrlens 5.068718e-002]):7.098426e-002[&B IgrBrlens 6.762275e-002]):5.785223e-003[&B IgrBrlens 3.821845e-003],13:1.177149e-001[&B IgrBrlens 1.195715e-001]):7.953988e-002[&B IgrBrlens 7.445251e-002]):4.458007e-002[&B IgrBrlens 4.511171e-002],(((51:6.009938e-002[&B IgrBrlens 6.827450e-002],9:8.648639e-002[&B IgrBrlens 7.884970e-002]):2.853406e-002[&B IgrBrlens 3.657713e-002],(((((16:4.431147e-003[&B IgrBrlens 4.167786e-003],17:4.431147e-003[&B IgrBrlens 3.166822e-003]):2.901075e-002[&B IgrBrlens 2.699047e-002],12:3.344190e-002[&B IgrBrlens 3.394623e-002]):8.712056e-003[&B IgrBrlens 1.358678e-002],(14:1.191928e-002[&B IgrBrlens 1.039966e-002],15:1.782682e-002[&B IgrBrlens 1.467769e-002]):2.432714e-002[&B IgrBrlens 2.106041e-002]):1.352584e-002[&B IgrBrlens 1.318453e-002],11:5.567980e-002[&B IgrBrlens 4.871639e-002]):1.856122e-002[&B IgrBrlens 1.725276e-002],10:4.234031e-002[&B IgrBrlens 4.123450e-002]):4.077943e-002[&B IgrBrlens 4.143173e-002]):1.973537e-002[&B IgrBrlens 1.701823e-002],((18:1.063357e-002[&B IgrBrlens 1.052905e-002],19:0.000000e+000[&B IgrBrlens 0.000000e+000]):1.199386e-001[&B IgrBrlens 1.146647e-001],49:1.002468e-001[&B IgrBrlens 1.074296e-001]):4.183619e-003[&B IgrBrlens 3.500662e-003]):1.248016e-001[&B IgrBrlens 1.213400e-001]):4.491325e-002[&B IgrBrlens 4.955637e-002]):1.695240e-002[&B IgrBrlens 1.596509e-002],(((5:6.033896e-003[&B IgrBrlens 6.282026e-003],2:6.033896e-003[&B IgrBrlens 9.846265e-003]):1.384390e-002[&B IgrBrlens 1.372628e-002],(7:1.809919e-002[&B IgrBrlens 1.831212e-002],4:6.284108e-003[&B IgrBrlens 4.486475e-003]):1.778609e-003[&B IgrBrlens 1.298778e-003]):4.327795e-002[&B IgrBrlens 3.443171e-002],(3:1.181508e-002[&B IgrBrlens 1.096289e-002],6:0.000000e+000[&B IgrBrlens 0.000000e+000]):5.134067e-002[&B IgrBrlens 4.724817e-002]):2.082502e-001[&B IgrBrlens 1.956987e-001]):1.673275e-002[&B IgrBrlens 1.793787e-002],1:2.881387e-001[&B IgrBrlens 2.666903e-001]);
   tree gen.24000 [&B IgrBrlens] = [&R] [&clockrate=5.534784e-003] ((((50:9.339542e-002[&B IgrBrlens 8.789039e-002],8:6.572150e-002[&B IgrBrlens 5.826705e-002]):2.508748e-001[&B IgrBrlens 2.468464e-001],(((((9:1.221570e-001[&B IgrBrlens 1.113706e-001],(((((16:4.562076e-003[&B IgrBrlens 3.980520e-003],17:4.562076e-003[&B IgrBrlens 3.260393e-003]):4.647757e-002[&B IgrBrlens 4.017090e-002],12:5.103965e-002[&B IgrBrlens 5.180937e-002]):6.696726e-003[&B IgrBrlens 9.598756e-003],(14:5.899028e-003[&B IgrBrlens 5.564748e-003],15:1.420120e-002[&B IgrBrlens 1.173677e-002]):4.353517e-002[&B IgrBrlens 3.768912e-002]):1.103064e-002[&B IgrBrlens 1.075229e-002],11:6.876702e-002[&B IgrBrlens 6.016690e-002]):1.676928e-002[&B IgrBrlens 1.558715e-002],10:4.070454e-002[&B IgrBrlens 3.964146e-002]):3.662066e-002[&B IgrBrlens 3.720644e-002]):1.533602e-002[&B IgrBrlens 1.965887e-002],51:1.004099e-001[&B IgrBrlens 1.093137e-001]):5.576931e-002[&B IgrBrlens 5.449262e-002],((18:5.962605e-002[&B IgrBrlens 5.591163e-002],19:4.468214e-002[&B IgrBrlens 4.313108e-002]):1.141178e-001[&B IgrBrlens 1.051938e-001],49:1.311261e-001[&B IgrBrlens 1.405214e-001]):1.951839e-002[&B IgrBrlens 1.823026e-002]):1.412428e-001[&B IgrBrlens 1.477182e-001],(((32:2.557922e-002[&B IgrBrlens 2.716843e-002],31:2.004444e-002[&B IgrBrlens 2.075843e-002]):1.398937e-001[&B IgrBrlens 1.279168e-001],(((35:3.906024e-002[&B IgrBrlens 3.844195e-002],36:4.846938e-002[&B IgrBrlens 4.725041e-002]):3.768344e-002[&B IgrBrlens 3.537659e-002],(33:3.622289e-002[&B IgrBrlens 4.467860e-002],34:6.389682e-002[&B IgrBrlens 7.090010e-002]):1.284686e-002[&B IgrBrlens 1.533239e-002]):2.964603e-002[&B IgrBrlens 2.507717e-002],((((((45:2.158976e-002[&B IgrBrlens 2.435901e-002],46:2.158976e-002[&B IgrBrlens 1.825140e-002]):1.242799e-002[&B IgrBrlens 1.346157e-002],(47:2.013327e-002[&B IgrBrlens 1.624013e-002],48:2.013327e-002[&B IgrBrlens 2.022246e-002]):1.388449e-002[&B IgrBrlens 1.752018e-002]):1.700508e-002[&B IgrBrlens 1.558788e-002],((43:2.738394e-002[&B IgrBrlens 2.229888e-002],44:4.691320e-003[&B IgrBrlens 4.698837e-003]):2.057087e-002[&B IgrBrlens 2.060383e-002],42:4.795481e-002[&B IgrBrlens 4.739156e-002]):3.068023e-003[&B IgrBrlens 5.614999e-003]):3.839774e-002[&B IgrBrlens 3.962853e-002],(40:8.599585e-003[&B IgrBrlens 9.433171e-003],41:1.413437e-002[&B IgrBrlens 1.608734e-002]):5.259358e-002[&B IgrBrlens 5.753093e-002]):3.693914e-003[&B IgrBrlens 4.272494e-003],39:6.488708e-002[&B IgrBrlens 7.729388e-002]):2.541380e-002[&B IgrBrlens 2.582633e-002],(37:0.000000e+000[&B IgrBrlens 0.000000e+000],38:9.409133e-003[&B IgrBrlens 1.191303e-002]):8.089175e-002[&B IgrBrlens 8.935362e-002]):2.549796e-002[&B IgrBrlens 2.549014e-002]):4.413925e-002[&B IgrBrlens 4.133625e-002]):1.810877e-002[&B IgrBrlens 1.727803e-002],(29:5.366986e-002[&B IgrBrlens 5.763000e-002],(30:4.151088e-002[&B IgrBrlens 4.067174e-002],28:0.000000e+000[&B IgrBrlens 0.000000e+000]):1.215897e-002[&B IgrBrlens 1.551296e-002]):1.149679e-001[&B IgrBrlens 1.268700e-001]):1.564582e-001[&B IgrBrlens 1.702381e-001]):3.983455e-002[&B IgrBrlens 3.806445e-002],((((((26:2.158900e-002[&B IgrBrlens 2.113409e-002],27:2.158900e-002[&B IgrBrlens 2.862940e-002]):1.376154e-002[&B IgrBrlens 1.103468e-002],25:2.981576e-002[&B IgrBrlens 2.695802e-002]):2.854872e-002[&B IgrBrlens 3.444112e-002],21:5.836449e-002[&B IgrBrlens 5.632996e-002]):1.260784e-002[&B IgrBrlens 1.698230e-002],24:9.975321e-002[&B IgrBrlens 9.142044e-002]):6.432190e-002[&B IgrBrlens 6.999833e-002],((20:7.622923e-003[&B IgrBrlens 6.317332e-003],23:3.363641e-002[&B IgrBrlens 3.179076e-002]):2.918833e-002[&B IgrBrlens 2.366077e-002],22:6.282474e-002[&B IgrBrlens 7.176120e-002]):9.018080e-002[&B IgrBrlens 8.591022e-002]):6.587266e-003[&B IgrBrlens 4.455737e-003],13:1.595928e-001[&B IgrBrlens 1.562815e-001]):1.898403e-001[&B IgrBrlens 1.946139e-001]):1.254843e-002[&B IgrBrlens 1.503379e-002]):3.049491e-002[&B IgrBrlens 2.871888e-002],(((5:1.648606e-003[&B IgrBrlens 1.547950e-003],2:1.648606e-003[&B IgrBrlens 2.577245e-003]):4.357499e-002[&B IgrBrlens 4.320478e-002],(4:1.272009e-003[&B IgrBrlens 1.012004e-003],7:1.787636e-002[&B IgrBrlens 2.089814e-002]):2.734723e-002[&B IgrBrlens 2.175731e-002]):1.742669e-002[&B IgrBrlens 1.272533e-002],(3:2.380002e-002[&B IgrBrlens 2.208339e-002],6:7.195668e-003[&B IgrBrlens 6.622083e-003]):3.885026e-002[&B IgrBrlens 3.575340e-002]):2.844409e-001[&B IgrBrlens 2.734512e-001]):6.439891e-002[&B IgrBrlens 6.903706e-002],1:4.114901e-001[&B IgrBrlens 4.091085e-001]);
   tree gen.25000 [&B IgrBrlens] = [&R] [&clockrate=5.972924e-003] (((5:7.433543e-002[&B IgrBrlens 8.215913e-002],(((3:1.791877e-002[&B IgrBrlens 2.222362e-002],6:0.000000e+000[&B IgrBrlens 0.000000e+000]):4.171773e-002[&B IgrBrlens 5.392726e-002],(7:4.037331e-002[&B IgrBrlens 4.085680e-002],4:2.245453e-002[&B IgrBrlens 2.168783e-002]):1.926320e-002[&B IgrBrlens 1.434570e-002]):7.955038e-003[&B IgrBrlens 7.965139e-003],2:6.759154e-002[&B IgrBrlens 6.952429e-002]):6.743894e-003[&B IgrBrlens 3.962825e-003]):2.451050e-001[&B IgrBrlens 2.308895e-001],((8:6.272525e-002[&B IgrBrlens 7.431862e-002],50:9.258987e-002[&B IgrBrlens 1.070746e-001]):2.334457e-001[&B IgrBrlens 2.298159e-001],((((28:0.000000e+000[&B IgrBrlens 0.000000e+000],(29:3.765170e-003[&B IgrBrlens 2.972476e-003],30:3.765170e-003[&B IgrBrlens 4.681038e-003]):4.103176e-002[&B IgrBrlens 4.561998e-002]):1.648484e-001[&B IgrBrlens 1.526991e-001],((((33:4.764033e-002[&B IgrBrlens 4.844422e-002],34:7.750496e-002[&B IgrBrlens 7.729684e-002]):1.663688e-002[&B IgrBrlens 1.925179e-002],(35:2.162495e-002[&B IgrBrlens 2.086925e-002],36:3.177892e-002[&B IgrBrlens 3.454529e-002]):7.251689e-002[&B IgrBrlens 7.451277e-002]):2.521787e-002[&B IgrBrlens 3.086206e-002],(31:4.531147e-002[&B IgrBrlens 4.165026e-002],32:5.128439e-002[&B IgrBrlens 4.731369e-002]):8.420221e-002[&B IgrBrlens 8.991935e-002]):3.307643e-002[&B IgrBrlens 2.552360e-002],(((((((45:3.297313e-003[&B IgrBrlens 3.429711e-003],47:3.297313e-003[&B IgrBrlens 4.278210e-003]):2.984044e-002[&B IgrBrlens 3.441757e-002],(48:2.763342e-002[&B IgrBrlens 2.701697e-002],46:2.763342e-002[&B IgrBrlens 2.442427e-002]):5.504329e-003[&B IgrBrlens 5.497446e-003]):1.702224e-002[&B IgrBrlens 1.674744e-002],42:5.015999e-002[&B IgrBrlens 5.277582e-002]):1.099718e-002[&B IgrBrlens 1.220954e-002],(43:3.004341e-002[&B IgrBrlens 2.696323e-002],44:5.554418e-003[&B IgrBrlens 3.776805e-003]):3.111377e-002[&B IgrBrlens 2.094119e-002]):4.972707e-002[&B IgrBrlens 4.733013e-002],(40:1.670556e-002[&B IgrBrlens 1.717190e-002],41:2.267849e-002[&B IgrBrlens 2.352616e-002]):6.371677e-002[&B IgrBrlens 6.549545e-002]):1.589215e-002[&B IgrBrlens 1.864534e-002],39:9.631448e-002[&B IgrBrlens 7.946039e-002]):1.568603e-002[&B IgrBrlens 2.318635e-002],(37:9.620152e-003[&B IgrBrlens 9.072720e-003],38:1.977412e-002[&B IgrBrlens 1.948995e-002]):9.222638e-002[&B IgrBrlens 8.697827e-002]):5.058960e-002[&B IgrBrlens 5.679586e-002]):5.720916e-002[&B IgrBrlens 6.486238e-002]):7.594908e-002[&B IgrBrlens 8.250551e-002],((((((26:1.539019e-002[&B IgrBrlens 1.803805e-002],27:1.539019e-002[&B IgrBrlens 1.159720e-002]):1.603354e-002[&B IgrBrlens 1.749408e-002],25:2.545081e-002[&B IgrBrlens 2.812402e-002]):2.942028e-002[&B IgrBrlens 2.384310e-002],21:5.487109e-002[&B IgrBrlens 6.328465e-002]):1.450643e-002[&B IgrBrlens 1.250446e-002],24:1.004367e-001[&B IgrBrlens 9.274058e-002]):1.037429e-002[&B IgrBrlens 9.406699e-003],((20:2.812355e-003[&B IgrBrlens 3.462422e-003],23:3.088510e-002[&B IgrBrlens 3.338771e-002]):1.016751e-003[&B IgrBrlens 1.251770e-003],22:3.190185e-002[&B IgrBrlens 2.066115e-002]):6.696332e-002[&B IgrBrlens 6.059282e-002]):8.282657e-002[&B IgrBrlens 7.521478e-002],13:1.816917e-001[&B IgrBrlens 2.121654e-001]):8.717845e-002[&B IgrBrlens 7.574929e-002]):1.835807e-002[&B IgrBrlens 1.646633e-002],((51:7.262370e-002[&B IgrBrlens 8.833005e-002],(9:1.011714e-001[&B IgrBrlens 8.785576e-002],(((((16:9.217187e-003[&B IgrBrlens 7.818845e-003],17:9.217187e-003[&B IgrBrlens 1.037347e-002]):2.798131e-002[&B IgrBrlens 3.042073e-002],12:3.719849e-002[&B IgrBrlens 4.640571e-002]):6.557072e-003[&B IgrBrlens 8.801859e-003],(14:1.037546e-002[&B IgrBrlens 8.382265e-003],15:1.933484e-002[&B IgrBrlens 1.544846e-002]):2.442072e-002[&B IgrBrlens 2.149060e-002]):1.053641e-002[&B IgrBrlens 1.864771e-002],11:5.429197e-002[&B IgrBrlens 4.910390e-002]):1.979720e-002[&B IgrBrlens 2.298034e-002],10:2.570849e-002[&B IgrBrlens 2.522919e-002]):2.708218e-002[&B IgrBrlens 2.184340e-002]):1.147094e-002[&B IgrBrlens 1.410150e-002]):6.819901e-002[&B IgrBrlens 7.787855e-002],((18:4.243572e-002[&B IgrBrlens 4.301296e-002],19:2.630882e-002[&B IgrBrlens 2.842370e-002]):5.161742e-002[&B IgrBrlens 5.576678e-002],49:4.806162e-002[&B IgrBrlens 4.793011e-002]):8.678817e-002[&B IgrBrlens 8.550527e-002]):1.332651e-001[&B IgrBrlens 1.216871e-001]):5.792066e-002[&B IgrBrlens 6.845374e-002]):2.326954e-002[&B IgrBrlens 2.202631e-002]):5.192585e-003[&B IgrBrlens 3.246795e-003],1:3.246331e-001[&B IgrBrlens 3.372379e-001]);
   tree gen.26000 [&B IgrBrlens] = [&R] [&clockrate=4.871216e-003] ((((50:8.377893e-002[&B IgrBrlens 7.884073e-002],8:5.942285e-002[&B IgrBrlens 5.610382e-002]):2.196893e-001[&B IgrBrlens 2.159821e-001],((((((35:9.963082e-003[&B IgrBrlens 1.191212e-002],36:1.824415e-002[&B IgrBrlens 1.945228e-002]):4.859976e-002[&B IgrBrlens 4.485838e-002],(33:1.339945e-002[&B IgrBrlens 1.591952e-002],34:3.775553e-002[&B IgrBrlens 3.373697e-002]):2.080732e-002[&B IgrBrlens 2.052040e-002]):3.381539e-002[&B IgrBrlens 4.023949e-002],(32:1.261442e-002[&B IgrBrlens 1.476366e-002],31:7.743205e-003[&B IgrBrlens 7.203780e-003]):9.291609e-002[&B IgrBrlens 9.515012e-002]):4.004892e-002[&B IgrBrlens 3.912475e-002],(((((42:3.996239e-002[&B IgrBrlens 4.228185e-002],(((45:1.509219e-002[&B IgrBrlens 1.418396e-002],48:1.509219e-002[&B IgrBrlens 1.515905e-002]):7.537515e-003[&B IgrBrlens 7.854654e-003],47:2.262970e-002[&B IgrBrlens 2.032408e-002]):5.464605e-003[&B IgrBrlens 6.895526e-003],46:2.809431e-002[&B IgrBrlens 2.375017e-002]):1.186808e-002[&B IgrBrlens 1.124092e-002]):9.245761e-004[&B IgrBrlens 1.692130e-003],(43:3.588519e-002[&B IgrBrlens 3.333943e-002],44:1.591320e-002[&B IgrBrlens 1.572990e-002]):5.001775e-003[&B IgrBrlens 5.414699e-003]):3.836756e-002[&B IgrBrlens 3.941612e-002],(40:0.000000e+000[&B IgrBrlens 0.000000e+000],41:4.871216e-003[&B IgrBrlens 5.982307e-003]):5.441132e-002[&B IgrBrlens 5.728968e-002]):2.445433e-002[&B IgrBrlens 2.913244e-002],39:7.886565e-002[&B IgrBrlens 9.300253e-002]):2.921130e-002[&B IgrBrlens 2.669973e-002],(37:0.000000e+000[&B IgrBrlens 0.000000e+000],38:8.281067e-003[&B IgrBrlens 9.823084e-003]):9.979588e-002[&B IgrBrlens 1.033971e-001]):3.263126e-002[&B IgrBrlens 3.310996e-002]):8.190724e-003[&B IgrBrlens 8.164563e-003],(28:1.481780e-002[&B IgrBrlens 1.675485e-002],(30:2.898956e-002[&B IgrBrlens 2.829650e-002],29:2.898956e-002[&B IgrBrlens 3.070595e-002]):2.236235e-002[&B IgrBrlens 2.467743e-002]):8.926595e-002[&B IgrBrlens 1.009352e-001]):1.714824e-001[&B IgrBrlens 1.865854e-001],(((((((26:2.460780e-002[&B IgrBrlens 2.551656e-002],27:2.460780e-002[&B IgrBrlens 3.011760e-002]):2.174283e-002[&B IgrBrlens 1.771556e-002],25:4.147941e-002[&B IgrBrlens 3.750375e-002]):1.396577e-002[&B IgrBrlens 1.516209e-002],21:5.544518e-002[&B IgrBrlens 5.351242e-002]):2.849544e-003[&B IgrBrlens 3.692625e-003],24:8.362505e-002[&B IgrBrlens 8.290062e-002]):5.910155e-002[&B IgrBrlens 6.021009e-002],((20:2.013510e-002[&B IgrBrlens 1.708485e-002],23:4.302982e-002[&B IgrBrlens 4.066875e-002]):3.384808e-003[&B IgrBrlens 2.872046e-003],22:4.641463e-002[&B IgrBrlens 5.301685e-002]):8.656954e-002[&B IgrBrlens 8.252714e-002]):1.599186e-002[&B IgrBrlens 1.078387e-002],13:1.489760e-001[&B IgrBrlens 1.458850e-001]):1.149601e-001[&B IgrBrlens 1.178508e-001],(((((((16:1.109219e-003[&B IgrBrlens 9.954207e-004],17:1.109219e-003[&B IgrBrlens 7.927293e-004]):2.901719e-002[&B IgrBrlens 2.738033e-002],12:3.012641e-002[&B IgrBrlens 3.499558e-002]):1.172309e-002[&B IgrBrlens 1.338001e-002],(14:1.290239e-002[&B IgrBrlens 1.172288e-002],15:2.020922e-002[&B IgrBrlens 2.039279e-002]):2.164028e-002[&B IgrBrlens 1.811317e-002]):2.625062e-002[&B IgrBrlens 2.765634e-002],11:6.810012e-002[&B IgrBrlens 5.958341e-002]):2.018307e-002[&B IgrBrlens 1.995374e-002],10:4.882634e-002[&B IgrBrlens 4.728225e-002]):3.015093e-002[&B IgrBrlens 3.084292e-002],(51:8.494101e-002[&B IgrBrlens 8.472063e-002],9:1.175782e-001[&B IgrBrlens 1.067051e-001]):8.559584e-004[&B IgrBrlens 9.966768e-004]):6.728497e-002[&B IgrBrlens 5.834608e-002],((18:3.483535e-002[&B IgrBrlens 3.266527e-002],19:2.168306e-002[&B IgrBrlens 1.843336e-002]):7.290622e-002[&B IgrBrlens 6.874327e-002],49:7.023320e-002[&B IgrBrlens 7.526547e-002]):7.797752e-002[&B IgrBrlens 8.138221e-002]):1.001375e-001[&B IgrBrlens 9.586403e-002]):3.452470e-002[&B IgrBrlens 3.299055e-002]):2.059535e-002[&B IgrBrlens 2.467448e-002]):4.019749e-002[&B IgrBrlens 3.785637e-002],((7:2.380875e-002[&B IgrBrlens 2.911140e-002],(3:1.493591e-002[&B IgrBrlens 1.654164e-002],6:3.222646e-004[&B IgrBrlens 3.088649e-004]):8.872839e-003[&B IgrBrlens 8.503910e-003]):1.634973e-002[&B IgrBrlens 1.300776e-002],(4:1.755828e-002[&B IgrBrlens 1.396927e-002],(5:7.244254e-003[&B IgrBrlens 5.486905e-003],2:7.244254e-003[&B IgrBrlens 1.132485e-002]):2.492767e-002[&B IgrBrlens 2.282150e-002]):7.986560e-003[&B IgrBrlens 6.581764e-003]):2.791512e-001[&B IgrBrlens 2.683658e-001]):1.758219e-003[&B IgrBrlens 1.504550e-003],1:3.210679e-001[&B IgrBrlens 3.192097e-001]);
   tree gen.27000 [&B IgrBrlens] = [&R] [&clockrate=6.872784e-003] (((((2:9.256623e-003[&B IgrBrlens 8.938807e-003],5:9.256623e-003[&B IgrBrlens 1.003798e-002]):1.175908e-002[&B IgrBrlens 1.396409e-002],4:3.973521e-004[&B IgrBrlens 2.916561e-004]):2.889302e-002[&B IgrBrlens 2.197933e-002],((3:2.061835e-002[&B IgrBrlens 2.793915e-002],6:0.000000e+000[&B IgrBrlens 0.000000e+000]):1.651659e-002[&B IgrBrlens 1.625255e-002],7:3.713494e-002[&B IgrBrlens 3.552634e-002]):1.277378e-002[&B IgrBrlens 7.299918e-003]):2.649487e-001[&B IgrBrlens 2.495822e-001],((8:5.728496e-002[&B IgrBrlens 6.142878e-002],50:9.164888e-002[&B IgrBrlens 9.881970e-002]):2.104969e-001[&B IgrBrlens 2.190143e-001],((((((((16:5.758734e-003[&B IgrBrlens 5.025300e-003],17:5.758734e-003[&B IgrBrlens 7.065555e-003]):2.904620e-002[&B IgrBrlens 3.309784e-002],12:3.480493e-002[&B IgrBrlens 4.686219e-002]):9.005821e-003[&B IgrBrlens 1.449912e-002],(14:4.568010e-003[&B IgrBrlens 4.019917e-003],15:1.487719e-002[&B IgrBrlens 1.106708e-002]):2.893357e-002[&B IgrBrlens 2.546196e-002]):1.187551e-002[&B IgrBrlens 2.101771e-002],11:5.568626e-002[&B IgrBrlens 5.036495e-002]):1.754103e-002[&B IgrBrlens 2.229482e-002],10:1.755775e-002[&B IgrBrlens 1.416137e-002]):3.413038e-002[&B IgrBrlens 2.752819e-002],(51:4.491445e-002[&B IgrBrlens 5.462811e-002],9:9.096211e-002[&B IgrBrlens 7.208398e-002]):1.639557e-002[&B IgrBrlens 1.638542e-002]):9.574047e-002[&B IgrBrlens 1.093290e-001],((18:2.317297e-002[&B IgrBrlens 2.219473e-002],19:4.616454e-003[&B IgrBrlens 5.479833e-003]):1.062583e-001[&B IgrBrlens 1.261310e-001],49:7.651084e-002[&B IgrBrlens 7.249043e-002]):7.366687e-002[&B IgrBrlens 7.267591e-002]):1.410658e-001[&B IgrBrlens 1.210398e-001],(((28:1.492779e-002[&B IgrBrlens 1.537613e-002],(29:2.852422e-002[&B IgrBrlens 2.150428e-002],30:2.852422e-002[&B IgrBrlens 3.684737e-002]):3.794945e-002[&B IgrBrlens 5.208477e-002]):1.036494e-001[&B IgrBrlens 1.042916e-001],(((34:5.519510e-002[&B IgrBrlens 5.504689e-002],33:2.083118e-002[&B IgrBrlens 1.966342e-002]):2.413361e-002[&B IgrBrlens 2.792682e-002],(35:3.376479e-002[&B IgrBrlens 3.749484e-002],36:4.544852e-002[&B IgrBrlens 4.940483e-002]):4.556392e-002[&B IgrBrlens 4.498944e-002]):5.882065e-002[&B IgrBrlens 4.538927e-002],((31:2.301241e-002[&B IgrBrlens 2.115299e-002],32:2.988520e-002[&B IgrBrlens 2.939747e-002]):1.193917e-001[&B IgrBrlens 1.274981e-001],((((((46:3.697138e-002[&B IgrBrlens 3.439067e-002],((45:7.336056e-003[&B IgrBrlens 7.756879e-003],47:7.336056e-003[&B IgrBrlens 7.506264e-003]):1.575465e-002[&B IgrBrlens 1.817120e-002],48:2.309070e-002[&B IgrBrlens 2.257559e-002]):1.388068e-002[&B IgrBrlens 1.341308e-002]):1.839097e-002[&B IgrBrlens 1.989504e-002],42:5.536235e-002[&B IgrBrlens 5.611145e-002]):1.226844e-002[&B IgrBrlens 1.249025e-002],(43:3.999036e-002[&B IgrBrlens 3.457065e-002],44:1.181194e-002[&B IgrBrlens 7.950053e-003]):2.764043e-002[&B IgrBrlens 1.860345e-002]):3.905406e-002[&B IgrBrlens 3.808752e-002],(40:5.086575e-003[&B IgrBrlens 4.940358e-003],41:1.195936e-002[&B IgrBrlens 1.130083e-002]):6.654708e-002[&B IgrBrlens 6.463415e-002]):3.863764e-003[&B IgrBrlens 4.292278e-003],39:7.549742e-002[&B IgrBrlens 6.228611e-002]):1.944315e-002[&B IgrBrlens 2.748247e-002],(37:0.000000e+000[&B IgrBrlens 0.000000e+000],38:1.168373e-002[&B IgrBrlens 1.087469e-002]):8.325684e-002[&B IgrBrlens 6.699066e-002]):4.746354e-002[&B IgrBrlens 5.369025e-002]):7.428985e-003[&B IgrBrlens 8.433966e-003]):3.197366e-002[&B IgrBrlens 3.261677e-002]):5.375257e-002[&B IgrBrlens 5.616996e-002],((((((26:1.008592e-002[&B IgrBrlens 1.426305e-002],27:1.008592e-002[&B IgrBrlens 8.095609e-003]):5.061361e-003[&B IgrBrlens 5.404728e-003],25:8.274497e-003[&B IgrBrlens 9.468460e-003]):3.749794e-002[&B IgrBrlens 3.308459e-002],21:4.577244e-002[&B IgrBrlens 5.087286e-002]):4.743676e-002[&B IgrBrlens 4.992093e-002],24:1.289477e-001[&B IgrBrlens 1.284104e-001]):7.173266e-003[&B IgrBrlens 5.854877e-003],((20:0.000000e+000[&B IgrBrlens 0.000000e+000],23:3.230208e-002[&B IgrBrlens 3.491951e-002]):3.098433e-003[&B IgrBrlens 3.521186e-003],22:3.540052e-002[&B IgrBrlens 2.497506e-002]):8.697486e-002[&B IgrBrlens 7.140266e-002]):9.346734e-003[&B IgrBrlens 7.566285e-003],13:1.317221e-001[&B IgrBrlens 1.328950e-001]):7.290968e-002[&B IgrBrlens 5.638571e-002]):1.086046e-001[&B IgrBrlens 9.648852e-002]):1.090231e-002[&B IgrBrlens 1.352627e-002]):4.707553e-002[&B IgrBrlens 3.883247e-002]):5.209959e-002[&B IgrBrlens 3.850015e-002],1:3.669570e-001[&B IgrBrlens 3.791811e-001]);
   tree gen.28000 [&B IgrBrlens] = [&R] [&clockrate=7.719464e-003] ((((2:1.682731e-002[&B IgrBrlens 1.599116e-002],5:1.682731e-002[&B IgrBrlens 1.824772e-002]):4.421803e-002[&B IgrBrlens 5.421293e-002],((7:2.315839e-002[&B IgrBrlens 2.215522e-002],4:0.000000e+000[&B IgrBrlens 0.000000e+000]):2.806341e-002[&B IgrBrlens 2.134823e-002],(3:2.315839e-002[&B IgrBrlens 2.770562e-002],6:0.000000e+000[&B IgrBrlens 0.000000e+000]):2.806341e-002[&B IgrBrlens 2.387107e-002]):9.823548e-003[&B IgrBrlens 5.613927e-003]):2.914350e-001[&B IgrBrlens 2.745324e-001],((8:1.015869e-001[&B IgrBrlens 1.101418e-001],50:1.401842e-001[&B IgrBrlens 1.471479e-001]):2.044923e-001[&B IgrBrlens 2.127667e-001],(((51:1.239814e-001[&B IgrBrlens 1.507949e-001],((((((16:1.049422e-002[&B IgrBrlens 9.332632e-003],17:1.049422e-002[&B IgrBrlens 1.173518e-002]):3.133521e-002[&B IgrBrlens 3.160626e-002],12:4.182944e-002[&B IgrBrlens 4.928011e-002]):1.053582e-002[&B IgrBrlens 1.862757e-002],(14:1.840169e-002[&B IgrBrlens 1.619376e-002],15:2.998089e-002[&B IgrBrlens 2.230267e-002]):2.238437e-002[&B IgrBrlens 1.969858e-002]):1.405596e-002[&B IgrBrlens 2.463631e-002],11:6.642122e-002[&B IgrBrlens 6.228124e-002]):1.771626e-002[&B IgrBrlens 2.091461e-002],10:2.160982e-002[&B IgrBrlens 1.742961e-002]):3.475627e-002[&B IgrBrlens 3.039642e-002],9:1.188938e-001[&B IgrBrlens 9.421873e-002]):5.680810e-002[&B IgrBrlens 5.677295e-002]):5.161921e-002[&B IgrBrlens 5.901417e-002],((18:5.410228e-002[&B IgrBrlens 5.181838e-002],19:3.325973e-002[&B IgrBrlens 3.206284e-002]):1.379662e-001[&B IgrBrlens 1.500234e-001],49:1.326286e-001[&B IgrBrlens 1.256594e-001]):3.525255e-002[&B IgrBrlens 3.477833e-002]):1.589742e-001[&B IgrBrlens 1.505405e-001],(((28:0.000000e+000[&B IgrBrlens 0.000000e+000],(29:2.642878e-002[&B IgrBrlens 1.992454e-002],30:2.642878e-002[&B IgrBrlens 3.414051e-002]):3.146720e-002[&B IgrBrlens 4.318802e-002]):1.365698e-001[&B IgrBrlens 1.471431e-001],((31:5.609596e-002[&B IgrBrlens 6.142853e-002],32:6.381543e-002[&B IgrBrlens 5.704031e-002]):1.273349e-001[&B IgrBrlens 1.394396e-001],(((34:1.028905e-001[&B IgrBrlens 1.026142e-001],33:6.429320e-002[&B IgrBrlens 6.068901e-002]):2.581129e-003[&B IgrBrlens 1.991742e-003],(35:1.945761e-002[&B IgrBrlens 2.160712e-002],36:3.258070e-002[&B IgrBrlens 3.541686e-002]):8.601404e-002[&B IgrBrlens 8.492955e-002]):3.737199e-002[&B IgrBrlens 4.678748e-002],((((((43:4.520087e-002[&B IgrBrlens 3.907501e-002],44:1.355107e-002[&B IgrBrlens 8.366004e-003]):5.588978e-003[&B IgrBrlens 3.450459e-003],42:5.078985e-002[&B IgrBrlens 5.154237e-002]):1.870108e-002[&B IgrBrlens 2.140308e-002],(46:2.529297e-002[&B IgrBrlens 2.352744e-002],((47:1.170018e-002[&B IgrBrlens 1.197164e-002],48:1.170018e-002[&B IgrBrlens 1.017517e-002]):5.914482e-003[&B IgrBrlens 6.821685e-003],45:1.761466e-002[&B IgrBrlens 1.862510e-002]):7.678307e-003[&B IgrBrlens 7.583316e-003]):4.419796e-002[&B IgrBrlens 4.781262e-002]):5.222418e-002[&B IgrBrlens 5.093170e-002],(40:5.228057e-003[&B IgrBrlens 5.720256e-003],41:1.294752e-002[&B IgrBrlens 1.120992e-002]):7.711779e-002[&B IgrBrlens 8.437809e-002]):2.255656e-002[&B IgrBrlens 2.512658e-002],39:1.049024e-001[&B IgrBrlens 7.757499e-002]):2.128155e-002[&B IgrBrlens 3.008100e-002],(37:1.556409e-002[&B IgrBrlens 1.252328e-002],38:2.868718e-002[&B IgrBrlens 2.382581e-002]):9.749678e-002[&B IgrBrlens 7.844849e-002]):2.978277e-002[&B IgrBrlens 3.249747e-002]):2.746417e-002[&B IgrBrlens 3.010587e-002]):2.415800e-002[&B IgrBrlens 2.464391e-002]):1.493566e-001[&B IgrBrlens 1.560736e-001],((((((26:1.503366e-002[&B IgrBrlens 2.102792e-002],27:1.503366e-002[&B IgrBrlens 1.403293e-002]):3.099772e-002[&B IgrBrlens 3.310063e-002],25:3.831192e-002[&B IgrBrlens 4.384010e-002]):1.017608e-002[&B IgrBrlens 8.978398e-003],21:4.848799e-002[&B IgrBrlens 5.761353e-002]):2.505899e-002[&B IgrBrlens 2.637128e-002],24:1.136882e-001[&B IgrBrlens 1.132145e-001]):4.731410e-002[&B IgrBrlens 4.089870e-002],((20:3.624026e-003[&B IgrBrlens 3.785761e-003],23:3.990551e-002[&B IgrBrlens 4.313904e-002]):1.094572e-002[&B IgrBrlens 1.109959e-002],22:5.085123e-002[&B IgrBrlens 3.587553e-002]):9.471214e-002[&B IgrBrlens 8.788787e-002]):1.415044e-002[&B IgrBrlens 1.145493e-002],13:1.597138e-001[&B IgrBrlens 1.611360e-001]):1.624941e-001[&B IgrBrlens 1.332420e-001]):2.934977e-002[&B IgrBrlens 2.867728e-002]):1.782105e-002[&B IgrBrlens 2.118990e-002]):4.640118e-002[&B IgrBrlens 4.006800e-002]):5.740462e-003[&B IgrBrlens 4.367649e-003],1:3.582208e-001[&B IgrBrlens 3.701539e-001]);
   tree gen.29000 [&B IgrBrlens] = [&R] [&clockrate=5.760755e-003] ((((50:9.243244e-002[&B IgrBrlens 9.154380e-002],8:6.362866e-002[&B IgrBrlens 6.573718e-002]):2.628319e-001[&B IgrBrlens 2.578863e-001],(((51:8.211346e-002[&B IgrBrlens 8.174239e-002],(9:1.183344e-001[&B IgrBrlens 1.073914e-001],(((((16:1.041905e-003[&B IgrBrlens 9.058189e-004],17:1.041905e-003[&B IgrBrlens 7.223182e-004]):4.067075e-002[&B IgrBrlens 4.452733e-002],12:4.171265e-002[&B IgrBrlens 5.017827e-002]):4.963631e-003[&B IgrBrlens 6.257707e-003],(14:1.997219e-002[&B IgrBrlens 1.689515e-002],15:2.861333e-002[&B IgrBrlens 2.754925e-002]):1.806296e-002[&B IgrBrlens 1.528006e-002]):1.459080e-002[&B IgrBrlens 1.405418e-002],11:6.126708e-002[&B IgrBrlens 5.360492e-002]):3.812578e-002[&B IgrBrlens 3.926110e-002],10:5.273074e-002[&B IgrBrlens 5.633226e-002]):1.894152e-002[&B IgrBrlens 1.776213e-002]):2.376147e-003[&B IgrBrlens 3.020405e-003]):8.219989e-002[&B IgrBrlens 7.155715e-002],((18:4.165493e-002[&B IgrBrlens 4.170840e-002],19:2.610089e-002[&B IgrBrlens 2.685890e-002]):1.232422e-001[&B IgrBrlens 1.231418e-001],49:1.205393e-001[&B IgrBrlens 1.300454e-001]):3.801326e-002[&B IgrBrlens 4.103444e-002]):1.342315e-001[&B IgrBrlens 1.285030e-001],((((32:3.230605e-002[&B IgrBrlens 3.621118e-002],31:2.654529e-002[&B IgrBrlens 2.814511e-002]):1.465600e-001[&B IgrBrlens 1.402456e-001],(((((((((45:6.696784e-003[&B IgrBrlens 5.965395e-003],47:6.696784e-003[&B IgrBrlens 4.930934e-003]):1.426891e-002[&B IgrBrlens 1.486927e-002],(46:1.949864e-002[&B IgrBrlens 1.484223e-002],48:1.949864e-002[&B IgrBrlens 1.796916e-002]):1.467053e-003[&B IgrBrlens 1.773045e-003]):2.411546e-002[&B IgrBrlens 2.669890e-002],(43:3.843422e-002[&B IgrBrlens 3.175506e-002],44:1.481512e-002[&B IgrBrlens 1.220754e-002]):6.646932e-003[&B IgrBrlens 5.783239e-003]):2.130880e-003[&B IgrBrlens 3.683320e-003],42:4.721203e-002[&B IgrBrlens 5.136821e-002]):3.548958e-002[&B IgrBrlens 3.984763e-002],(40:0.000000e+000[&B IgrBrlens 0.000000e+000],41:5.760755e-003[&B IgrBrlens 7.532024e-003]):5.332176e-002[&B IgrBrlens 5.297765e-002]):1.159896e-002[&B IgrBrlens 1.340803e-002],39:6.492072e-002[&B IgrBrlens 7.329389e-002]):1.449617e-002[&B IgrBrlens 1.548980e-002],(37:2.099132e-002[&B IgrBrlens 1.937195e-002],38:3.078461e-002[&B IgrBrlens 2.763039e-002]):4.863228e-002[&B IgrBrlens 4.488054e-002]):1.657052e-002[&B IgrBrlens 1.649708e-002],33:5.739034e-002[&B IgrBrlens 6.154053e-002]):3.753716e-002[&B IgrBrlens 4.054331e-002],(34:1.147435e-001[&B IgrBrlens 1.078113e-001],(35:2.087635e-002[&B IgrBrlens 2.495560e-002],36:3.066964e-002[&B IgrBrlens 3.042404e-002]):9.386715e-002[&B IgrBrlens 8.831347e-002]):8.987775e-003[&B IgrBrlens 1.067618e-002]):3.958068e-002[&B IgrBrlens 4.710005e-002]):9.238310e-003[&B IgrBrlens 8.486171e-003],(28:2.664306e-002[&B IgrBrlens 3.175446e-002],(30:5.148454e-002[&B IgrBrlens 5.238755e-002],29:5.148454e-002[&B IgrBrlens 5.331492e-002]):1.836419e-002[&B IgrBrlens 2.169717e-002]):1.027015e-001[&B IgrBrlens 9.771765e-002]):9.885761e-002[&B IgrBrlens 1.075644e-001],((((((26:1.313824e-002[&B IgrBrlens 1.160020e-002],27:1.313824e-002[&B IgrBrlens 1.582907e-002]):2.619068e-002[&B IgrBrlens 2.093671e-002],25:3.356816e-002[&B IgrBrlens 3.013664e-002]):1.393979e-002[&B IgrBrlens 1.240584e-002],21:4.750796e-002[&B IgrBrlens 5.237887e-002]):2.851974e-002[&B IgrBrlens 2.925693e-002],24:1.059836e-001[&B IgrBrlens 1.033625e-001]):4.246803e-002[&B IgrBrlens 4.326458e-002],((20:2.570357e-002[&B IgrBrlens 2.564913e-002],23:5.277912e-002[&B IgrBrlens 5.194745e-002]):2.427773e-002[&B IgrBrlens 2.422631e-002],22:7.705685e-002[&B IgrBrlens 8.001425e-002]):5.987329e-002[&B IgrBrlens 5.427422e-002]):1.767018e-003[&B IgrBrlens 1.250072e-003],13:1.386972e-001[&B IgrBrlens 1.377884e-001]):1.165806e-001[&B IgrBrlens 1.195121e-001]):5.594076e-002[&B IgrBrlens 5.429022e-002]):6.248022e-002[&B IgrBrlens 7.131005e-002]):2.492449e-003[&B IgrBrlens 1.854000e-003],(((7:1.728227e-002[&B IgrBrlens 2.113134e-002],4:0.000000e+000[&B IgrBrlens 0.000000e+000]):3.224618e-003[&B IgrBrlens 2.551794e-003],(2:4.591166e-003[&B IgrBrlens 6.266036e-003],5:4.591166e-003[&B IgrBrlens 4.052419e-003]):1.591572e-002[&B IgrBrlens 1.364470e-002]):3.187088e-002[&B IgrBrlens 3.477803e-002],(6:1.420602e-003[&B IgrBrlens 1.359611e-003],3:1.870287e-002[&B IgrBrlens 2.218113e-002]):3.367490e-002[&B IgrBrlens 3.222913e-002]):2.765752e-001[&B IgrBrlens 2.658894e-001]):9.559244e-003[&B IgrBrlens 9.934974e-003],1:3.385122e-001[&B IgrBrlens 3.294673e-001]);
   tree gen.30000 [&B IgrBrlens] = [&R] [&clockrate=6.855164e-003] ((((50:1.520901e-001[&B IgrBrlens 1.506279e-001],8:1.178142e-001[&B IgrBrlens 1.180035e-001]):2.468954e-001[&B IgrBrlens 2.623920e-001],(((51:1.017599e-001[&B IgrBrlens 1.013001e-001],((((((16:1.107621e-003[&B IgrBrlens 8.818334e-004],17:1.107621e-003[&B IgrBrlens 6.727509e-004]):4.619334e-002[&B IgrBrlens 5.057360e-002],12:4.730096e-002[&B IgrBrlens 5.618091e-002]):1.689023e-002[&B IgrBrlens 2.150196e-002],(14:3.662661e-002[&B IgrBrlens 3.367586e-002],15:4.690936e-002[&B IgrBrlens 4.590763e-002]):1.728183e-002[&B IgrBrlens 1.493362e-002]):3.544593e-002[&B IgrBrlens 3.470018e-002],11:9.963713e-002[&B IgrBrlens 8.931502e-002]):1.119238e-002[&B IgrBrlens 1.152567e-002],10:5.530267e-002[&B IgrBrlens 6.275934e-002]):3.349551e-002[&B IgrBrlens 2.582973e-002],9:1.443250e-001[&B IgrBrlens 1.484930e-001]):3.364513e-003[&B IgrBrlens 4.677557e-003]):7.582613e-002[&B IgrBrlens 6.600863e-002],((18:5.084722e-002[&B IgrBrlens 5.202448e-002],19:3.233828e-002[&B IgrBrlens 3.231192e-002]):1.028239e-001[&B IgrBrlens 1.027401e-001],49:1.008864e-001[&B IgrBrlens 1.049745e-001]):6.984451e-002[&B IgrBrlens 7.539555e-002]):1.973274e-001[&B IgrBrlens 1.889062e-001],(((((((26:2.265979e-002[&B IgrBrlens 2.013436e-002],27:2.265979e-002[&B IgrBrlens 2.869077e-002]):4.920206e-003[&B IgrBrlens 3.568889e-003],25:2.072483e-002[&B IgrBrlens 1.860622e-002]):3.838924e-002[&B IgrBrlens 3.416483e-002],21:5.911407e-002[&B IgrBrlens 6.155061e-002]):4.120834e-002[&B IgrBrlens 4.227351e-002],24:1.359693e-001[&B IgrBrlens 1.326065e-001]):4.296506e-002[&B IgrBrlens 4.377093e-002],((20:2.723265e-002[&B IgrBrlens 2.717497e-002],23:5.945192e-002[&B IgrBrlens 6.167396e-002]):1.245760e-002[&B IgrBrlens 1.243121e-002],22:7.190952e-002[&B IgrBrlens 7.466937e-002]):9.331447e-002[&B IgrBrlens 8.560727e-002]):9.768624e-003[&B IgrBrlens 6.910784e-003],13:1.749926e-001[&B IgrBrlens 1.738461e-001]):1.738545e-001[&B IgrBrlens 1.607779e-001],(((32:2.217474e-002[&B IgrBrlens 2.407575e-002],31:1.531957e-002[&B IgrBrlens 1.624284e-002]):1.727991e-001[&B IgrBrlens 1.653543e-001],(((35:2.922788e-002[&B IgrBrlens 3.304832e-002],36:4.088166e-002[&B IgrBrlens 4.242287e-002]):3.926371e-002[&B IgrBrlens 3.694066e-002],34:6.849159e-002[&B IgrBrlens 7.109868e-002]):9.299167e-002[&B IgrBrlens 1.106578e-001],(33:6.146752e-002[&B IgrBrlens 6.591255e-002],((((((43:4.311198e-002[&B IgrBrlens 3.561992e-002],44:1.500580e-002[&B IgrBrlens 1.236466e-002]):1.198292e-002[&B IgrBrlens 1.067642e-002],42:5.509489e-002[&B IgrBrlens 5.670550e-002]):2.320751e-003[&B IgrBrlens 4.011521e-003],((48:1.277909e-002[&B IgrBrlens 1.228173e-002],(45:9.658485e-003[&B IgrBrlens 8.645723e-003],47:9.658485e-003[&B IgrBrlens 9.072246e-003]):3.120603e-003[&B IgrBrlens 3.771486e-003]):1.118437e-002[&B IgrBrlens 1.061452e-002],46:2.396346e-002[&B IgrBrlens 1.729474e-002]):3.345219e-002[&B IgrBrlens 4.148960e-002]):2.433379e-002[&B IgrBrlens 2.807733e-002],(40:0.000000e+000[&B IgrBrlens 0.000000e+000],41:6.855164e-003[&B IgrBrlens 8.962933e-003]):4.678809e-002[&B IgrBrlens 4.648615e-002]):2.239880e-002[&B IgrBrlens 2.581257e-002],39:6.918690e-002[&B IgrBrlens 7.811030e-002]):3.247894e-002[&B IgrBrlens 3.347220e-002],(37:0.000000e+000[&B IgrBrlens 0.000000e+000],38:1.165378e-002[&B IgrBrlens 1.045972e-002]):9.001205e-002[&B IgrBrlens 8.306807e-002]):5.731285e-003[&B IgrBrlens 5.232122e-003]):6.573992e-002[&B IgrBrlens 7.808952e-002]):1.498167e-002[&B IgrBrlens 1.618147e-002]):1.947786e-002[&B IgrBrlens 1.905042e-002],((29:5.692750e-002[&B IgrBrlens 6.084977e-002],28:5.513772e-003[&B IgrBrlens 6.571573e-003]):2.835378e-002[&B IgrBrlens 3.305478e-002],30:8.528128e-002[&B IgrBrlens 8.394300e-002]):1.106615e-001[&B IgrBrlens 1.052913e-001]):1.720988e-001[&B IgrBrlens 1.689075e-001]):4.114767e-002[&B IgrBrlens 3.699809e-002]):3.092723e-002[&B IgrBrlens 3.218831e-002]):2.935461e-002[&B IgrBrlens 2.279621e-002],((2:1.367315e-002[&B IgrBrlens 1.866115e-002],5:1.367315e-002[&B IgrBrlens 1.206868e-002]):3.591607e-002[&B IgrBrlens 3.037046e-002],((6:0.000000e+000[&B IgrBrlens 0.000000e+000],3:2.056549e-002[&B IgrBrlens 2.439016e-002]):1.454849e-002[&B IgrBrlens 1.392388e-002],(7:2.589517e-002[&B IgrBrlens 3.166250e-002],4:5.329680e-003[&B IgrBrlens 4.217630e-003]):9.218808e-003[&B IgrBrlens 7.295283e-003]):1.447524e-002[&B IgrBrlens 1.579562e-002]):3.444750e-001[&B IgrBrlens 3.344744e-001]):1.097349e-003[&B IgrBrlens 1.197629e-003],1:3.951616e-001[&B IgrBrlens 3.846030e-001]);
   tree gen.31000 [&B IgrBrlens] = [&R] [&clockrate=7.370560e-003] ((((3:2.211168e-002[&B IgrBrlens 2.566882e-002],6:0.000000e+000[&B IgrBrlens 0.000000e+000]):2.493323e-002[&B IgrBrlens 2.014740e-002],((7:1.921622e-002[&B IgrBrlens 1.838381e-002],(5:8.939443e-003[&B IgrBrlens 9.569766e-003],2:8.939443e-003[&B IgrBrlens 8.769645e-003]):1.027677e-002[&B IgrBrlens 7.055109e-003]):2.895465e-003[&B IgrBrlens 1.406968e-003],4:0.000000e+000[&B IgrBrlens 0.000000e+000]):2.493323e-002[&B IgrBrlens 2.849165e-002]):2.540813e-001[&B IgrBrlens 2.542399e-001],((8:1.471909e-001[&B IgrBrlens 1.317094e-001],50:1.840437e-001[&B IgrBrlens 1.825146e-001]):1.395935e-001[&B IgrBrlens 1.372212e-001],((((((((16:6.497531e-003[&B IgrBrlens 5.885520e-003],17:6.497531e-003[&B IgrBrlens 7.062476e-003]):2.212926e-002[&B IgrBrlens 2.169503e-002],12:2.862679e-002[&B IgrBrlens 3.070246e-002]):2.385200e-002[&B IgrBrlens 4.076746e-002],(14:1.169908e-002[&B IgrBrlens 8.903995e-003],15:2.275492e-002[&B IgrBrlens 1.637361e-002]):2.972387e-002[&B IgrBrlens 2.262240e-002]):1.830416e-002[&B IgrBrlens 3.306424e-002],11:7.078295e-002[&B IgrBrlens 7.722345e-002]):1.957338e-002[&B IgrBrlens 2.534210e-002],10:3.065479e-002[&B IgrBrlens 2.436291e-002]):2.937783e-002[&B IgrBrlens 2.377145e-002],(9:6.409285e-002[&B IgrBrlens 5.422955e-002],51:1.471009e-002[&B IgrBrlens 1.710927e-002]):5.564131e-002[&B IgrBrlens 6.108171e-002]):9.907956e-002[&B IgrBrlens 9.892704e-002],((18:5.891108e-002[&B IgrBrlens 6.330700e-002],19:3.901057e-002[&B IgrBrlens 4.000151e-002]):7.945286e-002[&B IgrBrlens 8.147111e-002],49:8.161062e-002[&B IgrBrlens 7.366964e-002]):8.044978e-002[&B IgrBrlens 7.887672e-002]):1.487170e-001[&B IgrBrlens 1.517198e-001],(((((((26:1.445396e-002[&B IgrBrlens 2.055948e-002],27:1.445396e-002[&B IgrBrlens 1.349182e-002]):5.371352e-003[&B IgrBrlens 5.326856e-003],25:1.245475e-002[&B IgrBrlens 1.425190e-002]):2.219667e-002[&B IgrBrlens 2.206858e-002],21:3.465142e-002[&B IgrBrlens 4.379469e-002]):1.478116e-002[&B IgrBrlens 1.613236e-002],24:8.775950e-002[&B IgrBrlens 8.593761e-002]):1.550430e-002[&B IgrBrlens 1.240518e-002],((20:4.512178e-003[&B IgrBrlens 4.918140e-003],23:3.915381e-002[&B IgrBrlens 3.765792e-002]):1.960154e-002[&B IgrBrlens 1.987710e-002],22:5.875535e-002[&B IgrBrlens 4.348302e-002]):2.976733e-002[&B IgrBrlens 2.964880e-002]):1.068903e-002[&B IgrBrlens 9.320859e-003],13:9.921171e-002[&B IgrBrlens 9.471976e-002]):1.621714e-001[&B IgrBrlens 1.356472e-001],((28:0.000000e+000[&B IgrBrlens 0.000000e+000],(29:3.812503e-002[&B IgrBrlens 3.055671e-002],30:3.812503e-002[&B IgrBrlens 4.726288e-002]):1.715417e-002[&B IgrBrlens 2.413937e-002]):1.173509e-001[&B IgrBrlens 1.023793e-001],(((31:2.420859e-002[&B IgrBrlens 2.482049e-002],32:3.157915e-002[&B IgrBrlens 3.017196e-002]):8.829988e-002[&B IgrBrlens 9.263334e-002],(34:6.312012e-002[&B IgrBrlens 7.099556e-002],(35:4.273917e-002[&B IgrBrlens 3.720558e-002],36:5.526912e-002[&B IgrBrlens 5.628307e-002]):2.038095e-002[&B IgrBrlens 2.247601e-002]):3.685840e-002[&B IgrBrlens 2.895509e-002]):2.663460e-002[&B IgrBrlens 3.273775e-002],(((((42:6.182433e-002[&B IgrBrlens 5.942611e-002],((43:4.021841e-002[&B IgrBrlens 4.145788e-002],44:9.999117e-003[&B IgrBrlens 6.173139e-003]):1.250193e-002[&B IgrBrlens 9.141656e-003],(47:3.096827e-002[&B IgrBrlens 3.034046e-002],((45:1.292032e-002[&B IgrBrlens 1.431180e-002],48:1.292032e-002[&B IgrBrlens 1.117717e-002]):9.625844e-003[&B IgrBrlens 1.007110e-002],46:2.254617e-002[&B IgrBrlens 2.094769e-002]):8.422102e-003[&B IgrBrlens 9.275756e-003]):2.175207e-002[&B IgrBrlens 2.828922e-002]):9.103987e-003[&B IgrBrlens 9.567760e-003]):3.311572e-002[&B IgrBrlens 3.458513e-002],(40:2.348063e-002[&B IgrBrlens 2.267902e-002],41:3.085119e-002[&B IgrBrlens 2.476945e-002]):3.386957e-002[&B IgrBrlens 3.271329e-002]):2.883540e-002[&B IgrBrlens 3.322627e-002],39:8.618560e-002[&B IgrBrlens 6.254255e-002]):2.245154e-002[&B IgrBrlens 3.548406e-002],(37:1.096333e-002[&B IgrBrlens 8.821383e-003],38:2.349328e-002[&B IgrBrlens 2.075093e-002]):8.514385e-002[&B IgrBrlens 6.850900e-002]):2.135686e-002[&B IgrBrlens 2.857078e-002],33:8.061124e-002[&B IgrBrlens 7.609229e-002]):9.149068e-003[&B IgrBrlens 1.160115e-002]):4.601704e-002[&B IgrBrlens 4.946468e-002]):1.093906e-001[&B IgrBrlens 1.456448e-001]):7.298010e-002[&B IgrBrlens 7.022675e-002]):1.285977e-002[&B IgrBrlens 1.326246e-002]):1.434176e-002[&B IgrBrlens 1.238429e-002]):1.553471e-003[&B IgrBrlens 1.265210e-003],1:3.026796e-001[&B IgrBrlens 3.053249e-001]);
   tree gen.32000 [&B IgrBrlens] = [&R] [&clockrate=6.767071e-003] ((((50:1.703485e-001[&B IgrBrlens 1.778977e-001],8:1.365131e-001[&B IgrBrlens 1.308919e-001]):2.242546e-001[&B IgrBrlens 2.383301e-001],((((((((((43:3.879465e-002[&B IgrBrlens 3.954066e-002],44:1.104965e-002[&B IgrBrlens 9.939292e-003]):2.671976e-002[&B IgrBrlens 2.225141e-002],(((45:8.789474e-003[&B IgrBrlens 7.308140e-003],46:8.789474e-003[&B IgrBrlens 6.343479e-003]):1.673555e-002[&B IgrBrlens 1.594900e-002],(48:1.759315e-002[&B IgrBrlens 1.711484e-002],47:1.759315e-002[&B IgrBrlens 1.926906e-002]):7.931867e-003[&B IgrBrlens 9.944128e-003]):3.683908e-002[&B IgrBrlens 4.341008e-002],42:6.236410e-002[&B IgrBrlens 5.855129e-002]):3.150303e-003[&B IgrBrlens 5.589830e-003]):2.123646e-002[&B IgrBrlens 2.068976e-002],(40:0.000000e+000[&B IgrBrlens 0.000000e+000],41:6.767071e-003[&B IgrBrlens 7.216931e-003]):5.223880e-002[&B IgrBrlens 4.847227e-002]):2.509881e-002[&B IgrBrlens 2.635888e-002],39:7.733761e-002[&B IgrBrlens 8.706128e-002]):3.529578e-002[&B IgrBrlens 3.906824e-002],(37:0.000000e+000[&B IgrBrlens 0.000000e+000],38:1.150402e-002[&B IgrBrlens 1.150662e-002]):1.011294e-001[&B IgrBrlens 1.001633e-001]):1.454175e-002[&B IgrBrlens 1.284087e-002],((33:3.333747e-002[&B IgrBrlens 3.404020e-002],34:6.717283e-002[&B IgrBrlens 6.075801e-002]):1.239615e-002[&B IgrBrlens 1.475112e-002],(35:2.210659e-002[&B IgrBrlens 2.523840e-002],36:3.361061e-002[&B IgrBrlens 3.419163e-002]):5.746239e-002[&B IgrBrlens 5.406261e-002]):3.610214e-002[&B IgrBrlens 4.100801e-002]):3.274139e-002[&B IgrBrlens 3.182602e-002],(32:1.635622e-002[&B IgrBrlens 1.775842e-002],31:9.589149e-003[&B IgrBrlens 1.016706e-002]):1.503274e-001[&B IgrBrlens 1.467334e-001]):5.435422e-003[&B IgrBrlens 5.821665e-003],((29:6.279117e-002[&B IgrBrlens 6.595064e-002],30:6.279117e-002[&B IgrBrlens 6.375951e-002]):1.721205e-002[&B IgrBrlens 2.027484e-002],28:2.925019e-002[&B IgrBrlens 2.807529e-002]):7.384471e-002[&B IgrBrlens 6.925554e-002]):1.699154e-001[&B IgrBrlens 1.667646e-001],((((((26:2.358497e-002[&B IgrBrlens 2.051037e-002],27:2.358497e-002[&B IgrBrlens 2.476197e-002]):1.956342e-002[&B IgrBrlens 1.542142e-002],25:3.638132e-002[&B IgrBrlens 3.266222e-002]):2.436592e-002[&B IgrBrlens 2.300895e-002],21:6.074723e-002[&B IgrBrlens 6.511540e-002]):1.846584e-002[&B IgrBrlens 1.934888e-002],24:1.144018e-001[&B IgrBrlens 1.115725e-001]):5.696592e-002[&B IgrBrlens 6.320146e-002],((20:3.266168e-002[&B IgrBrlens 3.870869e-002],23:6.446691e-002[&B IgrBrlens 6.776915e-002]):1.234092e-002[&B IgrBrlens 1.401076e-002],22:7.680784e-002[&B IgrBrlens 7.543996e-002]):8.102579e-002[&B IgrBrlens 8.227685e-002]):2.207979e-002[&B IgrBrlens 1.439228e-002],13:1.799134e-001[&B IgrBrlens 1.787346e-001]):1.249021e-001[&B IgrBrlens 1.235194e-001]):2.426492e-002[&B IgrBrlens 2.303029e-002],(((((((16:2.518934e-003[&B IgrBrlens 2.005451e-003],17:2.518934e-003[&B IgrBrlens 1.529959e-003]):2.804129e-002[&B IgrBrlens 2.808484e-002],12:3.056022e-002[&B IgrBrlens 3.629739e-002]):1.833511e-002[&B IgrBrlens 2.292792e-002],(14:2.263648e-002[&B IgrBrlens 2.331910e-002],15:3.278708e-002[&B IgrBrlens 3.208693e-002]):1.610825e-002[&B IgrBrlens 1.629034e-002]):2.960572e-002[&B IgrBrlens 2.643358e-002],11:7.850105e-002[&B IgrBrlens 7.036857e-002]):2.718979e-002[&B IgrBrlens 2.819847e-002],10:5.087757e-002[&B IgrBrlens 5.773758e-002]):2.878342e-002[&B IgrBrlens 2.633667e-002],(9:1.278564e-001[&B IgrBrlens 1.315488e-001],51:8.251700e-002[&B IgrBrlens 8.145109e-002]):6.617886e-003[&B IgrBrlens 9.200601e-003]):1.114320e-001[&B IgrBrlens 9.923544e-002],((18:2.433535e-002[&B IgrBrlens 2.243359e-002],19:6.064259e-003[&B IgrBrlens 6.059316e-003]):1.233816e-001[&B IgrBrlens 1.259902e-001],49:9.561049e-002[&B IgrBrlens 9.195436e-002]):9.818929e-002[&B IgrBrlens 8.732573e-002]):1.136260e-001[&B IgrBrlens 1.117945e-001]):8.717722e-002[&B IgrBrlens 9.073193e-002]):5.632221e-003[&B IgrBrlens 4.390359e-003],((6:1.565637e-002[&B IgrBrlens 1.381024e-002],3:3.595758e-002[&B IgrBrlens 3.572969e-002]):3.022279e-002[&B IgrBrlens 3.021143e-002],(((2:7.226035e-003[&B IgrBrlens 8.737547e-003],5:7.226035e-003[&B IgrBrlens 6.244784e-003]):1.733091e-002[&B IgrBrlens 1.362492e-002],7:2.455695e-002[&B IgrBrlens 2.799818e-002]):1.346231e-002[&B IgrBrlens 1.120438e-002],4:1.771804e-002[&B IgrBrlens 1.374829e-002]):2.816112e-002[&B IgrBrlens 3.072987e-002]):3.002195e-001[&B IgrBrlens 3.172065e-001]):2.584297e-002[&B IgrBrlens 3.173188e-002],1:3.922429e-001[&B IgrBrlens 3.817623e-001]);
   tree gen.33000 [&B IgrBrlens] = [&R] [&clockrate=7.014366e-003] ((((3:2.104310e-002[&B IgrBrlens 2.644684e-002],6:0.000000e+000[&B IgrBrlens 0.000000e+000]):9.425869e-003[&B IgrBrlens 8.785540e-003],((5:2.013684e-002[&B IgrBrlens 2.623391e-002],2:2.013684e-002[&B IgrBrlens 1.975436e-002]):4.269027e-003[&B IgrBrlens 2.724862e-003],(4:0.000000e+000[&B IgrBrlens 0.000000e+000],7:2.104310e-002[&B IgrBrlens 1.863802e-002]):3.362770e-003[&B IgrBrlens 4.171186e-003]):6.063099e-003[&B IgrBrlens 2.946189e-003]):2.234821e-001[&B IgrBrlens 2.073107e-001],((((((((((16:3.029437e-003[&B IgrBrlens 2.821438e-003],17:3.029437e-003[&B IgrBrlens 3.073467e-003]):3.280664e-002[&B IgrBrlens 3.401934e-002],12:3.583608e-002[&B IgrBrlens 4.263487e-002]):9.855867e-003[&B IgrBrlens 1.394527e-002],(14:9.427904e-003[&B IgrBrlens 7.640402e-003],15:1.994945e-002[&B IgrBrlens 1.585501e-002]):2.574249e-002[&B IgrBrlens 1.751583e-002]):1.535029e-002[&B IgrBrlens 2.772844e-002],11:6.104224e-002[&B IgrBrlens 6.406480e-002]):8.537956e-003[&B IgrBrlens 1.139756e-002],10:1.276383e-002[&B IgrBrlens 1.013996e-002]):2.370965e-002[&B IgrBrlens 1.918497e-002],9:9.328984e-002[&B IgrBrlens 9.124830e-002]):1.028024e-002[&B IgrBrlens 1.195552e-002],51:5.657383e-002[&B IgrBrlens 6.621913e-002]):5.056393e-002[&B IgrBrlens 5.408800e-002],((18:5.222092e-002[&B IgrBrlens 5.611762e-002],19:3.328213e-002[&B IgrBrlens 3.412756e-002]):4.970865e-002[&B IgrBrlens 5.097135e-002],49:4.791895e-002[&B IgrBrlens 4.907607e-002]):5.220444e-002[&B IgrBrlens 4.604938e-002]):1.500868e-001[&B IgrBrlens 1.586582e-001],(((((((26:5.876294e-003[&B IgrBrlens 7.791980e-003],27:5.876294e-003[&B IgrBrlens 6.467977e-003]):1.472271e-002[&B IgrBrlens 1.460075e-002],25:1.358464e-002[&B IgrBrlens 1.403212e-002]):2.427288e-002[&B IgrBrlens 2.577093e-002],21:3.785752e-002[&B IgrBrlens 4.296859e-002]):2.288884e-002[&B IgrBrlens 2.180574e-002],24:9.722106e-002[&B IgrBrlens 8.427496e-002]):1.494205e-003[&B IgrBrlens 9.553155e-004],((20:1.138870e-002[&B IgrBrlens 1.268434e-002],23:4.435622e-002[&B IgrBrlens 4.454256e-002]):1.048671e-002[&B IgrBrlens 1.167974e-002],22:5.484293e-002[&B IgrBrlens 4.563315e-002]):2.984360e-002[&B IgrBrlens 2.725669e-002]):1.186459e-002[&B IgrBrlens 1.076013e-002],13:9.655112e-002[&B IgrBrlens 9.861875e-002]):8.624602e-002[&B IgrBrlens 8.198111e-002],(((29:5.251963e-003[&B IgrBrlens 4.795107e-003],30:5.251963e-003[&B IgrBrlens 6.748730e-003]):6.063309e-002[&B IgrBrlens 7.387238e-002],28:1.327731e-002[&B IgrBrlens 1.370010e-002]):6.907672e-002[&B IgrBrlens 5.723792e-002],(((((((42:3.991777e-002[&B IgrBrlens 3.288323e-002],(46:2.488205e-002[&B IgrBrlens 2.328083e-002],((48:1.472169e-002[&B IgrBrlens 1.387972e-002],47:1.472169e-002[&B IgrBrlens 1.499702e-002]):9.772506e-003[&B IgrBrlens 1.019169e-002],45:2.449419e-002[&B IgrBrlens 2.927716e-002]):3.878637e-004[&B IgrBrlens 5.017112e-004]):1.503572e-002[&B IgrBrlens 1.825216e-002]):2.059058e-002[&B IgrBrlens 2.748867e-002],(43:3.701624e-002[&B IgrBrlens 3.846891e-002],44:8.257344e-003[&B IgrBrlens 5.535272e-003]):2.349211e-002[&B IgrBrlens 1.765763e-002]):3.248914e-002[&B IgrBrlens 3.880749e-002],(40:0.000000e+000[&B IgrBrlens 0.000000e+000],41:7.014366e-003[&B IgrBrlens 4.839500e-003]):5.722422e-002[&B IgrBrlens 5.527064e-002]):1.752087e-002[&B IgrBrlens 2.285463e-002],39:7.474509e-002[&B IgrBrlens 5.453725e-002]):5.564282e-003[&B IgrBrlens 9.441786e-003],(37:7.389459e-003[&B IgrBrlens 5.210247e-003],38:1.931388e-002[&B IgrBrlens 1.912268e-002]):6.099549e-002[&B IgrBrlens 5.103049e-002]):3.531710e-002[&B IgrBrlens 4.686658e-002],((33:1.711940e-002[&B IgrBrlens 1.615971e-002],34:5.219123e-002[&B IgrBrlens 5.953726e-002]):2.124371e-002[&B IgrBrlens 2.693734e-002],(35:2.029183e-002[&B IgrBrlens 1.766458e-002],36:3.221625e-002[&B IgrBrlens 2.931799e-002]):5.314310e-002[&B IgrBrlens 5.860596e-002]):3.026711e-002[&B IgrBrlens 3.549171e-002]):8.409869e-003[&B IgrBrlens 6.606596e-003],(31:5.185418e-003[&B IgrBrlens 5.172119e-003],32:1.219978e-002[&B IgrBrlens 1.313001e-002]):1.188509e-001[&B IgrBrlens 1.224259e-001]):2.284986e-002[&B IgrBrlens 2.791887e-002]):6.747558e-002[&B IgrBrlens 8.983834e-002]):8.985907e-002[&B IgrBrlens 9.210559e-002]):2.494875e-002[&B IgrBrlens 2.366228e-002],(8:1.771942e-001[&B IgrBrlens 1.540762e-001],50:2.122660e-001[&B IgrBrlens 2.105024e-001]):6.289298e-002[&B IgrBrlens 6.174273e-002]):1.386393e-002[&B IgrBrlens 1.259861e-002]):1.633021e-002[&B IgrBrlens 1.459985e-002],1:2.702813e-001[&B IgrBrlens 2.413883e-001]);
   tree gen.34000 [&B IgrBrlens] = [&R] [&clockrate=6.996758e-003] ((((4:0.000000e+000[&B IgrBrlens 0.000000e+000],(5:7.199512e-003[&B IgrBrlens 1.032597e-002],2:7.199512e-003[&B IgrBrlens 7.769252e-003]):1.379076e-002[&B IgrBrlens 8.802458e-003]):9.802036e-003[&B IgrBrlens 1.089868e-002],((3:2.099027e-002[&B IgrBrlens 2.638045e-002],6:0.000000e+000[&B IgrBrlens 0.000000e+000]):5.485186e-003[&B IgrBrlens 4.537926e-003],7:2.647546e-002[&B IgrBrlens 2.344950e-002]):4.316851e-003[&B IgrBrlens 2.097650e-003]):1.937676e-001[&B IgrBrlens 2.040945e-001],(((((((((16:1.316015e-002[&B IgrBrlens 1.208176e-002],17:1.316015e-002[&B IgrBrlens 1.380785e-002]):3.215539e-002[&B IgrBrlens 3.334401e-002],12:4.531554e-002[&B IgrBrlens 4.906021e-002]):9.404195e-003[&B IgrBrlens 1.182613e-002],(14:6.988594e-003[&B IgrBrlens 5.663578e-003],15:1.748373e-002[&B IgrBrlens 1.296141e-002]):3.723600e-002[&B IgrBrlens 2.957071e-002]):8.094140e-003[&B IgrBrlens 1.462108e-002],11:6.281387e-002[&B IgrBrlens 6.592416e-002]):2.167333e-002[&B IgrBrlens 2.808005e-002],10:2.781346e-002[&B IgrBrlens 2.209584e-002]):2.972735e-002[&B IgrBrlens 2.758915e-002],(51:3.798567e-002[&B IgrBrlens 4.446187e-002],9:8.486394e-002[&B IgrBrlens 7.523194e-002]):2.935061e-002[&B IgrBrlens 3.127765e-002]):3.889823e-002[&B IgrBrlens 4.742730e-002],((18:2.426640e-002[&B IgrBrlens 2.307256e-002],19:5.375159e-003[&B IgrBrlens 5.686217e-003]):7.780339e-002[&B IgrBrlens 8.528921e-002],49:4.819476e-002[&B IgrBrlens 4.935854e-002]):5.104299e-002[&B IgrBrlens 4.292285e-002]):7.563034e-002[&B IgrBrlens 8.326330e-002],(((((((26:5.654995e-003[&B IgrBrlens 6.896701e-003],27:5.654995e-003[&B IgrBrlens 6.224396e-003]):1.453921e-002[&B IgrBrlens 1.441877e-002],25:1.319745e-002[&B IgrBrlens 1.246321e-002]):1.892598e-002[&B IgrBrlens 2.001700e-002],21:3.212343e-002[&B IgrBrlens 3.073643e-002]):1.338172e-002[&B IgrBrlens 1.192817e-002],24:8.188829e-002[&B IgrBrlens 7.098392e-002]):1.477583e-002[&B IgrBrlens 9.446878e-003],((20:1.434583e-002[&B IgrBrlens 1.597789e-002],23:4.723059e-002[&B IgrBrlens 4.965964e-002]):1.771693e-002[&B IgrBrlens 2.089978e-002],22:6.494752e-002[&B IgrBrlens 5.404088e-002]):1.772309e-002[&B IgrBrlens 1.843567e-002]):6.697101e-003[&B IgrBrlens 6.833847e-003],13:8.936770e-002[&B IgrBrlens 9.128150e-002]):9.339044e-002[&B IgrBrlens 9.105365e-002],(((29:7.087126e-003[&B IgrBrlens 6.362433e-003],30:7.087126e-003[&B IgrBrlens 8.927124e-003]):4.538856e-002[&B IgrBrlens 5.529919e-002],28:0.000000e+000[&B IgrBrlens 0.000000e+000]):7.226134e-002[&B IgrBrlens 5.987674e-002],(((33:5.017623e-002[&B IgrBrlens 4.736343e-002],(((((42:3.658104e-002[&B IgrBrlens 3.052511e-002],((47:1.555397e-002[&B IgrBrlens 1.787249e-002],(45:1.290438e-002[&B IgrBrlens 1.542421e-002],48:1.290438e-002[&B IgrBrlens 1.121648e-002]):2.649584e-003[&B IgrBrlens 2.683442e-003]):9.637850e-003[&B IgrBrlens 1.246680e-002],46:2.519182e-002[&B IgrBrlens 2.357066e-002]):1.138922e-002[&B IgrBrlens 1.382560e-002]):1.298170e-002[&B IgrBrlens 1.793866e-002],(43:3.749907e-002[&B IgrBrlens 3.897069e-002],44:8.812367e-003[&B IgrBrlens 5.907329e-003]):1.206366e-002[&B IgrBrlens 8.921282e-003]):4.358794e-002[&B IgrBrlens 5.203644e-002],(40:0.000000e+000[&B IgrBrlens 0.000000e+000],41:6.996758e-003[&B IgrBrlens 4.275621e-003]):5.746721e-002[&B IgrBrlens 5.550534e-002]):1.748059e-002[&B IgrBrlens 2.128143e-002],39:7.494780e-002[&B IgrBrlens 5.835706e-002]):8.546088e-003[&B IgrBrlens 1.357381e-002],(37:0.000000e+000[&B IgrBrlens 0.000000e+000],38:1.189449e-002[&B IgrBrlens 1.224299e-002]):7.159940e-002[&B IgrBrlens 5.990201e-002]):1.356062e-002[&B IgrBrlens 1.799524e-002]):1.520804e-002[&B IgrBrlens 1.997568e-002],(34:4.701493e-002[&B IgrBrlens 5.363238e-002],(35:2.062224e-002[&B IgrBrlens 2.058715e-002],36:3.251673e-002[&B IgrBrlens 3.032696e-002]):2.639269e-002[&B IgrBrlens 2.910573e-002]):5.335314e-002[&B IgrBrlens 6.256276e-002]):2.178989e-002[&B IgrBrlens 1.833013e-002],(31:0.000000e+000[&B IgrBrlens 0.000000e+000],32:6.996758e-003[&B IgrBrlens 7.530256e-003]):1.340524e-001[&B IgrBrlens 1.286166e-001]):2.579071e-003[&B IgrBrlens 2.788109e-003]):7.761204e-002[&B IgrBrlens 9.739673e-002]):1.449956e-002[&B IgrBrlens 1.449459e-002]):6.276511e-002[&B IgrBrlens 5.952866e-002],(8:1.393849e-001[&B IgrBrlens 1.333750e-001],50:1.743687e-001[&B IgrBrlens 1.729200e-001]):6.326447e-002[&B IgrBrlens 6.596966e-002]):2.191053e-002[&B IgrBrlens 2.183783e-002]):3.009757e-002[&B IgrBrlens 2.751162e-002],1:2.546575e-001[&B IgrBrlens 2.350978e-001]);
   tree gen.35000 [&B IgrBrlens] = [&R] [&clockrate=9.321002e-003] ((((4:7.568240e-004[&B IgrBrlens 6.964441e-004],((5:1.678820e-002[&B IgrBrlens 2.407864e-002],2:1.678820e-002[&B IgrBrlens 1.811676e-002]):4.668850e-003[&B IgrBrlens 3.096043e-003],7:2.145705e-002[&B IgrBrlens 2.352728e-002]):7.262776e-003[&B IgrBrlens 3.529138e-003]):1.988877e-002[&B IgrBrlens 1.830203e-002],(6:0.000000e+000[&B IgrBrlens 0.000000e+000],3:2.796301e-002[&B IgrBrlens 3.628777e-002]):2.064559e-002[&B IgrBrlens 2.174590e-002]):2.034464e-001[&B IgrBrlens 1.638907e-001],((8:1.244855e-001[&B IgrBrlens 1.080125e-001],50:1.710905e-001[&B IgrBrlens 1.696690e-001]):9.448862e-002[&B IgrBrlens 9.907572e-002],((((((((26:1.178143e-002[&B IgrBrlens 1.439433e-002],27:1.178143e-002[&B IgrBrlens 1.286728e-002]):7.659983e-003[&B IgrBrlens 7.701553e-003],25:1.012041e-002[&B IgrBrlens 8.837757e-003]):3.040060e-002[&B IgrBrlens 3.318489e-002],21:4.052101e-002[&B IgrBrlens 3.890636e-002]):1.491096e-002[&B IgrBrlens 1.223578e-002],24:1.039012e-001[&B IgrBrlens 9.006555e-002]):1.625861e-002[&B IgrBrlens 1.039489e-002],((20:2.091102e-002[&B IgrBrlens 2.466769e-002],23:6.471973e-002[&B IgrBrlens 6.804823e-002]):2.562298e-002[&B IgrBrlens 3.022616e-002],22:9.034271e-002[&B IgrBrlens 7.517145e-002]):1.117508e-002[&B IgrBrlens 1.108831e-002]):1.522060e-002[&B IgrBrlens 1.575144e-002],13:1.167384e-001[&B IgrBrlens 1.065384e-001]):1.192762e-001[&B IgrBrlens 1.162917e-001],(((29:4.141281e-002[&B IgrBrlens 3.834300e-002],30:4.141281e-002[&B IgrBrlens 5.216463e-002]):3.097010e-002[&B IgrBrlens 3.595673e-002],28:2.475399e-003[&B IgrBrlens 2.051149e-003]):1.365250e-001[&B IgrBrlens 1.434835e-001],((((((((43:4.498006e-002[&B IgrBrlens 4.785296e-002],44:6.763948e-003[&B IgrBrlens 5.684141e-003]):1.470386e-002[&B IgrBrlens 1.235651e-002],((46:2.418533e-002[&B IgrBrlens 1.931040e-002],(48:9.905434e-003[&B IgrBrlens 1.057257e-002],45:9.905434e-003[&B IgrBrlens 1.183966e-002]):1.427989e-002[&B IgrBrlens 1.452702e-002]):4.676427e-003[&B IgrBrlens 5.897100e-003],47:2.886175e-002[&B IgrBrlens 3.316398e-002]):3.082216e-002[&B IgrBrlens 3.741563e-002]):4.158115e-003[&B IgrBrlens 5.745858e-003],42:6.384203e-002[&B IgrBrlens 5.327310e-002]):5.801384e-002[&B IgrBrlens 6.925846e-002],(40:0.000000e+000[&B IgrBrlens 0.000000e+000],41:9.321002e-003[&B IgrBrlens 5.118292e-003]):7.431875e-002[&B IgrBrlens 7.178158e-002]):1.821408e-002[&B IgrBrlens 2.217440e-002],39:9.253283e-002[&B IgrBrlens 7.204940e-002]):1.601296e-002[&B IgrBrlens 2.543349e-002],(37:0.000000e+000[&B IgrBrlens 0.000000e+000],38:1.584570e-002[&B IgrBrlens 1.444028e-002]):9.270009e-002[&B IgrBrlens 9.920281e-002]):1.616253e-002[&B IgrBrlens 2.144804e-002],((35:5.082500e-002[&B IgrBrlens 5.073852e-002],36:6.667070e-002[&B IgrBrlens 6.218090e-002]):4.209485e-002[&B IgrBrlens 4.642200e-002],(33:1.184432e-002[&B IgrBrlens 1.016588e-002],34:5.844933e-002[&B IgrBrlens 7.115055e-002]):3.447052e-002[&B IgrBrlens 5.086074e-002]):1.594277e-002[&B IgrBrlens 1.869476e-002]):5.147680e-002[&B IgrBrlens 4.330342e-002],(31:7.577683e-002[&B IgrBrlens 7.270405e-002],32:8.509783e-002[&B IgrBrlens 7.428533e-002]):1.004083e-001[&B IgrBrlens 1.088033e-001]):4.856852e-002[&B IgrBrlens 5.250507e-002]):5.320543e-002[&B IgrBrlens 6.676844e-002]):3.059389e-002[&B IgrBrlens 3.058341e-002],((((((((16:6.729967e-003[&B IgrBrlens 6.143655e-003],17:6.729967e-003[&B IgrBrlens 6.436287e-003]):4.928505e-002[&B IgrBrlens 5.110686e-002],12:5.601501e-002[&B IgrBrlens 6.205818e-002]):1.464696e-002[&B IgrBrlens 1.841910e-002],(14:1.188610e-002[&B IgrBrlens 9.439265e-003],15:2.586761e-002[&B IgrBrlens 1.917672e-002]):4.479436e-002[&B IgrBrlens 3.557313e-002]):1.042208e-002[&B IgrBrlens 1.824218e-002],11:8.108404e-002[&B IgrBrlens 8.509900e-002]):2.548012e-002[&B IgrBrlens 3.301215e-002],10:3.106405e-002[&B IgrBrlens 2.722147e-002]):2.729945e-002[&B IgrBrlens 2.763393e-002],51:7.141290e-002[&B IgrBrlens 8.479530e-002]):4.956247e-003[&B IgrBrlens 5.281655e-003],9:1.388199e-001[&B IgrBrlens 1.401320e-001]):2.822954e-002[&B IgrBrlens 3.550239e-002],((18:3.046204e-002[&B IgrBrlens 2.851132e-002],19:5.295329e-003[&B IgrBrlens 5.566190e-003]):1.026578e-001[&B IgrBrlens 1.033602e-001],49:6.134807e-002[&B IgrBrlens 5.507350e-002]):3.392962e-002[&B IgrBrlens 2.853195e-002]):1.415036e-001[&B IgrBrlens 1.481813e-001]):2.879787e-002[&B IgrBrlens 2.802715e-002]):3.308087e-002[&B IgrBrlens 3.428910e-002]):7.077088e-002[&B IgrBrlens 6.469032e-002],1:3.228259e-001[&B IgrBrlens 2.980302e-001]);
   tree gen.36000 [&B IgrBrlens] = [&R] [&clockrate=8.735786e-003] ((((4:1.013268e-002[&B IgrBrlens 9.324286e-003],((5:9.501985e-003[&B IgrBrlens 1.277593e-002],2:9.501985e-003[&B IgrBrlens 1.025393e-002]):6.514819e-003[&B IgrBrlens 3.896761e-003],7:1.601680e-002[&B IgrBrlens 1.756214e-002]):2.032323e-002[&B IgrBrlens 9.875491e-003]):2.821976e-002[&B IgrBrlens 2.596837e-002],(6:0.000000e+000[&B IgrBrlens 0.000000e+000],3:2.620736e-002[&B IgrBrlens 3.400946e-002]):3.835244e-002[&B IgrBrlens 3.243255e-002]):1.660835e-001[&B IgrBrlens 1.470071e-001],((50:2.106744e-001[&B IgrBrlens 1.956797e-001],((((((((26:2.374136e-002[&B IgrBrlens 2.593851e-002],27:2.374136e-002[&B IgrBrlens 2.414108e-002]):1.170140e-002[&B IgrBrlens 1.257970e-002],25:2.670697e-002[&B IgrBrlens 2.521933e-002]):1.289687e-002[&B IgrBrlens 1.407805e-002],21:3.960384e-002[&B IgrBrlens 3.929729e-002]):3.440191e-003[&B IgrBrlens 2.822984e-003],24:8.847012e-002[&B IgrBrlens 8.247139e-002]):3.527062e-002[&B IgrBrlens 2.552083e-002],((20:0.000000e+000[&B IgrBrlens 0.000000e+000],23:4.105819e-002[&B IgrBrlens 4.001866e-002]):2.746005e-002[&B IgrBrlens 3.116828e-002],22:6.851824e-002[&B IgrBrlens 5.701197e-002]):3.775093e-002[&B IgrBrlens 3.745780e-002]):2.769724e-003[&B IgrBrlens 2.866321e-003],13:1.090389e-001[&B IgrBrlens 9.747771e-002]):7.132549e-002[&B IgrBrlens 6.954080e-002],(((29:2.731276e-002[&B IgrBrlens 2.528815e-002],30:2.731276e-002[&B IgrBrlens 3.440385e-002]):5.674724e-002[&B IgrBrlens 6.240100e-002],28:1.854162e-002[&B IgrBrlens 1.945630e-002]):8.134923e-002[&B IgrBrlens 8.056801e-002],((((((43:5.864963e-002[&B IgrBrlens 6.239562e-002],44:2.283291e-002[&B IgrBrlens 1.918783e-002]):1.182737e-003[&B IgrBrlens 9.939228e-004],((((47:1.135639e-002[&B IgrBrlens 1.299292e-002],45:1.135639e-002[&B IgrBrlens 1.357394e-002]):5.618419e-003[&B IgrBrlens 5.735695e-003],48:1.697481e-002[&B IgrBrlens 1.811807e-002]):1.961392e-002[&B IgrBrlens 2.473367e-002],46:3.658873e-002[&B IgrBrlens 2.921370e-002]):1.296202e-002[&B IgrBrlens 1.424901e-002],42:4.955074e-002[&B IgrBrlens 4.388784e-002]):1.028162e-002[&B IgrBrlens 1.421413e-002]):5.568743e-002[&B IgrBrlens 6.648114e-002],(40:0.000000e+000[&B IgrBrlens 0.000000e+000],41:8.735786e-003[&B IgrBrlens 4.220739e-003]):7.096729e-002[&B IgrBrlens 6.854453e-002]):1.847545e-002[&B IgrBrlens 2.538543e-002],39:8.944274e-002[&B IgrBrlens 6.486288e-002]):1.174284e-002[&B IgrBrlens 1.865122e-002],(37:4.112333e-002[&B IgrBrlens 4.058103e-002],38:5.597416e-002[&B IgrBrlens 4.900972e-002]):4.521141e-002[&B IgrBrlens 4.461520e-002]):4.334420e-002[&B IgrBrlens 5.751872e-002],(((35:3.460543e-002[&B IgrBrlens 3.454655e-002],36:4.945627e-002[&B IgrBrlens 5.297324e-002]):4.572482e-002[&B IgrBrlens 4.262654e-002],(33:1.297828e-002[&B IgrBrlens 1.113915e-002],34:5.665721e-002[&B IgrBrlens 6.896900e-002]):2.367304e-002[&B IgrBrlens 2.841678e-002]):1.803143e-002[&B IgrBrlens 2.660510e-002],(31:4.724831e-002[&B IgrBrlens 4.696586e-002],32:5.598410e-002[&B IgrBrlens 4.887078e-002]):6.596420e-002[&B IgrBrlens 6.556987e-002]):3.131726e-002[&B IgrBrlens 2.634477e-002]):3.573030e-002[&B IgrBrlens 4.424417e-002]):3.941535e-002[&B IgrBrlens 4.762713e-002]):4.754240e-002[&B IgrBrlens 4.292618e-002],(((9:1.246935e-001[&B IgrBrlens 1.258720e-001],(((((16:1.177676e-002[&B IgrBrlens 1.086375e-002],17:1.177676e-002[&B IgrBrlens 1.126285e-002]):2.490813e-002[&B IgrBrlens 2.701825e-002],12:3.668488e-002[&B IgrBrlens 4.509558e-002]):1.839836e-002[&B IgrBrlens 2.313663e-002],(14:9.274788e-003[&B IgrBrlens 7.365508e-003],15:2.237847e-002[&B IgrBrlens 1.821329e-002]):3.270478e-002[&B IgrBrlens 2.793832e-002]):1.084890e-002[&B IgrBrlens 1.898927e-002],11:6.593215e-002[&B IgrBrlens 7.807629e-002]):2.999460e-002[&B IgrBrlens 4.181315e-002],10:2.516689e-002[&B IgrBrlens 2.496273e-002]):2.876671e-002[&B IgrBrlens 2.911916e-002]):2.105576e-002[&B IgrBrlens 2.615319e-002],51:8.721946e-002[&B IgrBrlens 1.035639e-001]):3.656214e-002[&B IgrBrlens 4.466007e-002],((18:5.803006e-002[&B IgrBrlens 5.431396e-002],19:3.444344e-002[&B IgrBrlens 3.317071e-002]):9.431660e-002[&B IgrBrlens 9.083150e-002],49:8.508111e-002[&B IgrBrlens 7.637916e-002]):2.996470e-002[&B IgrBrlens 2.765058e-002]):8.490647e-002[&B IgrBrlens 7.504543e-002]):1.072215e-002[&B IgrBrlens 1.072086e-002]):4.408790e-002[&B IgrBrlens 4.992463e-002],8:2.110834e-001[&B IgrBrlens 1.831510e-001]):1.955993e-002[&B IgrBrlens 1.937806e-002]):3.329989e-002[&B IgrBrlens 2.768467e-002],1:2.639432e-001[&B IgrBrlens 2.436703e-001]);
   tree gen.37000 [&B IgrBrlens] = [&R] [&clockrate=7.763354e-003] ((((((2:1.644259e-002[&B IgrBrlens 1.679426e-002],5:1.644259e-002[&B IgrBrlens 2.210795e-002]):1.393143e-002[&B IgrBrlens 7.924464e-003],4:7.083961e-003[&B IgrBrlens 5.804567e-003]):4.403112e-003[&B IgrBrlens 2.434100e-003],7:3.477713e-002[&B IgrBrlens 3.813251e-002]):2.004355e-002[&B IgrBrlens 1.502441e-002],(6:7.924283e-003[&B IgrBrlens 7.553496e-003],3:3.121434e-002[&B IgrBrlens 3.657990e-002]):2.360634e-002[&B IgrBrlens 2.567290e-002]):1.388166e-001[&B IgrBrlens 1.220541e-001],((((((29:1.342578e-002[&B IgrBrlens 1.105161e-002],30:1.342578e-002[&B IgrBrlens 1.885724e-002]):5.695028e-002[&B IgrBrlens 4.965930e-002],28:1.215091e-002[&B IgrBrlens 1.070627e-002]):8.593653e-002[&B IgrBrlens 8.511126e-002],(((33:1.381904e-002[&B IgrBrlens 1.658818e-002],34:5.263581e-002[&B IgrBrlens 6.407374e-002]):3.176471e-002[&B IgrBrlens 3.812989e-002],((((((((48:1.667114e-002[&B IgrBrlens 1.800150e-002],47:1.667114e-002[&B IgrBrlens 1.948877e-002]):6.800427e-003[&B IgrBrlens 5.482800e-003],45:2.347156e-002[&B IgrBrlens 2.635114e-002]):2.212842e-003[&B IgrBrlens 2.479148e-003],46:2.568441e-002[&B IgrBrlens 2.037863e-002]):3.171641e-002[&B IgrBrlens 3.486551e-002],42:5.740081e-002[&B IgrBrlens 5.084076e-002]):9.498611e-003[&B IgrBrlens 1.157872e-002],(43:3.911086e-002[&B IgrBrlens 4.043313e-002],44:7.281108e-003[&B IgrBrlens 6.593626e-003]):2.778857e-002[&B IgrBrlens 2.516477e-002]):3.221577e-002[&B IgrBrlens 3.846004e-002],(40:0.000000e+000[&B IgrBrlens 0.000000e+000],41:7.763354e-003[&B IgrBrlens 3.628558e-003]):5.952209e-002[&B IgrBrlens 5.749006e-002]):1.488126e-002[&B IgrBrlens 2.044698e-002],39:7.440335e-002[&B IgrBrlens 5.642375e-002]):1.162520e-002[&B IgrBrlens 1.846439e-002],(37:1.384208e-003[&B IgrBrlens 1.279896e-003],38:1.458191e-002[&B IgrBrlens 1.445784e-002]):7.144665e-002[&B IgrBrlens 6.213663e-002]):1.156966e-002[&B IgrBrlens 1.535320e-002]):2.919161e-002[&B IgrBrlens 2.524710e-002],((35:1.668093e-002[&B IgrBrlens 1.665255e-002],36:2.987864e-002[&B IgrBrlens 3.200339e-002]):9.482871e-002[&B IgrBrlens 9.138100e-002],(31:1.787985e-002[&B IgrBrlens 1.777297e-002],32:2.564321e-002[&B IgrBrlens 1.918058e-002]):1.068275e-001[&B IgrBrlens 1.061889e-001]):2.082476e-003[&B IgrBrlens 3.489611e-003]):4.272047e-002[&B IgrBrlens 4.920587e-002]):4.908152e-002[&B IgrBrlens 5.930714e-002],((((((26:1.782866e-002[&B IgrBrlens 2.346408e-002],27:1.782866e-002[&B IgrBrlens 1.936872e-002]):9.787475e-003[&B IgrBrlens 1.052212e-002],25:1.985279e-002[&B IgrBrlens 1.918717e-002]):1.243059e-002[&B IgrBrlens 1.282165e-002],21:3.228338e-002[&B IgrBrlens 3.037751e-002]):2.174089e-002[&B IgrBrlens 1.875318e-002],24:9.439371e-002[&B IgrBrlens 7.315313e-002]):4.792072e-003[&B IgrBrlens 3.784307e-003],((20:6.600057e-003[&B IgrBrlens 6.810154e-003],23:4.308782e-002[&B IgrBrlens 4.199690e-002]):1.006884e-002[&B IgrBrlens 9.555473e-003],22:5.315666e-002[&B IgrBrlens 4.964763e-002]):3.050241e-002[&B IgrBrlens 3.026557e-002]):5.352131e-003[&B IgrBrlens 5.538793e-003],13:8.901120e-002[&B IgrBrlens 7.957351e-002]):9.464552e-002[&B IgrBrlens 1.026968e-001]):1.104145e-002[&B IgrBrlens 1.157558e-002],((51:7.641205e-002[&B IgrBrlens 9.073126e-002],((((((16:7.348707e-003[&B IgrBrlens 6.258850e-003],17:7.348707e-003[&B IgrBrlens 7.028027e-003]):2.263890e-002[&B IgrBrlens 2.328294e-002],12:2.998760e-002[&B IgrBrlens 3.966513e-002]):1.772083e-002[&B IgrBrlens 2.228461e-002],(14:1.226234e-002[&B IgrBrlens 9.699780e-003],15:2.390737e-002[&B IgrBrlens 2.064835e-002]):2.380106e-002[&B IgrBrlens 2.133981e-002]):8.195516e-003[&B IgrBrlens 1.388311e-002],11:5.590395e-002[&B IgrBrlens 6.620099e-002]):1.328387e-002[&B IgrBrlens 1.785621e-002],10:6.304657e-003[&B IgrBrlens 6.381902e-003]):2.895139e-002[&B IgrBrlens 2.930610e-002],9:9.813921e-002[&B IgrBrlens 9.906679e-002]):3.028731e-002[&B IgrBrlens 3.761961e-002]):3.917418e-002[&B IgrBrlens 4.785063e-002],((18:2.914758e-002[&B IgrBrlens 2.728105e-002],19:8.186527e-003[&B IgrBrlens 7.001452e-003]):7.449399e-002[&B IgrBrlens 7.833199e-002],49:4.386375e-002[&B IgrBrlens 3.621904e-002]):6.395913e-002[&B IgrBrlens 5.901968e-002]):6.203257e-002[&B IgrBrlens 6.171941e-002]):5.303633e-002[&B IgrBrlens 5.302992e-002],(50:1.342597e-001[&B IgrBrlens 1.247038e-001],8:9.544289e-002[&B IgrBrlens 8.859343e-002]):8.863212e-002[&B IgrBrlens 1.003660e-001]):9.562300e-003[&B IgrBrlens 1.036327e-002]):3.923638e-002[&B IgrBrlens 3.262011e-002],1:2.328737e-001[&B IgrBrlens 2.149871e-001]);
   tree gen.38000 [&B IgrBrlens] = [&R] [&clockrate=5.899085e-003] (((4:1.650393e-002[&B IgrBrlens 1.622223e-002],((5:8.190430e-003[&B IgrBrlens 7.399987e-003],2:8.190430e-003[&B IgrBrlens 8.178577e-003]):2.004647e-002[&B IgrBrlens 2.089767e-002],((3:1.769725e-002[&B IgrBrlens 1.472460e-002],6:0.000000e+000[&B IgrBrlens 0.000000e+000]):8.417611e-003[&B IgrBrlens 9.055737e-003],7:2.611487e-002[&B IgrBrlens 2.788768e-002]):2.122030e-003[&B IgrBrlens 1.765296e-003]):5.964292e-003[&B IgrBrlens 5.207678e-003]):2.205359e-001[&B IgrBrlens 2.167192e-001],(((((28:4.545328e-002[&B IgrBrlens 4.289638e-002],(30:4.687332e-002[&B IgrBrlens 5.244485e-002],29:4.687332e-002[&B IgrBrlens 4.503430e-002]):4.282310e-002[&B IgrBrlens 4.041415e-002]):7.384619e-002[&B IgrBrlens 7.644242e-002],(((34:5.259856e-002[&B IgrBrlens 5.534264e-002],(35:1.144040e-002[&B IgrBrlens 1.123595e-002],36:2.146884e-002[&B IgrBrlens 2.521516e-002]):4.115816e-002[&B IgrBrlens 4.315895e-002]):6.997026e-002[&B IgrBrlens 7.144165e-002],(33:6.058853e-002[&B IgrBrlens 5.991780e-002],(((((((47:4.935951e-004[&B IgrBrlens 6.111270e-004],45:4.935951e-004[&B IgrBrlens 7.392381e-004]):2.427879e-002[&B IgrBrlens 2.185322e-002],48:2.477238e-002[&B IgrBrlens 2.556113e-002]):1.806211e-002[&B IgrBrlens 2.169140e-002],46:4.283450e-002[&B IgrBrlens 4.087314e-002]):2.847632e-002[&B IgrBrlens 2.959706e-002],(42:7.018216e-002[&B IgrBrlens 5.851792e-002],(43:5.162214e-002[&B IgrBrlens 4.963176e-002],44:2.743589e-002[&B IgrBrlens 2.671653e-002]):1.856002e-002[&B IgrBrlens 1.975550e-002]):1.128651e-003[&B IgrBrlens 3.027336e-004]):1.751730e-002[&B IgrBrlens 2.035657e-002],(40:1.879949e-002[&B IgrBrlens 2.043774e-002],41:2.469858e-002[&B IgrBrlens 2.382179e-002]):3.994329e-002[&B IgrBrlens 4.694279e-002]):1.009221e-002[&B IgrBrlens 1.428150e-002],39:6.883499e-002[&B IgrBrlens 6.672532e-002]):1.134120e-002[&B IgrBrlens 1.832229e-002],(37:0.000000e+000[&B IgrBrlens 0.000000e+000],38:1.002844e-002[&B IgrBrlens 1.025536e-002]):7.014774e-002[&B IgrBrlens 6.670121e-002]):1.993621e-002[&B IgrBrlens 2.000465e-002]):3.248487e-002[&B IgrBrlens 3.644133e-002]):1.012742e-002[&B IgrBrlens 1.376902e-002],(32:2.006295e-002[&B IgrBrlens 1.873780e-002],31:1.416386e-002[&B IgrBrlens 1.332727e-002]):1.285608e-001[&B IgrBrlens 1.308602e-001]):3.084637e-002[&B IgrBrlens 2.818916e-002]):5.756950e-002[&B IgrBrlens 5.858912e-002],((((((26:3.364456e-002[&B IgrBrlens 3.578383e-002],27:3.364456e-002[&B IgrBrlens 2.799839e-002]):9.421317e-003[&B IgrBrlens 6.922312e-003],25:3.716679e-002[&B IgrBrlens 3.528851e-002]):9.328621e-003[&B IgrBrlens 7.576949e-003],21:4.649541e-002[&B IgrBrlens 4.786028e-002]):1.690006e-002[&B IgrBrlens 1.613130e-002],24:9.407072e-002[&B IgrBrlens 9.074440e-002]):1.684781e-002[&B IgrBrlens 1.946604e-002],((20:2.673839e-003[&B IgrBrlens 1.463411e-003],23:3.039954e-002[&B IgrBrlens 2.349700e-002]):1.279907e-003[&B IgrBrlens 6.678202e-004],22:3.167945e-002[&B IgrBrlens 4.199980e-002]):6.744091e-002[&B IgrBrlens 5.988492e-002]):8.879962e-003[&B IgrBrlens 9.264854e-003],13:1.080003e-001[&B IgrBrlens 1.005624e-001]):9.659435e-002[&B IgrBrlens 1.064690e-001]):4.141542e-002[&B IgrBrlens 4.557283e-002],(((9:1.075793e-001[&B IgrBrlens 1.151866e-001],(((((16:3.785766e-003[&B IgrBrlens 3.646542e-003],17:3.785766e-003[&B IgrBrlens 3.360035e-003]):4.010933e-002[&B IgrBrlens 4.146291e-002],12:4.389509e-002[&B IgrBrlens 4.369758e-002]):9.118257e-003[&B IgrBrlens 1.075138e-002],(14:1.896419e-002[&B IgrBrlens 1.908215e-002],15:2.781282e-002[&B IgrBrlens 2.559308e-002]):2.520053e-002[&B IgrBrlens 2.530084e-002]):2.184626e-002[&B IgrBrlens 2.440031e-002],11:7.485961e-002[&B IgrBrlens 7.509750e-002]):2.443541e-002[&B IgrBrlens 2.338631e-002],10:5.151243e-002[&B IgrBrlens 5.190294e-002]):8.284319e-003[&B IgrBrlens 6.910521e-003]):6.188771e-002[&B IgrBrlens 4.981766e-002],51:1.299432e-001[&B IgrBrlens 1.337822e-001]):1.231094e-002[&B IgrBrlens 1.148845e-002],((18:5.465200e-002[&B IgrBrlens 5.340854e-002],19:3.872447e-002[&B IgrBrlens 3.565993e-002]):8.023115e-002[&B IgrBrlens 7.388188e-002],49:8.946019e-002[&B IgrBrlens 9.816339e-002]):4.689484e-002[&B IgrBrlens 4.219771e-002]):9.077798e-002[&B IgrBrlens 8.563615e-002]):1.127807e-002[&B IgrBrlens 8.478443e-003],(8:1.475731e-001[&B IgrBrlens 1.399815e-001],50:1.770685e-001[&B IgrBrlens 1.647837e-001]):6.134255e-002[&B IgrBrlens 5.715189e-002]):4.582145e-002[&B IgrBrlens 4.699164e-002]):1.814379e-002[&B IgrBrlens 1.867792e-002],1:2.728809e-001[&B IgrBrlens 2.460689e-001]);
   tree gen.39000 [&B IgrBrlens] = [&R] [&clockrate=7.889689e-003] (((((5:1.711385e-002[&B IgrBrlens 2.301050e-002],2:1.711385e-002[&B IgrBrlens 2.170554e-002]):2.968885e-002[&B IgrBrlens 2.525711e-002],(4:0.000000e+000[&B IgrBrlens 0.000000e+000],7:2.366907e-002[&B IgrBrlens 2.110553e-002]):2.313363e-002[&B IgrBrlens 1.396734e-002]):7.443734e-003[&B IgrBrlens 3.594448e-003],(6:0.000000e+000[&B IgrBrlens 0.000000e+000],3:2.366907e-002[&B IgrBrlens 2.773763e-002]):3.057737e-002[&B IgrBrlens 3.086801e-002]):1.466761e-001[&B IgrBrlens 1.289645e-001],(((((((((26:1.133730e-002[&B IgrBrlens 1.492088e-002],27:1.133730e-002[&B IgrBrlens 1.311126e-002]):1.757520e-002[&B IgrBrlens 1.785391e-002],25:2.102281e-002[&B IgrBrlens 2.164005e-002]):1.257944e-002[&B IgrBrlens 1.297518e-002],21:3.360224e-002[&B IgrBrlens 3.291100e-002]):4.114897e-003[&B IgrBrlens 3.849029e-003],24:7.874352e-002[&B IgrBrlens 6.102457e-002]):1.525061e-002[&B IgrBrlens 1.129070e-002],((20:7.053008e-003[&B IgrBrlens 6.693406e-003],23:4.413454e-002[&B IgrBrlens 4.548869e-002]):1.698634e-003[&B IgrBrlens 1.612028e-003],22:4.583318e-002[&B IgrBrlens 4.424913e-002]):3.238158e-002[&B IgrBrlens 3.088610e-002]):2.454362e-002[&B IgrBrlens 2.477375e-002],13:1.027584e-001[&B IgrBrlens 9.186310e-002]):8.793763e-002[&B IgrBrlens 9.112116e-002],(((29:2.250792e-002[&B IgrBrlens 1.606258e-002],30:2.250792e-002[&B IgrBrlens 3.141101e-002]):3.666475e-002[&B IgrBrlens 3.197080e-002],28:0.000000e+000[&B IgrBrlens 0.000000e+000]):7.290496e-002[&B IgrBrlens 7.490906e-002],((31:1.711123e-002[&B IgrBrlens 1.518556e-002],32:2.500092e-002[&B IgrBrlens 2.092959e-002]):1.067981e-001[&B IgrBrlens 1.061597e-001],((((((((43:3.465436e-002[&B IgrBrlens 3.501326e-002],44:2.306638e-003[&B IgrBrlens 2.167093e-003]):2.922220e-002[&B IgrBrlens 2.603485e-002],(((48:2.338878e-002[&B IgrBrlens 2.336958e-002],(45:1.836733e-002[&B IgrBrlens 2.062071e-002],46:1.836733e-002[&B IgrBrlens 1.753367e-002]):5.021444e-003[&B IgrBrlens 5.982131e-003]):4.676573e-003[&B IgrBrlens 3.534386e-003],47:2.806535e-002[&B IgrBrlens 2.725567e-002]):1.493600e-002[&B IgrBrlens 1.457428e-002],42:4.300135e-002[&B IgrBrlens 3.808694e-002]):2.087521e-002[&B IgrBrlens 2.544670e-002]):3.902094e-002[&B IgrBrlens 4.658423e-002],(40:3.896053e-003[&B IgrBrlens 2.966273e-003],41:1.178574e-002[&B IgrBrlens 5.120885e-003]):5.876403e-002[&B IgrBrlens 5.138031e-002]):1.026706e-002[&B IgrBrlens 1.544742e-002],39:7.292714e-002[&B IgrBrlens 7.278978e-002]):1.835014e-002[&B IgrBrlens 3.072912e-002],(37:2.804831e-003[&B IgrBrlens 2.439342e-003],38:1.621730e-002[&B IgrBrlens 1.607932e-002]):7.505999e-002[&B IgrBrlens 6.446058e-002]):1.893604e-004[&B IgrBrlens 2.512855e-004],33:3.860573e-002[&B IgrBrlens 5.471307e-002]):7.924478e-003[&B IgrBrlens 1.228793e-002],34:8.597866e-002[&B IgrBrlens 8.681112e-002]):1.653626e-002[&B IgrBrlens 2.226287e-002],(35:3.978939e-002[&B IgrBrlens 3.512401e-002],36:5.320186e-002[&B IgrBrlens 5.190213e-002]):6.272552e-002[&B IgrBrlens 6.707202e-002]):7.981943e-003[&B IgrBrlens 7.174183e-003]):2.158077e-002[&B IgrBrlens 2.266035e-002]):8.070951e-002[&B IgrBrlens 8.930087e-002]):1.004368e-002[&B IgrBrlens 1.052954e-002],(((((((16:2.196449e-003[&B IgrBrlens 1.631860e-003],17:2.196449e-003[&B IgrBrlens 2.224940e-003]):3.864304e-002[&B IgrBrlens 4.076495e-002],12:4.083949e-002[&B IgrBrlens 5.401912e-002]):4.610847e-003[&B IgrBrlens 7.489960e-003],(14:7.202338e-003[&B IgrBrlens 6.288171e-003],15:1.903687e-002[&B IgrBrlens 2.132130e-002]):2.641347e-002[&B IgrBrlens 2.306090e-002]):1.432037e-002[&B IgrBrlens 2.428864e-002],11:5.977071e-002[&B IgrBrlens 7.077997e-002]):3.288038e-002[&B IgrBrlens 4.417971e-002],10:2.874461e-002[&B IgrBrlens 2.957872e-002]):3.678838e-002[&B IgrBrlens 3.785590e-002],(51:6.978046e-002[&B IgrBrlens 7.843190e-002],9:1.226414e-001[&B IgrBrlens 1.198737e-001]):6.798090e-003[&B IgrBrlens 8.168627e-003]):4.049518e-002[&B IgrBrlens 4.946421e-002],((18:4.371561e-002[&B IgrBrlens 4.361138e-002],19:2.241345e-002[&B IgrBrlens 2.359731e-002]):4.663865e-002[&B IgrBrlens 4.839942e-002],49:2.960366e-002[&B IgrBrlens 2.578853e-002]):7.958039e-002[&B IgrBrlens 7.343453e-002]):6.630864e-002[&B IgrBrlens 7.081019e-002]):2.333753e-002[&B IgrBrlens 2.320600e-002],(50:9.119776e-002[&B IgrBrlens 8.470678e-002],8:5.174931e-002[&B IgrBrlens 4.803552e-002]):1.076325e-001[&B IgrBrlens 1.071541e-001]):4.154078e-002[&B IgrBrlens 4.411637e-002]):9.714427e-003[&B IgrBrlens 9.101544e-003],1:2.106370e-001[&B IgrBrlens 2.202132e-001]);
   tree gen.40000 [&B IgrBrlens] = [&R] [&clockrate=6.958791e-003] ((((4:1.602986e-002[&B IgrBrlens 9.678316e-003],7:3.690624e-002[&B IgrBrlens 3.873351e-002]):8.691334e-003[&B IgrBrlens 4.687194e-003],((6:9.614015e-003[&B IgrBrlens 1.146117e-002],3:3.049039e-002[&B IgrBrlens 3.573150e-002]):5.419750e-003[&B IgrBrlens 6.461055e-003],(5:1.005048e-002[&B IgrBrlens 1.302767e-002],2:1.005048e-002[&B IgrBrlens 1.274705e-002]):2.585966e-002[&B IgrBrlens 2.358345e-002]):9.687433e-003[&B IgrBrlens 5.848960e-003]):1.235262e-001[&B IgrBrlens 1.086100e-001],(((((((((26:4.296290e-003[&B IgrBrlens 5.879824e-003],27:4.296290e-003[&B IgrBrlens 5.134466e-003]):2.062468e-002[&B IgrBrlens 1.910873e-002],25:1.796218e-002[&B IgrBrlens 1.855558e-002]):6.215335e-003[&B IgrBrlens 8.379279e-003],21:2.417752e-002[&B IgrBrlens 2.368015e-002]):1.110871e-002[&B IgrBrlens 1.045961e-002],24:7.147194e-002[&B IgrBrlens 5.648380e-002]):1.030395e-002[&B IgrBrlens 8.746937e-003],((20:1.568051e-002[&B IgrBrlens 1.375536e-002],23:4.838683e-002[&B IgrBrlens 4.987144e-002]):6.916996e-003[&B IgrBrlens 6.323957e-003],22:5.530383e-002[&B IgrBrlens 4.423543e-002]):1.255448e-002[&B IgrBrlens 1.253040e-002]):2.054428e-002[&B IgrBrlens 2.073691e-002],13:8.840259e-002[&B IgrBrlens 7.902943e-002]):7.492632e-002[&B IgrBrlens 7.533415e-002],(((29:9.155066e-003[&B IgrBrlens 6.533435e-003],30:9.155066e-003[&B IgrBrlens 1.209312e-002]):4.303586e-002[&B IgrBrlens 3.752626e-002],28:0.000000e+000[&B IgrBrlens 0.000000e+000]):6.206398e-002[&B IgrBrlens 5.437874e-002],(((35:3.295242e-002[&B IgrBrlens 2.908869e-002],36:4.478237e-002[&B IgrBrlens 3.891141e-002]):5.847326e-002[&B IgrBrlens 6.252510e-002],((34:7.417640e-002[&B IgrBrlens 7.489459e-002],33:3.938245e-002[&B IgrBrlens 5.815069e-002]):3.594323e-003[&B IgrBrlens 5.380369e-003],(((((43:4.822886e-002[&B IgrBrlens 4.872835e-002],44:1.969782e-002[&B IgrBrlens 1.754932e-002]):2.931337e-003[&B IgrBrlens 2.611608e-003],(42:3.998431e-002[&B IgrBrlens 3.989754e-002],(48:1.213585e-002[&B IgrBrlens 1.263794e-002],((46:6.851687e-003[&B IgrBrlens 5.033561e-003],45:6.851687e-003[&B IgrBrlens 7.692278e-003]):4.392057e-003[&B IgrBrlens 5.074906e-003],47:1.124374e-002[&B IgrBrlens 1.109114e-002]):8.921088e-004[&B IgrBrlens 7.340795e-004]):2.784846e-002[&B IgrBrlens 2.851098e-002]):1.117589e-002[&B IgrBrlens 1.362331e-002]):2.142064e-002[&B IgrBrlens 2.786973e-002],(40:1.188983e-003[&B IgrBrlens 1.143207e-003],41:8.147773e-003[&B IgrBrlens 3.540194e-003]):3.590203e-002[&B IgrBrlens 3.451980e-002]):1.610480e-002[&B IgrBrlens 2.423066e-002],39:5.319581e-002[&B IgrBrlens 5.309561e-002]):2.512959e-002[&B IgrBrlens 3.789941e-002],(37:2.749642e-003[&B IgrBrlens 2.391344e-003],38:1.457959e-002[&B IgrBrlens 1.445554e-002]):6.374581e-002[&B IgrBrlens 5.474411e-002]):1.127527e-002[&B IgrBrlens 1.448802e-002]):1.365496e-002[&B IgrBrlens 2.117379e-002]):4.418595e-003[&B IgrBrlens 3.971440e-003],(31:1.742607e-002[&B IgrBrlens 1.677842e-002],32:2.438486e-002[&B IgrBrlens 2.041386e-002]):9.024815e-002[&B IgrBrlens 8.970865e-002]):1.841063e-002[&B IgrBrlens 1.933162e-002]):6.855861e-002[&B IgrBrlens 7.957227e-002]):2.970675e-002[&B IgrBrlens 3.114381e-002],((51:6.532095e-002[&B IgrBrlens 8.508165e-002],((((((16:7.035594e-003[&B IgrBrlens 5.227123e-003],17:7.035594e-003[&B IgrBrlens 6.334389e-003]):3.203645e-002[&B IgrBrlens 3.600136e-002],12:3.907205e-002[&B IgrBrlens 5.168128e-002]):8.504618e-003[&B IgrBrlens 1.592087e-002],(14:1.750087e-002[&B IgrBrlens 1.527954e-002],15:2.793905e-002[&B IgrBrlens 2.813900e-002]):1.963761e-002[&B IgrBrlens 1.714508e-002]):4.451857e-003[&B IgrBrlens 8.691246e-003],11:5.202852e-002[&B IgrBrlens 6.161174e-002]):1.413157e-002[&B IgrBrlens 1.463997e-002],10:9.793886e-003[&B IgrBrlens 1.007808e-002]):3.235932e-002[&B IgrBrlens 3.329832e-002],9:9.851941e-002[&B IgrBrlens 1.009336e-001]):1.342544e-002[&B IgrBrlens 1.601101e-002]):3.912889e-002[&B IgrBrlens 4.779531e-002],((18:2.706786e-002[&B IgrBrlens 2.763821e-002],19:8.279121e-003[&B IgrBrlens 9.617033e-003]):6.163559e-002[&B IgrBrlens 7.159595e-002],49:3.512076e-002[&B IgrBrlens 3.801097e-002]):6.237029e-002[&B IgrBrlens 5.755354e-002]):7.327648e-002[&B IgrBrlens 8.386428e-002]):3.135766e-002[&B IgrBrlens 3.305747e-002],(50:6.822156e-002[&B IgrBrlens 5.937851e-002],8:3.342761e-002[&B IgrBrlens 3.102867e-002]):1.339036e-001[&B IgrBrlens 1.210556e-001]):1.792531e-003[&B IgrBrlens 1.903671e-003]):2.531576e-002[&B IgrBrlens 2.162096e-002],1:1.944395e-001[&B IgrBrlens 1.978544e-001]);
   tree gen.41000 [&B IgrBrlens] = [&R] [&clockrate=1.176233e-002] ((((7:5.448398e-002[&B IgrBrlens 5.718154e-002],(4:9.433690e-003[&B IgrBrlens 6.014494e-003],(5:1.925484e-002[&B IgrBrlens 1.963581e-002],2:1.925484e-002[&B IgrBrlens 2.442097e-002]):2.546584e-002[&B IgrBrlens 2.106775e-002]):9.763292e-003[&B IgrBrlens 6.224633e-003]):1.437780e-002[&B IgrBrlens 7.753878e-003],(6:4.774263e-003[&B IgrBrlens 6.477218e-003],3:4.006126e-002[&B IgrBrlens 4.716627e-002]):2.880052e-002[&B IgrBrlens 3.433400e-002]):2.062668e-001[&B IgrBrlens 1.813595e-001],(((((((((26:2.198280e-002[&B IgrBrlens 3.008526e-002],27:2.198280e-002[&B IgrBrlens 2.627149e-002]):8.947324e-003[&B IgrBrlens 8.289678e-003],25:1.916779e-002[&B IgrBrlens 1.980102e-002]):2.050691e-002[&B IgrBrlens 2.764664e-002],21:3.967471e-002[&B IgrBrlens 3.738518e-002]):2.585165e-002[&B IgrBrlens 3.075881e-002],24:1.266905e-001[&B IgrBrlens 1.001226e-001]):4.499824e-002[&B IgrBrlens 3.819863e-002],((20:8.814867e-003[&B IgrBrlens 9.294357e-003],23:6.409782e-002[&B IgrBrlens 6.628973e-002]):1.225332e-002[&B IgrBrlens 1.291984e-002],22:7.635114e-002[&B IgrBrlens 6.107038e-002]):7.181292e-002[&B IgrBrlens 6.085170e-002]):2.744433e-002[&B IgrBrlens 2.927300e-002],13:1.756084e-001[&B IgrBrlens 1.800750e-001]):1.028481e-001[&B IgrBrlens 1.217539e-001],(((29:1.041297e-002[&B IgrBrlens 7.431128e-003],30:1.041297e-002[&B IgrBrlens 1.080391e-002]):7.780452e-002[&B IgrBrlens 6.556718e-002],28:0.000000e+000[&B IgrBrlens 0.000000e+000]):1.140700e-001[&B IgrBrlens 9.994498e-002],((31:3.040346e-002[&B IgrBrlens 2.927350e-002],32:4.216579e-002[&B IgrBrlens 3.131187e-002]):1.575009e-001[&B IgrBrlens 1.565594e-001],((((((43:7.150962e-002[&B IgrBrlens 7.525572e-002],44:2.328407e-002[&B IgrBrlens 2.102007e-002]):1.713115e-002[&B IgrBrlens 1.526261e-002],(42:7.168951e-002[&B IgrBrlens 7.802917e-002],(46:2.263084e-002[&B IgrBrlens 1.518276e-002],(47:1.830598e-002[&B IgrBrlens 1.805753e-002],(45:7.477383e-003[&B IgrBrlens 9.485910e-003],48:7.477383e-003[&B IgrBrlens 7.543939e-003]):1.082860e-002[&B IgrBrlens 1.251216e-002]):4.324863e-003[&B IgrBrlens 3.558752e-003]):4.905867e-002[&B IgrBrlens 5.022580e-002]):1.695126e-002[&B IgrBrlens 2.082451e-002]):5.917778e-002[&B IgrBrlens 7.866986e-002],(40:0.000000e+000[&B IgrBrlens 0.000000e+000],41:1.176233e-002[&B IgrBrlens 5.110713e-003]):8.783066e-002[&B IgrBrlens 9.633967e-002]):1.062280e-002[&B IgrBrlens 1.733363e-002],39:9.845347e-002[&B IgrBrlens 9.826802e-002]):2.992588e-002[&B IgrBrlens 4.513298e-002],(37:0.000000e+000[&B IgrBrlens 0.000000e+000],38:1.999596e-002[&B IgrBrlens 1.863374e-002]):1.083834e-001[&B IgrBrlens 1.028019e-001]):3.554048e-002[&B IgrBrlens 4.887310e-002],((33:1.584163e-002[&B IgrBrlens 2.256318e-002],(35:4.890642e-002[&B IgrBrlens 4.229319e-002],36:6.890238e-002[&B IgrBrlens 5.986930e-002]):2.574687e-002[&B IgrBrlens 2.712501e-002]):1.152241e-002[&B IgrBrlens 1.895396e-002],34:8.617570e-002[&B IgrBrlens 8.701007e-002]):5.774817e-002[&B IgrBrlens 5.190415e-002]):2.398456e-002[&B IgrBrlens 3.719117e-002]):3.437906e-002[&B IgrBrlens 3.609888e-002]):1.091036e-001[&B IgrBrlens 1.266306e-001]):7.510859e-002[&B IgrBrlens 8.321564e-002],((51:1.367136e-001[&B IgrBrlens 1.833314e-001],((((((16:3.638794e-003[&B IgrBrlens 2.714358e-003],17:3.638794e-003[&B IgrBrlens 3.616630e-003]):6.434773e-002[&B IgrBrlens 7.231155e-002],12:6.798652e-002[&B IgrBrlens 8.702784e-002]):2.865935e-003[&B IgrBrlens 6.088565e-003],(14:3.630779e-002[&B IgrBrlens 3.169937e-002],15:5.395129e-002[&B IgrBrlens 5.987432e-002]):1.690117e-002[&B IgrBrlens 1.688172e-002]):1.077581e-002[&B IgrBrlens 2.051363e-002],11:8.162827e-002[&B IgrBrlens 9.666351e-002]):3.849764e-002[&B IgrBrlens 3.718718e-002],10:2.485103e-002[&B IgrBrlens 2.151101e-002]):7.361614e-003[&B IgrBrlens 6.862595e-003],9:1.274875e-001[&B IgrBrlens 1.239347e-001]):8.803366e-002[&B IgrBrlens 1.049879e-001]):5.392641e-002[&B IgrBrlens 6.587024e-002],((18:3.718030e-002[&B IgrBrlens 3.198873e-002],19:5.422007e-003[&B IgrBrlens 6.152278e-003]):1.157885e-001[&B IgrBrlens 1.270671e-001],49:6.239889e-002[&B IgrBrlens 6.753391e-002]):1.164788e-001[&B IgrBrlens 9.903087e-002]):1.370480e-001[&B IgrBrlens 1.568502e-001]):1.703349e-003[&B IgrBrlens 1.795683e-003],(50:1.862994e-001[&B IgrBrlens 1.790515e-001],8:1.274877e-001[&B IgrBrlens 1.183386e-001]):1.313296e-001[&B IgrBrlens 1.312696e-001]):1.631126e-002[&B IgrBrlens 1.541770e-002]):5.602148e-002[&B IgrBrlens 4.941148e-002],1:3.311501e-001[&B IgrBrlens 3.369659e-001]);
   tree gen.42000 [&B IgrBrlens] = [&R] [&clockrate=9.108706e-003] ((((6:1.030417e-002[&B IgrBrlens 1.286520e-002],3:3.763029e-002[&B IgrBrlens 4.430416e-002]):6.134596e-003[&B IgrBrlens 7.659306e-003],(7:3.678352e-002[&B IgrBrlens 2.908681e-002],((5:2.188696e-002[&B IgrBrlens 2.126048e-002],2:2.188696e-002[&B IgrBrlens 3.176990e-002]):1.069610e-002[&B IgrBrlens 9.579729e-003],4:5.256938e-003[&B IgrBrlens 3.251723e-003]):4.200464e-003[&B IgrBrlens 2.598232e-003]):6.981364e-003[&B IgrBrlens 4.306126e-003]):1.667482e-001[&B IgrBrlens 1.466128e-001],((((((((((26:1.695201e-002[&B IgrBrlens 2.395082e-002],27:1.695201e-002[&B IgrBrlens 2.025922e-002]):1.525928e-002[&B IgrBrlens 1.410679e-002],25:2.310258e-002[&B IgrBrlens 2.662396e-002]):1.884023e-002[&B IgrBrlens 2.251551e-002],21:4.194281e-002[&B IgrBrlens 3.952240e-002]):5.300497e-003[&B IgrBrlens 5.815932e-003],24:9.460858e-002[&B IgrBrlens 7.500787e-002]):2.380751e-002[&B IgrBrlens 2.211491e-002],((20:4.182754e-003[&B IgrBrlens 3.537367e-003],23:4.699367e-002[&B IgrBrlens 4.368626e-002]):2.199583e-002[&B IgrBrlens 1.860193e-002],22:6.898950e-002[&B IgrBrlens 5.861488e-002]):3.120917e-002[&B IgrBrlens 2.810281e-002]):4.852356e-002[&B IgrBrlens 5.858684e-002],13:1.487222e-001[&B IgrBrlens 1.449779e-001]):4.139869e-002[&B IgrBrlens 4.151635e-002],(((29:1.687178e-003[&B IgrBrlens 1.099329e-003],30:1.687178e-003[&B IgrBrlens 1.820623e-003]):8.537804e-002[&B IgrBrlens 7.201693e-002],28:1.874993e-002[&B IgrBrlens 1.642817e-002]):4.763468e-002[&B IgrBrlens 4.173619e-002],((31:2.649755e-003[&B IgrBrlens 2.551276e-003],32:1.175846e-002[&B IgrBrlens 8.542613e-003]):1.307516e-001[&B IgrBrlens 1.299699e-001],(((34:6.781606e-002[&B IgrBrlens 6.847267e-002],33:2.227253e-002[&B IgrBrlens 2.889733e-002]):1.523545e-002[&B IgrBrlens 2.506177e-002],((((((46:2.323006e-002[&B IgrBrlens 1.817366e-002],((48:1.039998e-002[&B IgrBrlens 1.049255e-002],45:1.039998e-002[&B IgrBrlens 1.214808e-002]):1.058472e-002[&B IgrBrlens 7.647043e-003],47:2.098470e-002[&B IgrBrlens 2.293570e-002]):2.245364e-003[&B IgrBrlens 2.594459e-003]):2.988832e-002[&B IgrBrlens 2.851305e-002],42:5.311838e-002[&B IgrBrlens 6.220293e-002]):1.991606e-002[&B IgrBrlens 2.654857e-002],(43:3.734569e-002[&B IgrBrlens 3.930208e-002],44:0.000000e+000[&B IgrBrlens 0.000000e+000]):3.568875e-002[&B IgrBrlens 3.379293e-002]):1.809256e-002[&B IgrBrlens 2.405191e-002],(40:0.000000e+000[&B IgrBrlens 0.000000e+000],41:9.108706e-003[&B IgrBrlens 4.534997e-003]):4.467261e-002[&B IgrBrlens 6.227661e-002]):2.576499e-002[&B IgrBrlens 4.082099e-002],39:7.043760e-002[&B IgrBrlens 6.293177e-002]):1.902613e-002[&B IgrBrlens 3.373620e-002],(37:0.000000e+000[&B IgrBrlens 0.000000e+000],38:1.548480e-002[&B IgrBrlens 1.442990e-002]):7.397893e-002[&B IgrBrlens 6.540563e-002]):9.072581e-003[&B IgrBrlens 1.247606e-002]):1.364516e-002[&B IgrBrlens 1.226429e-002],(35:8.789692e-003[&B IgrBrlens 7.601132e-003],36:2.427449e-002[&B IgrBrlens 2.286409e-002]):8.790698e-002[&B IgrBrlens 9.114241e-002]):2.121986e-002[&B IgrBrlens 3.887153e-002]):1.678336e-002[&B IgrBrlens 1.762295e-002]):8.092540e-002[&B IgrBrlens 9.392573e-002]):4.207046e-002[&B IgrBrlens 5.104600e-002],(((((((16:2.440667e-003[&B IgrBrlens 1.738889e-003],17:2.440667e-003[&B IgrBrlens 1.956138e-003]):4.264134e-002[&B IgrBrlens 4.791873e-002],12:4.508201e-002[&B IgrBrlens 6.009593e-002]):6.034818e-003[&B IgrBrlens 1.293137e-002],(14:2.586170e-002[&B IgrBrlens 2.583194e-002],15:3.952476e-002[&B IgrBrlens 3.879030e-002]):1.159206e-002[&B IgrBrlens 1.157872e-002]):1.387759e-002[&B IgrBrlens 2.389490e-002],11:6.499442e-002[&B IgrBrlens 7.463890e-002]):2.194304e-002[&B IgrBrlens 2.119610e-002],10:1.315694e-002[&B IgrBrlens 1.100939e-002]):5.191063e-002[&B IgrBrlens 4.839179e-002],(51:1.119361e-002[&B IgrBrlens 1.678973e-002],9:7.222194e-002[&B IgrBrlens 7.020923e-002]):6.662615e-002[&B IgrBrlens 7.945752e-002]):4.970938e-002[&B IgrBrlens 6.071920e-002],((18:3.548631e-002[&B IgrBrlens 3.053127e-002],19:1.089281e-002[&B IgrBrlens 1.037903e-002]):1.287430e-001[&B IgrBrlens 1.226707e-001],49:9.409230e-002[&B IgrBrlens 9.415983e-002]):2.432813e-002[&B IgrBrlens 2.068390e-002]):8.462309e-002[&B IgrBrlens 9.685038e-002]):2.934779e-002[&B IgrBrlens 3.106194e-002],8:1.868478e-001[&B IgrBrlens 1.975724e-001]):1.057520e-002[&B IgrBrlens 1.178727e-002],50:2.429665e-001[&B IgrBrlens 2.514945e-001]):1.309006e-002[&B IgrBrlens 1.262689e-002]):5.537010e-002[&B IgrBrlens 5.369290e-002],1:2.658831e-001[&B IgrBrlens 2.705527e-001]);
   tree gen.43000 [&B IgrBrlens] = [&R] [&clockrate=1.018003e-002] ((((6:0.000000e+000[&B IgrBrlens 0.000000e+000],3:3.054008e-002[&B IgrBrlens 3.595648e-002]):1.226842e-002[&B IgrBrlens 1.531765e-002],(((5:2.638308e-003[&B IgrBrlens 2.909935e-003],2:2.638308e-003[&B IgrBrlens 4.159159e-003]):1.379872e-002[&B IgrBrlens 8.412237e-003],7:1.643703e-002[&B IgrBrlens 1.256310e-002]):1.904452e-002[&B IgrBrlens 1.910431e-002],4:4.941469e-003[&B IgrBrlens 3.160179e-003]):7.326949e-003[&B IgrBrlens 4.566639e-003]):1.802912e-001[&B IgrBrlens 1.585205e-001],((50:1.809474e-001[&B IgrBrlens 1.917852e-001],8:1.300472e-001[&B IgrBrlens 1.375116e-001]):4.796491e-002[&B IgrBrlens 5.021830e-002],((((((((26:1.836915e-002[&B IgrBrlens 2.595306e-002],27:1.836915e-002[&B IgrBrlens 2.552524e-002]):4.010881e-003[&B IgrBrlens 3.010981e-003],25:1.220001e-002[&B IgrBrlens 1.405957e-002]):3.215598e-002[&B IgrBrlens 3.911140e-002],21:4.435599e-002[&B IgrBrlens 4.179632e-002]):2.688766e-002[&B IgrBrlens 2.446209e-002],24:1.241798e-001[&B IgrBrlens 9.845261e-002]):1.455998e-002[&B IgrBrlens 1.355621e-002],((20:0.000000e+000[&B IgrBrlens 0.000000e+000],23:4.784613e-002[&B IgrBrlens 4.560183e-002]):1.596899e-002[&B IgrBrlens 1.350502e-002],22:6.381512e-002[&B IgrBrlens 4.906773e-002]):5.456459e-002[&B IgrBrlens 4.349028e-002]):3.374332e-002[&B IgrBrlens 4.074134e-002],13:1.521230e-001[&B IgrBrlens 1.482931e-001]):5.130974e-002[&B IgrBrlens 5.145557e-002],(((29:1.415944e-002[&B IgrBrlens 9.437722e-003],30:1.415944e-002[&B IgrBrlens 1.284142e-002]):6.219077e-002[&B IgrBrlens 6.029560e-002],28:0.000000e+000[&B IgrBrlens 0.000000e+000]):6.998294e-002[&B IgrBrlens 5.236616e-002],((((((43:5.540085e-002[&B IgrBrlens 5.830307e-002],44:1.366274e-002[&B IgrBrlens 1.574509e-002]):9.226801e-003[&B IgrBrlens 8.736664e-003],(((47:2.601097e-002[&B IgrBrlens 2.757481e-002],48:2.601097e-002[&B IgrBrlens 2.807185e-002]):5.165678e-003[&B IgrBrlens 3.732000e-003],(46:1.262620e-002[&B IgrBrlens 1.000719e-002],45:1.262620e-002[&B IgrBrlens 1.246169e-002]):1.855045e-002[&B IgrBrlens 2.143456e-002]):2.869382e-002[&B IgrBrlens 2.737351e-002],42:5.987046e-002[&B IgrBrlens 6.443032e-002]):4.757184e-003[&B IgrBrlens 6.653885e-003]):3.118956e-002[&B IgrBrlens 4.146283e-002],(40:4.652881e-003[&B IgrBrlens 5.950022e-003],41:1.483291e-002[&B IgrBrlens 7.384934e-003]):3.924618e-002[&B IgrBrlens 5.018732e-002]):1.397672e-002[&B IgrBrlens 2.214414e-002],39:5.787579e-002[&B IgrBrlens 5.170854e-002]):1.153365e-002[&B IgrBrlens 2.045090e-002],(37:7.266405e-003[&B IgrBrlens 7.031913e-003],38:2.457245e-002[&B IgrBrlens 2.722694e-002]):4.483698e-002[&B IgrBrlens 4.073978e-002]):6.469354e-002[&B IgrBrlens 8.797486e-002],(((31:2.160879e-002[&B IgrBrlens 2.063541e-002],32:3.178882e-002[&B IgrBrlens 2.309482e-002]):8.410041e-002[&B IgrBrlens 8.031205e-002],(35:2.991267e-002[&B IgrBrlens 2.586781e-002],36:4.721871e-002[&B IgrBrlens 4.395986e-002]):5.849049e-002[&B IgrBrlens 5.565925e-002]):2.818743e-002[&B IgrBrlens 4.636733e-002],(33:3.017104e-002[&B IgrBrlens 3.914518e-002],34:8.107118e-002[&B IgrBrlens 8.185612e-002]):3.551941e-002[&B IgrBrlens 3.580272e-002]):2.063419e-004[&B IgrBrlens 3.960665e-004]):2.953622e-002[&B IgrBrlens 3.473266e-002]):8.560371e-002[&B IgrBrlens 9.935559e-002]):2.400706e-002[&B IgrBrlens 2.815270e-002],((9:1.166402e-001[&B IgrBrlens 1.133896e-001],(51:4.304006e-002[&B IgrBrlens 6.455747e-002],(((((16:7.314985e-003[&B IgrBrlens 5.211669e-003],17:7.314985e-003[&B IgrBrlens 6.718113e-003]):3.473409e-002[&B IgrBrlens 3.903287e-002],12:4.204908e-002[&B IgrBrlens 4.832475e-002]):1.108518e-002[&B IgrBrlens 1.898557e-002],(14:7.156687e-003[&B IgrBrlens 7.079442e-003],15:2.242673e-002[&B IgrBrlens 2.478850e-002]):3.070753e-002[&B IgrBrlens 3.037609e-002]):8.063860e-003[&B IgrBrlens 1.477514e-002],11:6.119812e-002[&B IgrBrlens 6.895950e-002]):3.066183e-002[&B IgrBrlens 3.418889e-002],10:9.401729e-003[&B IgrBrlens 1.002149e-002]):1.938629e-002[&B IgrBrlens 1.807216e-002]):5.393922e-003[&B IgrBrlens 7.048177e-003]):6.227051e-002[&B IgrBrlens 8.542775e-002],((18:4.004589e-002[&B IgrBrlens 3.445419e-002],19:1.255982e-002[&B IgrBrlens 1.349397e-002]):7.651151e-002[&B IgrBrlens 7.655996e-002],49:3.817119e-002[&B IgrBrlens 3.819859e-002]):6.235327e-002[&B IgrBrlens 5.301309e-002]):9.433929e-002[&B IgrBrlens 9.250440e-002]):3.404854e-002[&B IgrBrlens 3.375118e-002]):4.508752e-002[&B IgrBrlens 4.349218e-002]):7.857065e-003[&B IgrBrlens 7.619068e-003],1:2.309567e-001[&B IgrBrlens 2.441304e-001]);
   tree gen.44000 [&B IgrBrlens] = [&R] [&clockrate=6.616724e-003] ((((50:8.322710e-002[&B IgrBrlens 7.901514e-002],8:5.014349e-002[&B IgrBrlens 4.382342e-002]):1.144130e-001[&B IgrBrlens 1.175136e-001],((((((((16:3.500593e-003[&B IgrBrlens 2.348619e-003],17:3.500593e-003[&B IgrBrlens 1.781465e-003]):1.897712e-002[&B IgrBrlens 1.699376e-002],12:2.247772e-002[&B IgrBrlens 2.922500e-002]):1.488194e-002[&B IgrBrlens 1.926396e-002],(14:7.188395e-003[&B IgrBrlens 5.762188e-003],15:1.711348e-002[&B IgrBrlens 1.588635e-002]):2.024617e-002[&B IgrBrlens 1.708837e-002]):1.621152e-002[&B IgrBrlens 1.787522e-002],11:5.357117e-002[&B IgrBrlens 5.347079e-002]):1.589816e-002[&B IgrBrlens 2.078887e-002],10:1.587387e-002[&B IgrBrlens 1.260982e-002]):1.898988e-002[&B IgrBrlens 2.463736e-002],(9:7.541209e-002[&B IgrBrlens 8.210095e-002],51:3.108005e-002[&B IgrBrlens 3.214544e-002]):1.304711e-002[&B IgrBrlens 1.738141e-002]):4.638022e-002[&B IgrBrlens 4.246586e-002],((18:3.575687e-002[&B IgrBrlens 4.573865e-002],19:1.789171e-002[&B IgrBrlens 2.042045e-002]):5.250178e-002[&B IgrBrlens 5.449770e-002],49:3.730987e-002[&B IgrBrlens 3.872174e-002]):4.658078e-002[&B IgrBrlens 4.674450e-002]):9.536554e-002[&B IgrBrlens 8.704729e-002],(((((((26:5.579288e-003[&B IgrBrlens 3.877405e-003],27:5.579288e-003[&B IgrBrlens 6.073176e-003]):2.161635e-002[&B IgrBrlens 1.223377e-002],25:2.057891e-002[&B IgrBrlens 1.961661e-002]):2.600158e-002[&B IgrBrlens 3.111210e-002],21:4.658049e-002[&B IgrBrlens 4.431712e-002]):1.596856e-002[&B IgrBrlens 1.701726e-002],24:9.695602e-002[&B IgrBrlens 9.905347e-002]):3.369476e-002[&B IgrBrlens 3.640395e-002],((20:0.000000e+000[&B IgrBrlens 0.000000e+000],23:3.109860e-002[&B IgrBrlens 2.758157e-002]):1.404015e-002[&B IgrBrlens 1.246863e-002],22:4.513876e-002[&B IgrBrlens 4.682608e-002]):7.227858e-002[&B IgrBrlens 7.109981e-002]):5.538979e-003[&B IgrBrlens 2.850990e-003],13:1.229563e-001[&B IgrBrlens 1.291559e-001]):5.566856e-002[&B IgrBrlens 5.205070e-002],((((34:7.913513e-002[&B IgrBrlens 7.948994e-002],(35:3.497170e-002[&B IgrBrlens 3.099869e-002],36:4.622013e-002[&B IgrBrlens 5.082580e-002]):4.416343e-002[&B IgrBrlens 3.822699e-002]):2.528921e-002[&B IgrBrlens 2.440645e-002],(32:9.808945e-003[&B IgrBrlens 8.435880e-003],31:3.192221e-003[&B IgrBrlens 2.673959e-003]):1.124806e-001[&B IgrBrlens 9.880349e-002]):3.177229e-003[&B IgrBrlens 3.499717e-003],(33:5.152657e-002[&B IgrBrlens 5.328374e-002],((((((43:4.370514e-002[&B IgrBrlens 4.408903e-002],44:1.657657e-002[&B IgrBrlens 1.688863e-002]):1.022235e-002[&B IgrBrlens 1.137266e-002],(((45:6.797778e-003[&B IgrBrlens 4.501265e-003],48:6.797778e-003[&B IgrBrlens 9.021048e-003]):9.789819e-003[&B IgrBrlens 1.046635e-002],47:1.658760e-002[&B IgrBrlens 1.961540e-002]):1.249232e-002[&B IgrBrlens 1.537859e-002],46:2.907992e-002[&B IgrBrlens 2.625149e-002]):2.484757e-002[&B IgrBrlens 3.014489e-002]):8.124779e-005[&B IgrBrlens 1.348862e-004],42:5.400874e-002[&B IgrBrlens 4.278099e-002]):1.939563e-002[&B IgrBrlens 2.023096e-002],(40:5.121365e-003[&B IgrBrlens 5.174429e-003],41:1.173809e-002[&B IgrBrlens 1.592892e-002]):3.453771e-002[&B IgrBrlens 3.489557e-002]):1.499183e-002[&B IgrBrlens 1.597988e-002],39:5.465091e-002[&B IgrBrlens 5.055595e-002]):3.196468e-002[&B IgrBrlens 3.768168e-002],(37:0.000000e+000[&B IgrBrlens 0.000000e+000],38:1.124843e-002[&B IgrBrlens 1.276305e-002]):7.536716e-002[&B IgrBrlens 7.337375e-002]):9.243020e-003[&B IgrBrlens 8.034575e-003]):2.299139e-002[&B IgrBrlens 2.377545e-002]):1.589965e-002[&B IgrBrlens 2.089774e-002],((30:2.449184e-002[&B IgrBrlens 2.502310e-002],29:2.449184e-002[&B IgrBrlens 3.112560e-002]):4.331869e-002[&B IgrBrlens 5.034054e-002],28:1.818510e-002[&B IgrBrlens 2.113286e-002]):5.569069e-002[&B IgrBrlens 5.369836e-002]):7.365047e-002[&B IgrBrlens 7.640829e-002]):2.180483e-002[&B IgrBrlens 2.537179e-002]):1.838391e-002[&B IgrBrlens 1.813247e-002]):2.856878e-002[&B IgrBrlens 2.877297e-002],((7:3.810477e-002[&B IgrBrlens 3.628201e-002],((5:2.234487e-002[&B IgrBrlens 1.685849e-002],4:2.494704e-003[&B IgrBrlens 2.352299e-003]):7.572880e-003[&B IgrBrlens 8.906404e-003],2:2.991775e-002[&B IgrBrlens 3.722693e-002]):8.187011e-003[&B IgrBrlens 7.719673e-003]):1.758446e-003[&B IgrBrlens 2.240955e-003],(6:2.294567e-003[&B IgrBrlens 2.191900e-003],3:2.214474e-002[&B IgrBrlens 2.112980e-002]):1.771847e-002[&B IgrBrlens 1.692568e-002]):1.532620e-001[&B IgrBrlens 1.460760e-001]):2.406495e-002[&B IgrBrlens 2.390654e-002],1:2.171902e-001[&B IgrBrlens 2.138594e-001]);
   tree gen.45000 [&B IgrBrlens] = [&R] [&clockrate=8.234938e-003] ((((50:7.238989e-002[&B IgrBrlens 6.872638e-002],8:3.121520e-002[&B IgrBrlens 2.728085e-002]):1.758717e-001[&B IgrBrlens 1.806379e-001],((((((((16:2.490946e-003[&B IgrBrlens 1.792871e-003],17:2.490946e-003[&B IgrBrlens 1.022305e-003]):2.651094e-002[&B IgrBrlens 2.436434e-002],12:2.900188e-002[&B IgrBrlens 3.030157e-002]):1.959119e-002[&B IgrBrlens 2.535986e-002],(14:1.568174e-002[&B IgrBrlens 1.205438e-002],15:2.803415e-002[&B IgrBrlens 2.366255e-002]):2.055893e-002[&B IgrBrlens 1.938367e-002]):3.172781e-002[&B IgrBrlens 3.498387e-002],11:8.032088e-002[&B IgrBrlens 8.017037e-002]):1.329228e-002[&B IgrBrlens 1.632305e-002],10:2.691016e-002[&B IgrBrlens 2.453331e-002]):6.751243e-003[&B IgrBrlens 8.127518e-003],(9:8.947816e-002[&B IgrBrlens 8.411802e-002],51:3.430408e-002[&B IgrBrlens 3.463061e-002]):1.088625e-002[&B IgrBrlens 1.712760e-002]):6.030231e-002[&B IgrBrlens 5.521297e-002],((18:2.223433e-002[&B IgrBrlens 2.770412e-002],19:0.000000e+000[&B IgrBrlens 0.000000e+000]):7.530796e-002[&B IgrBrlens 8.055310e-002],49:3.413327e-002[&B IgrBrlens 3.542493e-002]):6.312443e-002[&B IgrBrlens 6.433334e-002]):1.226991e-001[&B IgrBrlens 1.119967e-001],(((((((26:1.130039e-002[&B IgrBrlens 7.853364e-003],27:1.130039e-002[&B IgrBrlens 1.230072e-002]):8.485733e-003[&B IgrBrlens 4.917798e-003],25:1.155118e-002[&B IgrBrlens 1.221930e-002]):3.140386e-002[&B IgrBrlens 3.757618e-002],21:4.295504e-002[&B IgrBrlens 5.000699e-002]):6.729065e-002[&B IgrBrlens 7.170981e-002],24:1.530674e-001[&B IgrBrlens 1.517012e-001]):2.434491e-003[&B IgrBrlens 2.940125e-003],((20:3.567728e-003[&B IgrBrlens 3.168390e-003],23:4.227194e-002[&B IgrBrlens 4.012775e-002]):3.182158e-002[&B IgrBrlens 2.825977e-002],22:7.409352e-002[&B IgrBrlens 7.205638e-002]):6.493847e-002[&B IgrBrlens 6.470917e-002]):1.407905e-002[&B IgrBrlens 7.246684e-003],13:1.531110e-001[&B IgrBrlens 1.599928e-001]):5.141415e-002[&B IgrBrlens 4.807278e-002],((((33:6.651785e-002[&B IgrBrlens 6.878626e-002],(((((43:4.898425e-002[&B IgrBrlens 5.161849e-002],44:1.522101e-002[&B IgrBrlens 1.903066e-002]):1.831099e-002[&B IgrBrlens 2.219831e-002],((((45:1.737596e-002[&B IgrBrlens 1.144226e-002],48:1.737596e-002[&B IgrBrlens 2.305891e-002]):1.730913e-003[&B IgrBrlens 1.654209e-003],47:1.910687e-002[&B IgrBrlens 2.259453e-002]):1.464859e-002[&B IgrBrlens 1.755772e-002],46:3.375546e-002[&B IgrBrlens 2.945933e-002]):3.082536e-002[&B IgrBrlens 3.739710e-002],42:6.458083e-002[&B IgrBrlens 6.146929e-002]):2.714414e-003[&B IgrBrlens 4.506423e-003]):2.531709e-002[&B IgrBrlens 2.640744e-002],(40:0.000000e+000[&B IgrBrlens 0.000000e+000],41:8.234938e-003[&B IgrBrlens 1.135641e-002]):5.061414e-002[&B IgrBrlens 5.113857e-002]):1.970488e-002[&B IgrBrlens 2.100354e-002],39:7.031902e-002[&B IgrBrlens 6.505006e-002]):3.181313e-002[&B IgrBrlens 4.137615e-002],(37:8.225965e-003[&B IgrBrlens 8.481170e-003],38:2.222536e-002[&B IgrBrlens 2.247963e-002]):7.990679e-002[&B IgrBrlens 8.238584e-002]):1.955979e-002[&B IgrBrlens 1.928943e-002]):1.908616e-002[&B IgrBrlens 2.108254e-002],((35:2.360551e-002[&B IgrBrlens 2.408845e-002],36:3.760491e-002[&B IgrBrlens 4.496769e-002]):5.427086e-002[&B IgrBrlens 4.697578e-002],34:7.787637e-002[&B IgrBrlens 7.822553e-002]):4.890233e-002[&B IgrBrlens 5.269257e-002]):1.185430e-002[&B IgrBrlens 1.124853e-002],(32:3.951284e-002[&B IgrBrlens 3.398180e-002],31:3.127790e-002[&B IgrBrlens 2.782404e-002]):1.213545e-001[&B IgrBrlens 1.065984e-001]):1.515539e-002[&B IgrBrlens 1.991952e-002],((30:1.829835e-002[&B IgrBrlens 1.869527e-002],29:1.829835e-002[&B IgrBrlens 2.325457e-002]):4.346369e-002[&B IgrBrlens 5.050904e-002],28:0.000000e+000[&B IgrBrlens 0.000000e+000]):9.202635e-002[&B IgrBrlens 8.814556e-002]):7.379462e-002[&B IgrBrlens 7.845138e-002]):4.178345e-002[&B IgrBrlens 4.861863e-002]):2.830476e-002[&B IgrBrlens 3.075997e-002]):2.584010e-002[&B IgrBrlens 2.602478e-002],((6:9.990671e-003[&B IgrBrlens 9.543652e-003],3:3.469549e-002[&B IgrBrlens 3.116859e-002]):2.538654e-002[&B IgrBrlens 2.561100e-002],(7:5.260363e-002[&B IgrBrlens 5.008731e-002],((5:9.405269e-003[&B IgrBrlens 7.095973e-003],2:9.405269e-003[&B IgrBrlens 1.170306e-002]):2.742986e-002[&B IgrBrlens 3.721480e-002],4:1.213031e-002[&B IgrBrlens 1.143788e-002]):1.576850e-002[&B IgrBrlens 2.033068e-002]):7.478397e-003[&B IgrBrlens 7.127753e-003]):1.728450e-001[&B IgrBrlens 1.629785e-001]):3.882973e-002[&B IgrBrlens 3.857414e-002],1:2.717567e-001[&B IgrBrlens 2.734556e-001]);
   tree gen.46000 [&B IgrBrlens] = [&R] [&clockrate=1.456377e-002] ((((4:0.000000e+000[&B IgrBrlens 0.000000e+000],((5:1.415066e-002[&B IgrBrlens 1.457281e-002],2:1.415066e-002[&B IgrBrlens 2.140812e-002]):7.582881e-003[&B IgrBrlens 4.873856e-003],7:2.173354e-002[&B IgrBrlens 1.760759e-002]):2.195777e-002[&B IgrBrlens 1.484009e-002]):3.696459e-002[&B IgrBrlens 3.823965e-002],(6:6.171595e-003[&B IgrBrlens 4.945170e-003],3:4.986290e-002[&B IgrBrlens 4.815550e-002]):3.079300e-002[&B IgrBrlens 2.467379e-002]):1.974531e-001[&B IgrBrlens 1.906276e-001],((50:1.530371e-001[&B IgrBrlens 1.638856e-001],8:8.021822e-002[&B IgrBrlens 7.723889e-002]):1.829883e-001[&B IgrBrlens 1.925069e-001],((((((((26:2.273229e-002[&B IgrBrlens 3.741011e-002],27:2.273229e-002[&B IgrBrlens 2.971634e-002]):5.194830e-003[&B IgrBrlens 3.963649e-003],25:1.336335e-002[&B IgrBrlens 2.069572e-002]):3.824211e-002[&B IgrBrlens 4.592966e-002],21:5.160545e-002[&B IgrBrlens 4.862744e-002]):1.524477e-002[&B IgrBrlens 1.672715e-002],24:1.425818e-001[&B IgrBrlens 1.115677e-001]):2.414716e-002[&B IgrBrlens 2.572427e-002],((20:8.659123e-003[&B IgrBrlens 6.567439e-003],23:7.710884e-002[&B IgrBrlens 8.128630e-002]):1.979001e-002[&B IgrBrlens 1.642062e-002],22:9.689885e-002[&B IgrBrlens 8.238280e-002]):4.070260e-002[&B IgrBrlens 2.741328e-002]):1.411721e-002[&B IgrBrlens 1.535525e-002],13:1.517186e-001[&B IgrBrlens 1.554758e-001]):1.463670e-001[&B IgrBrlens 1.559975e-001],(((29:2.399880e-002[&B IgrBrlens 1.875114e-002],30:2.399880e-002[&B IgrBrlens 1.960323e-002]):8.522947e-002[&B IgrBrlens 9.308615e-002],28:0.000000e+000[&B IgrBrlens 0.000000e+000]):9.659736e-002[&B IgrBrlens 9.560181e-002],((31:2.963452e-002[&B IgrBrlens 3.124286e-002],32:4.419829e-002[&B IgrBrlens 3.779098e-002]):1.451347e-001[&B IgrBrlens 1.366858e-001],((35:5.160053e-002[&B IgrBrlens 4.727635e-002],36:7.635894e-002[&B IgrBrlens 7.204009e-002]):9.205070e-002[&B IgrBrlens 9.064212e-002],(34:1.241074e-001[&B IgrBrlens 1.259747e-001],((((((((46:2.168685e-002[&B IgrBrlens 1.826476e-002],45:2.168685e-002[&B IgrBrlens 2.140430e-002]):1.035959e-002[&B IgrBrlens 9.323476e-003],(47:1.720839e-002[&B IgrBrlens 1.986611e-002],48:1.720839e-002[&B IgrBrlens 1.857183e-002]):1.483805e-002[&B IgrBrlens 1.147883e-002]):2.724032e-002[&B IgrBrlens 2.513504e-002],42:5.928676e-002[&B IgrBrlens 4.936368e-002]):4.011125e-002[&B IgrBrlens 4.771679e-002],(43:8.030124e-002[&B IgrBrlens 7.412165e-002],44:2.058978e-002[&B IgrBrlens 2.203331e-002]):1.909677e-002[&B IgrBrlens 2.043562e-002]):4.193791e-002[&B IgrBrlens 5.089248e-002],(40:0.000000e+000[&B IgrBrlens 0.000000e+000],41:1.456377e-002[&B IgrBrlens 7.779401e-003]):6.706069e-002[&B IgrBrlens 8.801814e-002]):1.067107e-002[&B IgrBrlens 1.599960e-002],39:7.773176e-002[&B IgrBrlens 8.415299e-002]):3.346562e-002[&B IgrBrlens 4.955922e-002],(37:1.411152e-002[&B IgrBrlens 1.282201e-002],38:3.886993e-002[&B IgrBrlens 4.193150e-002]):7.232745e-002[&B IgrBrlens 6.571817e-002]):2.543352e-002[&B IgrBrlens 3.534797e-002],33:3.905365e-002[&B IgrBrlens 5.651860e-002]):1.223487e-002[&B IgrBrlens 1.373940e-002]):1.954386e-002[&B IgrBrlens 3.649329e-002]):6.359618e-003[&B IgrBrlens 1.001387e-002]):5.581479e-002[&B IgrBrlens 6.829136e-002]):1.330385e-001[&B IgrBrlens 1.309764e-001]):6.692366e-002[&B IgrBrlens 8.289042e-002],(((51:2.699170e-002[&B IgrBrlens 3.990200e-002],9:1.245690e-001[&B IgrBrlens 1.031969e-001]):3.189452e-002[&B IgrBrlens 3.724972e-002],(((((16:1.785077e-002[&B IgrBrlens 8.235615e-003],17:1.785077e-002[&B IgrBrlens 1.422878e-002]):5.163662e-002[&B IgrBrlens 5.370025e-002],12:6.948738e-002[&B IgrBrlens 7.985812e-002]):1.225729e-002[&B IgrBrlens 2.126940e-002],(14:2.572337e-002[&B IgrBrlens 2.476153e-002],15:4.756903e-002[&B IgrBrlens 5.092439e-002]):3.417565e-002[&B IgrBrlens 3.522497e-002]):1.586310e-002[&B IgrBrlens 2.970654e-002],11:9.760778e-002[&B IgrBrlens 1.176411e-001]):3.287029e-002[&B IgrBrlens 3.790322e-002],10:1.251154e-002[&B IgrBrlens 8.774182e-003]):2.598541e-002[&B IgrBrlens 1.822323e-002]):1.031634e-001[&B IgrBrlens 1.269521e-001],((18:1.027630e-001[&B IgrBrlens 9.323609e-002],19:6.344087e-002[&B IgrBrlens 6.348104e-002]):9.599580e-002[&B IgrBrlens 9.605659e-002],49:8.661782e-002[&B IgrBrlens 9.495981e-002]):6.086807e-002[&B IgrBrlens 4.598751e-002]):1.709193e-001[&B IgrBrlens 1.677624e-001]):1.762015e-002[&B IgrBrlens 1.447746e-002]):1.490250e-002[&B IgrBrlens 1.661240e-002]):6.827263e-002[&B IgrBrlens 7.485275e-002],1:3.463817e-001[&B IgrBrlens 3.138720e-001]);
   tree gen.47000 [&B IgrBrlens] = [&R] [&clockrate=1.514453e-002] ((((((5:4.556882e-002[&B IgrBrlens 5.166625e-002],2:4.556882e-002[&B IgrBrlens 6.052428e-002]):8.799247e-003[&B IgrBrlens 5.655668e-003],4:8.934468e-003[&B IgrBrlens 8.423684e-003]):7.670753e-004[&B IgrBrlens 6.549358e-004],7:5.513514e-002[&B IgrBrlens 3.683303e-002]):2.716438e-002[&B IgrBrlens 1.878435e-002],(6:1.530088e-003[&B IgrBrlens 1.226028e-003],3:4.696369e-002[&B IgrBrlens 3.929960e-002]):3.533584e-002[&B IgrBrlens 2.831387e-002]):2.294176e-001[&B IgrBrlens 2.116906e-001],((50:1.885013e-001[&B IgrBrlens 2.018638e-001],8:1.127787e-001[&B IgrBrlens 1.085900e-001]):1.618568e-001[&B IgrBrlens 1.500925e-001],((((((((26:1.048062e-002[&B IgrBrlens 1.724776e-002],27:1.048062e-002[&B IgrBrlens 1.475774e-002]):2.285612e-002[&B IgrBrlens 1.808121e-002],25:1.819220e-002[&B IgrBrlens 2.258582e-002]):3.480426e-002[&B IgrBrlens 4.480792e-002],21:5.299646e-002[&B IgrBrlens 4.993817e-002]):1.548348e-002[&B IgrBrlens 1.859554e-002],24:1.472315e-001[&B IgrBrlens 1.152060e-001]):2.510359e-002[&B IgrBrlens 2.396207e-002],((20:2.374453e-002[&B IgrBrlens 2.106936e-002],23:9.492384e-002[&B IgrBrlens 1.006166e-001]):1.693845e-003[&B IgrBrlens 1.553214e-003],22:9.661768e-002[&B IgrBrlens 8.214376e-002]):4.542835e-002[&B IgrBrlens 2.958493e-002]):1.987362e-002[&B IgrBrlens 2.008676e-002],13:1.619197e-001[&B IgrBrlens 1.521517e-001]):1.365689e-001[&B IgrBrlens 1.455547e-001],(((29:2.395473e-002[&B IgrBrlens 1.871671e-002],30:2.395473e-002[&B IgrBrlens 1.956723e-002]):1.106344e-001[&B IgrBrlens 1.130067e-001],28:2.100518e-002[&B IgrBrlens 2.078869e-002]):5.377414e-002[&B IgrBrlens 5.321993e-002],((31:1.875733e-002[&B IgrBrlens 1.977533e-002],32:3.390186e-002[&B IgrBrlens 3.155562e-002]):1.611635e-001[&B IgrBrlens 1.517815e-001],(((33:1.504101e-002[&B IgrBrlens 2.025868e-002],(((((43:7.616400e-002[&B IgrBrlens 7.030280e-002],44:1.407142e-002[&B IgrBrlens 1.404213e-002]):1.653938e-003[&B IgrBrlens 1.650495e-003],((48:3.080444e-002[&B IgrBrlens 3.324511e-002],(47:1.515951e-002[&B IgrBrlens 1.914954e-002],(45:7.386045e-003[&B IgrBrlens 7.659386e-003],46:7.386045e-003[&B IgrBrlens 7.044664e-003]):7.773464e-003[&B IgrBrlens 6.996004e-003]):1.564493e-002[&B IgrBrlens 1.341459e-002]):3.776309e-002[&B IgrBrlens 3.484456e-002],42:6.856753e-002[&B IgrBrlens 6.517236e-002]):9.250413e-003[&B IgrBrlens 1.061302e-002]):6.005658e-002[&B IgrBrlens 7.287984e-002],(40:2.133109e-003[&B IgrBrlens 2.711649e-003],41:1.727764e-002[&B IgrBrlens 8.574995e-003]):5.850429e-002[&B IgrBrlens 8.285314e-002]):1.443425e-002[&B IgrBrlens 2.164189e-002],39:7.507165e-002[&B IgrBrlens 7.970763e-002]):2.411665e-002[&B IgrBrlens 3.599684e-002],(37:1.186415e-002[&B IgrBrlens 1.189869e-002],38:3.760986e-002[&B IgrBrlens 4.308240e-002]):6.157844e-002[&B IgrBrlens 5.595140e-002]):1.732109e-002[&B IgrBrlens 2.082184e-002]):1.268835e-002[&B IgrBrlens 1.844009e-002],34:1.034520e-001[&B IgrBrlens 1.050086e-001]):3.841608e-002[&B IgrBrlens 4.314013e-002],(35:1.653164e-002[&B IgrBrlens 1.579158e-002],36:4.227735e-002[&B IgrBrlens 3.727348e-002]):1.253365e-001[&B IgrBrlens 1.234185e-001]):1.230705e-002[&B IgrBrlens 2.298035e-002]):3.418815e-002[&B IgrBrlens 4.096708e-002]):1.525299e-001[&B IgrBrlens 1.513531e-001]):9.372760e-002[&B IgrBrlens 1.160893e-001],((((((((16:8.299929e-003[&B IgrBrlens 3.690518e-003],17:8.299929e-003[&B IgrBrlens 6.615842e-003]):3.668415e-002[&B IgrBrlens 3.237901e-002],12:4.498408e-002[&B IgrBrlens 5.146879e-002]):3.574735e-002[&B IgrBrlens 6.097046e-002],(14:1.422256e-002[&B IgrBrlens 1.396679e-002],15:3.693936e-002[&B IgrBrlens 4.009695e-002]):4.379207e-002[&B IgrBrlens 4.300455e-002]):1.035884e-002[&B IgrBrlens 2.043911e-002],11:9.109028e-002[&B IgrBrlens 9.903373e-002]):3.158044e-002[&B IgrBrlens 3.641587e-002],10:0.000000e+000[&B IgrBrlens 0.000000e+000]):2.487418e-002[&B IgrBrlens 1.721665e-002],9:1.475449e-001[&B IgrBrlens 1.327916e-001]):2.289122e-002[&B IgrBrlens 2.673473e-002],51:6.896774e-002[&B IgrBrlens 1.039226e-001]):7.657245e-002[&B IgrBrlens 9.684862e-002],((18:5.532684e-002[&B IgrBrlens 5.019760e-002],19:1.443660e-002[&B IgrBrlens 1.535923e-002]):1.157338e-001[&B IgrBrlens 1.231303e-001],49:5.444770e-002[&B IgrBrlens 5.349781e-002]):7.594795e-002[&B IgrBrlens 6.280607e-002]):2.133579e-001[&B IgrBrlens 2.094172e-001]):6.604522e-003[&B IgrBrlens 5.163690e-003]):3.708163e-002[&B IgrBrlens 4.019133e-002]):1.318668e-002[&B IgrBrlens 1.506482e-002],1:3.249038e-001[&B IgrBrlens 2.944099e-001]);
   tree gen.48000 [&B IgrBrlens] = [&R] [&clockrate=1.589663e-002] (((((5:3.447181e-002[&B IgrBrlens 3.908438e-002],2:3.447181e-002[&B IgrBrlens 4.047929e-002]):5.355287e-002[&B IgrBrlens 4.659772e-002],(7:5.834732e-002[&B IgrBrlens 4.274987e-002],4:1.065743e-002[&B IgrBrlens 9.777323e-003]):2.967735e-002[&B IgrBrlens 1.907496e-002]):1.084258e-002[&B IgrBrlens 9.947185e-003],(6:0.000000e+000[&B IgrBrlens 0.000000e+000],3:4.768989e-002[&B IgrBrlens 3.545682e-002]):5.117737e-002[&B IgrBrlens 4.100735e-002]):2.130734e-001[&B IgrBrlens 1.966094e-001],((50:1.366313e-001[&B IgrBrlens 1.502699e-001],8:5.714814e-002[&B IgrBrlens 5.502564e-002]):2.309229e-001[&B IgrBrlens 2.060840e-001],((((((((26:2.177433e-002[&B IgrBrlens 3.861771e-002],27:2.177433e-002[&B IgrBrlens 2.985702e-002]):2.929387e-003[&B IgrBrlens 2.420476e-003],25:8.807088e-003[&B IgrBrlens 1.093410e-002]):3.384236e-002[&B IgrBrlens 4.356955e-002],21:4.264945e-002[&B IgrBrlens 4.018826e-002]):5.019244e-002[&B IgrBrlens 6.132691e-002],24:1.755044e-001[&B IgrBrlens 1.373290e-001]):5.497953e-003[&B IgrBrlens 6.894131e-003],((20:1.854109e-002[&B IgrBrlens 1.700173e-002],23:9.325525e-002[&B IgrBrlens 9.484425e-002]):1.345105e-002[&B IgrBrlens 1.244442e-002],22:1.067063e-001[&B IgrBrlens 1.025306e-001]):4.250277e-002[&B IgrBrlens 2.699786e-002]):1.663580e-002[&B IgrBrlens 1.681957e-002],13:1.658449e-001[&B IgrBrlens 1.668098e-001]):1.175416e-001[&B IgrBrlens 1.122766e-001],(((29:3.300228e-002[&B IgrBrlens 2.578589e-002],30:3.300228e-002[&B IgrBrlens 2.706907e-002]):9.183484e-002[&B IgrBrlens 1.035601e-001],28:5.612409e-003[&B IgrBrlens 5.450438e-003]):5.367571e-002[&B IgrBrlens 5.312252e-002],((31:2.988540e-002[&B IgrBrlens 3.233158e-002],32:4.578203e-002[&B IgrBrlens 4.311981e-002]):1.535601e-001[&B IgrBrlens 1.452873e-001],(((35:7.476446e-002[&B IgrBrlens 6.558629e-002],36:1.017887e-001[&B IgrBrlens 9.915762e-002]):7.225805e-002[&B IgrBrlens 7.115234e-002],(34:8.461207e-002[&B IgrBrlens 7.511358e-002],33:5.128922e-003[&B IgrBrlens 7.998184e-003]):6.241045e-002[&B IgrBrlens 6.847882e-002]):3.340657e-003[&B IgrBrlens 6.962967e-003],(((((((45:1.197967e-002[&B IgrBrlens 1.242302e-002],46:1.197967e-002[&B IgrBrlens 1.138109e-002]):2.208817e-002[&B IgrBrlens 2.022050e-002],(47:5.911659e-003[&B IgrBrlens 8.302037e-003],48:5.911659e-003[&B IgrBrlens 6.380047e-003]):2.815619e-002[&B IgrBrlens 2.149101e-002]):4.367521e-002[&B IgrBrlens 4.451469e-002],42:7.774306e-002[&B IgrBrlens 7.389356e-002]):6.090591e-003[&B IgrBrlens 6.987747e-003],(43:8.144154e-002[&B IgrBrlens 7.517420e-002],44:1.626536e-002[&B IgrBrlens 1.485036e-002]):2.392117e-003[&B IgrBrlens 2.440462e-003]):5.691392e-002[&B IgrBrlens 7.029438e-002],(40:0.000000e+000[&B IgrBrlens 0.000000e+000],41:1.589663e-002[&B IgrBrlens 8.401969e-003]):5.967477e-002[&B IgrBrlens 7.753566e-002]):2.360844e-002[&B IgrBrlens 3.649027e-002],39:8.328321e-002[&B IgrBrlens 8.842629e-002]):4.108887e-002[&B IgrBrlens 6.132981e-002],(37:0.000000e+000[&B IgrBrlens 0.000000e+000],38:2.702427e-002[&B IgrBrlens 2.601256e-002]):9.734781e-002[&B IgrBrlens 8.845217e-002]):5.301536e-002[&B IgrBrlens 6.373026e-002]):6.058055e-003[&B IgrBrlens 8.804225e-003]):2.209162e-002[&B IgrBrlens 2.647201e-002]):1.493842e-001[&B IgrBrlens 1.429963e-001]):4.988219e-002[&B IgrBrlens 7.190626e-002],((((((((16:1.473485e-002[&B IgrBrlens 6.551771e-003],17:1.473485e-002[&B IgrBrlens 1.174509e-002]):2.704010e-002[&B IgrBrlens 2.700262e-002],12:4.177495e-002[&B IgrBrlens 4.779705e-002]):3.973507e-002[&B IgrBrlens 6.027491e-002],(14:1.173450e-002[&B IgrBrlens 1.152347e-002],15:3.557944e-002[&B IgrBrlens 3.374566e-002]):4.593058e-002[&B IgrBrlens 5.249485e-002]):2.227205e-002[&B IgrBrlens 3.815654e-002],11:1.037821e-001[&B IgrBrlens 1.128323e-001]):2.935935e-002[&B IgrBrlens 3.385469e-002],10:4.378718e-003[&B IgrBrlens 3.407729e-003]):9.329288e-003[&B IgrBrlens 6.261303e-003],9:1.424707e-001[&B IgrBrlens 1.198240e-001]):4.594449e-002[&B IgrBrlens 5.321435e-002],51:8.190778e-002[&B IgrBrlens 9.566038e-002]):4.195071e-002[&B IgrBrlens 5.007405e-002],((18:6.417252e-002[&B IgrBrlens 7.571354e-002],19:2.125162e-002[&B IgrBrlens 2.262420e-002]):8.244055e-002[&B IgrBrlens 8.770930e-002],49:2.420903e-002[&B IgrBrlens 2.165783e-002]):8.375284e-002[&B IgrBrlens 6.908948e-002]):1.744376e-001[&B IgrBrlens 1.717830e-001]):8.515472e-002[&B IgrBrlens 6.841483e-002]):2.386962e-002[&B IgrBrlens 2.875608e-002]):2.686285e-002[&B IgrBrlens 3.068883e-002],1:3.388035e-001[&B IgrBrlens 3.070051e-001]);
   tree gen.49000 [&B IgrBrlens] = [&R] [&clockrate=1.218628e-002] ((((7:4.059984e-002[&B IgrBrlens 2.974666e-002],((5:1.635310e-002[&B IgrBrlens 2.215729e-002],2:1.635310e-002[&B IgrBrlens 2.146069e-002]):2.121982e-002[&B IgrBrlens 1.643043e-002],4:1.014072e-003[&B IgrBrlens 9.303282e-004]):3.026926e-003[&B IgrBrlens 1.783623e-003]):2.685951e-002[&B IgrBrlens 2.141677e-002],(6:2.053136e-003[&B IgrBrlens 1.645135e-003],3:3.861198e-002[&B IgrBrlens 2.870751e-002]):2.884737e-002[&B IgrBrlens 2.311479e-002]):1.464234e-001[&B IgrBrlens 1.218044e-001],((50:1.218654e-001[&B IgrBrlens 1.198425e-001],8:6.093402e-002[&B IgrBrlens 5.345323e-002]):1.443755e-001[&B IgrBrlens 1.290735e-001],((((((((26:1.290338e-002[&B IgrBrlens 2.288469e-002],27:1.290338e-002[&B IgrBrlens 1.769315e-002]):7.704318e-003[&B IgrBrlens 9.089974e-003],25:8.421411e-003[&B IgrBrlens 9.084504e-003]):2.061583e-002[&B IgrBrlens 2.956283e-002],21:2.903724e-002[&B IgrBrlens 3.196030e-002]):2.707504e-002[&B IgrBrlens 3.308125e-002],24:1.194810e-001[&B IgrBrlens 9.349167e-002]):2.942287e-002[&B IgrBrlens 3.269265e-002],((20:0.000000e+000[&B IgrBrlens 0.000000e+000],23:5.727552e-002[&B IgrBrlens 6.548347e-002]):9.398570e-003[&B IgrBrlens 8.610554e-003],22:6.667409e-002[&B IgrBrlens 6.406494e-002]):5.785716e-002[&B IgrBrlens 3.675101e-002]):2.252844e-002[&B IgrBrlens 1.752212e-002],13:1.470597e-001[&B IgrBrlens 1.479154e-001]):6.853490e-002[&B IgrBrlens 6.546502e-002],(((29:3.419159e-002[&B IgrBrlens 2.671514e-002],30:3.419159e-002[&B IgrBrlens 2.776649e-002]):6.287927e-002[&B IgrBrlens 6.376289e-002],28:5.673745e-003[&B IgrBrlens 6.324251e-003]):3.602136e-002[&B IgrBrlens 4.015128e-002],(((35:3.426617e-002[&B IgrBrlens 3.005962e-002],36:5.498285e-002[&B IgrBrlens 5.989875e-002]):7.844051e-002[&B IgrBrlens 7.724020e-002],(((((((((48:1.070832e-002[&B IgrBrlens 1.118778e-002],45:1.070832e-002[&B IgrBrlens 1.110461e-002]):1.473209e-003[&B IgrBrlens 1.188118e-003],47:1.218153e-002[&B IgrBrlens 1.691797e-002]):1.851792e-002[&B IgrBrlens 1.413433e-002],46:3.069945e-002[&B IgrBrlens 3.220202e-002]):3.429266e-002[&B IgrBrlens 3.495180e-002],42:6.499212e-002[&B IgrBrlens 5.507046e-002]):4.998070e-003[&B IgrBrlens 5.534768e-003],(43:5.405022e-002[&B IgrBrlens 5.059203e-002],44:4.086469e-003[&B IgrBrlens 3.833922e-003]):1.593996e-002[&B IgrBrlens 1.463220e-002]):3.015774e-002[&B IgrBrlens 3.724782e-002],(40:0.000000e+000[&B IgrBrlens 0.000000e+000],41:1.218628e-002[&B IgrBrlens 6.440910e-003]):3.799789e-002[&B IgrBrlens 4.937080e-002]):3.540035e-002[&B IgrBrlens 5.837830e-002],39:7.339824e-002[&B IgrBrlens 6.803216e-002]):2.226936e-002[&B IgrBrlens 2.948430e-002],(37:0.000000e+000[&B IgrBrlens 0.000000e+000],38:2.071668e-002[&B IgrBrlens 2.296068e-002]):7.495092e-002[&B IgrBrlens 6.810191e-002]):1.301431e-002[&B IgrBrlens 1.809845e-002],(33:2.154824e-002[&B IgrBrlens 3.581021e-002],34:8.247965e-002[&B IgrBrlens 7.322054e-002]):5.485582e-003[&B IgrBrlens 1.143366e-002]):2.474145e-002[&B IgrBrlens 3.000248e-002]):6.689990e-003[&B IgrBrlens 9.820658e-003],(31:1.618796e-002[&B IgrBrlens 1.751298e-002],32:2.837424e-002[&B IgrBrlens 2.672429e-002]):1.239254e-001[&B IgrBrlens 1.201536e-001]):1.369554e-002[&B IgrBrlens 1.718000e-002]):1.166240e-001[&B IgrBrlens 1.116369e-001]):3.493295e-002[&B IgrBrlens 5.035661e-002],(((51:2.621497e-002[&B IgrBrlens 3.066536e-002],9:1.078631e-001[&B IgrBrlens 8.838861e-002]):8.662895e-003[&B IgrBrlens 9.748422e-003],(((((16:1.043573e-003[&B IgrBrlens 4.185645e-004],17:1.043573e-003[&B IgrBrlens 8.210888e-004]):3.556660e-002[&B IgrBrlens 3.997546e-002],12:3.661017e-002[&B IgrBrlens 3.470713e-002]):2.212912e-002[&B IgrBrlens 3.127754e-002],(14:8.831791e-003[&B IgrBrlens 8.672967e-003],15:2.711121e-002[&B IgrBrlens 2.572435e-002]):3.162808e-002[&B IgrBrlens 3.614827e-002]):1.448895e-002[&B IgrBrlens 2.482252e-002],11:7.322824e-002[&B IgrBrlens 7.397962e-002]):2.964873e-002[&B IgrBrlens 2.981513e-002],10:4.168089e-003[&B IgrBrlens 3.243808e-003]):1.364898e-002[&B IgrBrlens 9.960571e-003]):5.808172e-002[&B IgrBrlens 6.965881e-002],((18:5.059231e-002[&B IgrBrlens 5.969101e-002],19:1.768935e-002[&B IgrBrlens 1.678992e-002]):6.474607e-002[&B IgrBrlens 6.888397e-002],49:2.150401e-002[&B IgrBrlens 1.910181e-002]):5.926930e-002[&B IgrBrlens 4.941171e-002]):1.307581e-001[&B IgrBrlens 1.287682e-001]):5.470948e-002[&B IgrBrlens 4.395458e-002]):8.573233e-003[&B IgrBrlens 1.027304e-002]):2.877574e-002[&B IgrBrlens 3.297446e-002],1:2.426585e-001[&B IgrBrlens 2.198838e-001]);
   tree gen.50000 [&B IgrBrlens] = [&R] [&clockrate=6.865964e-003] (((((7:4.135360e-002[&B IgrBrlens 4.021532e-002],4:2.075571e-002[&B IgrBrlens 1.732023e-002]):3.875723e-003[&B IgrBrlens 3.224807e-003],(6:0.000000e+000[&B IgrBrlens 0.000000e+000],3:2.059789e-002[&B IgrBrlens 2.230416e-002]):2.463144e-002[&B IgrBrlens 2.332183e-002]):7.318034e-003[&B IgrBrlens 8.708398e-003],(5:1.569542e-002[&B IgrBrlens 1.322137e-002],2:1.569542e-002[&B IgrBrlens 1.569731e-002]):3.685193e-002[&B IgrBrlens 3.965560e-002]):1.267486e-001[&B IgrBrlens 1.348309e-001],((((((29:1.527233e-002[&B IgrBrlens 1.335570e-002],30:1.527233e-002[&B IgrBrlens 1.529747e-002]):3.812855e-002[&B IgrBrlens 3.288507e-002],28:1.906155e-003[&B IgrBrlens 1.768436e-003]):8.121194e-002[&B IgrBrlens 6.659756e-002],(((((((43:3.827648e-002[&B IgrBrlens 3.496561e-002],44:1.012603e-002[&B IgrBrlens 8.172755e-003]):1.897217e-002[&B IgrBrlens 1.531251e-002],42:5.724864e-002[&B IgrBrlens 5.644772e-002]):9.545162e-004[&B IgrBrlens 2.841760e-004],((45:2.575192e-002[&B IgrBrlens 3.109537e-002],46:2.575192e-002[&B IgrBrlens 2.196171e-002]):8.458538e-003[&B IgrBrlens 7.952453e-003],(48:2.549863e-002[&B IgrBrlens 2.487739e-002],47:2.549863e-002[&B IgrBrlens 3.093180e-002]):8.711834e-003[&B IgrBrlens 9.792118e-003]):2.399270e-002[&B IgrBrlens 2.668606e-002]):2.906992e-002[&B IgrBrlens 3.458259e-002],(40:0.000000e+000[&B IgrBrlens 0.000000e+000],41:6.865964e-003[&B IgrBrlens 7.320576e-003]):5.225667e-002[&B IgrBrlens 6.004230e-002]):1.542585e-002[&B IgrBrlens 2.506043e-002],39:6.768252e-002[&B IgrBrlens 6.441832e-002]):6.877333e-003[&B IgrBrlens 1.074559e-002],(37:0.000000e+000[&B IgrBrlens 0.000000e+000],38:1.167214e-002[&B IgrBrlens 1.452152e-002]):6.288772e-002[&B IgrBrlens 5.644206e-002]):4.325123e-002[&B IgrBrlens 4.450395e-002],(((35:4.120919e-002[&B IgrBrlens 4.068522e-002],36:5.288133e-002[&B IgrBrlens 5.775498e-002]):2.839509e-002[&B IgrBrlens 2.608493e-002],(34:4.960756e-002[&B IgrBrlens 5.940965e-002],33:1.527774e-002[&B IgrBrlens 1.488316e-002]):1.999672e-002[&B IgrBrlens 2.306801e-002]):2.976790e-002[&B IgrBrlens 3.358976e-002],(32:3.204296e-002[&B IgrBrlens 2.896145e-002],31:2.517700e-002[&B IgrBrlens 2.722206e-002]):8.586732e-002[&B IgrBrlens 8.729585e-002]):6.766769e-003[&B IgrBrlens 6.553116e-003]):2.847388e-002[&B IgrBrlens 3.554960e-002]):5.526196e-002[&B IgrBrlens 7.108382e-002],((((((26:1.103994e-002[&B IgrBrlens 1.189493e-002],27:1.103994e-002[&B IgrBrlens 1.645203e-002]):2.692317e-002[&B IgrBrlens 2.442709e-002],25:3.109715e-002[&B IgrBrlens 3.622044e-002]):1.069369e-002[&B IgrBrlens 1.221189e-002],21:4.179084e-002[&B IgrBrlens 4.024293e-002]):2.029888e-002[&B IgrBrlens 2.364959e-002],24:9.779274e-002[&B IgrBrlens 9.414023e-002]):9.484019e-003[&B IgrBrlens 1.056092e-002],((20:8.399489e-004[&B IgrBrlens 5.260356e-004],23:3.310998e-002[&B IgrBrlens 4.629019e-002]):1.038684e-003[&B IgrBrlens 7.186221e-004],22:3.414866e-002[&B IgrBrlens 4.164064e-002]):5.939617e-002[&B IgrBrlens 5.288650e-002]):7.857207e-004[&B IgrBrlens 1.154601e-003],13:9.433055e-002[&B IgrBrlens 1.039174e-001]):7.631953e-002[&B IgrBrlens 6.880283e-002]):2.984482e-002[&B IgrBrlens 3.272616e-002],((51:9.519328e-002[&B IgrBrlens 9.541607e-002],((((((16:1.060894e-002[&B IgrBrlens 8.076732e-003],17:1.060894e-002[&B IgrBrlens 1.247904e-002]):4.283126e-002[&B IgrBrlens 4.209048e-002],12:5.344019e-002[&B IgrBrlens 5.513978e-002]):1.294501e-002[&B IgrBrlens 1.064912e-002],(14:8.631736e-003[&B IgrBrlens 8.387170e-003],15:1.893068e-002[&B IgrBrlens 1.841196e-002]):4.745453e-002[&B IgrBrlens 5.023655e-002]):1.367672e-002[&B IgrBrlens 1.432998e-002],11:8.006193e-002[&B IgrBrlens 7.387680e-002]):2.108864e-002[&B IgrBrlens 2.319901e-002],10:4.553626e-002[&B IgrBrlens 5.629025e-002]):3.429566e-002[&B IgrBrlens 4.451204e-002],9:1.354462e-001[&B IgrBrlens 1.251915e-001]):5.749012e-003[&B IgrBrlens 4.221983e-003]):4.491179e-002[&B IgrBrlens 4.706371e-002],((18:2.622016e-002[&B IgrBrlens 2.102573e-002],19:7.682056e-003[&B IgrBrlens 8.701992e-003]):1.492325e-001[&B IgrBrlens 1.412083e-001],49:1.225847e-001[&B IgrBrlens 1.172832e-001]):1.065438e-002[&B IgrBrlens 9.408118e-003]):4.528472e-002[&B IgrBrlens 3.886257e-002]):8.692686e-003[&B IgrBrlens 9.756995e-003],(8:3.498501e-002[&B IgrBrlens 3.771635e-002],50:6.931483e-002[&B IgrBrlens 6.653754e-002]):1.179017e-001[&B IgrBrlens 1.207391e-001]):2.640930e-002[&B IgrBrlens 3.183392e-002]):3.727834e-002[&B IgrBrlens 3.539569e-002],1:2.165743e-001[&B IgrBrlens 2.263151e-001]);
   tree gen.51000 [&B IgrBrlens] = [&R] [&clockrate=1.239576e-002] (((((5:7.887687e-003[&B IgrBrlens 9.091733e-003],2:7.887687e-003[&B IgrBrlens 1.035126e-002]):4.856003e-002[&B IgrBrlens 3.083189e-002],(4:8.877036e-003[&B IgrBrlens 8.563546e-003],7:4.606432e-002[&B IgrBrlens 3.375037e-002]):1.038340e-002[&B IgrBrlens 5.811881e-003]):1.733990e-002[&B IgrBrlens 1.021757e-002],(6:3.966315e-003[&B IgrBrlens 3.191625e-003],3:4.115360e-002[&B IgrBrlens 3.914440e-002]):3.263402e-002[&B IgrBrlens 2.962942e-002]):9.773967e-002[&B IgrBrlens 9.106811e-002],((50:1.008647e-001[&B IgrBrlens 9.919039e-002],8:3.888592e-002[&B IgrBrlens 3.411195e-002]):1.298998e-001[&B IgrBrlens 1.161321e-001],((((9:1.185876e-001[&B IgrBrlens 1.194172e-001],(((((16:7.690143e-003[&B IgrBrlens 3.176694e-003],17:7.690143e-003[&B IgrBrlens 7.488611e-003]):3.915182e-002[&B IgrBrlens 3.736112e-002],12:4.684196e-002[&B IgrBrlens 4.917389e-002]):1.367890e-002[&B IgrBrlens 1.667625e-002],(14:1.202098e-002[&B IgrBrlens 1.507262e-002],15:3.061463e-002[&B IgrBrlens 3.367788e-002]):2.990623e-002[&B IgrBrlens 3.749819e-002]):1.406461e-002[&B IgrBrlens 1.713493e-002],11:7.458546e-002[&B IgrBrlens 8.611564e-002]):2.645564e-002[&B IgrBrlens 3.516859e-002],10:6.354372e-004[&B IgrBrlens 4.873129e-004]):1.754650e-002[&B IgrBrlens 1.307441e-002]):1.931367e-002[&B IgrBrlens 2.427071e-002],51:5.484967e-002[&B IgrBrlens 7.040542e-002]):1.692047e-002[&B IgrBrlens 1.932607e-002],((18:6.198409e-002[&B IgrBrlens 7.531164e-002],19:2.851553e-002[&B IgrBrlens 2.795309e-002]):3.779908e-002[&B IgrBrlens 3.349867e-002],49:4.335801e-003[&B IgrBrlens 3.670344e-003]):5.503858e-002[&B IgrBrlens 4.222599e-002]):1.564048e-001[&B IgrBrlens 1.509583e-001],(((((((26:1.372507e-002[&B IgrBrlens 2.372845e-002],27:1.372507e-002[&B IgrBrlens 1.795864e-002]):1.611202e-002[&B IgrBrlens 2.106305e-002],25:1.744132e-002[&B IgrBrlens 1.883492e-002]):2.342974e-002[&B IgrBrlens 3.156073e-002],21:4.087107e-002[&B IgrBrlens 4.793686e-002]):3.723856e-002[&B IgrBrlens 4.549939e-002],24:1.425676e-001[&B IgrBrlens 9.980554e-002]):1.080937e-002[&B IgrBrlens 1.147291e-002],((20:8.999405e-003[&B IgrBrlens 6.926874e-003],23:6.725948e-002[&B IgrBrlens 7.689819e-002]):1.472782e-002[&B IgrBrlens 1.193582e-002],22:8.198731e-002[&B IgrBrlens 7.582672e-002]):4.659812e-002[&B IgrBrlens 3.263670e-002]):1.198368e-002[&B IgrBrlens 9.320639e-003],13:1.405691e-001[&B IgrBrlens 1.220193e-001]):8.805578e-002[&B IgrBrlens 8.076733e-002],(((29:1.396319e-002[&B IgrBrlens 1.304208e-002],30:1.396319e-002[&B IgrBrlens 1.117400e-002]):8.150271e-002[&B IgrBrlens 8.761057e-002],28:2.497683e-003[&B IgrBrlens 2.917121e-003]):7.898017e-002[&B IgrBrlens 9.224335e-002],((((((((42:6.742837e-002[&B IgrBrlens 6.159496e-002],(43:5.983819e-002[&B IgrBrlens 4.642950e-002],44:9.015566e-003[&B IgrBrlens 8.912703e-003]):7.590184e-003[&B IgrBrlens 7.087578e-003]):6.872529e-003[&B IgrBrlens 7.874515e-003],((48:1.950766e-002[&B IgrBrlens 2.523545e-002],(45:5.761632e-003[&B IgrBrlens 5.789292e-003],47:5.761632e-003[&B IgrBrlens 8.462337e-003]):1.374603e-002[&B IgrBrlens 1.049205e-002]):1.033141e-002[&B IgrBrlens 8.302510e-003],46:2.983908e-002[&B IgrBrlens 3.676652e-002]):4.446183e-002[&B IgrBrlens 4.531643e-002]):2.813174e-002[&B IgrBrlens 3.343488e-002],(40:0.000000e+000[&B IgrBrlens 0.000000e+000],41:1.239576e-002[&B IgrBrlens 7.498700e-003]):3.921426e-002[&B IgrBrlens 4.321698e-002]):2.432478e-002[&B IgrBrlens 3.186631e-002],39:6.353904e-002[&B IgrBrlens 5.811631e-002]):1.686008e-002[&B IgrBrlens 2.049016e-002],(37:1.098345e-002[&B IgrBrlens 1.162174e-002],38:3.205625e-002[&B IgrBrlens 3.090803e-002]):4.834287e-002[&B IgrBrlens 5.115225e-002]):2.928212e-002[&B IgrBrlens 3.741874e-002],(33:2.123993e-002[&B IgrBrlens 3.544174e-002],34:8.321874e-002[&B IgrBrlens 7.469802e-002]):5.389703e-003[&B IgrBrlens 1.125935e-002]):2.206202e-002[&B IgrBrlens 2.589177e-002],(35:2.573946e-002[&B IgrBrlens 2.257965e-002],36:4.681226e-002[&B IgrBrlens 4.393252e-002]):8.493099e-002[&B IgrBrlens 8.556499e-002]):2.932398e-003[&B IgrBrlens 4.725373e-003],(31:1.269135e-002[&B IgrBrlens 1.373016e-002],32:2.508711e-002[&B IgrBrlens 2.104581e-002]):1.219843e-001[&B IgrBrlens 1.129729e-001]):6.084321e-002[&B IgrBrlens 8.355684e-002]):8.888696e-002[&B IgrBrlens 8.874539e-002]):2.682075e-002[&B IgrBrlens 3.466918e-002]):1.498537e-002[&B IgrBrlens 1.492398e-002]):2.741529e-003[&B IgrBrlens 4.371948e-003]):9.448415e-003[&B IgrBrlens 1.012520e-002],1:1.809757e-001[&B IgrBrlens 1.639902e-001]);
   tree gen.52000 [&B IgrBrlens] = [&R] [&clockrate=9.462380e-003] ((((8:2.605244e-002[&B IgrBrlens 2.650161e-002],50:7.336434e-002[&B IgrBrlens 5.822710e-002]):1.650567e-001[&B IgrBrlens 1.426826e-001],(((((((33:1.042810e-002[&B IgrBrlens 1.374678e-002],34:5.774000e-002[&B IgrBrlens 5.712544e-002]):2.865134e-002[&B IgrBrlens 3.776946e-002],(35:3.580370e-002[&B IgrBrlens 3.051205e-002],36:5.188975e-002[&B IgrBrlens 5.798271e-002]):5.058764e-002[&B IgrBrlens 4.903588e-002]):1.563294e-002[&B IgrBrlens 1.724761e-002],(32:2.159379e-002[&B IgrBrlens 1.441697e-002],31:1.213141e-002[&B IgrBrlens 1.075256e-002]):1.059789e-001[&B IgrBrlens 1.034461e-001]):1.927018e-002[&B IgrBrlens 2.239983e-002],(((((43:4.691867e-002[&B IgrBrlens 4.456859e-002],44:8.122909e-003[&B IgrBrlens 6.396103e-003]):2.253764e-002[&B IgrBrlens 1.564291e-002],((((47:1.092484e-002[&B IgrBrlens 1.304283e-002],45:1.092484e-002[&B IgrBrlens 7.218095e-003]):1.410922e-002[&B IgrBrlens 1.597016e-002],48:2.503406e-002[&B IgrBrlens 2.938082e-002]):3.121905e-003[&B IgrBrlens 2.229210e-003],46:2.815597e-002[&B IgrBrlens 2.329918e-002]):3.471666e-002[&B IgrBrlens 4.160025e-002],42:6.287262e-002[&B IgrBrlens 7.267764e-002]):6.583683e-003[&B IgrBrlens 1.256418e-002]):7.277248e-002[&B IgrBrlens 9.425202e-002],(40:0.000000e+000[&B IgrBrlens 0.000000e+000],41:9.462380e-003[&B IgrBrlens 1.603391e-002]):9.397065e-002[&B IgrBrlens 1.024907e-001]):1.384868e-002[&B IgrBrlens 2.053648e-002],39:1.078193e-001[&B IgrBrlens 9.159273e-002]):6.472770e-003[&B IgrBrlens 9.955055e-003],(37:0.000000e+000[&B IgrBrlens 0.000000e+000],38:1.608605e-002[&B IgrBrlens 1.146921e-002]):9.820606e-002[&B IgrBrlens 1.091292e-001]):2.308840e-002[&B IgrBrlens 2.435399e-002]):3.087496e-002[&B IgrBrlens 4.027723e-002],((29:2.119294e-002[&B IgrBrlens 2.691298e-002],30:2.119294e-002[&B IgrBrlens 1.715335e-002]):5.168484e-002[&B IgrBrlens 5.187695e-002],28:1.909935e-003[&B IgrBrlens 2.116198e-003]):7.929163e-002[&B IgrBrlens 9.215287e-002]):5.099257e-002[&B IgrBrlens 5.469904e-002],((((((26:2.914486e-002[&B IgrBrlens 2.805010e-002],27:2.914486e-002[&B IgrBrlens 3.162845e-002]):1.965289e-002[&B IgrBrlens 1.179835e-002],25:3.933537e-002[&B IgrBrlens 5.495182e-002]):2.968511e-002[&B IgrBrlens 3.000619e-002],21:6.902047e-002[&B IgrBrlens 6.828517e-002]):2.953241e-002[&B IgrBrlens 3.629652e-002],24:1.477573e-001[&B IgrBrlens 1.326046e-001]):8.981742e-003[&B IgrBrlens 1.201518e-002],((20:7.946132e-003[&B IgrBrlens 6.464436e-003],23:5.241932e-002[&B IgrBrlens 4.747544e-002]):2.919231e-002[&B IgrBrlens 2.374889e-002],22:8.161163e-002[&B IgrBrlens 7.574081e-002]):5.620261e-002[&B IgrBrlens 4.405631e-002]):7.410863e-003[&B IgrBrlens 5.004466e-003],13:1.452251e-001[&B IgrBrlens 1.323211e-001]):3.144222e-002[&B IgrBrlens 2.746345e-002]):6.176418e-002[&B IgrBrlens 7.049176e-002],(((((((16:1.617002e-003[&B IgrBrlens 1.345314e-003],17:1.617002e-003[&B IgrBrlens 9.903230e-004]):3.663687e-002[&B IgrBrlens 3.951418e-002],12:3.825387e-002[&B IgrBrlens 4.183684e-002]):3.242512e-002[&B IgrBrlens 3.323787e-002],(14:6.682613e-003[&B IgrBrlens 6.796449e-003],15:2.087618e-002[&B IgrBrlens 2.262143e-002]):4.980280e-002[&B IgrBrlens 5.065117e-002]):2.594137e-002[&B IgrBrlens 3.256412e-002],11:9.662036e-002[&B IgrBrlens 7.760296e-002]):1.579311e-002[&B IgrBrlens 2.106340e-002],10:3.576818e-002[&B IgrBrlens 3.488041e-002]):7.653513e-003[&B IgrBrlens 8.523422e-003],(9:1.058664e-001[&B IgrBrlens 1.083860e-001],51:4.246842e-002[&B IgrBrlens 4.659543e-002]):1.420061e-002[&B IgrBrlens 2.127515e-002]):1.013910e-001[&B IgrBrlens 8.274674e-002],((18:6.104325e-002[&B IgrBrlens 6.953119e-002],19:3.549483e-002[&B IgrBrlens 4.099005e-002]):6.178498e-002[&B IgrBrlens 6.149556e-002],49:4.996790e-002[&B IgrBrlens 4.591813e-002]):9.862974e-002[&B IgrBrlens 9.844093e-002]):5.955425e-002[&B IgrBrlens 4.711588e-002]):3.026915e-002[&B IgrBrlens 4.088604e-002]):2.224972e-002[&B IgrBrlens 2.034127e-002],((7:3.508781e-002[&B IgrBrlens 2.665342e-002],(4:1.483722e-003[&B IgrBrlens 1.400661e-003],(2:2.164754e-002[&B IgrBrlens 1.919896e-002],5:2.164754e-002[&B IgrBrlens 1.768917e-002]):8.223322e-003[&B IgrBrlens 8.812851e-003]):5.216949e-003[&B IgrBrlens 7.268456e-003]):8.001443e-003[&B IgrBrlens 1.440025e-002],(3:2.997267e-002[&B IgrBrlens 2.697526e-002],6:1.585534e-003[&B IgrBrlens 2.853497e-003]):1.311658e-002[&B IgrBrlens 1.238229e-002]):1.702696e-001[&B IgrBrlens 1.612530e-001]):4.674787e-003[&B IgrBrlens 4.926620e-003],1:2.180336e-001[&B IgrBrlens 2.118961e-001]);
   tree gen.53000 [&B IgrBrlens] = [&R] [&clockrate=1.393154e-002] ((((4:0.000000e+000[&B IgrBrlens 0.000000e+000],((5:1.663431e-002[&B IgrBrlens 1.970634e-002],7:1.663431e-002[&B IgrBrlens 1.195463e-002]):1.192978e-002[&B IgrBrlens 7.511746e-003],2:2.856409e-002[&B IgrBrlens 2.929430e-002]):1.323054e-002[&B IgrBrlens 7.492342e-003]):2.263324e-002[&B IgrBrlens 1.224267e-002],(3:4.179463e-002[&B IgrBrlens 4.098214e-002],6:0.000000e+000[&B IgrBrlens 0.000000e+000]):2.263324e-002[&B IgrBrlens 2.268522e-002]):1.265183e-001[&B IgrBrlens 1.290703e-001],((((51:1.016706e-001[&B IgrBrlens 1.032687e-001],(9:1.308609e-001[&B IgrBrlens 1.095687e-001],(((((16:1.494722e-003[&B IgrBrlens 6.276884e-004],17:1.494722e-003[&B IgrBrlens 1.468383e-003]):4.637556e-002[&B IgrBrlens 4.074346e-002],12:4.787028e-002[&B IgrBrlens 5.025340e-002]):1.512131e-002[&B IgrBrlens 1.993709e-002],(14:1.787119e-002[&B IgrBrlens 2.076664e-002],15:3.876850e-002[&B IgrBrlens 3.389282e-002]):2.422309e-002[&B IgrBrlens 3.037234e-002]):2.512263e-002[&B IgrBrlens 3.188475e-002],11:8.811422e-002[&B IgrBrlens 1.010730e-001]):2.473127e-002[&B IgrBrlens 3.287631e-002],10:0.000000e+000[&B IgrBrlens 0.000000e+000]):1.801546e-002[&B IgrBrlens 1.610168e-002]):6.415095e-002[&B IgrBrlens 7.217023e-002]):5.152610e-002[&B IgrBrlens 6.040504e-002],((18:6.222971e-002[&B IgrBrlens 7.561008e-002],19:2.461455e-002[&B IgrBrlens 2.050269e-002]):1.037327e-001[&B IgrBrlens 9.459107e-002],49:5.868951e-002[&B IgrBrlens 5.235583e-002]):8.057562e-002[&B IgrBrlens 6.181818e-002]):8.709806e-002[&B IgrBrlens 7.287570e-002],(((((((26:2.598038e-002[&B IgrBrlens 4.045415e-002],27:2.598038e-002[&B IgrBrlens 3.792150e-002]):7.425712e-003[&B IgrBrlens 6.517930e-003],25:1.947455e-002[&B IgrBrlens 1.624381e-002]):3.690052e-002[&B IgrBrlens 3.842979e-002],21:5.637508e-002[&B IgrBrlens 6.114335e-002]):1.880391e-002[&B IgrBrlens 2.348396e-002],24:1.476230e-001[&B IgrBrlens 1.170702e-001]):9.534140e-003[&B IgrBrlens 9.311392e-003],((20:0.000000e+000[&B IgrBrlens 0.000000e+000],23:6.547825e-002[&B IgrBrlens 7.809030e-002]):1.936913e-002[&B IgrBrlens 1.672083e-002],22:8.484738e-002[&B IgrBrlens 8.211146e-002]):4.444669e-002[&B IgrBrlens 3.597072e-002]):7.739994e-003[&B IgrBrlens 6.718252e-003],13:1.370341e-001[&B IgrBrlens 1.317645e-001]):9.183031e-002[&B IgrBrlens 8.422944e-002],(((29:9.563257e-002[&B IgrBrlens 8.932397e-002],30:9.563257e-002[&B IgrBrlens 9.064589e-002]):1.596567e-002[&B IgrBrlens 2.105451e-002],28:7.111675e-003[&B IgrBrlens 8.053065e-003]):2.933224e-002[&B IgrBrlens 3.321502e-002],((((33:8.900970e-003[&B IgrBrlens 1.612684e-002],(((((43:6.457747e-002[&B IgrBrlens 4.510594e-002],44:7.458145e-003[&B IgrBrlens 7.373052e-003]):6.490836e-003[&B IgrBrlens 5.245704e-003],(((46:8.506463e-003[&B IgrBrlens 9.468962e-003],45:8.506463e-003[&B IgrBrlens 8.898788e-003]):2.070888e-002[&B IgrBrlens 1.874401e-002],(48:2.012655e-002[&B IgrBrlens 2.342270e-002],47:2.012655e-002[&B IgrBrlens 2.531237e-002]):9.088794e-003[&B IgrBrlens 7.014720e-003]):8.584944e-003[&B IgrBrlens 1.124613e-002],42:3.780029e-002[&B IgrBrlens 3.040831e-002]):3.326802e-002[&B IgrBrlens 4.027004e-002]):3.069165e-002[&B IgrBrlens 4.023243e-002],(40:0.000000e+000[&B IgrBrlens 0.000000e+000],41:1.393154e-002[&B IgrBrlens 8.427756e-003]):3.070909e-002[&B IgrBrlens 4.890767e-002]):1.088900e-002[&B IgrBrlens 1.373400e-002],39:4.159809e-002[&B IgrBrlens 4.251092e-002]):2.532789e-002[&B IgrBrlens 3.438502e-002],(37:1.212867e-002[&B IgrBrlens 1.204031e-002],38:3.581229e-002[&B IgrBrlens 3.638156e-002]):3.111369e-002[&B IgrBrlens 3.129303e-002]):3.531632e-002[&B IgrBrlens 4.703980e-002]):4.923757e-003[&B IgrBrlens 1.036481e-002],34:8.348244e-002[&B IgrBrlens 7.627554e-002]):8.708814e-003[&B IgrBrlens 1.129680e-002],(35:2.274323e-002[&B IgrBrlens 2.290829e-002],36:4.642685e-002[&B IgrBrlens 4.544239e-002]):6.944802e-002[&B IgrBrlens 7.403249e-002]):7.890369e-003[&B IgrBrlens 1.236760e-002],(31:1.681606e-002[&B IgrBrlens 1.924402e-002],32:3.074760e-002[&B IgrBrlens 2.566269e-002]):1.069492e-001[&B IgrBrlens 9.904849e-002]):4.084886e-002[&B IgrBrlens 4.087838e-002]):1.269422e-001[&B IgrBrlens 1.214680e-001]):4.207975e-002[&B IgrBrlens 5.439336e-002]):2.814252e-002[&B IgrBrlens 2.906900e-002],(50:2.290279e-001[&B IgrBrlens 2.252261e-001],8:1.593702e-001[&B IgrBrlens 1.416926e-001]):2.547776e-002[&B IgrBrlens 2.244069e-002]):6.098198e-003[&B IgrBrlens 9.841145e-003]):4.556510e-003[&B IgrBrlens 5.086250e-003],1:1.955027e-001[&B IgrBrlens 2.122987e-001]);
   tree gen.54000 [&B IgrBrlens] = [&R] [&clockrate=1.568323e-002] (((((3:3.255796e-002[&B IgrBrlens 3.675609e-002],7:3.255796e-002[&B IgrBrlens 2.339853e-002]):1.449172e-002[&B IgrBrlens 8.206540e-003],6:0.000000e+000[&B IgrBrlens 0.000000e+000]):2.547904e-002[&B IgrBrlens 2.930883e-002],((5:2.810876e-002[&B IgrBrlens 3.329989e-002],2:2.810876e-002[&B IgrBrlens 2.882733e-002]):3.729396e-002[&B IgrBrlens 2.078340e-002],4:1.835303e-002[&B IgrBrlens 1.018369e-002]):7.126005e-003[&B IgrBrlens 3.854565e-003]):1.368079e-001[&B IgrBrlens 1.395674e-001],(((((9:1.321456e-001[&B IgrBrlens 1.087166e-001],51:2.706799e-002[&B IgrBrlens 2.749346e-002]):5.233127e-002[&B IgrBrlens 5.097051e-002],(((((16:9.886501e-003[&B IgrBrlens 3.633146e-003],17:9.886501e-003[&B IgrBrlens 1.010369e-002]):5.190361e-002[&B IgrBrlens 4.814119e-002],12:6.179011e-002[&B IgrBrlens 6.486620e-002]):3.807153e-003[&B IgrBrlens 5.401378e-003],(14:1.314138e-002[&B IgrBrlens 1.667102e-002],15:3.666622e-002[&B IgrBrlens 3.492894e-002]):2.893104e-002[&B IgrBrlens 3.670160e-002]):5.377679e-002[&B IgrBrlens 6.825159e-002],11:1.193740e-001[&B IgrBrlens 1.414134e-001]):1.733099e-002[&B IgrBrlens 2.303881e-002],10:9.670898e-003[&B IgrBrlens 9.238427e-003]):4.777185e-002[&B IgrBrlens 4.563555e-002]):6.675486e-002[&B IgrBrlens 7.823521e-002],((18:5.677409e-002[&B IgrBrlens 8.061936e-002],19:1.442938e-002[&B IgrBrlens 1.078521e-002]):1.235695e-001[&B IgrBrlens 1.265089e-001],49:5.958274e-002[&B IgrBrlens 6.215364e-002]):7.088817e-002[&B IgrBrlens 6.355372e-002]):1.210884e-001[&B IgrBrlens 1.185390e-001],(((((((26:2.727091e-002[&B IgrBrlens 4.246363e-002],27:2.727091e-002[&B IgrBrlens 3.610999e-002]):1.028703e-002[&B IgrBrlens 9.029461e-003],25:2.187472e-002[&B IgrBrlens 1.629109e-002]):3.459060e-002[&B IgrBrlens 3.164116e-002],21:5.646532e-002[&B IgrBrlens 5.513152e-002]):1.607614e-002[&B IgrBrlens 2.007728e-002],24:1.540942e-001[&B IgrBrlens 1.198292e-001]):3.441600e-002[&B IgrBrlens 3.361193e-002],((20:0.000000e+000[&B IgrBrlens 0.000000e+000],23:7.371117e-002[&B IgrBrlens 9.062958e-002]):6.510958e-003[&B IgrBrlens 6.170368e-003],22:8.022213e-002[&B IgrBrlens 6.821981e-002]):7.692166e-002[&B IgrBrlens 6.225272e-002]):7.967001e-003[&B IgrBrlens 6.915291e-003],13:1.651108e-001[&B IgrBrlens 1.744551e-001]):9.284440e-002[&B IgrBrlens 7.688225e-002],(((29:2.399234e-002[&B IgrBrlens 2.592350e-002],30:2.399234e-002[&B IgrBrlens 2.274128e-002]):9.700192e-002[&B IgrBrlens 1.216712e-001],28:3.370050e-003[&B IgrBrlens 3.733920e-003]):3.504900e-002[&B IgrBrlens 3.883330e-002],((((33:8.890495e-003[&B IgrBrlens 1.871503e-002],((((((46:3.202050e-002[&B IgrBrlens 3.564360e-002],(47:1.894151e-002[&B IgrBrlens 2.382199e-002],(48:7.039132e-003[&B IgrBrlens 7.079044e-003],45:7.039132e-003[&B IgrBrlens 6.537396e-003]):1.190238e-002[&B IgrBrlens 1.077307e-002]):1.307900e-002[&B IgrBrlens 1.009435e-002]):4.680451e-002[&B IgrBrlens 4.474863e-002],(43:7.125126e-002[&B IgrBrlens 4.976744e-002],44:6.950029e-003[&B IgrBrlens 6.345759e-003]):7.573749e-003[&B IgrBrlens 6.915250e-003]):1.179081e-003[&B IgrBrlens 1.470248e-003],42:8.000409e-002[&B IgrBrlens 6.435902e-002]):4.585370e-002[&B IgrBrlens 5.577252e-002],(40:0.000000e+000[&B IgrBrlens 0.000000e+000],41:1.568323e-002[&B IgrBrlens 8.087642e-003]):4.587333e-002[&B IgrBrlens 7.305844e-002]):1.842906e-002[&B IgrBrlens 2.324406e-002],39:6.430239e-002[&B IgrBrlens 6.130341e-002]):2.470180e-002[&B IgrBrlens 3.785002e-002],(37:0.000000e+000[&B IgrBrlens 0.000000e+000],38:2.666149e-002[&B IgrBrlens 2.312267e-002]):6.234270e-002[&B IgrBrlens 6.649967e-002]):2.496393e-002[&B IgrBrlens 2.846723e-002]):2.052633e-003[&B IgrBrlens 4.320916e-003],34:8.935926e-002[&B IgrBrlens 8.434469e-002]):2.373118e-002[&B IgrBrlens 3.078334e-002],(35:2.260140e-002[&B IgrBrlens 2.276543e-002],36:4.926288e-002[&B IgrBrlens 3.645000e-002]):9.048904e-002[&B IgrBrlens 9.853661e-002]):4.056402e-002[&B IgrBrlens 5.691825e-002],(31:0.000000e+000[&B IgrBrlens 0.000000e+000],32:1.568323e-002[&B IgrBrlens 1.333803e-002]):1.803160e-001[&B IgrBrlens 1.669954e-001]):2.388794e-003[&B IgrBrlens 2.390520e-003]):1.458250e-001[&B IgrBrlens 1.395365e-001]):4.379049e-002[&B IgrBrlens 5.660470e-002]):3.059938e-002[&B IgrBrlens 3.595396e-002],(8:3.906750e-002[&B IgrBrlens 3.473407e-002],50:1.174836e-001[&B IgrBrlens 1.155334e-001]):1.646751e-001[&B IgrBrlens 1.405184e-001]):5.593985e-003[&B IgrBrlens 9.027456e-003]):1.325450e-002[&B IgrBrlens 1.379616e-002],1:2.225911e-001[&B IgrBrlens 2.212728e-001]);
   tree gen.55000 [&B IgrBrlens] = [&R] [&clockrate=1.763437e-002] ((((3:5.398605e-002[&B IgrBrlens 6.171241e-002],6:1.082954e-003[&B IgrBrlens 1.437805e-003]):2.037912e-002[&B IgrBrlens 2.705675e-002],(((5:2.467892e-002[&B IgrBrlens 2.624053e-002],2:2.467892e-002[&B IgrBrlens 2.530981e-002]):9.665115e-003[&B IgrBrlens 5.386232e-003],7:3.434403e-002[&B IgrBrlens 2.696192e-002]):1.855907e-002[&B IgrBrlens 1.050985e-002],4:0.000000e+000[&B IgrBrlens 0.000000e+000]):2.146207e-002[&B IgrBrlens 1.160916e-002]):1.514618e-001[&B IgrBrlens 1.573506e-001],((8:4.309098e-002[&B IgrBrlens 3.831126e-002],50:1.312628e-001[&B IgrBrlens 1.316585e-001]):1.557637e-001[&B IgrBrlens 1.329143e-001],(((51:8.836144e-002[&B IgrBrlens 9.678712e-002],((((((16:3.770234e-003[&B IgrBrlens 1.836814e-003],17:3.770234e-003[&B IgrBrlens 3.853060e-003]):3.639791e-002[&B IgrBrlens 3.375947e-002],12:4.016814e-002[&B IgrBrlens 4.360340e-002]):3.780178e-002[&B IgrBrlens 5.112991e-002],(14:0.000000e+000[&B IgrBrlens 0.000000e+000],15:2.645155e-002[&B IgrBrlens 3.049525e-002]):5.151837e-002[&B IgrBrlens 5.569978e-002]):4.595378e-002[&B IgrBrlens 4.847187e-002],11:1.239237e-001[&B IgrBrlens 1.422030e-001]):3.582547e-002[&B IgrBrlens 4.762429e-002],10:1.691080e-002[&B IgrBrlens 1.615457e-002]):1.573226e-002[&B IgrBrlens 1.502873e-002],9:1.754814e-001[&B IgrBrlens 1.448596e-001]):3.103028e-002[&B IgrBrlens 3.022340e-002]):1.007061e-001[&B IgrBrlens 1.003008e-001],((18:6.100519e-002[&B IgrBrlens 9.639634e-002],19:1.339240e-002[&B IgrBrlens 1.221117e-002]):1.799388e-001[&B IgrBrlens 1.858623e-001],49:1.051594e-001[&B IgrBrlens 1.096968e-001]):6.627377e-002[&B IgrBrlens 5.941676e-002]):6.819527e-002[&B IgrBrlens 6.675945e-002],(((((((26:1.952983e-002[&B IgrBrlens 2.959185e-002],27:1.952983e-002[&B IgrBrlens 2.585986e-002]):3.139503e-002[&B IgrBrlens 2.757642e-002],25:3.329049e-002[&B IgrBrlens 2.207608e-002]):2.458978e-002[&B IgrBrlens 2.249308e-002],21:5.788027e-002[&B IgrBrlens 5.651305e-002]):3.626078e-003[&B IgrBrlens 4.793218e-003],24:1.532051e-001[&B IgrBrlens 1.231876e-001]):4.711262e-002[&B IgrBrlens 4.661007e-002],((20:5.968787e-003[&B IgrBrlens 5.656559e-003],23:8.885031e-002[&B IgrBrlens 1.057183e-001]):9.379627e-003[&B IgrBrlens 8.888976e-003],22:9.822994e-002[&B IgrBrlens 8.528151e-002]):6.681901e-002[&B IgrBrlens 5.319454e-002]):1.366242e-002[&B IgrBrlens 1.185887e-002],13:1.787114e-001[&B IgrBrlens 1.617205e-001]):5.999248e-002[&B IgrBrlens 5.614605e-002],(((29:2.615664e-002[&B IgrBrlens 3.882027e-002],30:2.615664e-002[&B IgrBrlens 2.648034e-002]):1.061011e-001[&B IgrBrlens 1.330845e-001],28:0.000000e+000[&B IgrBrlens 0.000000e+000]):6.744354e-002[&B IgrBrlens 7.472553e-002],(((34:1.186236e-001[&B IgrBrlens 1.072445e-001],(35:2.435917e-002[&B IgrBrlens 3.084098e-002],36:5.433760e-002[&B IgrBrlens 4.020481e-002]):9.426442e-002[&B IgrBrlens 1.026477e-001]):3.963563e-003[&B IgrBrlens 8.343540e-003],(33:1.382552e-002[&B IgrBrlens 2.910357e-002],(((((43:7.606731e-002[&B IgrBrlens 4.947445e-002],44:3.766407e-003[&B IgrBrlens 3.438937e-003]):5.043277e-003[&B IgrBrlens 4.142307e-003],((45:3.158569e-002[&B IgrBrlens 3.350460e-002],(46:2.305886e-002[&B IgrBrlens 2.881097e-002],(47:9.256421e-003[&B IgrBrlens 1.179621e-002],48:9.256421e-003[&B IgrBrlens 8.772311e-003]):1.380244e-002[&B IgrBrlens 1.217854e-002]):8.526832e-003[&B IgrBrlens 6.580998e-003]):3.005282e-002[&B IgrBrlens 2.873275e-002],42:6.163851e-002[&B IgrBrlens 4.958489e-002]):1.947207e-002[&B IgrBrlens 2.520992e-002]):3.836579e-002[&B IgrBrlens 5.277820e-002],(40:1.368870e-002[&B IgrBrlens 2.180079e-002],41:3.132307e-002[&B IgrBrlens 1.615291e-002]):1.585240e-002[&B IgrBrlens 2.524673e-002]):3.270138e-002[&B IgrBrlens 4.719146e-002],39:6.224248e-002[&B IgrBrlens 5.933958e-002]):1.309931e-002[&B IgrBrlens 2.007179e-002],(37:3.746877e-003[&B IgrBrlens 3.607657e-003],38:3.372530e-002[&B IgrBrlens 3.242449e-002]):4.161650e-002[&B IgrBrlens 4.691464e-002]):5.663398e-002[&B IgrBrlens 6.068939e-002]):2.058980e-002[&B IgrBrlens 2.670845e-002]):3.015255e-002[&B IgrBrlens 4.858927e-002],(31:2.403017e-002[&B IgrBrlens 2.225498e-002],32:4.166454e-002[&B IgrBrlens 3.577739e-002]):1.586880e-001[&B IgrBrlens 1.385417e-001]):4.696158e-002[&B IgrBrlens 4.699551e-002]):8.837878e-002[&B IgrBrlens 8.845739e-002]):5.735453e-002[&B IgrBrlens 6.979324e-002]):4.739809e-002[&B IgrBrlens 5.557678e-002]):2.697233e-002[&B IgrBrlens 4.352738e-002]):1.676080e-002[&B IgrBrlens 1.744575e-002],1:2.425878e-001[&B IgrBrlens 2.411510e-001]);
   tree gen.56000 [&B IgrBrlens] = [&R] [&clockrate=1.486904e-002] ((((3:4.674549e-002[&B IgrBrlens 5.343559e-002],6:2.138378e-003[&B IgrBrlens 2.839061e-003]):1.713023e-002[&B IgrBrlens 1.959376e-002],((7:2.364925e-002[&B IgrBrlens 2.091486e-002],(5:1.199675e-002[&B IgrBrlens 1.275587e-002],2:1.199675e-002[&B IgrBrlens 1.230344e-002]):1.165249e-002[&B IgrBrlens 7.223162e-003]):2.095786e-002[&B IgrBrlens 1.251473e-002],4:0.000000e+000[&B IgrBrlens 0.000000e+000]):1.926861e-002[&B IgrBrlens 1.042269e-002]):1.234742e-001[&B IgrBrlens 1.232794e-001],((50:1.532593e-001[&B IgrBrlens 1.537213e-001],8:7.891414e-002[&B IgrBrlens 7.016086e-002]):8.393915e-002[&B IgrBrlens 7.162588e-002],((((((((16:6.507268e-003[&B IgrBrlens 3.248900e-003],17:6.507268e-003[&B IgrBrlens 6.571348e-003]):5.543631e-002[&B IgrBrlens 6.890946e-002],12:6.194358e-002[&B IgrBrlens 6.753669e-002]):2.244041e-002[&B IgrBrlens 3.035244e-002],(14:1.321564e-002[&B IgrBrlens 1.422562e-002],15:3.551920e-002[&B IgrBrlens 4.094909e-002]):4.886479e-002[&B IgrBrlens 5.259920e-002]):3.260919e-002[&B IgrBrlens 3.442847e-002],11:1.169932e-001[&B IgrBrlens 1.138952e-001]):1.516269e-002[&B IgrBrlens 1.877692e-002],10:1.171667e-002[&B IgrBrlens 1.129470e-002]):3.697461e-002[&B IgrBrlens 3.564299e-002],(9:1.448984e-001[&B IgrBrlens 1.276780e-001],51:4.527588e-002[&B IgrBrlens 4.386486e-002]):2.423205e-002[&B IgrBrlens 2.360194e-002]):8.298916e-002[&B IgrBrlens 9.215126e-002],((18:4.441960e-002[&B IgrBrlens 8.088766e-002],19:4.273201e-003[&B IgrBrlens 4.057815e-003]):1.440090e-001[&B IgrBrlens 1.367504e-001],49:7.393700e-002[&B IgrBrlens 7.546445e-002]):6.369105e-002[&B IgrBrlens 6.500683e-002]):5.567056e-002[&B IgrBrlens 5.169073e-002],(((((((26:9.785246e-003[&B IgrBrlens 1.482673e-002],27:9.785246e-003[&B IgrBrlens 1.295685e-002]):3.530079e-002[&B IgrBrlens 2.992303e-002],25:3.021700e-002[&B IgrBrlens 1.872613e-002]):2.672357e-002[&B IgrBrlens 2.444493e-002],21:5.694057e-002[&B IgrBrlens 5.559555e-002]):1.189657e-002[&B IgrBrlens 1.483808e-002],24:1.461561e-001[&B IgrBrlens 1.212400e-001]):1.012738e-002[&B IgrBrlens 1.190258e-002],((20:4.854566e-003[&B IgrBrlens 5.101048e-003],23:7.473904e-002[&B IgrBrlens 8.538050e-002]):2.880625e-002[&B IgrBrlens 3.026884e-002],22:1.035453e-001[&B IgrBrlens 8.989620e-002]):2.300015e-002[&B IgrBrlens 2.075758e-002]):1.588861e-002[&B IgrBrlens 1.539580e-002],13:1.424340e-001[&B IgrBrlens 1.411805e-001]):6.001448e-002[&B IgrBrlens 5.548635e-002],(((29:2.950059e-002[&B IgrBrlens 4.127452e-002],30:2.950059e-002[&B IgrBrlens 2.897640e-002]):9.227437e-002[&B IgrBrlens 1.157413e-001],28:1.025719e-002[&B IgrBrlens 1.031674e-002]):5.024947e-002[&B IgrBrlens 5.054122e-002],(((31:5.018597e-002[&B IgrBrlens 4.383370e-002],32:6.505500e-002[&B IgrBrlens 5.586281e-002]):7.756349e-002[&B IgrBrlens 6.772697e-002],(33:8.128392e-003[&B IgrBrlens 1.505593e-002],(34:7.494034e-002[&B IgrBrlens 7.324751e-002],(((((((45:1.172450e-002[&B IgrBrlens 1.053366e-002],46:1.172450e-002[&B IgrBrlens 1.464922e-002]):1.339052e-002[&B IgrBrlens 9.751396e-003],(47:1.261979e-002[&B IgrBrlens 1.608243e-002],48:1.261979e-002[&B IgrBrlens 1.157267e-002]):1.249523e-002[&B IgrBrlens 1.075287e-002]):6.059587e-002[&B IgrBrlens 5.793421e-002],42:8.571090e-002[&B IgrBrlens 8.122268e-002]):1.034628e-002[&B IgrBrlens 1.459778e-002],(43:7.438625e-002[&B IgrBrlens 4.838108e-002],44:1.342320e-002[&B IgrBrlens 1.161055e-002]):2.167093e-002[&B IgrBrlens 1.874452e-002]):2.117767e-002[&B IgrBrlens 2.913323e-002],(40:2.749783e-003[&B IgrBrlens 4.013991e-003],41:1.761882e-002[&B IgrBrlens 8.944035e-003]):3.865298e-002[&B IgrBrlens 5.076457e-002]):2.364147e-002[&B IgrBrlens 2.914202e-002],39:6.504423e-002[&B IgrBrlens 6.201066e-002]):1.567451e-002[&B IgrBrlens 2.105893e-002],(37:2.435728e-003[&B IgrBrlens 2.572445e-003],38:2.771309e-002[&B IgrBrlens 2.815180e-002]):5.300565e-002[&B IgrBrlens 4.984291e-002]):1.949896e-002[&B IgrBrlens 2.089523e-002]):7.533228e-003[&B IgrBrlens 1.585790e-002]):1.999852e-002[&B IgrBrlens 2.785051e-002]):1.828706e-002[&B IgrBrlens 2.314857e-002],(35:2.243950e-002[&B IgrBrlens 2.841050e-002],36:4.771686e-002[&B IgrBrlens 3.530608e-002]):9.831966e-002[&B IgrBrlens 1.070636e-001]):5.126528e-002[&B IgrBrlens 4.711852e-002]):7.205739e-002[&B IgrBrlens 7.212148e-002]):3.843100e-002[&B IgrBrlens 5.525082e-002]):4.389986e-002[&B IgrBrlens 5.987699e-002]):2.449662e-002[&B IgrBrlens 3.953214e-002]):1.892433e-002[&B IgrBrlens 1.960279e-002],1:2.062742e-001[&B IgrBrlens 2.130174e-001]);
   tree gen.57000 [&B IgrBrlens] = [&R] [&clockrate=9.071509e-003] ((((3:2.721453e-002[&B IgrBrlens 3.261995e-002],6:0.000000e+000[&B IgrBrlens 0.000000e+000]):3.759969e-002[&B IgrBrlens 4.772314e-002],((4:4.238426e-003[&B IgrBrlens 3.360846e-003],7:3.145295e-002[&B IgrBrlens 2.904642e-002]):1.526327e-002[&B IgrBrlens 1.139543e-002],(5:7.260810e-003[&B IgrBrlens 8.465882e-003],2:7.260810e-003[&B IgrBrlens 8.768327e-003]):3.945541e-002[&B IgrBrlens 3.498022e-002]):1.809800e-002[&B IgrBrlens 1.435075e-002]):1.423837e-001[&B IgrBrlens 1.441216e-001],(((((28:4.705269e-003[&B IgrBrlens 3.794451e-003],(30:2.226931e-002[&B IgrBrlens 2.000370e-002],29:2.226931e-002[&B IgrBrlens 2.341324e-002]):5.047227e-002[&B IgrBrlens 4.848637e-002]):7.407808e-002[&B IgrBrlens 5.973848e-002],(((35:9.554558e-003[&B IgrBrlens 1.184648e-002],36:2.497612e-002[&B IgrBrlens 2.481235e-002]):8.568224e-002[&B IgrBrlens 8.350490e-002],((32:4.341727e-002[&B IgrBrlens 3.988305e-002],31:3.434576e-002[&B IgrBrlens 3.088489e-002]):3.242120e-002[&B IgrBrlens 3.411110e-002],34:5.134540e-002[&B IgrBrlens 5.937977e-002]):4.389140e-002[&B IgrBrlens 4.648322e-002]):1.286613e-002[&B IgrBrlens 1.227779e-002],(33:4.436609e-002[&B IgrBrlens 4.756880e-002],(((((((48:2.814513e-002[&B IgrBrlens 2.942352e-002],47:2.814513e-002[&B IgrBrlens 2.397857e-002]):1.168742e-002[&B IgrBrlens 1.006579e-002],(45:1.091771e-002[&B IgrBrlens 1.155642e-002],46:1.091771e-002[&B IgrBrlens 1.260074e-002]):2.891484e-002[&B IgrBrlens 2.840307e-002]):2.881875e-002[&B IgrBrlens 3.276702e-002],(43:4.194540e-002[&B IgrBrlens 4.529257e-002],44:4.752210e-003[&B IgrBrlens 4.657861e-003]):2.670591e-002[&B IgrBrlens 2.617570e-002]):1.567146e-003[&B IgrBrlens 2.861646e-004],42:7.021845e-002[&B IgrBrlens 7.699394e-002]):4.241848e-002[&B IgrBrlens 4.812188e-002],(40:0.000000e+000[&B IgrBrlens 0.000000e+000],41:9.071509e-003[&B IgrBrlens 1.057857e-002]):6.637224e-002[&B IgrBrlens 5.997170e-002]):6.372621e-003[&B IgrBrlens 1.237949e-002],39:7.274486e-002[&B IgrBrlens 7.873822e-002]):1.565216e-002[&B IgrBrlens 1.595974e-002],(37:4.463575e-003[&B IgrBrlens 4.630376e-003],38:1.988514e-002[&B IgrBrlens 2.470549e-002]):6.851188e-002[&B IgrBrlens 6.922146e-002]):1.674818e-002[&B IgrBrlens 1.803192e-002]):1.837929e-002[&B IgrBrlens 2.164015e-002]):3.871674e-002[&B IgrBrlens 4.435539e-002]):7.852701e-002[&B IgrBrlens 8.550345e-002],((((((26:7.580113e-003[&B IgrBrlens 8.498361e-003],27:7.580113e-003[&B IgrBrlens 1.318883e-002]):1.404100e-002[&B IgrBrlens 1.662719e-002],25:1.254960e-002[&B IgrBrlens 1.102616e-002]):1.454600e-002[&B IgrBrlens 1.662998e-002],21:2.709560e-002[&B IgrBrlens 2.903154e-002]):2.701305e-002[&B IgrBrlens 2.989550e-002],24:1.012805e-001[&B IgrBrlens 9.840954e-002]):2.212917e-002[&B IgrBrlens 1.953279e-002],((20:1.125275e-003[&B IgrBrlens 6.597482e-004],23:4.376137e-002[&B IgrBrlens 3.950860e-002]):1.136508e-002[&B IgrBrlens 6.663338e-003],22:5.512644e-002[&B IgrBrlens 5.110365e-002]):5.014022e-002[&B IgrBrlens 4.461387e-002]):9.388419e-003[&B IgrBrlens 1.172114e-002],13:1.146551e-001[&B IgrBrlens 1.150906e-001]):8.529138e-002[&B IgrBrlens 9.447704e-002]):4.878168e-002[&B IgrBrlens 4.951441e-002],(((51:4.488392e-002[&B IgrBrlens 3.771090e-002],9:1.056630e-001[&B IgrBrlens 9.109328e-002]):3.702281e-002[&B IgrBrlens 3.877648e-002],(((((16:9.983053e-004[&B IgrBrlens 6.822450e-004],17:9.983053e-004[&B IgrBrlens 1.753968e-003]):2.708366e-002[&B IgrBrlens 2.814630e-002],12:2.808196e-002[&B IgrBrlens 3.492207e-002]):2.858019e-002[&B IgrBrlens 2.788058e-002],(14:6.741080e-003[&B IgrBrlens 6.172543e-003],15:2.034834e-002[&B IgrBrlens 2.583571e-002]):3.631380e-002[&B IgrBrlens 3.278500e-002]):1.546230e-002[&B IgrBrlens 1.419496e-002],11:7.212445e-002[&B IgrBrlens 6.937778e-002]):2.671305e-002[&B IgrBrlens 2.311987e-002],10:2.535828e-002[&B IgrBrlens 2.350015e-002]):4.384834e-002[&B IgrBrlens 4.457854e-002]):1.256064e-001[&B IgrBrlens 1.414334e-001],((18:8.053806e-002[&B IgrBrlens 7.865244e-002],19:5.604499e-002[&B IgrBrlens 4.944762e-002]):5.640918e-002[&B IgrBrlens 4.976894e-002],49:6.709662e-002[&B IgrBrlens 6.619765e-002]):1.313450e-001[&B IgrBrlens 1.335647e-001]):2.125770e-002[&B IgrBrlens 2.117456e-002]):5.210524e-003[&B IgrBrlens 5.058933e-003],(8:2.486008e-002[&B IgrBrlens 2.934040e-002],50:7.021762e-002[&B IgrBrlens 7.634129e-002]):1.546922e-001[&B IgrBrlens 1.673709e-001]):2.764563e-002[&B IgrBrlens 2.948506e-002]):2.302885e-002[&B IgrBrlens 2.716851e-002],1:2.302268e-001[&B IgrBrlens 2.240701e-001]);
   tree gen.58000 [&B IgrBrlens] = [&R] [&clockrate=7.155093e-003] (((((4:2.820366e-003[&B IgrBrlens 2.058987e-003],7:2.428564e-002[&B IgrBrlens 2.242750e-002]):2.419684e-002[&B IgrBrlens 2.224726e-002],(5:4.850416e-003[&B IgrBrlens 5.898057e-003],2:4.850416e-003[&B IgrBrlens 5.857478e-003]):4.363207e-002[&B IgrBrlens 4.203854e-002]):7.503660e-003[&B IgrBrlens 9.523967e-003],(3:2.806772e-002[&B IgrBrlens 3.364261e-002],6:6.602442e-003[&B IgrBrlens 8.380103e-003]):2.791843e-002[&B IgrBrlens 2.084367e-002]):1.185130e-001[&B IgrBrlens 1.242165e-001],(((((28:0.000000e+000[&B IgrBrlens 0.000000e+000],(30:1.337820e-002[&B IgrBrlens 1.375327e-002],29:1.337820e-002[&B IgrBrlens 1.406540e-002]):4.028500e-002[&B IgrBrlens 3.869993e-002]):6.213985e-002[&B IgrBrlens 5.011118e-002],((33:3.185144e-002[&B IgrBrlens 3.415074e-002],((((((48:1.566852e-002[&B IgrBrlens 1.638020e-002],47:1.566852e-002[&B IgrBrlens 1.433953e-002]):1.412059e-002[&B IgrBrlens 1.435054e-002],(46:7.335004e-003[&B IgrBrlens 8.465734e-003],45:7.335004e-003[&B IgrBrlens 7.764115e-003]):2.245410e-002[&B IgrBrlens 2.526903e-002]):2.559523e-002[&B IgrBrlens 2.910186e-002],((43:4.244576e-002[&B IgrBrlens 4.583286e-002],44:1.310988e-002[&B IgrBrlens 1.284960e-002]):1.218470e-002[&B IgrBrlens 1.194279e-002],42:5.463046e-002[&B IgrBrlens 5.595603e-002]):7.538787e-004[&B IgrBrlens 1.550802e-004]):3.551167e-002[&B IgrBrlens 4.028642e-002],(40:3.879755e-003[&B IgrBrlens 3.993760e-003],41:1.103485e-002[&B IgrBrlens 1.286808e-002]):5.052529e-002[&B IgrBrlens 5.200994e-002]):4.450757e-003[&B IgrBrlens 9.614605e-003],39:5.885580e-002[&B IgrBrlens 6.370486e-002]):1.666037e-002[&B IgrBrlens 1.697274e-002],(37:2.693802e-003[&B IgrBrlens 2.580624e-003],38:1.485746e-002[&B IgrBrlens 1.845905e-002]):6.065871e-002[&B IgrBrlens 6.128696e-002]):4.274393e-003[&B IgrBrlens 4.602023e-003]):2.125358e-002[&B IgrBrlens 2.347116e-002],(((32:8.426581e-003[&B IgrBrlens 6.710905e-003],31:1.271489e-003[&B IgrBrlens 1.337763e-003]):6.231862e-002[&B IgrBrlens 6.556687e-002],(35:2.454504e-002[&B IgrBrlens 2.670356e-002],36:3.670870e-002[&B IgrBrlens 3.781769e-002]):2.688141e-002[&B IgrBrlens 2.986915e-002]):2.228581e-002[&B IgrBrlens 2.399082e-002],34:7.371226e-002[&B IgrBrlens 8.524653e-002]):1.516822e-002[&B IgrBrlens 1.450383e-002]):2.692256e-002[&B IgrBrlens 2.616430e-002]):8.662547e-002[&B IgrBrlens 9.501503e-002],((((((26:1.011451e-002[&B IgrBrlens 1.133977e-002],27:1.011451e-002[&B IgrBrlens 1.759849e-002]):7.838448e-003[&B IgrBrlens 9.782033e-003],25:1.079787e-002[&B IgrBrlens 9.487075e-003]):1.330804e-002[&B IgrBrlens 1.392022e-002],21:2.410591e-002[&B IgrBrlens 2.582823e-002]):1.403047e-002[&B IgrBrlens 1.817826e-002],24:7.534286e-002[&B IgrBrlens 7.320714e-002]):2.504952e-002[&B IgrBrlens 2.581968e-002],((20:0.000000e+000[&B IgrBrlens 0.000000e+000],23:3.362894e-002[&B IgrBrlens 3.036085e-002]):4.263926e-003[&B IgrBrlens 2.499938e-003],22:3.789286e-002[&B IgrBrlens 3.512767e-002]):4.818933e-002[&B IgrBrlens 4.422807e-002]):2.214198e-003[&B IgrBrlens 2.517373e-003],13:8.829639e-002[&B IgrBrlens 8.863182e-002]):9.409786e-002[&B IgrBrlens 1.042320e-001]):3.068085e-002[&B IgrBrlens 3.274944e-002],(((9:1.007814e-001[&B IgrBrlens 8.688478e-002],(((((16:6.337796e-003[&B IgrBrlens 4.331270e-003],17:6.337796e-003[&B IgrBrlens 1.113516e-002]):2.857040e-002[&B IgrBrlens 2.969137e-002],12:3.490819e-002[&B IgrBrlens 4.264895e-002]):1.288822e-002[&B IgrBrlens 1.184306e-002],(14:5.316982e-003[&B IgrBrlens 4.868553e-003],15:1.604962e-002[&B IgrBrlens 2.037775e-002]):3.174680e-002[&B IgrBrlens 2.866179e-002]):1.650887e-002[&B IgrBrlens 1.369449e-002],11:6.430529e-002[&B IgrBrlens 6.185639e-002]):1.365214e-002[&B IgrBrlens 1.181578e-002],10:2.000117e-002[&B IgrBrlens 1.853559e-002]):2.282397e-002[&B IgrBrlens 2.320405e-002]):1.695219e-002[&B IgrBrlens 1.775517e-002],51:6.979447e-002[&B IgrBrlens 5.864044e-002]):7.547490e-002[&B IgrBrlens 7.474822e-002],((18:2.331689e-002[&B IgrBrlens 2.277098e-002],19:3.998140e-003[&B IgrBrlens 3.527497e-003]):3.734308e-002[&B IgrBrlens 3.559427e-002],49:5.565758e-003[&B IgrBrlens 5.873569e-003]):1.325485e-001[&B IgrBrlens 1.237357e-001]):5.206453e-002[&B IgrBrlens 5.343838e-002]):1.692902e-002[&B IgrBrlens 1.687326e-002],(8:1.281329e-001[&B IgrBrlens 1.396429e-001],50:1.639083e-001[&B IgrBrlens 1.782027e-001]):4.319949e-002[&B IgrBrlens 4.674015e-002]):3.166770e-003[&B IgrBrlens 3.278006e-003]):7.090722e-003[&B IgrBrlens 7.496526e-003],1:1.815899e-001[&B IgrBrlens 1.903418e-001]);
   tree gen.59000 [&B IgrBrlens] = [&R] [&clockrate=1.272102e-002] (((7:6.911948e-002[&B IgrBrlens 7.359886e-002],(((2:2.994365e-002[&B IgrBrlens 3.657778e-002],5:2.994365e-002[&B IgrBrlens 2.991547e-002]):1.254874e-002[&B IgrBrlens 8.747303e-003],4:4.329343e-003[&B IgrBrlens 2.419185e-003]):1.224779e-002[&B IgrBrlens 7.051327e-003],(3:3.816305e-002[&B IgrBrlens 3.967274e-002],6:0.000000e+000[&B IgrBrlens 0.000000e+000]):1.657713e-002[&B IgrBrlens 1.397080e-002]):1.437930e-002[&B IgrBrlens 8.913456e-003]):7.088148e-002[&B IgrBrlens 6.716332e-002],(((((((((16:3.590531e-003[&B IgrBrlens 2.444289e-003],17:3.590531e-003[&B IgrBrlens 2.097247e-003]):3.347035e-002[&B IgrBrlens 4.187890e-002],12:3.706088e-002[&B IgrBrlens 4.404188e-002]):1.266176e-002[&B IgrBrlens 1.725065e-002],(14:0.000000e+000[&B IgrBrlens 0.000000e+000],15:1.908152e-002[&B IgrBrlens 1.858938e-002]):3.064111e-002[&B IgrBrlens 3.276048e-002]):1.542747e-002[&B IgrBrlens 1.645507e-002],11:6.515010e-002[&B IgrBrlens 6.342490e-002]):4.771133e-002[&B IgrBrlens 5.983245e-002],10:9.821200e-003[&B IgrBrlens 9.565218e-003]):5.850946e-002[&B IgrBrlens 5.698446e-002],(51:4.152367e-002[&B IgrBrlens 4.022958e-002],9:1.267545e-001[&B IgrBrlens 1.375012e-001]):4.461641e-002[&B IgrBrlens 3.333526e-002]):4.878842e-003[&B IgrBrlens 6.209712e-003],((18:6.262362e-002[&B IgrBrlens 8.951829e-002],19:2.827688e-002[&B IgrBrlens 2.735353e-002]):7.370445e-002[&B IgrBrlens 8.606792e-002],49:3.837625e-002[&B IgrBrlens 4.286470e-002]):3.992166e-002[&B IgrBrlens 4.738958e-002]):8.401589e-002[&B IgrBrlens 8.622528e-002],(((((((26:1.131836e-002[&B IgrBrlens 1.294663e-002],27:1.131836e-002[&B IgrBrlens 1.494719e-002]):2.483750e-002[&B IgrBrlens 2.929496e-002],25:2.343484e-002[&B IgrBrlens 1.731837e-002]):1.544110e-002[&B IgrBrlens 1.637702e-002],21:3.887594e-002[&B IgrBrlens 2.815581e-002]):1.932988e-002[&B IgrBrlens 2.094294e-002],24:1.243551e-001[&B IgrBrlens 1.200652e-001]):2.165788e-002[&B IgrBrlens 2.711062e-002],((20:0.000000e+000[&B IgrBrlens 0.000000e+000],23:5.978877e-002[&B IgrBrlens 6.664354e-002]):1.432451e-002[&B IgrBrlens 1.781296e-002],22:7.411328e-002[&B IgrBrlens 7.495344e-002]):4.645767e-002[&B IgrBrlens 4.493681e-002]):1.393522e-002[&B IgrBrlens 1.232549e-002],13:1.345062e-001[&B IgrBrlens 1.233156e-001]):3.956250e-002[&B IgrBrlens 3.351214e-002],(((29:5.624224e-002[&B IgrBrlens 5.556813e-002],30:5.624224e-002[&B IgrBrlens 6.585365e-002]):3.916538e-002[&B IgrBrlens 5.259768e-002],28:0.000000e+000[&B IgrBrlens 0.000000e+000]):3.129079e-002[&B IgrBrlens 2.939848e-002],(((35:7.208502e-003[&B IgrBrlens 1.010513e-002],36:2.883423e-002[&B IgrBrlens 2.207781e-002]):7.081185e-002[&B IgrBrlens 7.553732e-002],(31:1.092415e-002[&B IgrBrlens 8.811812e-003],32:2.364517e-002[&B IgrBrlens 1.738598e-002]):8.872193e-002[&B IgrBrlens 7.680204e-002]):8.755809e-003[&B IgrBrlens 1.112071e-002],(34:7.901014e-002[&B IgrBrlens 6.703979e-002],(((((((43:5.624961e-002[&B IgrBrlens 3.658495e-002],44:4.093444e-003[&B IgrBrlens 3.237123e-003]):1.145828e-002[&B IgrBrlens 9.061286e-003],((46:1.420929e-002[&B IgrBrlens 1.696883e-002],45:1.420929e-002[&B IgrBrlens 1.479710e-002]):1.171229e-002[&B IgrBrlens 7.645385e-003],(47:1.414790e-002[&B IgrBrlens 1.450208e-002],48:1.414790e-002[&B IgrBrlens 1.408077e-002]):1.177368e-002[&B IgrBrlens 1.248561e-002]):4.178631e-002[&B IgrBrlens 4.458885e-002]):3.946503e-003[&B IgrBrlens 6.142445e-003],42:7.165440e-002[&B IgrBrlens 7.754687e-002]):2.568199e-002[&B IgrBrlens 4.124249e-002],(40:7.609376e-003[&B IgrBrlens 7.866856e-003],41:2.033039e-002[&B IgrBrlens 1.111277e-002]):2.484983e-002[&B IgrBrlens 3.190935e-002]):1.851830e-002[&B IgrBrlens 2.489441e-002],39:5.097751e-002[&B IgrBrlens 4.356538e-002]):2.751240e-002[&B IgrBrlens 3.197097e-002],(37:0.000000e+000[&B IgrBrlens 0.000000e+000],38:2.162573e-002[&B IgrBrlens 1.676157e-002]):5.686418e-002[&B IgrBrlens 5.138066e-002]):1.516271e-002[&B IgrBrlens 1.880712e-002],33:8.421807e-003[&B IgrBrlens 1.040449e-002]):6.983255e-003[&B IgrBrlens 1.588457e-002]):7.766021e-003[&B IgrBrlens 8.733863e-003]):3.992225e-002[&B IgrBrlens 3.945786e-002]):8.298912e-002[&B IgrBrlens 8.306293e-002]):2.895237e-002[&B IgrBrlens 3.516839e-002]):3.984368e-002[&B IgrBrlens 3.952316e-002],(8:3.281899e-002[&B IgrBrlens 2.917865e-002],50:9.642407e-002[&B IgrBrlens 9.449891e-002]):1.057334e-001[&B IgrBrlens 1.005662e-001]):1.448551e-003[&B IgrBrlens 1.953056e-003]):4.137877e-002[&B IgrBrlens 4.734959e-002],1:1.813797e-001[&B IgrBrlens 1.640689e-001]);
   tree gen.60000 [&B IgrBrlens] = [&R] [&clockrate=1.263442e-002] ((((3:4.533253e-002[&B IgrBrlens 4.712584e-002],6:7.429272e-003[&B IgrBrlens 6.534031e-003]):2.471475e-002[&B IgrBrlens 1.759963e-002],((5:3.102873e-002[&B IgrBrlens 2.930717e-002],2:3.102873e-002[&B IgrBrlens 3.701973e-002]):1.102274e-002[&B IgrBrlens 7.907652e-003],(7:3.850563e-002[&B IgrBrlens 3.757299e-002],4:6.023710e-004[&B IgrBrlens 2.542564e-004]):3.545847e-003[&B IgrBrlens 1.733474e-003]):2.799581e-002[&B IgrBrlens 1.841256e-002]):8.759367e-002[&B IgrBrlens 8.287844e-002],((((51:8.322906e-002[&B IgrBrlens 8.063522e-002],((((((16:7.406403e-003[&B IgrBrlens 5.843074e-003],17:7.406403e-003[&B IgrBrlens 4.326117e-003]):3.641339e-002[&B IgrBrlens 4.808059e-002],12:4.381980e-002[&B IgrBrlens 5.207395e-002]):2.164410e-002[&B IgrBrlens 2.697409e-002],(14:4.703858e-003[&B IgrBrlens 5.029211e-003],15:2.365548e-002[&B IgrBrlens 2.295722e-002]):4.180842e-002[&B IgrBrlens 4.470019e-002]):2.631554e-002[&B IgrBrlens 2.806838e-002],11:9.177944e-002[&B IgrBrlens 8.934908e-002]):1.055935e-002[&B IgrBrlens 1.551818e-002],10:0.000000e+000[&B IgrBrlens 0.000000e+000]):4.079533e-002[&B IgrBrlens 3.973203e-002],9:1.431341e-001[&B IgrBrlens 1.552695e-001]):2.474555e-002[&B IgrBrlens 1.848870e-002]):1.314990e-002[&B IgrBrlens 1.766889e-002],((18:4.676883e-002[&B IgrBrlens 6.779230e-002],19:1.265590e-002[&B IgrBrlens 1.477885e-002]):8.074959e-002[&B IgrBrlens 9.429484e-002],49:3.023340e-002[&B IgrBrlens 3.376947e-002]):5.351114e-002[&B IgrBrlens 6.352117e-002]):8.562696e-002[&B IgrBrlens 8.787872e-002],(((((((26:2.919614e-002[&B IgrBrlens 3.339633e-002],27:2.919614e-002[&B IgrBrlens 3.855685e-002]):6.713589e-003[&B IgrBrlens 6.679732e-003],25:2.327531e-002[&B IgrBrlens 2.328133e-002]):2.001352e-002[&B IgrBrlens 2.122658e-002],21:4.328883e-002[&B IgrBrlens 3.135184e-002]):2.916040e-002[&B IgrBrlens 3.273662e-002],24:1.381482e-001[&B IgrBrlens 1.189864e-001]):1.862087e-002[&B IgrBrlens 2.330899e-002],((20:2.944417e-003[&B IgrBrlens 3.151207e-003],23:6.232618e-002[&B IgrBrlens 6.947187e-002]):4.977261e-003[&B IgrBrlens 5.326821e-003],22:6.730344e-002[&B IgrBrlens 6.806640e-002]):6.419679e-002[&B IgrBrlens 6.209522e-002]):2.090298e-003[&B IgrBrlens 1.848837e-003],13:1.335905e-001[&B IgrBrlens 1.195233e-001]):5.089617e-002[&B IgrBrlens 4.816507e-002],(((29:4.675008e-002[&B IgrBrlens 4.693974e-002],30:4.675008e-002[&B IgrBrlens 6.248925e-002]):4.800806e-002[&B IgrBrlens 6.530846e-002],28:0.000000e+000[&B IgrBrlens 0.000000e+000]):2.898035e-002[&B IgrBrlens 2.722777e-002],((31:0.000000e+000[&B IgrBrlens 0.000000e+000],32:1.263442e-002[&B IgrBrlens 8.269817e-003]):1.333090e-001[&B IgrBrlens 1.345084e-001],((35:2.440119e-002[&B IgrBrlens 3.420645e-002],36:4.587970e-002[&B IgrBrlens 3.273979e-002]):6.579377e-002[&B IgrBrlens 7.850330e-002],(34:7.830561e-002[&B IgrBrlens 6.644200e-002],((((((42:5.150566e-002[&B IgrBrlens 4.437164e-002],(46:2.574512e-002[&B IgrBrlens 3.074501e-002],((48:1.375855e-002[&B IgrBrlens 1.240866e-002],47:1.375855e-002[&B IgrBrlens 1.410298e-002]):3.301035e-003[&B IgrBrlens 3.208389e-003],45:1.705958e-002[&B IgrBrlens 2.056117e-002]):8.685540e-003[&B IgrBrlens 5.669623e-003]):2.576054e-002[&B IgrBrlens 2.545948e-002]):9.379629e-003[&B IgrBrlens 1.459871e-002],(43:5.682572e-002[&B IgrBrlens 3.695965e-002],44:5.024610e-003[&B IgrBrlens 3.973495e-003]):4.059565e-003[&B IgrBrlens 3.210330e-003]):3.247809e-002[&B IgrBrlens 5.244968e-002],(40:0.000000e+000[&B IgrBrlens 0.000000e+000],41:1.263442e-002[&B IgrBrlens 6.164642e-003]):2.892784e-002[&B IgrBrlens 3.027781e-002]):2.170264e-002[&B IgrBrlens 2.926464e-002],39:5.063048e-002[&B IgrBrlens 5.054722e-002]):2.456269e-002[&B IgrBrlens 2.854324e-002],(37:0.000000e+000[&B IgrBrlens 0.000000e+000],38:2.147851e-002[&B IgrBrlens 2.070853e-002]):5.371467e-002[&B IgrBrlens 5.543424e-002]):1.874373e-002[&B IgrBrlens 2.324885e-002],33:9.286299e-003[&B IgrBrlens 9.923070e-003]):5.847221e-003[&B IgrBrlens 1.330047e-002]):1.188935e-002[&B IgrBrlens 1.268623e-002]):2.163556e-002[&B IgrBrlens 2.747922e-002]):1.190797e-002[&B IgrBrlens 1.048032e-002]):9.612459e-002[&B IgrBrlens 1.070378e-001]):2.531493e-002[&B IgrBrlens 2.614591e-002]):2.854482e-002[&B IgrBrlens 2.446369e-002],(8:3.906342e-002[&B IgrBrlens 3.194436e-002],50:1.022355e-001[&B IgrBrlens 1.123929e-001]):9.568081e-002[&B IgrBrlens 8.995409e-002]):2.289672e-002[&B IgrBrlens 3.266909e-002]):2.302428e-003[&B IgrBrlens 2.634661e-003],1:1.599434e-001[&B IgrBrlens 1.536211e-001]);
   tree gen.61000 [&B IgrBrlens] = [&R] [&clockrate=1.071146e-002] (((((4:0.000000e+000[&B IgrBrlens 0.000000e+000],7:3.213439e-002[&B IgrBrlens 2.951749e-002]):1.027213e-002[&B IgrBrlens 1.316166e-002],(5:2.092073e-002[&B IgrBrlens 2.297873e-002],2:2.092073e-002[&B IgrBrlens 2.057254e-002]):2.148578e-002[&B IgrBrlens 2.496738e-002]):2.541922e-002[&B IgrBrlens 2.340566e-002],(3:4.093901e-002[&B IgrBrlens 3.877815e-002],6:8.804619e-003[&B IgrBrlens 7.434526e-003]):2.688673e-002[&B IgrBrlens 2.270287e-002]):1.995583e-001[&B IgrBrlens 1.834795e-001],(((((28:1.950955e-002[&B IgrBrlens 1.788682e-002],(30:2.815345e-002[&B IgrBrlens 2.852070e-002],29:2.815345e-002[&B IgrBrlens 2.923782e-002]):7.169207e-002[&B IgrBrlens 7.888543e-002]):1.094293e-001[&B IgrBrlens 1.003275e-001],((((((42:7.655313e-002[&B IgrBrlens 6.763153e-002],((43:6.223815e-002[&B IgrBrlens 5.664362e-002],44:1.832115e-002[&B IgrBrlens 1.994405e-002]):1.401340e-002[&B IgrBrlens 1.752034e-002],(46:4.433717e-002[&B IgrBrlens 5.049302e-002],(48:2.688701e-002[&B IgrBrlens 2.139950e-002],(47:1.094720e-002[&B IgrBrlens 9.201767e-003],45:1.094720e-002[&B IgrBrlens 1.160382e-002]):1.593981e-002[&B IgrBrlens 1.541007e-002]):1.745016e-002[&B IgrBrlens 1.963777e-002]):3.191437e-002[&B IgrBrlens 3.099578e-002]):3.015859e-004[&B IgrBrlens 6.030831e-005]):5.154416e-002[&B IgrBrlens 5.884685e-002],(40:4.063014e-003[&B IgrBrlens 4.452053e-003],41:1.477448e-002[&B IgrBrlens 1.647513e-002]):6.940582e-002[&B IgrBrlens 7.605150e-002]):3.037952e-003[&B IgrBrlens 5.659504e-003],39:7.650678e-002[&B IgrBrlens 8.086662e-002]):3.155096e-002[&B IgrBrlens 3.160288e-002],(37:1.951216e-002[&B IgrBrlens 1.983882e-002],38:3.772164e-002[&B IgrBrlens 4.582331e-002]):7.033610e-002[&B IgrBrlens 7.621698e-002]):4.105969e-002[&B IgrBrlens 4.388444e-002],(33:5.224199e-002[&B IgrBrlens 5.097899e-002],34:1.057993e-001[&B IgrBrlens 1.066482e-001]):2.510864e-002[&B IgrBrlens 2.203366e-002]):3.695622e-002[&B IgrBrlens 4.006106e-002],((35:3.003103e-002[&B IgrBrlens 3.267199e-002],36:4.824052e-002[&B IgrBrlens 4.329038e-002]):7.457875e-002[&B IgrBrlens 7.609228e-002],(32:4.154618e-002[&B IgrBrlens 3.065138e-002],31:3.083472e-002[&B IgrBrlens 2.808122e-002]):9.198456e-002[&B IgrBrlens 8.958968e-002]):6.325438e-002[&B IgrBrlens 6.610404e-002]):4.141069e-002[&B IgrBrlens 4.173050e-002]):7.790328e-002[&B IgrBrlens 9.434515e-002],((((((26:1.700874e-002[&B IgrBrlens 1.640149e-002],27:1.700874e-002[&B IgrBrlens 2.099921e-002]):8.720280e-003[&B IgrBrlens 1.007627e-002],25:1.501755e-002[&B IgrBrlens 1.333639e-002]):3.315025e-002[&B IgrBrlens 3.714140e-002],21:4.816781e-002[&B IgrBrlens 4.944674e-002]):3.998862e-002[&B IgrBrlens 3.347699e-002],24:1.438560e-001[&B IgrBrlens 1.290360e-001]):6.727026e-003[&B IgrBrlens 7.724276e-003],((20:1.402239e-002[&B IgrBrlens 7.058982e-003],23:6.436626e-002[&B IgrBrlens 6.658865e-002]):2.921652e-003[&B IgrBrlens 1.424744e-003],22:6.728792e-002[&B IgrBrlens 7.158475e-002]):6.187222e-002[&B IgrBrlens 6.354873e-002]):1.697245e-002[&B IgrBrlens 1.510768e-002],13:1.461326e-001[&B IgrBrlens 1.338794e-001]):1.110535e-001[&B IgrBrlens 1.227013e-001]):2.007036e-002[&B IgrBrlens 2.211688e-002],(((((((16:1.872390e-003[&B IgrBrlens 1.240901e-003],17:1.872390e-003[&B IgrBrlens 3.398186e-003]):4.312191e-002[&B IgrBrlens 3.633213e-002],12:4.499430e-002[&B IgrBrlens 5.322907e-002]):1.563082e-002[&B IgrBrlens 1.372371e-002],(14:9.296243e-003[&B IgrBrlens 8.392879e-003],15:2.536344e-002[&B IgrBrlens 3.220324e-002]):3.526169e-002[&B IgrBrlens 3.157306e-002]):2.671414e-002[&B IgrBrlens 1.936143e-002],11:8.733926e-002[&B IgrBrlens 7.396296e-002]):8.731801e-003[&B IgrBrlens 7.557284e-003],10:9.308215e-003[&B IgrBrlens 1.007525e-002]):4.219527e-002[&B IgrBrlens 4.673856e-002],(51:4.003605e-002[&B IgrBrlens 4.401656e-002],9:1.118028e-001[&B IgrBrlens 1.000754e-001]):2.646349e-002[&B IgrBrlens 2.437597e-002]):7.537111e-002[&B IgrBrlens 7.464543e-002],((18:5.785452e-002[&B IgrBrlens 5.763882e-002],19:2.893357e-002[&B IgrBrlens 3.171424e-002]):1.346390e-001[&B IgrBrlens 1.334765e-001],49:1.100153e-001[&B IgrBrlens 1.130612e-001]):2.114389e-002[&B IgrBrlens 1.927197e-002]):1.118205e-001[&B IgrBrlens 1.042909e-001]):5.831629e-002[&B IgrBrlens 4.981858e-002],(8:1.300894e-001[&B IgrBrlens 1.286151e-001],50:1.836467e-001[&B IgrBrlens 1.824190e-001]):1.176493e-001[&B IgrBrlens 1.210615e-001]):1.964530e-002[&B IgrBrlens 2.225717e-002]):1.373439e-002[&B IgrBrlens 1.615611e-002],1:2.811184e-001[&B IgrBrlens 2.995056e-001]);
   tree gen.62000 [&B IgrBrlens] = [&R] [&clockrate=1.239668e-002] ((((3:4.099342e-002[&B IgrBrlens 4.842950e-002],6:3.803390e-003[&B IgrBrlens 2.831055e-003]):2.550267e-002[&B IgrBrlens 1.898292e-002],(7:4.036857e-002[&B IgrBrlens 3.485387e-002],((2:2.896209e-002[&B IgrBrlens 3.698250e-002],5:2.896209e-002[&B IgrBrlens 2.813579e-002]):8.227935e-003[&B IgrBrlens 3.514767e-003],4:0.000000e+000[&B IgrBrlens 0.000000e+000]):3.178547e-003[&B IgrBrlens 2.299938e-003]):2.612751e-002[&B IgrBrlens 1.765323e-002]):7.353457e-002[&B IgrBrlens 8.352653e-002],(((((9:1.278377e-001[&B IgrBrlens 1.427302e-001],51:4.477997e-002[&B IgrBrlens 4.978309e-002]):1.734091e-003[&B IgrBrlens 1.267542e-003],(((((16:3.012382e-003[&B IgrBrlens 2.148571e-003],17:3.012382e-003[&B IgrBrlens 1.510949e-003]):4.296666e-002[&B IgrBrlens 5.801433e-002],12:4.597904e-002[&B IgrBrlens 5.463992e-002]):1.176441e-002[&B IgrBrlens 2.031371e-002],(14:6.347232e-003[&B IgrBrlens 8.437668e-003],15:2.494225e-002[&B IgrBrlens 2.856672e-002]):3.280120e-002[&B IgrBrlens 3.506997e-002]):1.511091e-002[&B IgrBrlens 1.611742e-002],11:7.285435e-002[&B IgrBrlens 7.092514e-002]):2.932287e-002[&B IgrBrlens 3.754409e-002],10:1.764151e-003[&B IgrBrlens 1.718170e-003]):2.739457e-002[&B IgrBrlens 2.494240e-002]):1.898923e-002[&B IgrBrlens 2.551492e-002],((18:3.898818e-002[&B IgrBrlens 5.764632e-002],19:5.517155e-003[&B IgrBrlens 6.109423e-003]):8.086761e-002[&B IgrBrlens 9.547561e-002],49:2.440139e-002[&B IgrBrlens 3.104977e-002]):2.870523e-002[&B IgrBrlens 3.174091e-002]):1.065904e-001[&B IgrBrlens 9.931770e-002],(((((((26:8.623653e-003[&B IgrBrlens 9.864263e-003],27:8.623653e-003[&B IgrBrlens 1.138852e-002]):1.432260e-002[&B IgrBrlens 1.406536e-002],25:1.054957e-002[&B IgrBrlens 1.427848e-002]):1.959730e-002[&B IgrBrlens 2.652427e-002],21:3.014688e-002[&B IgrBrlens 1.970740e-002]):2.747766e-002[&B IgrBrlens 3.084751e-002],24:1.220872e-001[&B IgrBrlens 1.204592e-001]):3.797343e-003[&B IgrBrlens 4.656415e-003],((20:0.000000e+000[&B IgrBrlens 0.000000e+000],23:5.826438e-002[&B IgrBrlens 5.026368e-002]):1.983283e-002[&B IgrBrlens 2.178909e-002],22:7.809720e-002[&B IgrBrlens 6.728453e-002]):2.299404e-002[&B IgrBrlens 3.139955e-002]):1.589712e-002[&B IgrBrlens 1.892098e-002],13:1.169884e-001[&B IgrBrlens 1.020611e-001]):4.741719e-002[&B IgrBrlens 4.487276e-002],(((29:2.052190e-002[&B IgrBrlens 2.060515e-002],30:2.052190e-002[&B IgrBrlens 2.740891e-002]):8.072935e-002[&B IgrBrlens 1.098214e-001],28:8.276179e-003[&B IgrBrlens 8.534714e-003]):2.820945e-002[&B IgrBrlens 2.909067e-002],((34:7.364405e-002[&B IgrBrlens 7.083684e-002],((((((42:3.319346e-002[&B IgrBrlens 3.410343e-002],((48:4.253288e-003[&B IgrBrlens 3.638716e-003],45:4.253288e-003[&B IgrBrlens 4.766062e-003]):9.667112e-003[&B IgrBrlens 9.580129e-003],(47:1.049369e-002[&B IgrBrlens 1.026439e-002],46:1.049369e-002[&B IgrBrlens 1.253163e-002]):3.426714e-003[&B IgrBrlens 2.069706e-003]):1.927306e-002[&B IgrBrlens 2.061425e-002]):1.879240e-002[&B IgrBrlens 2.455464e-002],(43:5.169727e-002[&B IgrBrlens 3.943176e-002],44:8.708978e-004[&B IgrBrlens 7.560109e-004]):2.885931e-004[&B IgrBrlens 2.505225e-004]):2.863306e-002[&B IgrBrlens 4.020527e-002],(40:0.000000e+000[&B IgrBrlens 0.000000e+000],41:1.239668e-002[&B IgrBrlens 6.934766e-003]):1.739587e-002[&B IgrBrlens 2.173889e-002]):1.964331e-002[&B IgrBrlens 2.529703e-002],39:3.703919e-002[&B IgrBrlens 3.117419e-002]):4.280836e-002[&B IgrBrlens 4.643212e-002],(37:4.559901e-003[&B IgrBrlens 4.705878e-003],38:2.563425e-002[&B IgrBrlens 2.438278e-002]):5.421330e-002[&B IgrBrlens 5.567868e-002]):1.220844e-002[&B IgrBrlens 1.669702e-002],33:8.998258e-003[&B IgrBrlens 8.485524e-003]):2.662411e-003[&B IgrBrlens 7.390908e-003]):2.438037e-002[&B IgrBrlens 2.601447e-002],((31:1.832034e-002[&B IgrBrlens 1.699097e-002],32:3.071702e-002[&B IgrBrlens 2.010572e-002]):8.496785e-002[&B IgrBrlens 8.564949e-002],(35:2.431034e-002[&B IgrBrlens 2.328458e-002],36:4.538469e-002[&B IgrBrlens 4.207499e-002]):5.790351e-002[&B IgrBrlens 6.011170e-002]):1.581058e-002[&B IgrBrlens 1.937404e-002]):3.143627e-002[&B IgrBrlens 3.598155e-002]):6.965555e-002[&B IgrBrlens 7.756364e-002]):3.496081e-002[&B IgrBrlens 3.585833e-002]):1.165626e-002[&B IgrBrlens 9.698218e-003],(8:7.006966e-002[&B IgrBrlens 6.067854e-002],50:1.320530e-001[&B IgrBrlens 1.173884e-001]):3.930022e-002[&B IgrBrlens 3.623081e-002]):3.066078e-002[&B IgrBrlens 4.374687e-002]):2.573791e-002[&B IgrBrlens 2.888431e-002],1:1.657686e-001[&B IgrBrlens 1.592161e-001]);
   tree gen.63000 [&B IgrBrlens] = [&R] [&clockrate=1.572485e-002] ((((3:4.717455e-002[&B IgrBrlens 4.860962e-002],6:0.000000e+000[&B IgrBrlens 0.000000e+000]):2.248023e-002[&B IgrBrlens 1.721369e-002],((2:3.175544e-002[&B IgrBrlens 4.054940e-002],(7:2.689072e-002[&B IgrBrlens 2.380497e-002],5:2.689072e-002[&B IgrBrlens 2.359935e-002]):4.864718e-003[&B IgrBrlens 1.977449e-003]):1.541911e-002[&B IgrBrlens 1.041803e-002],4:0.000000e+000[&B IgrBrlens 0.000000e+000]):2.248023e-002[&B IgrBrlens 1.653138e-002]):1.052524e-001[&B IgrBrlens 1.319381e-001],(((((51:1.295359e-002[&B IgrBrlens 1.403791e-002],9:1.183101e-001[&B IgrBrlens 1.108045e-001]):4.348391e-002[&B IgrBrlens 3.178477e-002],(((((16:2.861162e-002[&B IgrBrlens 2.040715e-002],17:2.861162e-002[&B IgrBrlens 1.639780e-002]):2.996823e-002[&B IgrBrlens 3.749665e-002],12:5.857986e-002[&B IgrBrlens 7.097810e-002]):1.652751e-003[&B IgrBrlens 2.853820e-003],(14:2.491674e-002[&B IgrBrlens 2.374163e-002],15:4.850402e-002[&B IgrBrlens 5.555237e-002]):1.172859e-002[&B IgrBrlens 1.276021e-002]):3.679764e-002[&B IgrBrlens 4.090292e-002],11:9.703025e-002[&B IgrBrlens 9.446085e-002]):3.034104e-002[&B IgrBrlens 3.884771e-002],10:0.000000e+000[&B IgrBrlens 0.000000e+000]):3.442270e-002[&B IgrBrlens 3.134143e-002]):3.137734e-002[&B IgrBrlens 4.158938e-002],((18:4.245710e-002[&B IgrBrlens 6.277532e-002],19:0.000000e+000[&B IgrBrlens 0.000000e+000]):9.968983e-002[&B IgrBrlens 1.220734e-001],49:2.106557e-002[&B IgrBrlens 1.994748e-002]):5.102441e-002[&B IgrBrlens 5.642041e-002]):1.132745e-001[&B IgrBrlens 1.055458e-001],(((((((26:1.604359e-002[&B IgrBrlens 1.887486e-002],27:1.604359e-002[&B IgrBrlens 1.821254e-002]):1.897239e-002[&B IgrBrlens 1.946968e-002],25:1.929113e-002[&B IgrBrlens 2.346300e-002]):1.886417e-002[&B IgrBrlens 2.433114e-002],21:3.815530e-002[&B IgrBrlens 2.494260e-002]):3.130081e-002[&B IgrBrlens 3.513953e-002],24:1.512253e-001[&B IgrBrlens 1.492087e-001]):1.608206e-002[&B IgrBrlens 1.972030e-002],((20:0.000000e+000[&B IgrBrlens 0.000000e+000],23:7.390680e-002[&B IgrBrlens 6.349247e-002]):2.303020e-002[&B IgrBrlens 2.530184e-002],22:9.693700e-002[&B IgrBrlens 8.351593e-002]):3.892069e-002[&B IgrBrlens 4.886360e-002]):3.260551e-002[&B IgrBrlens 4.216171e-002],13:1.684632e-001[&B IgrBrlens 1.469680e-001]):4.490981e-002[&B IgrBrlens 4.249993e-002],(((29:3.248419e-002[&B IgrBrlens 3.539173e-002],30:3.248419e-002[&B IgrBrlens 4.338567e-002]):9.408797e-002[&B IgrBrlens 1.134167e-001],28:8.635789e-003[&B IgrBrlens 8.857805e-003]):7.986679e-002[&B IgrBrlens 8.192007e-002],((31:0.000000e+000[&B IgrBrlens 0.000000e+000],32:1.572485e-002[&B IgrBrlens 1.092241e-002]):2.234736e-001[&B IgrBrlens 2.252664e-001],(((35:1.984288e-002[&B IgrBrlens 1.900563e-002],36:4.657513e-002[&B IgrBrlens 4.317862e-002]):7.434074e-002[&B IgrBrlens 7.717578e-002],34:9.418362e-002[&B IgrBrlens 1.074000e-001]):5.750325e-003[&B IgrBrlens 7.569571e-003],((((((42:7.454826e-002[&B IgrBrlens 7.659193e-002],(47:4.147384e-002[&B IgrBrlens 4.056762e-002],((45:1.418004e-002[&B IgrBrlens 1.588958e-002],48:1.418004e-002[&B IgrBrlens 1.417815e-002]):1.765065e-002[&B IgrBrlens 1.859705e-002],46:3.183069e-002[&B IgrBrlens 3.309097e-002]):9.643152e-003[&B IgrBrlens 7.351774e-003]):3.307443e-002[&B IgrBrlens 3.736445e-002]):5.066110e-003[&B IgrBrlens 6.449937e-003],(43:6.637745e-002[&B IgrBrlens 5.062898e-002],44:1.905560e-003[&B IgrBrlens 1.981438e-003]):1.323693e-002[&B IgrBrlens 1.307769e-002]):4.126148e-002[&B IgrBrlens 4.393072e-002],(40:2.534740e-003[&B IgrBrlens 3.036501e-003],41:1.825959e-002[&B IgrBrlens 1.021451e-002]):3.814438e-002[&B IgrBrlens 4.569520e-002]):1.874920e-002[&B IgrBrlens 2.736101e-002],39:5.942832e-002[&B IgrBrlens 5.001809e-002]):4.648270e-002[&B IgrBrlens 5.041750e-002],(37:0.000000e+000[&B IgrBrlens 0.000000e+000],38:2.673225e-002[&B IgrBrlens 1.920015e-002]):7.917877e-002[&B IgrBrlens 8.131898e-002]):1.642765e-002[&B IgrBrlens 2.246748e-002],33:1.698217e-002[&B IgrBrlens 1.601450e-002]):4.327525e-003[&B IgrBrlens 1.201330e-002]):9.680745e-002[&B IgrBrlens 9.950188e-002]):9.697560e-003[&B IgrBrlens 1.261557e-002]):5.096363e-002[&B IgrBrlens 6.281611e-002]):2.231102e-002[&B IgrBrlens 2.288379e-002]):5.637535e-002[&B IgrBrlens 4.690529e-002],(50:1.855933e-001[&B IgrBrlens 1.649830e-001],8:1.069691e-001[&B IgrBrlens 1.070149e-001]):5.614653e-002[&B IgrBrlens 5.705501e-002]):1.179156e-002[&B IgrBrlens 1.344446e-002]):4.034339e-002[&B IgrBrlens 4.785475e-002],1:2.152506e-001[&B IgrBrlens 1.971533e-001]);
   tree gen.64000 [&B IgrBrlens] = [&R] [&clockrate=1.705375e-002] (((((7:4.460072e-002[&B IgrBrlens 3.948272e-002],(2:1.614729e-002[&B IgrBrlens 2.061893e-002],5:1.614729e-002[&B IgrBrlens 1.417090e-002]):2.845342e-002[&B IgrBrlens 2.151245e-002]):6.560542e-003[&B IgrBrlens 2.654209e-003],4:0.000000e+000[&B IgrBrlens 0.000000e+000]):1.938233e-002[&B IgrBrlens 1.333900e-002],(3:5.116126e-002[&B IgrBrlens 5.271761e-002],6:0.000000e+000[&B IgrBrlens 0.000000e+000]):1.938233e-002[&B IgrBrlens 1.389538e-002]):1.095650e-001[&B IgrBrlens 1.373441e-001],((8:7.618233e-002[&B IgrBrlens 7.621494e-002],50:1.614511e-001[&B IgrBrlens 1.686915e-001]):8.327698e-002[&B IgrBrlens 7.562911e-002],((((51:4.077007e-002[&B IgrBrlens 4.418286e-002],9:1.550302e-001[&B IgrBrlens 1.472704e-001]):3.829573e-002[&B IgrBrlens 2.516598e-002],(((((16:4.698924e-003[&B IgrBrlens 3.134778e-003],17:4.698924e-003[&B IgrBrlens 2.693031e-003]):4.224028e-002[&B IgrBrlens 5.285160e-002],12:4.693921e-002[&B IgrBrlens 5.687374e-002]):1.764412e-002[&B IgrBrlens 2.483006e-002],(14:7.787823e-003[&B IgrBrlens 7.574517e-003],15:3.336845e-002[&B IgrBrlens 3.821738e-002]):3.121488e-002[&B IgrBrlens 3.257098e-002]):7.620229e-002[&B IgrBrlens 8.535106e-002],11:1.407856e-001[&B IgrBrlens 1.317691e-001]):2.042911e-002[&B IgrBrlens 2.539153e-002],10:2.307933e-002[&B IgrBrlens 2.101778e-002]):3.211121e-002[&B IgrBrlens 2.924288e-002]):4.758730e-002[&B IgrBrlens 6.307501e-002],((18:4.604513e-002[&B IgrBrlens 6.410766e-002],19:0.000000e+000[&B IgrBrlens 0.000000e+000]):1.092040e-001[&B IgrBrlens 1.337238e-001],49:2.393520e-002[&B IgrBrlens 2.614724e-002]):8.566414e-002[&B IgrBrlens 9.358102e-002]):1.054069e-001[&B IgrBrlens 9.821495e-002],(((((((26:9.805643e-003[&B IgrBrlens 1.127558e-002],27:9.805643e-003[&B IgrBrlens 1.113128e-002]):2.242696e-002[&B IgrBrlens 2.120414e-002],25:1.517885e-002[&B IgrBrlens 1.957778e-002]):2.544325e-002[&B IgrBrlens 3.281687e-002],21:4.062209e-002[&B IgrBrlens 2.655518e-002]):1.933003e-002[&B IgrBrlens 1.480342e-002],24:1.486316e-001[&B IgrBrlens 1.482533e-001]):2.834150e-002[&B IgrBrlens 3.087431e-002],((20:1.119945e-002[&B IgrBrlens 1.034914e-002],23:9.135209e-002[&B IgrBrlens 7.521540e-002]):4.018439e-002[&B IgrBrlens 3.357540e-002],22:1.315365e-001[&B IgrBrlens 1.133251e-001]):1.132916e-002[&B IgrBrlens 1.218876e-002]):1.082482e-002[&B IgrBrlens 1.470381e-002],13:1.536905e-001[&B IgrBrlens 1.340802e-001]):7.693401e-002[&B IgrBrlens 7.652065e-002],(((29:5.326276e-002[&B IgrBrlens 4.314624e-002],30:5.326276e-002[&B IgrBrlens 5.931302e-002]):7.464039e-002[&B IgrBrlens 8.997396e-002],28:0.000000e+000[&B IgrBrlens 0.000000e+000]):8.652602e-002[&B IgrBrlens 8.473246e-002],((31:2.187074e-002[&B IgrBrlens 2.204619e-002],32:3.892449e-002[&B IgrBrlens 2.703677e-002]):2.097983e-001[&B IgrBrlens 2.114814e-001],(((35:1.744536e-002[&B IgrBrlens 1.829306e-002],36:4.643674e-002[&B IgrBrlens 4.851089e-002]):9.575590e-002[&B IgrBrlens 8.505228e-002],34:1.132013e-001[&B IgrBrlens 1.138644e-001]):9.168143e-004[&B IgrBrlens 2.486010e-003],(33:8.340440e-003[&B IgrBrlens 7.893179e-003],(((((43:8.691530e-002[&B IgrBrlens 6.629410e-002],44:1.699492e-002[&B IgrBrlens 1.852713e-002]):8.053600e-003[&B IgrBrlens 7.956718e-003],(42:7.839040e-002[&B IgrBrlens 8.053940e-002],((45:3.723113e-002[&B IgrBrlens 4.814344e-002],46:3.723113e-002[&B IgrBrlens 3.407383e-002]):8.480760e-003[&B IgrBrlens 8.935487e-003],(48:2.835375e-002[&B IgrBrlens 2.620366e-002],47:2.835375e-002[&B IgrBrlens 2.844922e-002]):1.735814e-002[&B IgrBrlens 1.261285e-002]):3.267852e-002[&B IgrBrlens 3.691719e-002]):1.657850e-002[&B IgrBrlens 2.220250e-002]):4.017326e-002[&B IgrBrlens 4.277210e-002],(40:0.000000e+000[&B IgrBrlens 0.000000e+000],41:1.705375e-002[&B IgrBrlens 8.560067e-003]):4.816802e-002[&B IgrBrlens 5.770306e-002]):2.225800e-002[&B IgrBrlens 3.886115e-002],39:7.042603e-002[&B IgrBrlens 5.927436e-002]):4.561023e-002[&B IgrBrlens 4.177536e-002],(37:0.000000e+000[&B IgrBrlens 0.000000e+000],38:2.899138e-002[&B IgrBrlens 1.897883e-002]):8.704488e-002[&B IgrBrlens 9.106050e-002]):6.564327e-003[&B IgrBrlens 1.064517e-002]):2.050887e-002[&B IgrBrlens 1.948878e-002]):8.855961e-002[&B IgrBrlens 1.203632e-001]):1.175149e-002[&B IgrBrlens 1.851479e-002]):6.394580e-002[&B IgrBrlens 6.795138e-002]):3.895376e-002[&B IgrBrlens 4.949569e-002]):2.972186e-002[&B IgrBrlens 2.399318e-002]):2.064927e-002[&B IgrBrlens 2.529979e-002]):1.846140e-002[&B IgrBrlens 2.189864e-002],1:1.985700e-001[&B IgrBrlens 1.818752e-001]);
   tree gen.65000 [&B IgrBrlens] = [&R] [&clockrate=1.247672e-002] (((((7:3.512409e-002[&B IgrBrlens 3.109355e-002],(2:7.110677e-003[&B IgrBrlens 8.348687e-003],5:7.110677e-003[&B IgrBrlens 6.661731e-003]):2.801342e-002[&B IgrBrlens 1.875608e-002]):2.306067e-003[&B IgrBrlens 9.221769e-004],4:0.000000e+000[&B IgrBrlens 0.000000e+000]):3.197556e-002[&B IgrBrlens 2.200571e-002],(3:4.372368e-002[&B IgrBrlens 4.505378e-002],6:6.293520e-003[&B IgrBrlens 4.491614e-003]):2.568204e-002[&B IgrBrlens 1.832898e-002]):3.559732e-002[&B IgrBrlens 4.462267e-002],(8:9.955832e-002[&B IgrBrlens 9.960093e-002],(50:1.557634e-001[&B IgrBrlens 1.385196e-001],((((((((16:5.173155e-003[&B IgrBrlens 4.162503e-003],17:5.173155e-003[&B IgrBrlens 2.964821e-003]):3.075431e-002[&B IgrBrlens 3.536993e-002],12:3.592746e-002[&B IgrBrlens 4.353140e-002]):2.309587e-002[&B IgrBrlens 2.777627e-002],(14:0.000000e+000[&B IgrBrlens 0.000000e+000],15:1.871508e-002[&B IgrBrlens 1.787781e-002]):4.030826e-002[&B IgrBrlens 4.795210e-002]):1.998780e-002[&B IgrBrlens 1.873333e-002],11:7.901113e-002[&B IgrBrlens 7.842119e-002]):2.205030e-002[&B IgrBrlens 2.740652e-002],10:0.000000e+000[&B IgrBrlens 0.000000e+000]):3.770778e-002[&B IgrBrlens 3.433954e-002],(9:1.103292e-001[&B IgrBrlens 1.048068e-001],51:2.673514e-002[&B IgrBrlens 2.646827e-002]):2.844005e-002[&B IgrBrlens 1.848679e-002]):3.149823e-002[&B IgrBrlens 4.369882e-002],((18:4.326859e-002[&B IgrBrlens 6.024194e-002],19:9.581451e-003[&B IgrBrlens 1.173280e-002]):8.098316e-002[&B IgrBrlens 9.916651e-002],49:2.818101e-002[&B IgrBrlens 3.332238e-002]):4.601569e-002[&B IgrBrlens 4.615662e-002]):7.651712e-002[&B IgrBrlens 6.618694e-002],(((((((26:2.100512e-002[&B IgrBrlens 2.585550e-002],27:2.100512e-002[&B IgrBrlens 2.384482e-002]):3.487184e-003[&B IgrBrlens 3.914817e-003],25:1.201558e-002[&B IgrBrlens 1.549778e-002]):1.949976e-002[&B IgrBrlens 2.515092e-002],21:3.151534e-002[&B IgrBrlens 1.838262e-002]):2.234546e-002[&B IgrBrlens 1.420997e-002],24:1.187397e-001[&B IgrBrlens 1.184375e-001]):1.400764e-003[&B IgrBrlens 1.400699e-003],((20:3.631327e-003[&B IgrBrlens 3.355621e-003],23:6.227191e-002[&B IgrBrlens 5.127203e-002]):1.093678e-002[&B IgrBrlens 9.256262e-003],22:7.320869e-002[&B IgrBrlens 6.307284e-002]):2.197838e-002[&B IgrBrlens 2.070161e-002]):2.023608e-002[&B IgrBrlens 2.748751e-002],13:1.154231e-001[&B IgrBrlens 1.006956e-001]):3.572303e-002[&B IgrBrlens 4.161163e-002],(((29:3.636336e-002[&B IgrBrlens 2.945665e-002],30:3.636336e-002[&B IgrBrlens 4.411110e-002]):8.428667e-002[&B IgrBrlens 8.004281e-002],28:2.707462e-002[&B IgrBrlens 2.651340e-002]):2.658456e-002[&B IgrBrlens 2.603350e-002],((31:1.606198e-002[&B IgrBrlens 1.619083e-002],32:2.853870e-002[&B IgrBrlens 1.982284e-002]):1.086162e-001[&B IgrBrlens 1.094876e-001],((35:1.098935e-002[&B IgrBrlens 1.152334e-002],36:3.219978e-002[&B IgrBrlens 3.509975e-002]):7.557672e-002[&B IgrBrlens 7.091846e-002],((34:5.546738e-002[&B IgrBrlens 5.579233e-002],(((((42:5.753333e-002[&B IgrBrlens 5.911055e-002],((45:6.388883e-003[&B IgrBrlens 9.140477e-003],48:6.388883e-003[&B IgrBrlens 5.904408e-003]):1.855900e-002[&B IgrBrlens 1.894207e-002],(46:2.065090e-002[&B IgrBrlens 2.101175e-002],47:2.065090e-002[&B IgrBrlens 1.814366e-002]):4.296992e-003[&B IgrBrlens 3.122300e-003]):3.258544e-002[&B IgrBrlens 4.882171e-002]):1.216901e-002[&B IgrBrlens 1.629715e-002],(43:5.379866e-002[&B IgrBrlens 4.103459e-002],44:2.644107e-003[&B IgrBrlens 2.612300e-003]):1.590368e-002[&B IgrBrlens 1.571236e-002]):2.211879e-002[&B IgrBrlens 2.354967e-002],(40:0.000000e+000[&B IgrBrlens 0.000000e+000],41:1.247672e-002[&B IgrBrlens 7.360530e-003]):2.818985e-002[&B IgrBrlens 4.143477e-002]):1.887688e-003[&B IgrBrlens 3.545473e-003],39:3.007754e-002[&B IgrBrlens 2.886384e-002]):3.071977e-002[&B IgrBrlens 2.813688e-002],(37:0.000000e+000[&B IgrBrlens 0.000000e+000],38:2.121042e-002[&B IgrBrlens 1.388513e-002]):3.958689e-002[&B IgrBrlens 3.720124e-002]):1.588049e-002[&B IgrBrlens 2.575291e-002]):2.137874e-002[&B IgrBrlens 1.808503e-002],33:1.446252e-002[&B IgrBrlens 1.368695e-002]):9.719956e-003[&B IgrBrlens 2.671236e-002]):1.690173e-002[&B IgrBrlens 2.066565e-002]):4.376678e-002[&B IgrBrlens 5.630484e-002]):3.884641e-002[&B IgrBrlens 4.820550e-002]):3.949315e-002[&B IgrBrlens 4.610238e-002]):5.049611e-003[&B IgrBrlens 5.639719e-003]):6.178492e-003[&B IgrBrlens 4.203816e-003]):5.444719e-003[&B IgrBrlens 6.670951e-003]):7.041179e-003[&B IgrBrlens 9.565905e-003],1:1.120442e-001[&B IgrBrlens 1.152382e-001]);
   tree gen.66000 [&B IgrBrlens] = [&R] [&clockrate=1.300108e-002] ((((3:3.900323e-002[&B IgrBrlens 3.869549e-002],6:0.000000e+000[&B IgrBrlens 0.000000e+000]):3.025502e-002[&B IgrBrlens 2.618526e-002],((5:1.769147e-002[&B IgrBrlens 1.331668e-002],2:1.769147e-002[&B IgrBrlens 1.295461e-002]):2.557436e-002[&B IgrBrlens 2.993078e-002],(4:0.000000e+000[&B IgrBrlens 0.000000e+000],7:3.900323e-002[&B IgrBrlens 3.204434e-002]):4.262596e-003[&B IgrBrlens 5.711562e-003]):2.599243e-002[&B IgrBrlens 3.257119e-002]):2.232865e-001[&B IgrBrlens 2.244383e-001],(((((28:0.000000e+000[&B IgrBrlens 0.000000e+000],(30:2.660106e-002[&B IgrBrlens 3.108321e-002],29:2.660106e-002[&B IgrBrlens 2.646808e-002]):7.090703e-002[&B IgrBrlens 7.802162e-002]):1.116510e-001[&B IgrBrlens 1.219906e-001],((34:1.319618e-001[&B IgrBrlens 1.378333e-001],((35:2.704229e-002[&B IgrBrlens 3.139214e-002],36:4.914412e-002[&B IgrBrlens 4.456827e-002]):6.301395e-002[&B IgrBrlens 5.960324e-002],(32:2.095888e-002[&B IgrBrlens 1.602563e-002],31:7.957800e-003[&B IgrBrlens 7.230500e-003]):1.042003e-001[&B IgrBrlens 9.505908e-002]):4.190553e-002[&B IgrBrlens 4.578041e-002]):2.111977e-002[&B IgrBrlens 2.253450e-002],(((((42:8.922357e-002[&B IgrBrlens 8.536660e-002],(((47:1.154908e-002[&B IgrBrlens 1.502144e-002],46:1.154908e-002[&B IgrBrlens 1.275723e-002]):2.586542e-002[&B IgrBrlens 2.007466e-002],(45:1.483866e-002[&B IgrBrlens 1.471705e-002],48:1.483866e-002[&B IgrBrlens 1.581812e-002]):2.257584e-002[&B IgrBrlens 2.744764e-002]):5.114647e-002[&B IgrBrlens 5.108159e-002],(43:7.157826e-002[&B IgrBrlens 6.654350e-002],44:1.827384e-002[&B IgrBrlens 2.330092e-002]):1.698271e-002[&B IgrBrlens 2.355361e-002]):6.626042e-004[&B IgrBrlens 1.072164e-004]):5.784031e-002[&B IgrBrlens 5.407183e-002],(40:0.000000e+000[&B IgrBrlens 0.000000e+000],41:1.300108e-002[&B IgrBrlens 1.272483e-002]):8.075839e-002[&B IgrBrlens 7.640809e-002]):4.860625e-003[&B IgrBrlens 1.294088e-002],39:8.561901e-002[&B IgrBrlens 9.889681e-002]):3.493463e-002[&B IgrBrlens 4.267474e-002],(37:0.000000e+000[&B IgrBrlens 0.000000e+000],38:2.210183e-002[&B IgrBrlens 2.171582e-002]):9.845181e-002[&B IgrBrlens 8.675489e-002]):2.189841e-002[&B IgrBrlens 2.546361e-002],33:5.534483e-002[&B IgrBrlens 6.068466e-002]):3.273133e-002[&B IgrBrlens 3.713267e-002]):5.607757e-002[&B IgrBrlens 6.155548e-002]):1.126676e-001[&B IgrBrlens 1.165412e-001],((((((26:2.872740e-002[&B IgrBrlens 2.939811e-002],27:2.872740e-002[&B IgrBrlens 3.556564e-002]):1.746686e-002[&B IgrBrlens 1.788528e-002],25:3.319318e-002[&B IgrBrlens 2.482234e-002]):3.058157e-002[&B IgrBrlens 3.865525e-002],21:6.377476e-002[&B IgrBrlens 7.300430e-002]):1.754138e-002[&B IgrBrlens 1.746284e-002],24:1.489217e-001[&B IgrBrlens 1.282061e-001]):2.022180e-002[&B IgrBrlens 1.722454e-002],((20:6.190330e-003[&B IgrBrlens 5.836390e-003],23:6.729540e-002[&B IgrBrlens 5.907726e-002]):9.205992e-003[&B IgrBrlens 8.679628e-003],22:7.650139e-002[&B IgrBrlens 7.849839e-002]):6.664000e-002[&B IgrBrlens 7.087521e-002]):3.785153e-002[&B IgrBrlens 4.148282e-002],13:1.809929e-001[&B IgrBrlens 1.638855e-001]):1.044308e-001[&B IgrBrlens 9.312391e-002]):5.075559e-002[&B IgrBrlens 5.379495e-002],((9:2.070455e-001[&B IgrBrlens 1.853277e-001],((((((16:5.743385e-003[&B IgrBrlens 3.946296e-003],17:5.743385e-003[&B IgrBrlens 6.928829e-003]):4.494959e-002[&B IgrBrlens 4.851955e-002],12:5.069298e-002[&B IgrBrlens 5.340466e-002]):2.903695e-002[&B IgrBrlens 2.116350e-002],(14:0.000000e+000[&B IgrBrlens 0.000000e+000],15:1.950162e-002[&B IgrBrlens 1.731684e-002]):6.022831e-002[&B IgrBrlens 6.107779e-002]):3.830679e-002[&B IgrBrlens 3.490190e-002],11:1.180367e-001[&B IgrBrlens 1.146279e-001]):1.629185e-002[&B IgrBrlens 1.514712e-002],10:2.901983e-002[&B IgrBrlens 2.656425e-002]):3.509265e-002[&B IgrBrlens 3.317281e-002],51:8.231399e-002[&B IgrBrlens 7.582084e-002]):3.762433e-002[&B IgrBrlens 3.380590e-002]):8.988779e-002[&B IgrBrlens 8.512289e-002],((18:4.373970e-002[&B IgrBrlens 4.823592e-002],19:8.636791e-003[&B IgrBrlens 8.286561e-003]):1.526708e-001[&B IgrBrlens 1.561656e-001],49:9.630225e-002[&B IgrBrlens 1.031877e-001]):1.005228e-001[&B IgrBrlens 1.042011e-001]):9.775080e-002[&B IgrBrlens 9.452516e-002]):7.501334e-003[&B IgrBrlens 8.364895e-003],(8:1.307802e-001[&B IgrBrlens 1.438719e-001],50:1.957855e-001[&B IgrBrlens 2.084211e-001]):1.062916e-001[&B IgrBrlens 9.827974e-002]):5.547302e-002[&B IgrBrlens 6.027141e-002]):5.199909e-003[&B IgrBrlens 5.758814e-003],1:2.977447e-001[&B IgrBrlens 2.745564e-001]);
   tree gen.67000 [&B IgrBrlens] = [&R] [&clockrate=1.476409e-002] ((((7:6.335377e-002[&B IgrBrlens 5.689061e-002],(3:4.429226e-002[&B IgrBrlens 4.637967e-002],6:0.000000e+000[&B IgrBrlens 0.000000e+000]):1.906151e-002[&B IgrBrlens 1.276369e-002]):2.187073e-002[&B IgrBrlens 1.205219e-002],(4:1.871688e-002[&B IgrBrlens 8.998448e-003],(2:1.616324e-002[&B IgrBrlens 2.119757e-002],5:1.616324e-002[&B IgrBrlens 1.540868e-002]):4.684591e-002[&B IgrBrlens 3.136517e-002]):2.221536e-002[&B IgrBrlens 1.068040e-002]):4.315726e-002[&B IgrBrlens 6.857744e-002],((50:1.563574e-001[&B IgrBrlens 1.390479e-001],8:8.253699e-002[&B IgrBrlens 6.380843e-002]):2.952860e-002[&B IgrBrlens 2.726118e-002],(((((((((16:1.507392e-003[&B IgrBrlens 1.076339e-003],17:1.507392e-003[&B IgrBrlens 1.061078e-003]):2.958097e-002[&B IgrBrlens 3.040905e-002],12:3.108836e-002[&B IgrBrlens 5.369207e-002]):3.238583e-002[&B IgrBrlens 3.894884e-002],(14:1.876631e-002[&B IgrBrlens 1.914646e-002],15:4.091244e-002[&B IgrBrlens 4.723682e-002]):2.256176e-002[&B IgrBrlens 2.713829e-002]):2.247392e-002[&B IgrBrlens 1.817194e-002],11:8.594811e-002[&B IgrBrlens 8.530637e-002]):3.364099e-002[&B IgrBrlens 3.959118e-002],10:0.000000e+000[&B IgrBrlens 0.000000e+000]):9.488163e-003[&B IgrBrlens 6.130935e-003],9:1.290773e-001[&B IgrBrlens 1.157931e-001]):2.278107e-002[&B IgrBrlens 1.480830e-002],51:5.293896e-002[&B IgrBrlens 5.241052e-002]):9.353509e-002[&B IgrBrlens 1.201980e-001],((18:3.986304e-002[&B IgrBrlens 5.447934e-002],19:0.000000e+000[&B IgrBrlens 0.000000e+000]):1.537181e-001[&B IgrBrlens 1.757107e-001],49:7.989771e-002[&B IgrBrlens 8.014241e-002]):5.181225e-002[&B IgrBrlens 5.197093e-002]):5.128598e-002[&B IgrBrlens 4.605343e-002],(((((((26:1.014067e-002[&B IgrBrlens 1.248229e-002],27:1.014067e-002[&B IgrBrlens 1.149094e-002]):1.185170e-002[&B IgrBrlens 1.499150e-002],25:7.228283e-003[&B IgrBrlens 8.023842e-003]):2.676768e-002[&B IgrBrlens 3.051154e-002],21:3.399596e-002[&B IgrBrlens 2.742658e-002]):2.901002e-002[&B IgrBrlens 1.879111e-002],24:1.397792e-001[&B IgrBrlens 1.255546e-001]):1.443459e-002[&B IgrBrlens 1.467428e-002],((20:0.000000e+000[&B IgrBrlens 0.000000e+000],23:6.939121e-002[&B IgrBrlens 7.340957e-002]):1.694608e-002[&B IgrBrlens 1.529121e-002],22:8.633729e-002[&B IgrBrlens 7.535956e-002]):3.834835e-002[&B IgrBrlens 3.769593e-002]):2.666545e-003[&B IgrBrlens 3.587562e-003],13:1.273522e-001[&B IgrBrlens 1.345709e-001]):5.598330e-002[&B IgrBrlens 5.505836e-002],(((29:5.822578e-002[&B IgrBrlens 4.918379e-002],30:5.822578e-002[&B IgrBrlens 6.577401e-002]):5.548868e-002[&B IgrBrlens 5.388325e-002],28:2.983806e-003[&B IgrBrlens 2.877592e-003]):4.377138e-002[&B IgrBrlens 4.243206e-002],((((31:1.793195e-002[&B IgrBrlens 1.898227e-002],32:3.269604e-002[&B IgrBrlens 2.354293e-002]):4.017919e-002[&B IgrBrlens 3.711971e-002],34:3.301219e-002[&B IgrBrlens 3.320559e-002]):3.254026e-002[&B IgrBrlens 3.088422e-002],(35:3.696780e-002[&B IgrBrlens 3.658530e-002],36:6.206675e-002[&B IgrBrlens 6.249377e-002]):2.858465e-002[&B IgrBrlens 2.947151e-002]):3.652445e-002[&B IgrBrlens 5.826947e-002],(((((((43:7.144895e-002[&B IgrBrlens 5.700383e-002],44:1.091619e-002[&B IgrBrlens 1.461487e-002]):7.779561e-003[&B IgrBrlens 1.041547e-002],42:7.922851e-002[&B IgrBrlens 9.549278e-002]):2.242657e-003[&B IgrBrlens 3.099406e-003],(46:5.979721e-002[&B IgrBrlens 6.018158e-002],((48:5.672598e-003[&B IgrBrlens 4.950556e-003],45:5.672598e-003[&B IgrBrlens 6.423004e-003]):1.118687e-002[&B IgrBrlens 1.181473e-002],47:1.685947e-002[&B IgrBrlens 1.320283e-002]):4.293774e-002[&B IgrBrlens 4.140035e-002]):2.167396e-002[&B IgrBrlens 2.798206e-002]):3.467260e-002[&B IgrBrlens 4.350970e-002],(40:0.000000e+000[&B IgrBrlens 0.000000e+000],41:1.476409e-002[&B IgrBrlens 8.715241e-003]):4.084692e-002[&B IgrBrlens 4.559963e-002]):6.932732e-003[&B IgrBrlens 1.111078e-002],39:4.777965e-002[&B IgrBrlens 3.805028e-002]):6.186401e-002[&B IgrBrlens 5.269431e-002],(37:0.000000e+000[&B IgrBrlens 0.000000e+000],38:2.509895e-002[&B IgrBrlens 1.490193e-002]):8.454471e-002[&B IgrBrlens 8.800124e-002]):6.339310e-003[&B IgrBrlens 9.466031e-003],33:1.706359e-002[&B IgrBrlens 1.614854e-002]):1.119289e-002[&B IgrBrlens 3.787936e-002]):5.540893e-002[&B IgrBrlens 4.833981e-002]):6.718910e-002[&B IgrBrlens 8.337668e-002]):4.690553e-002[&B IgrBrlens 6.175712e-002]):2.890083e-003[&B IgrBrlens 3.227825e-003]):1.631617e-002[&B IgrBrlens 2.020677e-002]):7.984300e-003[&B IgrBrlens 1.281798e-002],1:1.363661e-001[&B IgrBrlens 1.615208e-001]);
   tree gen.68000 [&B IgrBrlens] = [&R] [&clockrate=1.373047e-002] ((((7:5.079932e-002[&B IgrBrlens 4.812415e-002],(4:0.000000e+000[&B IgrBrlens 0.000000e+000],(2:2.716516e-002[&B IgrBrlens 3.562624e-002],5:2.716516e-002[&B IgrBrlens 2.418764e-002]):1.402626e-002[&B IgrBrlens 8.760164e-003]):9.607910e-003[&B IgrBrlens 6.123779e-003]):2.919416e-002[&B IgrBrlens 1.727576e-002],(3:4.934863e-002[&B IgrBrlens 4.759399e-002],6:8.157215e-003[&B IgrBrlens 5.445011e-003]):3.064485e-002[&B IgrBrlens 2.045570e-002]):3.626491e-002[&B IgrBrlens 5.762540e-002],(8:1.157912e-001[&B IgrBrlens 9.787798e-002],(50:1.686845e-001[&B IgrBrlens 1.686475e-001],(((((((((16:1.463043e-003[&B IgrBrlens 9.049843e-004],17:1.463043e-003[&B IgrBrlens 9.128715e-004]):3.115117e-002[&B IgrBrlens 2.695911e-002],12:3.261422e-002[&B IgrBrlens 5.632735e-002]):2.249402e-002[&B IgrBrlens 2.705245e-002],(14:0.000000e+000[&B IgrBrlens 0.000000e+000],15:2.059571e-002[&B IgrBrlens 2.231281e-002]):3.451253e-002[&B IgrBrlens 4.371929e-002]):7.148775e-003[&B IgrBrlens 5.780350e-003],11:6.225701e-002[&B IgrBrlens 5.263377e-002]):4.959459e-002[&B IgrBrlens 5.246245e-002],10:6.347859e-004[&B IgrBrlens 4.101775e-004]):1.741580e-002[&B IgrBrlens 1.237373e-002],9:1.292674e-001[&B IgrBrlens 1.049662e-001]):3.956277e-002[&B IgrBrlens 2.571686e-002],51:7.683602e-002[&B IgrBrlens 7.606904e-002]):1.699752e-002[&B IgrBrlens 2.098734e-002],((18:3.707227e-002[&B IgrBrlens 4.634239e-002],19:0.000000e+000[&B IgrBrlens 0.000000e+000]):8.446163e-002[&B IgrBrlens 9.654562e-002],49:1.580927e-002[&B IgrBrlens 2.266461e-002]):6.429379e-002[&B IgrBrlens 6.634502e-002]):7.992354e-002[&B IgrBrlens 7.176918e-002],(((((((26:1.696472e-002[&B IgrBrlens 1.710375e-002],27:1.696472e-002[&B IgrBrlens 1.922364e-002]):1.300845e-002[&B IgrBrlens 1.759480e-002],25:1.624270e-002[&B IgrBrlens 1.637743e-002]):2.183035e-002[&B IgrBrlens 2.964474e-002],21:3.807306e-002[&B IgrBrlens 3.625666e-002]):6.389762e-003[&B IgrBrlens 4.117694e-003],24:1.158613e-001[&B IgrBrlens 1.040706e-001]):2.736883e-002[&B IgrBrlens 2.782330e-002],((20:0.000000e+000[&B IgrBrlens 0.000000e+000],23:6.453321e-002[&B IgrBrlens 7.357510e-002]):1.253671e-003[&B IgrBrlens 1.131243e-003],22:6.578688e-002[&B IgrBrlens 6.556163e-002]):4.998228e-002[&B IgrBrlens 4.913192e-002]):2.676707e-003[&B IgrBrlens 3.601234e-003],13:1.184459e-001[&B IgrBrlens 1.251597e-001]):6.419830e-002[&B IgrBrlens 6.313763e-002],(((29:1.254081e-002[&B IgrBrlens 1.059332e-002],30:1.254081e-002[&B IgrBrlens 1.245017e-002]):9.870593e-002[&B IgrBrlens 7.977445e-002],28:8.268205e-003[&B IgrBrlens 8.015214e-003]):2.563667e-002[&B IgrBrlens 2.310320e-002],(((35:1.827814e-002[&B IgrBrlens 1.808902e-002],36:4.161994e-002[&B IgrBrlens 3.491294e-002]):4.179754e-002[&B IgrBrlens 4.696110e-002],(31:1.260669e-002[&B IgrBrlens 1.034696e-002],32:2.633716e-002[&B IgrBrlens 2.047063e-002]):7.081079e-002[&B IgrBrlens 5.811806e-002]):3.885784e-002[&B IgrBrlens 3.688028e-002],(((((((43:7.419352e-002[&B IgrBrlens 5.919353e-002],44:1.789859e-002[&B IgrBrlens 2.396309e-002]):1.028316e-002[&B IgrBrlens 1.376736e-002],(42:7.056164e-002[&B IgrBrlens 1.013663e-001],(47:4.872572e-002[&B IgrBrlens 3.815765e-002],(46:4.399586e-002[&B IgrBrlens 4.846184e-002],(48:2.477010e-002[&B IgrBrlens 2.566949e-002],45:2.477010e-002[&B IgrBrlens 2.835553e-002]):1.922576e-002[&B IgrBrlens 1.839663e-002]):4.729864e-003[&B IgrBrlens 4.560511e-003]):2.183592e-002[&B IgrBrlens 2.609020e-002]):1.391505e-002[&B IgrBrlens 1.821676e-002]):2.788994e-002[&B IgrBrlens 3.499832e-002],(40:0.000000e+000[&B IgrBrlens 0.000000e+000],41:1.373047e-002[&B IgrBrlens 9.525220e-003]):4.234122e-002[&B IgrBrlens 4.097423e-002]):9.230503e-003[&B IgrBrlens 1.322891e-002],39:5.157173e-002[&B IgrBrlens 4.129711e-002]):1.442777e-002[&B IgrBrlens 1.228924e-002],(37:0.000000e+000[&B IgrBrlens 0.000000e+000],38:2.334180e-002[&B IgrBrlens 1.361858e-002]):4.265770e-002[&B IgrBrlens 4.440172e-002]):3.816097e-002[&B IgrBrlens 5.698300e-002],33:1.216631e-002[&B IgrBrlens 1.151388e-002]):6.456446e-003[&B IgrBrlens 2.236103e-002],34:8.727511e-002[&B IgrBrlens 8.778640e-002]):1.165842e-002[&B IgrBrlens 1.859931e-002]):3.794988e-002[&B IgrBrlens 3.210128e-002]):8.420608e-002[&B IgrBrlens 1.044935e-001]):2.131995e-002[&B IgrBrlens 2.807044e-002]):8.657892e-003[&B IgrBrlens 9.669672e-003]):1.575909e-002[&B IgrBrlens 1.454899e-002]):4.671550e-004[&B IgrBrlens 6.046806e-004]):7.121338e-003[&B IgrBrlens 1.026679e-002],1:1.233797e-001[&B IgrBrlens 1.461390e-001]);
   tree gen.69000 [&B IgrBrlens] = [&R] [&clockrate=1.543293e-002] (((((7:3.770435e-002[&B IgrBrlens 3.571878e-002],3:3.770435e-002[&B IgrBrlens 3.636374e-002]):8.594439e-003[&B IgrBrlens 1.365667e-002],6:0.000000e+000[&B IgrBrlens 0.000000e+000]):1.063791e-002[&B IgrBrlens 7.425733e-003],(4:2.534443e-003[&B IgrBrlens 1.516601e-003],(2:3.622899e-002[&B IgrBrlens 4.751317e-002],5:3.622899e-002[&B IgrBrlens 3.128304e-002]):1.260424e-002[&B IgrBrlens 8.534592e-003]):8.103464e-003[&B IgrBrlens 4.849083e-003]):7.098471e-002[&B IgrBrlens 5.337757e-002],(8:1.179633e-001[&B IgrBrlens 9.971405e-002],((((51:8.221093e-002[&B IgrBrlens 8.139030e-002],(9:1.574358e-001[&B IgrBrlens 1.278392e-001],(((((16:8.247418e-004[&B IgrBrlens 5.805850e-004],17:8.247418e-004[&B IgrBrlens 5.138871e-004]):1.662388e-002[&B IgrBrlens 1.632910e-002],12:1.744862e-002[&B IgrBrlens 2.736290e-002]):3.572050e-002[&B IgrBrlens 3.759113e-002],(14:0.000000e+000[&B IgrBrlens 0.000000e+000],15:2.314940e-002[&B IgrBrlens 2.267449e-002]):3.001973e-002[&B IgrBrlens 3.596929e-002]):5.606542e-002[&B IgrBrlens 4.533332e-002],11:1.092345e-001[&B IgrBrlens 1.056068e-001]):2.725383e-002[&B IgrBrlens 3.250402e-002],10:1.148163e-002[&B IgrBrlens 8.157575e-003]):2.094746e-002[&B IgrBrlens 1.488294e-002]):2.817574e-002[&B IgrBrlens 1.831498e-002]):2.410464e-002[&B IgrBrlens 2.976271e-002],((18:4.166891e-002[&B IgrBrlens 3.623574e-002],19:0.000000e+000[&B IgrBrlens 0.000000e+000]):1.043729e-001[&B IgrBrlens 1.193056e-001],49:2.720823e-002[&B IgrBrlens 2.828897e-002]):6.367440e-002[&B IgrBrlens 6.079070e-002]):6.969204e-002[&B IgrBrlens 6.309545e-002],(((((((26:1.631910e-002[&B IgrBrlens 1.631342e-002],27:1.631910e-002[&B IgrBrlens 1.849205e-002]):1.501329e-002[&B IgrBrlens 2.030648e-002],25:1.589947e-002[&B IgrBrlens 1.603134e-002]):7.990197e-003[&B IgrBrlens 1.181256e-002],21:2.388966e-002[&B IgrBrlens 2.274993e-002]):1.571252e-002[&B IgrBrlens 8.474569e-003],24:1.198534e-001[&B IgrBrlens 1.149453e-001]):2.852796e-002[&B IgrBrlens 2.804509e-002],((20:0.000000e+000[&B IgrBrlens 0.000000e+000],23:7.253477e-002[&B IgrBrlens 8.269778e-002]):1.010565e-002[&B IgrBrlens 8.310229e-003],22:8.264042e-002[&B IgrBrlens 8.440451e-002]):3.487510e-002[&B IgrBrlens 2.851286e-002]):2.511586e-002[&B IgrBrlens 3.379081e-002],13:1.426314e-001[&B IgrBrlens 1.507162e-001]):5.097299e-002[&B IgrBrlens 5.185556e-002],(((29:2.247000e-002[&B IgrBrlens 1.898059e-002],30:2.247000e-002[&B IgrBrlens 1.800406e-002]):9.327698e-002[&B IgrBrlens 8.575254e-002],28:0.000000e+000[&B IgrBrlens 0.000000e+000]):3.760329e-002[&B IgrBrlens 2.802868e-002],(((33:1.092942e-002[&B IgrBrlens 1.034332e-002],((((((((47:3.130832e-002[&B IgrBrlens 2.451789e-002],46:3.130832e-002[&B IgrBrlens 3.448640e-002]):3.448768e-003[&B IgrBrlens 3.300036e-003],(48:1.778241e-002[&B IgrBrlens 1.612098e-002],45:1.778241e-002[&B IgrBrlens 1.687223e-002]):1.697468e-002[&B IgrBrlens 1.636690e-002]):4.344789e-002[&B IgrBrlens 3.854109e-002],42:7.820498e-002[&B IgrBrlens 1.123464e-001]):6.351872e-003[&B IgrBrlens 9.682430e-003],(43:7.385910e-002[&B IgrBrlens 5.892671e-002],44:1.058408e-002[&B IgrBrlens 1.343853e-002]):1.069776e-002[&B IgrBrlens 1.358285e-002]):3.622502e-002[&B IgrBrlens 4.889624e-002],(40:0.000000e+000[&B IgrBrlens 0.000000e+000],41:1.543293e-002[&B IgrBrlens 9.540786e-003]):4.207393e-002[&B IgrBrlens 4.071556e-002]):1.129485e-002[&B IgrBrlens 1.618749e-002],39:5.336879e-002[&B IgrBrlens 4.439743e-002]):1.809803e-002[&B IgrBrlens 1.541548e-002],(37:0.000000e+000[&B IgrBrlens 0.000000e+000],38:2.623598e-002[&B IgrBrlens 1.530717e-002]):4.523084e-002[&B IgrBrlens 5.082750e-002]):2.579310e-002[&B IgrBrlens 4.066769e-002],34:7.102394e-002[&B IgrBrlens 7.144002e-002]):1.707013e-002[&B IgrBrlens 2.440186e-002]):1.274490e-002[&B IgrBrlens 3.891896e-002],(35:4.054998e-002[&B IgrBrlens 3.795816e-002],36:6.678596e-002[&B IgrBrlens 6.544608e-002]):6.028899e-002[&B IgrBrlens 6.407537e-002]):3.109395e-002[&B IgrBrlens 2.935994e-002],(31:3.106127e-002[&B IgrBrlens 2.549359e-002],32:4.649420e-002[&B IgrBrlens 3.735983e-002]):1.271076e-001[&B IgrBrlens 1.043238e-001]):2.141735e-002[&B IgrBrlens 2.045757e-002]):8.346632e-002[&B IgrBrlens 9.914867e-002]):1.635567e-002[&B IgrBrlens 2.153433e-002]):1.995020e-002[&B IgrBrlens 2.304768e-002],50:1.805249e-001[&B IgrBrlens 1.803366e-001]):1.460312e-002[&B IgrBrlens 1.348178e-002]):9.958063e-003[&B IgrBrlens 1.378168e-002]):2.028719e-002[&B IgrBrlens 2.769598e-002],1:1.482086e-001[&B IgrBrlens 1.607990e-001]);
   tree gen.70000 [&B IgrBrlens] = [&R] [&clockrate=1.963866e-002] ((((4:0.000000e+000[&B IgrBrlens 0.000000e+000],((2:3.773007e-002[&B IgrBrlens 4.948180e-002],5:3.773007e-002[&B IgrBrlens 3.508422e-002]):4.094963e-003[&B IgrBrlens 5.407258e-003],(7:3.276762e-002[&B IgrBrlens 3.104203e-002],3:3.276762e-002[&B IgrBrlens 2.988132e-002]):9.057412e-003[&B IgrBrlens 5.947006e-003]):1.709094e-002[&B IgrBrlens 1.091008e-002]):1.402657e-002[&B IgrBrlens 8.393446e-003],6:1.402657e-002[&B IgrBrlens 9.791168e-003]):1.006514e-001[&B IgrBrlens 7.568570e-002],((8:3.005292e-002[&B IgrBrlens 2.540364e-002],50:1.282462e-001[&B IgrBrlens 1.368984e-001]):1.205542e-001[&B IgrBrlens 1.036850e-001],((((9:1.835027e-001[&B IgrBrlens 1.788768e-001],(((((16:1.135784e-002[&B IgrBrlens 8.960750e-003],17:1.135784e-002[&B IgrBrlens 7.076936e-003]):3.223334e-002[&B IgrBrlens 3.263530e-002],12:4.359118e-002[&B IgrBrlens 6.612892e-002]):2.554018e-002[&B IgrBrlens 2.517957e-002],(14:3.170639e-002[&B IgrBrlens 3.799023e-002],15:6.116438e-002[&B IgrBrlens 5.359085e-002]):7.966977e-003[&B IgrBrlens 9.545939e-003]):3.443606e-002[&B IgrBrlens 2.952381e-002],11:1.035674e-001[&B IgrBrlens 1.001279e-001]):5.980212e-002[&B IgrBrlens 7.605318e-002],10:4.296419e-003[&B IgrBrlens 3.406822e-003]):2.013315e-002[&B IgrBrlens 1.596448e-002]):1.053234e-002[&B IgrBrlens 6.403750e-003],51:6.245603e-002[&B IgrBrlens 6.183260e-002]):4.985795e-002[&B IgrBrlens 6.262766e-002],((18:1.049212e-001[&B IgrBrlens 8.960933e-002],19:5.189687e-002[&B IgrBrlens 5.932180e-002]):8.514843e-002[&B IgrBrlens 9.733068e-002],49:3.885201e-002[&B IgrBrlens 3.896498e-002]):5.382331e-002[&B IgrBrlens 5.138575e-002]):1.336257e-001[&B IgrBrlens 1.253303e-001],(((((((26:2.714428e-002[&B IgrBrlens 2.713482e-002],27:2.714428e-002[&B IgrBrlens 2.972816e-002]):1.757923e-002[&B IgrBrlens 3.222058e-002],25:2.508485e-002[&B IgrBrlens 2.515403e-002]):2.474737e-002[&B IgrBrlens 2.582108e-002],21:4.983222e-002[&B IgrBrlens 4.197733e-002]):1.975602e-003[&B IgrBrlens 9.036924e-004],24:1.539288e-001[&B IgrBrlens 1.662806e-001]):5.064674e-002[&B IgrBrlens 4.978947e-002],((20:0.000000e+000[&B IgrBrlens 0.000000e+000],23:9.230169e-002[&B IgrBrlens 9.563190e-002]):2.309905e-002[&B IgrBrlens 1.658027e-002],22:1.154007e-001[&B IgrBrlens 1.178642e-001]):4.989752e-002[&B IgrBrlens 4.058830e-002]):1.345853e-002[&B IgrBrlens 1.564166e-002],13:1.787568e-001[&B IgrBrlens 1.693092e-001]):6.152477e-002[&B IgrBrlens 6.300400e-002],(((29:3.530904e-002[&B IgrBrlens 2.803705e-002],30:3.530904e-002[&B IgrBrlens 2.776586e-002]):1.119809e-001[&B IgrBrlens 9.559840e-002],28:0.000000e+000[&B IgrBrlens 0.000000e+000]):7.923126e-002[&B IgrBrlens 5.231130e-002],(((33:0.000000e+000[&B IgrBrlens 0.000000e+000],((((((43:1.016110e-001[&B IgrBrlens 8.608993e-002],44:2.109254e-002[&B IgrBrlens 2.367728e-002]):1.236882e-002[&B IgrBrlens 1.626454e-002],(((47:1.689532e-002[&B IgrBrlens 1.310880e-002],45:1.689532e-002[&B IgrBrlens 1.603055e-002]):1.567858e-002[&B IgrBrlens 1.513809e-002],(46:3.132873e-002[&B IgrBrlens 3.450888e-002],48:3.132873e-002[&B IgrBrlens 2.840165e-002]):1.245181e-003[&B IgrBrlens 1.132288e-003]):5.261178e-002[&B IgrBrlens 4.667005e-002],42:8.518569e-002[&B IgrBrlens 1.220281e-001]):2.879417e-002[&B IgrBrlens 4.380103e-002]):2.296019e-002[&B IgrBrlens 3.099147e-002],(40:0.000000e+000[&B IgrBrlens 0.000000e+000],41:1.963866e-002[&B IgrBrlens 1.391014e-002]):3.678289e-002[&B IgrBrlens 3.559534e-002]):1.109073e-002[&B IgrBrlens 1.700163e-002],39:4.787361e-002[&B IgrBrlens 3.982600e-002]):4.353731e-002[&B IgrBrlens 3.621587e-002],(37:0.000000e+000[&B IgrBrlens 0.000000e+000],38:3.338572e-002[&B IgrBrlens 2.133725e-002]):5.802521e-002[&B IgrBrlens 6.520499e-002]):1.792587e-002[&B IgrBrlens 3.016408e-002],34:7.595108e-002[&B IgrBrlens 8.490430e-002]):2.224220e-002[&B IgrBrlens 2.977673e-002]):1.184171e-002[&B IgrBrlens 3.616091e-002],(35:1.089508e-002[&B IgrBrlens 1.179001e-002],36:4.428080e-002[&B IgrBrlens 4.339242e-002]):9.913992e-002[&B IgrBrlens 1.069111e-001]):2.516311e-002[&B IgrBrlens 3.052327e-002],(31:1.522794e-002[&B IgrBrlens 1.303885e-002],32:3.486660e-002[&B IgrBrlens 2.344638e-002]):1.533559e-001[&B IgrBrlens 1.313102e-001]):9.132308e-002[&B IgrBrlens 7.747099e-002]):6.874862e-002[&B IgrBrlens 8.166569e-002]):4.886317e-002[&B IgrBrlens 5.764429e-002]):2.249939e-002[&B IgrBrlens 2.689663e-002]):2.298680e-002[&B IgrBrlens 3.181308e-002]):8.743930e-003[&B IgrBrlens 1.193718e-002],1:1.823379e-001[&B IgrBrlens 1.941814e-001]);
   tree gen.71000 [&B IgrBrlens] = [&R] [&clockrate=1.986875e-002] ((((7:9.287838e-002[&B IgrBrlens 7.685688e-002],(6:0.000000e+000[&B IgrBrlens 0.000000e+000],3:5.960624e-002[&B IgrBrlens 4.558459e-002]):3.327214e-002[&B IgrBrlens 2.123944e-002]):2.905634e-002[&B IgrBrlens 1.953963e-002],(4:0.000000e+000[&B IgrBrlens 0.000000e+000],(2:1.656178e-002[&B IgrBrlens 1.954984e-002],5:1.656178e-002[&B IgrBrlens 1.540037e-002]):4.304446e-002[&B IgrBrlens 5.506253e-002]):6.232849e-002[&B IgrBrlens 3.729714e-002]):4.748291e-002[&B IgrBrlens 3.570519e-002],((((((9:1.847535e-001[&B IgrBrlens 1.675495e-001],51:5.163289e-002[&B IgrBrlens 5.111749e-002]):2.335979e-002[&B IgrBrlens 1.250446e-002],(((((16:8.458485e-003[&B IgrBrlens 6.673312e-003],17:8.458485e-003[&B IgrBrlens 5.530339e-003]):2.779475e-002[&B IgrBrlens 3.177889e-002],12:3.625323e-002[&B IgrBrlens 5.499707e-002]):3.548464e-002[&B IgrBrlens 3.879597e-002],(14:0.000000e+000[&B IgrBrlens 0.000000e+000],15:2.980312e-002[&B IgrBrlens 3.103733e-002]):4.193475e-002[&B IgrBrlens 4.255602e-002]):1.515014e-002[&B IgrBrlens 1.734561e-002],11:8.688801e-002[&B IgrBrlens 8.400244e-002]):9.960434e-002[&B IgrBrlens 1.266715e-001],10:2.555551e-002[&B IgrBrlens 2.026411e-002]):2.162092e-002[&B IgrBrlens 1.714419e-002]):3.546277e-002[&B IgrBrlens 4.454556e-002],((18:5.364561e-002[&B IgrBrlens 3.985513e-002],19:0.000000e+000[&B IgrBrlens 0.000000e+000]):1.480310e-001[&B IgrBrlens 1.741921e-001],49:4.868724e-002[&B IgrBrlens 4.882880e-002]):4.189947e-002[&B IgrBrlens 4.394107e-002]):1.343096e-001[&B IgrBrlens 1.259718e-001],(((((((26:2.525706e-002[&B IgrBrlens 2.827659e-002],27:2.525706e-002[&B IgrBrlens 2.644056e-002]):9.402381e-003[&B IgrBrlens 1.723341e-002],25:1.479069e-002[&B IgrBrlens 1.483148e-002]):3.467837e-002[&B IgrBrlens 3.618296e-002],21:4.946907e-002[&B IgrBrlens 4.614090e-002]):7.089758e-003[&B IgrBrlens 3.243043e-003],24:1.598763e-001[&B IgrBrlens 1.727053e-001]):4.573083e-002[&B IgrBrlens 4.495677e-002],((20:0.000000e+000[&B IgrBrlens 0.000000e+000],23:9.338310e-002[&B IgrBrlens 9.637366e-002]):1.549158e-002[&B IgrBrlens 1.594269e-002],22:1.088747e-001[&B IgrBrlens 1.052402e-001]):5.699496e-002[&B IgrBrlens 5.649990e-002]):8.637182e-004[&B IgrBrlens 1.386808e-003],13:1.667334e-001[&B IgrBrlens 1.579212e-001]):7.479896e-002[&B IgrBrlens 7.044741e-002],(((29:1.311855e-002[&B IgrBrlens 1.041675e-002],30:1.311855e-002[&B IgrBrlens 1.031600e-002]):1.358970e-001[&B IgrBrlens 1.236507e-001],28:0.000000e+000[&B IgrBrlens 0.000000e+000]):4.991482e-002[&B IgrBrlens 4.371785e-002],(((33:0.000000e+000[&B IgrBrlens 0.000000e+000],((((((42:8.235282e-002[&B IgrBrlens 1.179701e-001],((47:1.709993e-002[&B IgrBrlens 1.526343e-002],48:1.709993e-002[&B IgrBrlens 1.550226e-002]):1.228067e-002[&B IgrBrlens 1.282691e-002],(45:2.618134e-002[&B IgrBrlens 2.484127e-002],46:2.618134e-002[&B IgrBrlens 2.883898e-002]):3.199264e-003[&B IgrBrlens 2.839578e-003]):5.297222e-002[&B IgrBrlens 4.698978e-002]):2.935414e-002[&B IgrBrlens 4.447471e-002],(43:8.970480e-002[&B IgrBrlens 9.112058e-002],44:8.242945e-003[&B IgrBrlens 8.031811e-003]):2.200216e-002[&B IgrBrlens 2.467432e-002]):1.893465e-002[&B IgrBrlens 2.300494e-002],(40:0.000000e+000[&B IgrBrlens 0.000000e+000],41:1.986875e-002[&B IgrBrlens 1.491579e-002]):2.931102e-002[&B IgrBrlens 2.836470e-002]):3.553620e-002[&B IgrBrlens 5.649977e-002],39:6.484722e-002[&B IgrBrlens 5.563106e-002]):2.077236e-002[&B IgrBrlens 1.782238e-002],(37:1.162219e-002[&B IgrBrlens 1.306027e-002],38:4.539906e-002[&B IgrBrlens 3.242799e-002]):4.022053e-002[&B IgrBrlens 4.519723e-002]):3.268445e-002[&B IgrBrlens 5.499851e-002],34:8.452717e-002[&B IgrBrlens 9.449135e-002]):1.481656e-002[&B IgrBrlens 1.983566e-002]):1.410462e-002[&B IgrBrlens 3.257376e-002],(35:1.955322e-002[&B IgrBrlens 1.979085e-002],36:5.333009e-002[&B IgrBrlens 5.209223e-002]):9.389513e-002[&B IgrBrlens 8.689843e-002]):3.790626e-002[&B IgrBrlens 4.687356e-002],(31:2.119938e-002[&B IgrBrlens 1.815186e-002],32:4.106813e-002[&B IgrBrlens 3.585111e-002]):1.639321e-001[&B IgrBrlens 1.403660e-001]):4.757581e-002[&B IgrBrlens 4.623439e-002]):9.823440e-002[&B IgrBrlens 1.166915e-001]):4.694399e-002[&B IgrBrlens 5.538022e-002]):8.954145e-003[&B IgrBrlens 1.199190e-002],50:2.338505e-001[&B IgrBrlens 2.496273e-001]):2.246889e-002[&B IgrBrlens 1.932481e-002],8:1.569756e-001[&B IgrBrlens 1.470409e-001]):1.244200e-002[&B IgrBrlens 2.009961e-002]):5.932111e-003[&B IgrBrlens 7.923912e-003],1:1.753497e-001[&B IgrBrlens 1.867394e-001]);
   tree gen.72000 [&B IgrBrlens] = [&R] [&clockrate=1.459987e-002] ((((6:3.199720e-003[&B IgrBrlens 3.674763e-003],3:4.699934e-002[&B IgrBrlens 4.193391e-002]):4.560614e-002[&B IgrBrlens 5.249599e-002],((5:3.373278e-002[&B IgrBrlens 2.461319e-002],2:3.373278e-002[&B IgrBrlens 3.168887e-002]):1.757542e-002[&B IgrBrlens 2.089409e-002],(4:0.000000e+000[&B IgrBrlens 0.000000e+000],7:4.379962e-002[&B IgrBrlens 3.598496e-002]):7.508573e-003[&B IgrBrlens 1.027856e-002]):4.129728e-002[&B IgrBrlens 4.522122e-002]):1.330406e-001[&B IgrBrlens 1.337269e-001],((((((((((16:6.786802e-003[&B IgrBrlens 4.900179e-003],17:6.786802e-003[&B IgrBrlens 8.420680e-003]):4.157143e-002[&B IgrBrlens 4.706058e-002],12:4.835823e-002[&B IgrBrlens 5.221022e-002]):2.743529e-002[&B IgrBrlens 2.639309e-002],(14:1.200717e-002[&B IgrBrlens 1.291149e-002],15:3.390698e-002[&B IgrBrlens 2.401983e-002]):4.188654e-002[&B IgrBrlens 4.536706e-002]):2.728123e-002[&B IgrBrlens 2.120915e-002],11:1.030747e-001[&B IgrBrlens 8.849968e-002]):1.518423e-002[&B IgrBrlens 1.500169e-002],10:0.000000e+000[&B IgrBrlens 0.000000e+000]):6.837945e-002[&B IgrBrlens 6.520736e-002],9:1.866384e-001[&B IgrBrlens 1.841663e-001]):3.461018e-002[&B IgrBrlens 3.204006e-002],51:1.234295e-001[&B IgrBrlens 1.430874e-001]):5.016935e-002[&B IgrBrlens 4.409333e-002],((18:5.967473e-002[&B IgrBrlens 5.507407e-002],19:2.025507e-002[&B IgrBrlens 1.860173e-002]):9.137814e-002[&B IgrBrlens 9.060810e-002],49:3.863384e-002[&B IgrBrlens 3.704592e-002]):1.203651e-001[&B IgrBrlens 1.248244e-001]):6.242852e-002[&B IgrBrlens 6.733709e-002],(((((((26:1.856484e-002[&B IgrBrlens 2.022363e-002],27:1.856484e-002[&B IgrBrlens 2.950525e-002]):4.331897e-002[&B IgrBrlens 3.705630e-002],25:4.728394e-002[&B IgrBrlens 4.356936e-002]):2.255625e-002[&B IgrBrlens 2.288267e-002],21:6.984019e-002[&B IgrBrlens 6.534344e-002]):1.331279e-003[&B IgrBrlens 1.419696e-003],24:1.470908e-001[&B IgrBrlens 1.434188e-001]):3.186406e-002[&B IgrBrlens 3.001379e-002],((20:0.000000e+000[&B IgrBrlens 0.000000e+000],23:6.861941e-002[&B IgrBrlens 6.443434e-002]):1.656704e-002[&B IgrBrlens 1.774033e-002],22:8.518644e-002[&B IgrBrlens 8.567407e-002]):6.456868e-002[&B IgrBrlens 6.135365e-002]):8.723290e-003[&B IgrBrlens 1.022121e-002],13:1.584784e-001[&B IgrBrlens 1.600426e-001]):5.681584e-002[&B IgrBrlens 5.066431e-002],((28:0.000000e+000[&B IgrBrlens 0.000000e+000],(30:2.583884e-002[&B IgrBrlens 2.091798e-002],29:2.583884e-002[&B IgrBrlens 2.070901e-002]):8.366022e-002[&B IgrBrlens 9.459113e-002]):5.554980e-002[&B IgrBrlens 6.964077e-002],((32:2.214128e-002[&B IgrBrlens 1.280228e-002],31:7.541404e-003[&B IgrBrlens 7.230221e-003]):1.752220e-001[&B IgrBrlens 1.679918e-001],(((((((((47:2.706046e-002[&B IgrBrlens 3.697815e-002],46:2.706046e-002[&B IgrBrlens 2.977869e-002]):2.067049e-002[&B IgrBrlens 2.143886e-002],(45:2.501676e-002[&B IgrBrlens 2.181908e-002],48:2.501676e-002[&B IgrBrlens 3.309975e-002]):2.271418e-002[&B IgrBrlens 1.694086e-002]):5.782499e-002[&B IgrBrlens 6.400446e-002],42:1.055559e-001[&B IgrBrlens 1.090198e-001]):1.666084e-003[&B IgrBrlens 3.125907e-004],(43:8.422991e-002[&B IgrBrlens 6.636769e-002],44:2.437043e-002[&B IgrBrlens 2.645020e-002]):2.299211e-002[&B IgrBrlens 2.495425e-002]):6.397678e-002[&B IgrBrlens 7.229585e-002],(40:0.000000e+000[&B IgrBrlens 0.000000e+000],41:1.459987e-002[&B IgrBrlens 1.434145e-002]):9.673945e-002[&B IgrBrlens 1.068209e-001]):1.262760e-003[&B IgrBrlens 4.637159e-003],39:9.800221e-002[&B IgrBrlens 1.222216e-001]):2.848041e-002[&B IgrBrlens 2.360174e-002],(37:0.000000e+000[&B IgrBrlens 0.000000e+000],38:2.481978e-002[&B IgrBrlens 2.238823e-002]):1.016628e-001[&B IgrBrlens 8.958442e-002]):1.302411e-002[&B IgrBrlens 1.699075e-002],33:4.168758e-002[&B IgrBrlens 4.424858e-002]):1.879200e-002[&B IgrBrlens 1.676028e-002],((35:1.952285e-002[&B IgrBrlens 1.768099e-002],36:4.434264e-002[&B IgrBrlens 3.604678e-002]):3.828954e-002[&B IgrBrlens 4.316002e-002],34:5.781240e-002[&B IgrBrlens 5.447542e-002]):7.566655e-002[&B IgrBrlens 6.540131e-002]):2.446468e-002[&B IgrBrlens 3.219903e-002]):7.105227e-003[&B IgrBrlens 8.911516e-003]):9.112504e-002[&B IgrBrlens 9.187555e-002]):5.285280e-002[&B IgrBrlens 5.601775e-002]):3.471369e-002[&B IgrBrlens 4.730134e-002],(8:3.591566e-002[&B IgrBrlens 3.714512e-002],50:1.089150e-001[&B IgrBrlens 1.084417e-001]):1.472261e-001[&B IgrBrlens 1.522592e-001]):4.250435e-002[&B IgrBrlens 5.080586e-002]):2.757340e-002[&B IgrBrlens 2.874578e-002],1:2.532195e-001[&B IgrBrlens 2.347713e-001]);
   tree gen.73000 [&B IgrBrlens] = [&R] [&clockrate=1.835757e-002] ((((6:1.044056e-002[&B IgrBrlens 6.585880e-003],3:6.551327e-002[&B IgrBrlens 5.721345e-002]):1.700418e-002[&B IgrBrlens 1.307479e-002],(4:0.000000e+000[&B IgrBrlens 0.000000e+000],((2:8.264887e-003[&B IgrBrlens 9.756032e-003],5:8.264887e-003[&B IgrBrlens 8.584800e-003]):1.101912e-002[&B IgrBrlens 7.489339e-003],7:1.928400e-002[&B IgrBrlens 1.482050e-002]):3.578870e-002[&B IgrBrlens 3.530920e-002]):2.744474e-002[&B IgrBrlens 1.753140e-002]):6.358285e-002[&B IgrBrlens 5.451911e-002],((8:1.214460e-001[&B IgrBrlens 1.065262e-001],((((((((26:2.596135e-002[&B IgrBrlens 2.906508e-002],27:2.596135e-002[&B IgrBrlens 2.717786e-002]):7.481491e-004[&B IgrBrlens 1.722233e-003],25:8.351932e-003[&B IgrBrlens 8.695751e-003]):4.311632e-002[&B IgrBrlens 5.403766e-002],21:5.146825e-002[&B IgrBrlens 3.988708e-002]):2.455134e-004[&B IgrBrlens 1.143788e-004],24:1.471731e-001[&B IgrBrlens 1.627262e-001]):3.170998e-002[&B IgrBrlens 2.869692e-002],((20:0.000000e+000[&B IgrBrlens 0.000000e+000],23:8.628057e-002[&B IgrBrlens 7.635030e-002]):1.132886e-002[&B IgrBrlens 8.626161e-003],22:9.760943e-002[&B IgrBrlens 9.750040e-002]):4.455853e-002[&B IgrBrlens 4.417149e-002]):5.231533e-003[&B IgrBrlens 9.000604e-003],13:1.473995e-001[&B IgrBrlens 1.456806e-001]):8.082501e-002[&B IgrBrlens 8.542761e-002],((((33:0.000000e+000[&B IgrBrlens 0.000000e+000],((((((42:5.468646e-002[&B IgrBrlens 7.011247e-002],((48:1.494930e-002[&B IgrBrlens 1.355257e-002],47:1.494930e-002[&B IgrBrlens 1.611913e-002]):1.010395e-002[&B IgrBrlens 1.082613e-002],(45:1.807868e-002[&B IgrBrlens 1.715334e-002],46:1.807868e-002[&B IgrBrlens 1.705596e-002]):6.974572e-003[&B IgrBrlens 7.375700e-003]):2.963321e-002[&B IgrBrlens 2.395348e-002]):4.116622e-002[&B IgrBrlens 5.360927e-002],(43:8.409877e-002[&B IgrBrlens 8.542607e-002],44:8.832744e-003[&B IgrBrlens 1.060620e-002]):1.175390e-002[&B IgrBrlens 1.411387e-002]):1.768884e-002[&B IgrBrlens 2.332427e-002],(40:0.000000e+000[&B IgrBrlens 0.000000e+000],41:1.835757e-002[&B IgrBrlens 1.623584e-002]):1.991792e-002[&B IgrBrlens 1.927486e-002]):1.370926e-002[&B IgrBrlens 2.619811e-002],39:3.362718e-002[&B IgrBrlens 2.780365e-002]):3.718544e-002[&B IgrBrlens 4.242203e-002],(37:3.251120e-003[&B IgrBrlens 3.562479e-003],38:3.445899e-002[&B IgrBrlens 3.184639e-002]):3.635363e-002[&B IgrBrlens 3.774114e-002]):1.946954e-002[&B IgrBrlens 3.276163e-002],34:5.907429e-002[&B IgrBrlens 5.147115e-002]):3.271354e-002[&B IgrBrlens 4.130537e-002]):1.236130e-002[&B IgrBrlens 2.407256e-002],(35:1.580810e-002[&B IgrBrlens 1.415841e-002],36:4.701596e-002[&B IgrBrlens 6.063965e-002]):8.834104e-002[&B IgrBrlens 7.430332e-002]):2.913231e-002[&B IgrBrlens 3.475251e-002],(31:5.192460e-002[&B IgrBrlens 4.703545e-002],32:7.028217e-002[&B IgrBrlens 6.906322e-002]):1.125647e-001[&B IgrBrlens 9.638297e-002]):4.537145e-002[&B IgrBrlens 3.909674e-002],((29:1.800034e-002[&B IgrBrlens 1.471321e-002],30:1.800034e-002[&B IgrBrlens 1.600152e-002]):1.226313e-001[&B IgrBrlens 1.259055e-001],28:2.949841e-003[&B IgrBrlens 3.118162e-003]):3.802129e-002[&B IgrBrlens 4.019082e-002]):1.009728e-001[&B IgrBrlens 1.097716e-001]):3.578086e-002[&B IgrBrlens 4.043270e-002],((9:1.789655e-001[&B IgrBrlens 1.814743e-001],(51:4.530845e-002[&B IgrBrlens 4.365692e-002],(((((16:7.892497e-003[&B IgrBrlens 7.419183e-003],17:7.892497e-003[&B IgrBrlens 5.513832e-003]):2.791628e-002[&B IgrBrlens 2.913370e-002],12:3.580878e-002[&B IgrBrlens 5.552473e-002]):5.057171e-002[&B IgrBrlens 5.173141e-002],(14:1.599763e-002[&B IgrBrlens 1.706192e-002],15:4.353399e-002[&B IgrBrlens 3.879598e-002]):4.284650e-002[&B IgrBrlens 4.569698e-002]):2.812099e-002[&B IgrBrlens 3.207076e-002],11:1.145015e-001[&B IgrBrlens 1.230557e-001]):3.712343e-002[&B IgrBrlens 4.721161e-002],10:2.928599e-003[&B IgrBrlens 2.047728e-003]):1.667925e-002[&B IgrBrlens 1.166243e-002]):1.066138e-002[&B IgrBrlens 4.442373e-003]):2.552690e-002[&B IgrBrlens 3.206489e-002],((18:6.948559e-002[&B IgrBrlens 5.352159e-002],19:1.992016e-002[&B IgrBrlens 2.309389e-002]):8.047140e-002[&B IgrBrlens 9.329232e-002],49:8.603717e-003[&B IgrBrlens 1.143585e-002]):5.453544e-002[&B IgrBrlens 6.248180e-002]):1.421220e-001[&B IgrBrlens 1.332991e-001]):7.972740e-003[&B IgrBrlens 8.149285e-003]):2.308805e-002[&B IgrBrlens 1.620559e-002],50:2.363219e-001[&B IgrBrlens 2.020876e-001]):1.566208e-003[&B IgrBrlens 2.949740e-003]):1.442187e-002[&B IgrBrlens 1.698670e-002],1:1.605222e-001[&B IgrBrlens 1.608168e-001]);
   tree gen.74000 [&B IgrBrlens] = [&R] [&clockrate=1.447999e-002] ((((6:0.000000e+000[&B IgrBrlens 0.000000e+000],3:4.343996e-002[&B IgrBrlens 4.288188e-002]):1.196566e-002[&B IgrBrlens 1.252365e-002],(4:0.000000e+000[&B IgrBrlens 0.000000e+000],(2:1.798906e-002[&B IgrBrlens 1.754496e-002],(7:1.272289e-002[&B IgrBrlens 1.039687e-002],5:1.272289e-002[&B IgrBrlens 1.233321e-002]):5.266173e-003[&B IgrBrlens 5.195617e-003]):2.545089e-002[&B IgrBrlens 1.729815e-002]):1.196566e-002[&B IgrBrlens 7.643531e-003]):7.233622e-002[&B IgrBrlens 6.075173e-002],(((((((((26:2.581180e-002[&B IgrBrlens 2.889765e-002],27:2.581180e-002[&B IgrBrlens 3.125707e-002]):4.022313e-003[&B IgrBrlens 9.112166e-003],25:1.535412e-002[&B IgrBrlens 1.736637e-002]):2.455411e-002[&B IgrBrlens 2.806472e-002],21:3.990823e-002[&B IgrBrlens 3.843015e-002]):8.892859e-003[&B IgrBrlens 4.142970e-003],24:1.240970e-001[&B IgrBrlens 1.372114e-001]):1.858179e-002[&B IgrBrlens 1.844904e-002],((20:0.000000e+000[&B IgrBrlens 0.000000e+000],23:6.805593e-002[&B IgrBrlens 6.022319e-002]):5.544204e-003[&B IgrBrlens 3.788951e-003],22:7.360014e-002[&B IgrBrlens 7.848856e-002]):4.011869e-002[&B IgrBrlens 3.977022e-002]):6.224631e-003[&B IgrBrlens 1.070918e-002],13:1.199435e-001[&B IgrBrlens 1.185448e-001]):4.993038e-002[&B IgrBrlens 4.790864e-002],(((29:8.727474e-003[&B IgrBrlens 7.133707e-003],30:8.727474e-003[&B IgrBrlens 7.758345e-003]):1.107701e-001[&B IgrBrlens 1.137276e-001],28:1.089764e-002[&B IgrBrlens 1.015120e-002]):2.806744e-002[&B IgrBrlens 2.614493e-002],(((33:0.000000e+000[&B IgrBrlens 0.000000e+000],((((((42:4.423650e-002[&B IgrBrlens 4.683178e-002],((47:1.668661e-002[&B IgrBrlens 1.758257e-002],48:1.668661e-002[&B IgrBrlens 1.508885e-002]):6.374040e-003[&B IgrBrlens 6.829624e-003],(45:3.090921e-003[&B IgrBrlens 2.932716e-003],46:3.090921e-003[&B IgrBrlens 2.179514e-003]):1.996973e-002[&B IgrBrlens 1.910700e-002]):2.117585e-002[&B IgrBrlens 2.046233e-002]):2.717578e-002[&B IgrBrlens 3.199903e-002],(43:5.936794e-002[&B IgrBrlens 5.470437e-002],44:0.000000e+000[&B IgrBrlens 0.000000e+000]):1.204434e-002[&B IgrBrlens 1.510738e-002]):2.166590e-002[&B IgrBrlens 2.478927e-002],(40:0.000000e+000[&B IgrBrlens 0.000000e+000],41:1.447999e-002[&B IgrBrlens 1.430995e-002]):1.923026e-002[&B IgrBrlens 1.690244e-002]):1.802771e-002[&B IgrBrlens 2.334822e-002],39:3.725796e-002[&B IgrBrlens 3.495715e-002]):2.215525e-002[&B IgrBrlens 3.022977e-002],(37:0.000000e+000[&B IgrBrlens 0.000000e+000],38:2.461598e-002[&B IgrBrlens 1.874301e-002]):3.479724e-002[&B IgrBrlens 3.813610e-002]):1.537181e-002[&B IgrBrlens 2.162874e-002],34:5.016906e-002[&B IgrBrlens 5.194604e-002]):2.223087e-002[&B IgrBrlens 2.153452e-002]):1.541872e-002[&B IgrBrlens 3.002664e-002],(35:1.665242e-002[&B IgrBrlens 1.694533e-002],36:4.126839e-002[&B IgrBrlens 5.209723e-002]):7.116624e-002[&B IgrBrlens 6.650930e-002]):1.559712e-002[&B IgrBrlens 1.535385e-002],(31:3.093916e-002[&B IgrBrlens 2.572330e-002],32:4.541915e-002[&B IgrBrlens 4.463141e-002]):9.709259e-002[&B IgrBrlens 8.313505e-002]):4.414920e-002[&B IgrBrlens 3.804353e-002]):6.285282e-002[&B IgrBrlens 6.286051e-002]):4.639344e-002[&B IgrBrlens 5.242502e-002],(((((((16:4.574691e-003[&B IgrBrlens 4.300347e-003],17:4.574691e-003[&B IgrBrlens 3.195956e-003]):2.720190e-002[&B IgrBrlens 2.570830e-002],12:3.177659e-002[&B IgrBrlens 4.927246e-002]):4.056469e-002[&B IgrBrlens 3.751065e-002],(14:8.259761e-003[&B IgrBrlens 7.764781e-003],15:2.997974e-002[&B IgrBrlens 1.989360e-002]):4.236154e-002[&B IgrBrlens 4.517975e-002]):2.428262e-002[&B IgrBrlens 2.955206e-002],11:9.662390e-002[&B IgrBrlens 8.806643e-002]):2.848297e-002[&B IgrBrlens 3.622314e-002],10:7.818987e-003[&B IgrBrlens 5.098182e-003]):1.147745e-002[&B IgrBrlens 8.025239e-003],(51:3.907735e-002[&B IgrBrlens 3.765295e-002],9:1.360933e-001[&B IgrBrlens 1.380011e-001]):4.910659e-004[&B IgrBrlens 2.034799e-004]):3.591518e-002[&B IgrBrlens 4.511384e-002],((18:3.909596e-002[&B IgrBrlens 3.011384e-002],19:0.000000e+000[&B IgrBrlens 0.000000e+000]):9.676761e-002[&B IgrBrlens 1.121849e-001],49:2.436769e-002[&B IgrBrlens 2.867755e-002]):3.663593e-002[&B IgrBrlens 4.197415e-002]):1.089277e-001[&B IgrBrlens 1.023018e-001]):1.677045e-002[&B IgrBrlens 2.168079e-002],(50:9.959539e-002[&B IgrBrlens 8.516770e-002],8:2.719546e-002[&B IgrBrlens 2.334753e-002]):8.710639e-002[&B IgrBrlens 6.773723e-002]):1.343999e-002[&B IgrBrlens 2.531240e-002]):2.676290e-003[&B IgrBrlens 3.515412e-003],1:1.304181e-001[&B IgrBrlens 1.324932e-001]);
   tree gen.75000 [&B IgrBrlens] = [&R] [&clockrate=1.764236e-002] ((((6:0.000000e+000[&B IgrBrlens 0.000000e+000],3:5.292708e-002[&B IgrBrlens 5.410238e-002]):1.426348e-002[&B IgrBrlens 1.492862e-002],((4:0.000000e+000[&B IgrBrlens 0.000000e+000],(5:2.667959e-002[&B IgrBrlens 2.586243e-002],2:2.667959e-002[&B IgrBrlens 2.602095e-002]):2.624749e-002[&B IgrBrlens 2.623293e-002]):4.674039e-003[&B IgrBrlens 2.962061e-003],7:5.760112e-002[&B IgrBrlens 5.576558e-002]):9.589439e-003[&B IgrBrlens 6.517633e-003]):8.487658e-002[&B IgrBrlens 8.384314e-002],((50:2.013579e-001[&B IgrBrlens 1.721886e-001],8:1.131461e-001[&B IgrBrlens 1.130214e-001]):2.611878e-002[&B IgrBrlens 2.031096e-002],((((((((26:2.869691e-002[&B IgrBrlens 3.212769e-002],27:2.869691e-002[&B IgrBrlens 3.475084e-002]):1.599069e-003[&B IgrBrlens 3.622539e-003],25:1.265362e-002[&B IgrBrlens 1.230839e-002]):4.493114e-002[&B IgrBrlens 5.135514e-002],21:5.758477e-002[&B IgrBrlens 5.368768e-002]):4.317155e-004[&B IgrBrlens 1.808937e-004],24:1.497567e-001[&B IgrBrlens 1.557441e-001]):2.408256e-002[&B IgrBrlens 2.081215e-002],((20:0.000000e+000[&B IgrBrlens 0.000000e+000],23:8.291909e-002[&B IgrBrlens 8.214839e-002]):8.218352e-004[&B IgrBrlens 6.028685e-004],22:8.374092e-002[&B IgrBrlens 8.930289e-002]):5.481366e-002[&B IgrBrlens 5.355916e-002]):1.190606e-003[&B IgrBrlens 2.048381e-003],13:1.397452e-001[&B IgrBrlens 1.381156e-001]):8.721919e-002[&B IgrBrlens 8.368758e-002],((((33:0.000000e+000[&B IgrBrlens 0.000000e+000],((((((42:6.112154e-002[&B IgrBrlens 8.090082e-002],((45:1.183242e-002[&B IgrBrlens 1.012163e-002],48:1.183242e-002[&B IgrBrlens 1.069945e-002]):3.318223e-002[&B IgrBrlens 4.143372e-002],(46:2.172524e-002[&B IgrBrlens 1.531921e-002],47:2.172524e-002[&B IgrBrlens 2.355805e-002]):2.328942e-002[&B IgrBrlens 2.710083e-002]):1.610689e-002[&B IgrBrlens 1.747849e-002]):1.794585e-002[&B IgrBrlens 2.033737e-002],(43:7.233367e-002[&B IgrBrlens 7.369163e-002],44:0.000000e+000[&B IgrBrlens 0.000000e+000]):6.733719e-003[&B IgrBrlens 8.446193e-003]):3.491844e-002[&B IgrBrlens 3.995230e-002],(40:0.000000e+000[&B IgrBrlens 0.000000e+000],41:1.764236e-002[&B IgrBrlens 1.526294e-002]):2.400980e-002[&B IgrBrlens 2.325905e-002]):2.525920e-002[&B IgrBrlens 3.214802e-002],39:4.926900e-002[&B IgrBrlens 5.593820e-002]):2.311983e-002[&B IgrBrlens 3.239658e-002],(37:0.000000e+000[&B IgrBrlens 0.000000e+000],38:2.999201e-002[&B IgrBrlens 2.283641e-002]):4.239683e-002[&B IgrBrlens 4.646487e-002]):1.089330e-002[&B IgrBrlens 1.532730e-002],34:5.329013e-002[&B IgrBrlens 5.517766e-002]):3.492166e-002[&B IgrBrlens 3.382779e-002]):1.441326e-002[&B IgrBrlens 2.806859e-002],(35:2.748477e-002[&B IgrBrlens 2.840900e-002],36:5.747677e-002[&B IgrBrlens 6.944014e-002]):7.514029e-002[&B IgrBrlens 8.813640e-002]):2.337633e-002[&B IgrBrlens 2.112302e-002],(31:4.205382e-002[&B IgrBrlens 4.051978e-002],32:5.969618e-002[&B IgrBrlens 5.777214e-002]):1.139396e-001[&B IgrBrlens 1.097833e-001]):3.168199e-002[&B IgrBrlens 2.838318e-002],((29:7.832006e-003[&B IgrBrlens 6.254159e-003],30:7.832006e-003[&B IgrBrlens 6.962313e-003]):1.244857e-001[&B IgrBrlens 1.278094e-001],28:0.000000e+000[&B IgrBrlens 0.000000e+000]):2.536568e-002[&B IgrBrlens 2.527175e-002]):1.186796e-001[&B IgrBrlens 1.186941e-001]):4.081773e-002[&B IgrBrlens 4.460848e-002],(((9:1.619071e-001[&B IgrBrlens 1.641767e-001],51:4.370327e-002[&B IgrBrlens 5.036564e-002]):1.069256e-003[&B IgrBrlens 5.564461e-004],(((((16:8.837130e-003[&B IgrBrlens 9.977784e-003],17:8.837130e-003[&B IgrBrlens 6.442391e-003]):3.402054e-002[&B IgrBrlens 3.215254e-002],12:4.285767e-002[&B IgrBrlens 5.528708e-002]):5.666721e-002[&B IgrBrlens 5.240084e-002],(14:0.000000e+000[&B IgrBrlens 0.000000e+000],15:2.646354e-002[&B IgrBrlens 1.756036e-002]):7.306134e-002[&B IgrBrlens 7.792194e-002]):2.895540e-002[&B IgrBrlens 3.497475e-002],11:1.284803e-001[&B IgrBrlens 1.171015e-001]):1.777061e-002[&B IgrBrlens 2.259972e-002],10:3.347786e-003[&B IgrBrlens 2.340831e-003]):1.672544e-002[&B IgrBrlens 1.169473e-002]):6.929464e-002[&B IgrBrlens 7.376389e-002],((18:5.460628e-002[&B IgrBrlens 5.555041e-002],19:6.971913e-003[&B IgrBrlens 7.511745e-003]):8.123988e-002[&B IgrBrlens 7.995662e-002],49:0.000000e+000[&B IgrBrlens 0.000000e+000]):9.642481e-002[&B IgrBrlens 1.112733e-001]):1.149017e-001[&B IgrBrlens 1.079124e-001]):1.615016e-002[&B IgrBrlens 2.087889e-002]):1.280221e-002[&B IgrBrlens 2.240560e-002]):2.258149e-002[&B IgrBrlens 2.966167e-002],1:1.746486e-001[&B IgrBrlens 1.774274e-001]);
   tree gen.76000 [&B IgrBrlens] = [&R] [&clockrate=1.347408e-002] ((((6:0.000000e+000[&B IgrBrlens 0.000000e+000],3:4.042225e-002[&B IgrBrlens 4.131987e-002]):1.243304e-002[&B IgrBrlens 1.301282e-002],(4:5.695171e-004[&B IgrBrlens 3.448199e-004],(7:2.742165e-002[&B IgrBrlens 2.654782e-002],(5:8.967977e-003[&B IgrBrlens 1.046910e-002],2:8.967977e-003[&B IgrBrlens 8.746583e-003]):1.845367e-002[&B IgrBrlens 2.070742e-002]):1.357012e-002[&B IgrBrlens 9.223176e-003]):1.186352e-002[&B IgrBrlens 6.993445e-003]):6.965252e-002[&B IgrBrlens 6.880445e-002],(((((((((26:2.009641e-002[&B IgrBrlens 2.249897e-002],27:2.009641e-002[&B IgrBrlens 2.619489e-002]):4.534872e-003[&B IgrBrlens 1.027332e-002],25:1.115720e-002[&B IgrBrlens 1.234685e-002]):2.961911e-002[&B IgrBrlens 3.385388e-002],21:4.077631e-002[&B IgrBrlens 3.801675e-002]):1.844302e-003[&B IgrBrlens 7.817556e-004],24:1.126858e-001[&B IgrBrlens 1.171911e-001]):2.008387e-002[&B IgrBrlens 1.949649e-002],((20:3.335946e-003[&B IgrBrlens 2.559685e-003],23:6.666414e-002[&B IgrBrlens 6.933831e-002]):7.194808e-003[&B IgrBrlens 5.520605e-003],22:7.385895e-002[&B IgrBrlens 7.876457e-002]):3.196260e-002[&B IgrBrlens 3.123108e-002]):2.422839e-003[&B IgrBrlens 4.939914e-003],13:1.082444e-001[&B IgrBrlens 1.069821e-001]):6.483113e-002[&B IgrBrlens 7.208070e-002],((((33:0.000000e+000[&B IgrBrlens 0.000000e+000],((((((42:3.948833e-002[&B IgrBrlens 5.226698e-002],(46:3.463684e-002[&B IgrBrlens 2.442362e-002],((45:8.290324e-003[&B IgrBrlens 6.466785e-003],48:8.290324e-003[&B IgrBrlens 6.733307e-003]):1.304701e-002[&B IgrBrlens 1.849668e-002],47:2.133733e-002[&B IgrBrlens 2.313742e-002]):1.329951e-002[&B IgrBrlens 1.660672e-002]):4.851493e-003[&B IgrBrlens 6.128163e-003]):2.270309e-002[&B IgrBrlens 2.572859e-002],(43:5.886710e-002[&B IgrBrlens 6.095169e-002],44:3.623356e-003[&B IgrBrlens 4.544824e-003]):3.324319e-003[&B IgrBrlens 4.169737e-003]):3.991041e-002[&B IgrBrlens 4.574729e-002],(40:0.000000e+000[&B IgrBrlens 0.000000e+000],41:1.347408e-002[&B IgrBrlens 1.165684e-002]):3.338400e-002[&B IgrBrlens 3.746553e-002]):4.772490e-003[&B IgrBrlens 5.842865e-003],39:3.815649e-002[&B IgrBrlens 4.332146e-002]):1.859786e-002[&B IgrBrlens 2.640506e-002],(37:0.000000e+000[&B IgrBrlens 0.000000e+000],38:2.290594e-002[&B IgrBrlens 1.744096e-002]):3.384841e-002[&B IgrBrlens 3.630849e-002]):1.821145e-002[&B IgrBrlens 2.699438e-002],34:5.205985e-002[&B IgrBrlens 4.940027e-002]):1.531057e-002[&B IgrBrlens 1.483099e-002]):1.047755e-002[&B IgrBrlens 2.040413e-002],(35:1.347172e-002[&B IgrBrlens 1.795640e-002],36:3.637766e-002[&B IgrBrlens 4.151882e-002]):6.437626e-002[&B IgrBrlens 7.372854e-002]):3.269616e-002[&B IgrBrlens 2.954449e-002],(31:0.000000e+000[&B IgrBrlens 0.000000e+000],32:1.347408e-002[&B IgrBrlens 1.650143e-002]):1.334501e-001[&B IgrBrlens 1.382186e-001]):1.830960e-002[&B IgrBrlens 1.640316e-002],((29:4.995913e-003[&B IgrBrlens 4.890061e-003],30:4.995913e-003[&B IgrBrlens 5.188852e-003]):1.066735e-001[&B IgrBrlens 1.004077e-001],28:1.061374e-002[&B IgrBrlens 1.057443e-002]):1.718437e-002[&B IgrBrlens 1.712073e-002]):8.194922e-002[&B IgrBrlens 8.195924e-002]):2.427836e-002[&B IgrBrlens 3.079543e-002],((9:1.264226e-001[&B IgrBrlens 1.180471e-001],(51:3.451495e-002[&B IgrBrlens 3.362144e-002],(((((16:8.197067e-003[&B IgrBrlens 9.255104e-003],17:8.197067e-003[&B IgrBrlens 7.260050e-003]):1.642438e-002[&B IgrBrlens 1.552255e-002],12:2.462145e-002[&B IgrBrlens 3.939209e-002]):3.149454e-002[&B IgrBrlens 2.979047e-002],(14:1.999613e-002[&B IgrBrlens 2.257631e-002],15:4.020726e-002[&B IgrBrlens 2.668026e-002]):1.590873e-002[&B IgrBrlens 1.796149e-002]):3.411406e-002[&B IgrBrlens 4.135654e-002],11:9.023005e-002[&B IgrBrlens 8.223885e-002]):2.372332e-002[&B IgrBrlens 2.499522e-002],10:4.813284e-003[&B IgrBrlens 3.006421e-003]):1.083795e-002[&B IgrBrlens 6.769482e-003]):1.631324e-003[&B IgrBrlens 8.489490e-004]):4.546402e-002[&B IgrBrlens 4.839628e-002],((18:7.259607e-002[&B IgrBrlens 7.385124e-002],19:3.621604e-002[&B IgrBrlens 3.564398e-002]):8.568089e-002[&B IgrBrlens 8.432748e-002],49:5.452651e-002[&B IgrBrlens 6.292307e-002]):1.360970e-002[&B IgrBrlens 1.284315e-002]):8.610059e-002[&B IgrBrlens 8.086321e-002]):1.979129e-002[&B IgrBrlens 2.249287e-002],(8:9.561449e-002[&B IgrBrlens 9.550905e-002],50:1.629849e-001[&B IgrBrlens 1.393744e-001]):1.104318e-002[&B IgrBrlens 8.587592e-003]):1.585015e-002[&B IgrBrlens 2.311282e-002]):6.427837e-003[&B IgrBrlens 8.443215e-003],1:1.289357e-001[&B IgrBrlens 1.309871e-001]);
   tree gen.77000 [&B IgrBrlens] = [&R] [&clockrate=1.549065e-002] ((((6:8.556653e-003[&B IgrBrlens 8.529072e-003],3:5.502862e-002[&B IgrBrlens 4.874517e-002]):1.084138e-002[&B IgrBrlens 1.080643e-002],(((5:2.696782e-002[&B IgrBrlens 3.148188e-002],2:2.696782e-002[&B IgrBrlens 2.630206e-002]):1.356392e-003[&B IgrBrlens 7.192015e-004],7:2.832421e-002[&B IgrBrlens 2.742162e-002]):1.814775e-002[&B IgrBrlens 2.378693e-002],4:0.000000e+000[&B IgrBrlens 0.000000e+000]):1.939803e-002[&B IgrBrlens 1.318422e-002]):5.379830e-002[&B IgrBrlens 5.314326e-002],(((((((((26:1.920243e-002[&B IgrBrlens 2.329794e-002],27:1.920243e-002[&B IgrBrlens 2.502962e-002]):8.239562e-003[&B IgrBrlens 1.780745e-002],25:1.195134e-002[&B IgrBrlens 1.142503e-002]):3.300117e-002[&B IgrBrlens 3.564557e-002],21:4.495250e-002[&B IgrBrlens 4.191032e-002]):3.942066e-003[&B IgrBrlens 1.670947e-003],24:1.294460e-001[&B IgrBrlens 1.248350e-001]):2.086134e-002[&B IgrBrlens 2.025122e-002],((20:0.000000e+000[&B IgrBrlens 0.000000e+000],23:7.280608e-002[&B IgrBrlens 7.151755e-002]):4.522432e-003[&B IgrBrlens 4.088113e-003],22:7.732851e-002[&B IgrBrlens 9.183154e-002]):4.199749e-002[&B IgrBrlens 4.103631e-002]):3.178812e-003[&B IgrBrlens 5.713273e-003],13:1.225048e-001[&B IgrBrlens 1.210763e-001]):5.354354e-002[&B IgrBrlens 5.953091e-002],(((29:8.280558e-003[&B IgrBrlens 8.105113e-003],30:8.280558e-003[&B IgrBrlens 1.078817e-002]):1.153958e-001[&B IgrBrlens 1.086177e-001],28:7.496496e-003[&B IgrBrlens 7.468734e-003]):2.365300e-002[&B IgrBrlens 2.200606e-002],(((33:2.090308e-003[&B IgrBrlens 3.528055e-003],((((((42:6.129191e-002[&B IgrBrlens 8.112631e-002],(46:3.799128e-002[&B IgrBrlens 2.678895e-002],((45:1.158908e-002[&B IgrBrlens 9.039944e-003],47:1.158908e-002[&B IgrBrlens 1.155428e-002]):1.082815e-002[&B IgrBrlens 1.535102e-002],48:2.241723e-002[&B IgrBrlens 1.820702e-002]):1.557405e-002[&B IgrBrlens 1.944688e-002]):2.330063e-002[&B IgrBrlens 2.893657e-002]):2.267044e-002[&B IgrBrlens 2.569158e-002],(43:6.728208e-002[&B IgrBrlens 6.244823e-002],44:3.770396e-003[&B IgrBrlens 5.780378e-003]):1.668027e-002[&B IgrBrlens 1.732677e-002]):2.704987e-002[&B IgrBrlens 3.180679e-002],(40:0.000000e+000[&B IgrBrlens 0.000000e+000],41:1.549065e-002[&B IgrBrlens 1.340144e-002]):3.200988e-002[&B IgrBrlens 3.592341e-002]):1.586376e-002[&B IgrBrlens 1.942169e-002],39:4.787364e-002[&B IgrBrlens 5.435396e-002]):2.398747e-002[&B IgrBrlens 3.405718e-002],(37:0.000000e+000[&B IgrBrlens 0.000000e+000],38:2.633411e-002[&B IgrBrlens 2.020870e-002]):4.552699e-002[&B IgrBrlens 4.883586e-002]):8.984540e-003[&B IgrBrlens 1.331756e-002],34:5.451153e-002[&B IgrBrlens 5.727677e-002]):2.503205e-002[&B IgrBrlens 2.078382e-002]):7.988027e-003[&B IgrBrlens 1.582725e-002],(35:6.353582e-003[&B IgrBrlens 9.726244e-003],36:3.268770e-002[&B IgrBrlens 3.730736e-002]):8.117803e-002[&B IgrBrlens 8.676191e-002]):3.051862e-002[&B IgrBrlens 2.749162e-002],(31:0.000000e+000[&B IgrBrlens 0.000000e+000],32:1.549065e-002[&B IgrBrlens 1.571152e-002]):1.443843e-001[&B IgrBrlens 1.631950e-001]):2.927917e-002[&B IgrBrlens 2.623055e-002]):7.209278e-002[&B IgrBrlens 7.210161e-002]):3.792526e-002[&B IgrBrlens 5.470656e-002],((((((((16:2.904837e-003[&B IgrBrlens 2.788507e-003],17:2.904837e-003[&B IgrBrlens 2.250874e-003]):2.354970e-002[&B IgrBrlens 1.901792e-002],12:2.645454e-002[&B IgrBrlens 4.232487e-002]):3.618149e-002[&B IgrBrlens 3.966305e-002],(14:1.484771e-002[&B IgrBrlens 1.676356e-002],15:3.808369e-002[&B IgrBrlens 2.382200e-002]):2.455234e-002[&B IgrBrlens 2.772042e-002]):3.824610e-002[&B IgrBrlens 4.786631e-002],11:1.008821e-001[&B IgrBrlens 9.591544e-002]):2.459218e-002[&B IgrBrlens 2.591065e-002],10:0.000000e+000[&B IgrBrlens 0.000000e+000]):1.333152e-002[&B IgrBrlens 9.269163e-003],51:3.501844e-002[&B IgrBrlens 3.411189e-002]):4.620937e-003[&B IgrBrlens 2.161326e-003],9:1.434268e-001[&B IgrBrlens 1.367969e-001]):4.470753e-002[&B IgrBrlens 4.759099e-002],((18:5.834866e-002[&B IgrBrlens 5.501799e-002],19:1.652389e-002[&B IgrBrlens 1.906468e-002]):7.793814e-002[&B IgrBrlens 7.670703e-002],49:1.700875e-002[&B IgrBrlens 1.962793e-002]):5.184749e-002[&B IgrBrlens 4.886591e-002]):9.554728e-002[&B IgrBrlens 9.140428e-002]):2.349738e-002[&B IgrBrlens 2.359776e-002],(8:3.125843e-002[&B IgrBrlens 3.673469e-002],50:1.087117e-001[&B IgrBrlens 9.800346e-002]):7.918920e-002[&B IgrBrlens 6.158052e-002]):9.220668e-003[&B IgrBrlens 1.481302e-002]):5.765730e-003[&B IgrBrlens 7.573511e-003],1:1.254340e-001[&B IgrBrlens 1.274298e-001]);
   tree gen.78000 [&B IgrBrlens] = [&R] [&clockrate=1.604467e-002] ((((3:5.867345e-002[&B IgrBrlens 5.197382e-002],6:1.053943e-002[&B IgrBrlens 8.693995e-003]):8.238981e-003[&B IgrBrlens 6.796351e-003],((5:3.483048e-002[&B IgrBrlens 4.180880e-002],(7:2.851119e-002[&B IgrBrlens 2.760264e-002],2:2.851119e-002[&B IgrBrlens 2.780733e-002]):6.319296e-003[&B IgrBrlens 3.665242e-003]):1.330354e-002[&B IgrBrlens 1.701417e-002],4:0.000000e+000[&B IgrBrlens 0.000000e+000]):1.877841e-002[&B IgrBrlens 1.378343e-002]):5.241261e-002[&B IgrBrlens 5.177444e-002],((50:1.609425e-001[&B IgrBrlens 1.450895e-001],8:8.071914e-002[&B IgrBrlens 9.486059e-002]):3.800450e-002[&B IgrBrlens 2.746594e-002],((((((((26:1.244549e-002[&B IgrBrlens 1.689913e-002],27:1.244549e-002[&B IgrBrlens 1.350108e-002]):3.599183e-003[&B IgrBrlens 7.022853e-003],25:0.000000e+000[&B IgrBrlens 0.000000e+000]):5.019676e-002[&B IgrBrlens 5.410051e-002],21:5.019676e-002[&B IgrBrlens 4.673573e-002]):2.316139e-003[&B IgrBrlens 8.968930e-004],24:1.359452e-001[&B IgrBrlens 1.311028e-001]):2.280587e-002[&B IgrBrlens 1.929746e-002],((20:0.000000e+000[&B IgrBrlens 0.000000e+000],23:7.540997e-002[&B IgrBrlens 7.257459e-002]):5.843245e-003[&B IgrBrlens 4.535748e-003],22:8.125321e-002[&B IgrBrlens 8.582198e-002]):4.540851e-002[&B IgrBrlens 4.436926e-002]):2.729487e-003[&B IgrBrlens 4.905701e-003],13:1.293912e-001[&B IgrBrlens 1.210189e-001]):5.549122e-002[&B IgrBrlens 6.062752e-002],(28:3.089967e-002[&B IgrBrlens 3.181471e-002],((29:1.849713e-002[&B IgrBrlens 1.810522e-002],30:1.849713e-002[&B IgrBrlens 2.203512e-002]):1.196881e-001[&B IgrBrlens 1.126579e-001],((31:1.122585e-002[&B IgrBrlens 1.268837e-002],32:2.727052e-002[&B IgrBrlens 2.765934e-002]):1.252763e-001[&B IgrBrlens 1.194092e-001],((33:4.503878e-003[&B IgrBrlens 8.923854e-003],(((((((47:2.372037e-002[&B IgrBrlens 2.411021e-002],((48:2.814735e-003[&B IgrBrlens 2.064510e-003],45:2.814735e-003[&B IgrBrlens 2.195606e-003]):1.558610e-002[&B IgrBrlens 1.971582e-002],46:1.840083e-002[&B IgrBrlens 1.297506e-002]):5.319540e-003[&B IgrBrlens 5.949374e-003]):5.230308e-002[&B IgrBrlens 6.495410e-002],42:7.602346e-002[&B IgrBrlens 9.384388e-002]):6.170784e-003[&B IgrBrlens 7.727241e-003],(43:7.368942e-002[&B IgrBrlens 5.639973e-002],44:7.906252e-003[&B IgrBrlens 8.911389e-003]):8.504825e-003[&B IgrBrlens 8.382898e-003]):2.223870e-002[&B IgrBrlens 2.614954e-002],(40:5.570371e-003[&B IgrBrlens 5.001085e-003],41:2.161504e-002[&B IgrBrlens 1.688294e-002]):1.703473e-002[&B IgrBrlens 1.884067e-002]):8.165653e-003[&B IgrBrlens 1.009739e-002],39:3.077076e-002[&B IgrBrlens 3.493598e-002]):4.925214e-002[&B IgrBrlens 4.828334e-002],(37:3.757277e-003[&B IgrBrlens 3.583779e-003],38:3.103322e-002[&B IgrBrlens 2.516645e-002]):4.898967e-002[&B IgrBrlens 4.672750e-002]):3.237146e-003[&B IgrBrlens 4.798342e-003],34:5.598409e-002[&B IgrBrlens 5.882403e-002]):2.874315e-002[&B IgrBrlens 2.150987e-002]):7.671612e-003[&B IgrBrlens 1.520031e-002],(35:5.861035e-003[&B IgrBrlens 7.735519e-003],36:3.313698e-002[&B IgrBrlens 3.782014e-002]):8.653783e-002[&B IgrBrlens 9.249038e-002]):1.682734e-002[&B IgrBrlens 1.515831e-002]):2.895906e-002[&B IgrBrlens 2.594377e-002]):1.304948e-002[&B IgrBrlens 1.343591e-002]):7.857279e-002[&B IgrBrlens 7.858241e-002]):2.480124e-002[&B IgrBrlens 2.965746e-002],(((51:4.317738e-002[&B IgrBrlens 4.205962e-002],(((((16:1.660138e-004[&B IgrBrlens 1.666792e-004],17:1.660138e-004[&B IgrBrlens 1.286393e-004]):3.180311e-002[&B IgrBrlens 2.568309e-002],12:3.196912e-002[&B IgrBrlens 5.114770e-002]):3.111425e-002[&B IgrBrlens 3.076816e-002],(14:5.160042e-003[&B IgrBrlens 5.841761e-003],15:2.922705e-002[&B IgrBrlens 1.828202e-002]):3.385632e-002[&B IgrBrlens 4.205541e-002]):4.385603e-002[&B IgrBrlens 5.488732e-002],11:1.069394e-001[&B IgrBrlens 1.016745e-001]):2.302246e-002[&B IgrBrlens 2.472508e-002],10:0.000000e+000[&B IgrBrlens 0.000000e+000]):2.071483e-002[&B IgrBrlens 1.656031e-002]):1.293337e-003[&B IgrBrlens 5.315102e-004],9:1.519700e-001[&B IgrBrlens 1.495683e-001]):2.773504e-002[&B IgrBrlens 2.505392e-002],((18:5.167721e-002[&B IgrBrlens 4.872737e-002],19:8.356592e-003[&B IgrBrlens 8.224592e-003]):1.042982e-001[&B IgrBrlens 1.026507e-001],49:3.243145e-002[&B IgrBrlens 3.064128e-002]):2.372963e-002[&B IgrBrlens 2.405273e-002]):1.021796e-001[&B IgrBrlens 9.774905e-002]):4.060630e-002[&B IgrBrlens 4.077976e-002]):6.014007e-004[&B IgrBrlens 1.024862e-003]):1.317954e-002[&B IgrBrlens 1.519158e-002],1:1.325046e-001[&B IgrBrlens 1.346128e-001]);
   tree gen.79000 [&B IgrBrlens] = [&R] [&clockrate=1.365431e-002] (((6:1.137147e-002[&B IgrBrlens 9.380347e-003],(((2:2.359537e-002[&B IgrBrlens 2.301287e-002],5:2.359537e-002[&B IgrBrlens 2.291263e-002]):7.867904e-003[&B IgrBrlens 3.712997e-003],3:3.146327e-002[&B IgrBrlens 2.787064e-002]):1.266991e-002[&B IgrBrlens 1.045143e-002],(7:4.096294e-002[&B IgrBrlens 3.965760e-002],4:0.000000e+000[&B IgrBrlens 0.000000e+000]):3.170249e-003[&B IgrBrlens 2.326975e-003]):8.201222e-003[&B IgrBrlens 1.048871e-002]):5.321781e-002[&B IgrBrlens 5.256984e-002],((((((((((26:9.787497e-003[&B IgrBrlens 1.328997e-002],27:9.787497e-003[&B IgrBrlens 8.302696e-003]):3.866815e-003[&B IgrBrlens 6.293061e-003],25:0.000000e+000[&B IgrBrlens 0.000000e+000]):4.477432e-002[&B IgrBrlens 4.825637e-002],21:4.477432e-002[&B IgrBrlens 3.710608e-002]):1.339076e-003[&B IgrBrlens 4.883441e-004],24:1.171158e-001[&B IgrBrlens 1.129441e-001]):1.725569e-002[&B IgrBrlens 1.460112e-002],((20:0.000000e+000[&B IgrBrlens 0.000000e+000],23:6.417527e-002[&B IgrBrlens 6.176231e-002]):3.141121e-003[&B IgrBrlens 3.191281e-003],22:6.731639e-002[&B IgrBrlens 7.638798e-002]):3.974649e-002[&B IgrBrlens 3.967565e-002]):4.483971e-003[&B IgrBrlens 8.059032e-003],13:1.115469e-001[&B IgrBrlens 1.043292e-001]):4.724276e-002[&B IgrBrlens 5.161557e-002],(((29:5.193873e-003[&B IgrBrlens 5.510239e-003],30:5.193873e-003[&B IgrBrlens 6.187318e-003]):1.019280e-001[&B IgrBrlens 9.594098e-002],28:4.714564e-003[&B IgrBrlens 4.133079e-003]):2.288230e-002[&B IgrBrlens 2.904986e-002],((31:0.000000e+000[&B IgrBrlens 0.000000e+000],32:1.365431e-002[&B IgrBrlens 1.384899e-002]):1.175764e-001[&B IgrBrlens 1.120700e-001],((33:3.381484e-003[&B IgrBrlens 5.699804e-003],((((((43:7.257771e-002[&B IgrBrlens 5.554886e-002],44:1.659503e-002[&B IgrBrlens 1.635712e-002]):1.213445e-003[&B IgrBrlens 1.196048e-003],(42:6.427022e-002[&B IgrBrlens 6.480955e-002],((48:1.430949e-002[&B IgrBrlens 1.018570e-002],(45:2.621888e-003[&B IgrBrlens 2.265735e-003],47:2.621888e-003[&B IgrBrlens 2.079785e-003]):1.168760e-002[&B IgrBrlens 1.307141e-002]):9.904657e-003[&B IgrBrlens 1.214321e-002],46:2.421414e-002[&B IgrBrlens 1.707422e-002]):4.005607e-002[&B IgrBrlens 4.974480e-002]):9.520937e-003[&B IgrBrlens 1.188112e-002]):2.171498e-002[&B IgrBrlens 2.880494e-002],(40:0.000000e+000[&B IgrBrlens 0.000000e+000],41:1.365431e-002[&B IgrBrlens 9.924762e-003]):2.586914e-002[&B IgrBrlens 2.458111e-002]):1.684670e-002[&B IgrBrlens 2.021804e-002],39:4.271584e-002[&B IgrBrlens 4.849798e-002]):1.672743e-002[&B IgrBrlens 1.639840e-002],(37:0.000000e+000[&B IgrBrlens 0.000000e+000],38:2.321233e-002[&B IgrBrlens 1.917318e-002]):3.623094e-002[&B IgrBrlens 3.455792e-002]):2.057802e-002[&B IgrBrlens 2.764636e-002],34:5.680895e-002[&B IgrBrlens 5.631710e-002]):1.484409e-002[&B IgrBrlens 1.110854e-002]):1.544009e-002[&B IgrBrlens 2.602570e-002],(35:1.331101e-002[&B IgrBrlens 1.501573e-002],36:3.652334e-002[&B IgrBrlens 4.168509e-002]):7.378212e-002[&B IgrBrlens 7.885727e-002]):7.270978e-003[&B IgrBrlens 7.467957e-003]):3.564009e-002[&B IgrBrlens 3.192916e-002]):6.701748e-002[&B IgrBrlens 7.286291e-002]):2.956265e-002[&B IgrBrlens 3.535119e-002],((((((((16:9.489427e-003[&B IgrBrlens 1.099998e-002],17:9.489427e-003[&B IgrBrlens 6.815765e-003]):1.909226e-002[&B IgrBrlens 1.558239e-002],12:2.858169e-002[&B IgrBrlens 4.572811e-002]):2.115220e-002[&B IgrBrlens 2.046392e-002],(14:0.000000e+000[&B IgrBrlens 0.000000e+000],15:2.048147e-002[&B IgrBrlens 1.531272e-002]):2.925242e-002[&B IgrBrlens 3.633657e-002]):4.188265e-002[&B IgrBrlens 5.241757e-002],11:9.161654e-002[&B IgrBrlens 9.522723e-002]):2.288481e-002[&B IgrBrlens 2.348357e-002],10:3.901421e-003[&B IgrBrlens 3.582384e-003]):1.129570e-002[&B IgrBrlens 1.037200e-002],51:3.431316e-002[&B IgrBrlens 3.342487e-002]):2.315014e-003[&B IgrBrlens 9.513788e-004],9:1.281121e-001[&B IgrBrlens 1.260874e-001]):6.249997e-002[&B IgrBrlens 5.645816e-002],((18:4.826869e-002[&B IgrBrlens 4.551341e-002],19:1.140204e-002[&B IgrBrlens 1.122194e-002]):7.741874e-002[&B IgrBrlens 7.942962e-002],49:2.054922e-002[&B IgrBrlens 2.054042e-002]):6.492461e-002[&B IgrBrlens 6.277195e-002]):5.918463e-002[&B IgrBrlens 5.661834e-002]):1.118146e-003[&B IgrBrlens 1.274467e-003],8:7.750505e-002[&B IgrBrlens 7.413038e-002]):1.564346e-002[&B IgrBrlens 1.130556e-002],50:1.614201e-001[&B IgrBrlens 1.455200e-001]):1.240371e-002[&B IgrBrlens 2.113748e-002]):1.534329e-002[&B IgrBrlens 1.768567e-002],1:1.208955e-001[&B IgrBrlens 1.228191e-001]);
   tree gen.80000 [&B IgrBrlens] = [&R] [&clockrate=1.472004e-002] (((((3:4.416013e-002[&B IgrBrlens 3.911770e-002],6:0.000000e+000[&B IgrBrlens 0.000000e+000]):1.168348e-002[&B IgrBrlens 1.376112e-002],4:1.168348e-002[&B IgrBrlens 8.575717e-003]):1.715809e-003[&B IgrBrlens 8.097192e-004],((2:2.169282e-002[&B IgrBrlens 2.591992e-002],5:2.169282e-002[&B IgrBrlens 1.857604e-002]):1.428596e-002[&B IgrBrlens 1.178452e-002],7:3.597879e-002[&B IgrBrlens 3.483227e-002]):2.158063e-002[&B IgrBrlens 1.679492e-002]):4.431772e-002[&B IgrBrlens 4.377812e-002],((8:9.114647e-002[&B IgrBrlens 8.717783e-002],((((((((26:2.170824e-002[&B IgrBrlens 2.573601e-002],27:2.170824e-002[&B IgrBrlens 2.408169e-002]):2.033491e-003[&B IgrBrlens 3.309411e-003],25:9.021686e-003[&B IgrBrlens 9.723293e-003]):3.986769e-002[&B IgrBrlens 4.296816e-002],21:4.888937e-002[&B IgrBrlens 5.010877e-002]):5.716286e-003[&B IgrBrlens 2.084658e-003],24:1.311499e-001[&B IgrBrlens 1.264783e-001]):7.959468e-003[&B IgrBrlens 6.171732e-003],((20:1.363856e-002[&B IgrBrlens 1.385635e-002],23:8.282276e-002[&B IgrBrlens 8.270831e-002]):1.041153e-002[&B IgrBrlens 1.057779e-002],22:9.323429e-002[&B IgrBrlens 1.057986e-001]):1.643498e-002[&B IgrBrlens 1.783215e-002]):9.076112e-003[&B IgrBrlens 1.631248e-002],13:1.187454e-001[&B IgrBrlens 1.110619e-001]):2.728206e-002[&B IgrBrlens 3.003963e-002],(((29:3.313194e-002[&B IgrBrlens 3.515006e-002],30:3.313194e-002[&B IgrBrlens 3.946917e-002]):7.726839e-002[&B IgrBrlens 6.455590e-002],28:0.000000e+000[&B IgrBrlens 0.000000e+000]):8.022548e-003[&B IgrBrlens 8.956388e-003],((31:2.984266e-002[&B IgrBrlens 2.844503e-002],32:4.456270e-002[&B IgrBrlens 4.107997e-002]):9.804267e-002[&B IgrBrlens 9.345101e-002],((33:2.324056e-003[&B IgrBrlens 3.917412e-003],(((((43:6.035218e-002[&B IgrBrlens 6.150061e-002],44:0.000000e+000[&B IgrBrlens 0.000000e+000]):2.019069e-002[&B IgrBrlens 1.756323e-002],(42:4.040660e-002[&B IgrBrlens 4.074568e-002],(((45:1.877073e-002[&B IgrBrlens 1.453470e-002],47:1.877073e-002[&B IgrBrlens 1.488968e-002]):2.869778e-004[&B IgrBrlens 3.699209e-004],48:1.905771e-002[&B IgrBrlens 1.356555e-002]):9.817243e-003[&B IgrBrlens 1.015652e-002],46:2.887495e-002[&B IgrBrlens 2.615569e-002]):1.153165e-002[&B IgrBrlens 1.432091e-002]):4.013627e-002[&B IgrBrlens 4.096461e-002]):2.322270e-002[&B IgrBrlens 3.080494e-002],(40:4.894012e-003[&B IgrBrlens 4.291343e-003],41:1.961406e-002[&B IgrBrlens 1.425666e-002]):2.379933e-002[&B IgrBrlens 2.385003e-002]):1.778068e-002[&B IgrBrlens 2.346311e-002],39:4.647403e-002[&B IgrBrlens 5.276489e-002]):4.134719e-002[&B IgrBrlens 4.289791e-002],(37:0.000000e+000[&B IgrBrlens 0.000000e+000],38:2.502407e-002[&B IgrBrlens 1.939605e-002]):6.279715e-002[&B IgrBrlens 5.989740e-002]):1.312713e-002[&B IgrBrlens 1.763616e-002]):9.025349e-003[&B IgrBrlens 1.521306e-002],((35:2.310632e-002[&B IgrBrlens 2.606550e-002],36:4.813039e-002[&B IgrBrlens 5.493252e-002]):4.437967e-002[&B IgrBrlens 4.689303e-002],34:6.748599e-002[&B IgrBrlens 5.767941e-002]):1.746364e-002[&B IgrBrlens 1.805305e-002]):1.791163e-002[&B IgrBrlens 1.782065e-002]):1.556162e-002[&B IgrBrlens 1.394131e-002]):6.882069e-002[&B IgrBrlens 7.482340e-002]):3.979117e-002[&B IgrBrlens 3.664301e-002],(((((((16:5.660269e-003[&B IgrBrlens 6.967977e-003],17:5.660269e-003[&B IgrBrlens 4.065479e-003]):3.101688e-002[&B IgrBrlens 2.531482e-002],12:3.667715e-002[&B IgrBrlens 6.211031e-002]):1.138217e-002[&B IgrBrlens 1.084408e-002],(14:3.710256e-003[&B IgrBrlens 4.608780e-003],15:2.579032e-002[&B IgrBrlens 1.904258e-002]):2.226900e-002[&B IgrBrlens 2.766195e-002]):1.916860e-002[&B IgrBrlens 2.051990e-002],11:6.722792e-002[&B IgrBrlens 7.343918e-002]):5.374316e-002[&B IgrBrlens 5.514930e-002],10:1.738728e-003[&B IgrBrlens 2.221554e-003]):1.757481e-002[&B IgrBrlens 1.451520e-002],(51:3.936909e-002[&B IgrBrlens 3.834991e-002],9:1.379934e-001[&B IgrBrlens 1.414681e-001]):5.525162e-004[&B IgrBrlens 2.270622e-004]):5.535790e-002[&B IgrBrlens 5.427193e-002],((18:5.280531e-002[&B IgrBrlens 4.979106e-002],19:1.306119e-002[&B IgrBrlens 1.340044e-002]):9.224584e-002[&B IgrBrlens 9.464184e-002],49:3.170681e-002[&B IgrBrlens 3.169322e-002]):4.885265e-002[&B IgrBrlens 4.910442e-002]):5.815501e-002[&B IgrBrlens 5.563337e-002]):2.603222e-002[&B IgrBrlens 2.940038e-002]):9.723771e-003[&B IgrBrlens 8.221371e-003],50:1.744705e-001[&B IgrBrlens 1.572849e-001]):1.006904e-003[&B IgrBrlens 2.385143e-003]):2.890915e-002[&B IgrBrlens 3.332256e-002],1:1.307863e-001[&B IgrBrlens 1.325375e-001]);
   tree gen.81000 [&B IgrBrlens] = [&R] [&clockrate=1.748008e-002] ((((4:1.084875e-002[&B IgrBrlens 8.442935e-003],(7:1.001810e-002[&B IgrBrlens 9.698859e-003],(2:5.566005e-003[&B IgrBrlens 5.129945e-003],5:5.566005e-003[&B IgrBrlens 4.766291e-003]):4.452095e-003[&B IgrBrlens 3.672541e-003]):5.327088e-002[&B IgrBrlens 4.145756e-002]):4.973824e-003[&B IgrBrlens 2.753334e-003],(3:5.244024e-002[&B IgrBrlens 4.204752e-002],6:0.000000e+000[&B IgrBrlens 0.000000e+000]):1.582257e-002[&B IgrBrlens 1.645970e-002]):5.262638e-002[&B IgrBrlens 4.575511e-002],((((((9:1.673765e-001[&B IgrBrlens 1.715911e-001],51:5.025996e-002[&B IgrBrlens 4.772286e-002]):1.969656e-002[&B IgrBrlens 1.135035e-002],(((((16:3.736738e-003[&B IgrBrlens 4.600048e-003],17:3.736738e-003[&B IgrBrlens 2.904788e-003]):4.647194e-002[&B IgrBrlens 4.584333e-002],12:5.020867e-002[&B IgrBrlens 7.680811e-002]):3.390951e-002[&B IgrBrlens 3.846298e-002],(14:1.424718e-002[&B IgrBrlens 1.769747e-002],15:4.046730e-002[&B IgrBrlens 3.290523e-002]):4.365088e-002[&B IgrBrlens 5.422195e-002]):2.053317e-002[&B IgrBrlens 2.240147e-002],11:1.046514e-001[&B IgrBrlens 1.143202e-001]):3.693728e-002[&B IgrBrlens 3.790371e-002],10:0.000000e+000[&B IgrBrlens 0.000000e+000]):4.548442e-002[&B IgrBrlens 3.801431e-002]):3.420115e-002[&B IgrBrlens 3.572829e-002],((18:5.229090e-002[&B IgrBrlens 4.930603e-002],19:5.094693e-003[&B IgrBrlens 5.578094e-003]):1.526983e-001[&B IgrBrlens 1.671868e-001],49:7.039258e-002[&B IgrBrlens 7.075536e-002]):1.628502e-002[&B IgrBrlens 1.636895e-002]):7.600364e-002[&B IgrBrlens 7.270807e-002],(((((((26:2.867574e-002[&B IgrBrlens 2.984151e-002],27:2.867574e-002[&B IgrBrlens 3.129222e-002]):4.862594e-003[&B IgrBrlens 8.027501e-003],25:1.605826e-002[&B IgrBrlens 1.695812e-002]):4.381197e-002[&B IgrBrlens 4.721918e-002],21:5.987022e-002[&B IgrBrlens 7.259230e-002]):1.433181e-003[&B IgrBrlens 3.900094e-004],24:1.521998e-001[&B IgrBrlens 1.467784e-001]):1.528606e-002[&B IgrBrlens 1.185273e-002],((20:0.000000e+000[&B IgrBrlens 0.000000e+000],23:8.215637e-002[&B IgrBrlens 7.117492e-002]):6.871598e-003[&B IgrBrlens 6.981330e-003],22:8.902797e-002[&B IgrBrlens 8.965720e-002]):4.349775e-002[&B IgrBrlens 4.719559e-002]):6.213717e-003[&B IgrBrlens 1.116790e-002],13:1.387394e-001[&B IgrBrlens 1.297622e-001]):4.116057e-002[&B IgrBrlens 4.463032e-002],(((35:9.068401e-003[&B IgrBrlens 9.581973e-003],36:3.878453e-002[&B IgrBrlens 4.426585e-002]):1.129930e-001[&B IgrBrlens 1.193922e-001],((33:9.628537e-003[&B IgrBrlens 1.622979e-002],(((((43:7.654083e-002[&B IgrBrlens 6.678753e-002],44:4.872511e-003[&B IgrBrlens 5.004182e-003]):6.974927e-003[&B IgrBrlens 7.163412e-003],(42:5.608815e-002[&B IgrBrlens 6.508768e-002],(46:2.863791e-002[&B IgrBrlens 2.640767e-002],((48:2.940138e-003[&B IgrBrlens 2.264523e-003],45:2.940138e-003[&B IgrBrlens 2.093750e-003]):1.969083e-002[&B IgrBrlens 2.207813e-002],47:2.263096e-002[&B IgrBrlens 1.795177e-002]):6.006942e-003[&B IgrBrlens 6.214536e-003]):2.745024e-002[&B IgrBrlens 3.408988e-002]):2.742761e-002[&B IgrBrlens 2.641617e-002]):5.113052e-002[&B IgrBrlens 6.082944e-002],(40:5.281375e-003[&B IgrBrlens 4.631004e-003],41:2.276145e-002[&B IgrBrlens 1.967537e-002]):4.021651e-002[&B IgrBrlens 4.030217e-002]):1.066757e-002[&B IgrBrlens 1.407676e-002],39:5.616546e-002[&B IgrBrlens 6.376818e-002]):4.803682e-002[&B IgrBrlens 5.395843e-002],(37:4.273133e-003[&B IgrBrlens 5.072459e-003],38:3.398927e-002[&B IgrBrlens 3.255734e-002]):7.021301e-002[&B IgrBrlens 6.697082e-002]):2.254278e-002[&B IgrBrlens 3.028600e-002]):3.762826e-003[&B IgrBrlens 7.611977e-003],(34:6.834789e-002[&B IgrBrlens 5.841607e-002],(31:2.562963e-002[&B IgrBrlens 2.821592e-002],32:4.310970e-002[&B IgrBrlens 3.399103e-002]):7.243440e-002[&B IgrBrlens 6.904206e-002]):3.244386e-002[&B IgrBrlens 2.767987e-002]):2.126969e-002[&B IgrBrlens 2.116165e-002]):4.535360e-002[&B IgrBrlens 5.582065e-002],((29:3.925933e-002[&B IgrBrlens 4.165068e-002],30:3.925933e-002[&B IgrBrlens 4.527718e-002]):9.961382e-002[&B IgrBrlens 9.607173e-002],28:7.772564e-003[&B IgrBrlens 8.677305e-003]):2.854189e-002[&B IgrBrlens 3.186422e-002]):6.142917e-002[&B IgrBrlens 5.812918e-002]):3.871750e-002[&B IgrBrlens 3.572251e-002]):1.921137e-003[&B IgrBrlens 2.122168e-003],8:7.720198e-002[&B IgrBrlens 7.384051e-002]):4.249152e-002[&B IgrBrlens 3.592624e-002],50:2.070939e-001[&B IgrBrlens 1.866949e-001]):1.195677e-003[&B IgrBrlens 2.832308e-003]):1.944811e-002[&B IgrBrlens 2.241715e-002],1:1.403373e-001[&B IgrBrlens 1.632585e-001]);
   tree gen.82000 [&B IgrBrlens] = [&R] [&clockrate=1.316876e-002] ((((3:3.950627e-002[&B IgrBrlens 3.824818e-002],6:0.000000e+000[&B IgrBrlens 0.000000e+000]):1.018920e-002[&B IgrBrlens 9.326816e-003],(4:8.759668e-004[&B IgrBrlens 6.135874e-004],((7:2.296079e-002[&B IgrBrlens 2.222911e-002],5:2.296079e-002[&B IgrBrlens 2.455251e-002]):2.421388e-003[&B IgrBrlens 1.217121e-003],2:2.538217e-002[&B IgrBrlens 2.850909e-002]):1.500007e-002[&B IgrBrlens 1.093999e-002]):9.313238e-003[&B IgrBrlens 6.523633e-003]):4.137737e-002[&B IgrBrlens 3.533153e-002],(8:9.017207e-002[&B IgrBrlens 8.914812e-002],(50:1.435268e-001[&B IgrBrlens 1.293892e-001],((((((((16:2.815102e-003[&B IgrBrlens 3.465483e-003],17:2.815102e-003[&B IgrBrlens 2.209793e-003]):2.519714e-002[&B IgrBrlens 3.021842e-002],12:2.801225e-002[&B IgrBrlens 3.424669e-002]):2.090819e-002[&B IgrBrlens 2.421756e-002],(14:1.380433e-002[&B IgrBrlens 1.631412e-002],15:3.355747e-002[&B IgrBrlens 2.587610e-002]):1.536297e-002[&B IgrBrlens 1.815614e-002]):2.778625e-002[&B IgrBrlens 3.080353e-002],11:7.670669e-002[&B IgrBrlens 8.379370e-002]):4.544040e-002[&B IgrBrlens 4.662930e-002],10:1.548015e-002[&B IgrBrlens 1.389548e-002]):3.012457e-002[&B IgrBrlens 2.704079e-002],(9:1.483834e-001[&B IgrBrlens 1.521198e-001],51:6.015271e-002[&B IgrBrlens 6.009485e-002]):3.888275e-003[&B IgrBrlens 2.240659e-003]):3.547005e-002[&B IgrBrlens 3.776630e-002],((18:6.765794e-002[&B IgrBrlens 7.683443e-002],19:3.210230e-002[&B IgrBrlens 3.362520e-002]):8.677231e-002[&B IgrBrlens 9.088870e-002],49:5.303082e-002[&B IgrBrlens 5.330412e-002]):3.331146e-002[&B IgrBrlens 3.697083e-002]):3.993102e-002[&B IgrBrlens 3.811891e-002],(((((((26:1.729398e-002[&B IgrBrlens 1.799704e-002],27:1.729398e-002[&B IgrBrlens 2.040096e-002]):1.751304e-002[&B IgrBrlens 2.544661e-002],25:2.163827e-002[&B IgrBrlens 2.285082e-002]):2.211788e-002[&B IgrBrlens 2.383797e-002],21:4.375615e-002[&B IgrBrlens 4.965785e-002]):1.301505e-003[&B IgrBrlens 3.541764e-004],24:1.135352e-001[&B IgrBrlens 1.104975e-001]):1.270786e-002[&B IgrBrlens 9.853608e-003],((20:0.000000e+000[&B IgrBrlens 0.000000e+000],23:6.189316e-002[&B IgrBrlens 5.362020e-002]):9.909809e-003[&B IgrBrlens 9.731612e-003],22:7.180297e-002[&B IgrBrlens 6.474457e-002]):2.810256e-002[&B IgrBrlens 3.049163e-002]):5.273345e-003[&B IgrBrlens 9.504235e-003],13:1.051789e-001[&B IgrBrlens 9.837325e-002]):5.213557e-002[&B IgrBrlens 5.653050e-002],((((34:6.957453e-002[&B IgrBrlens 5.946446e-002],(33:0.000000e+000[&B IgrBrlens 0.000000e+000],(((((43:6.222808e-002[&B IgrBrlens 5.429860e-002],44:8.236173e-003[&B IgrBrlens 8.458741e-003]):8.444754e-003[&B IgrBrlens 8.672958e-003],(42:5.374988e-002[&B IgrBrlens 6.237423e-002],(46:3.472031e-002[&B IgrBrlens 3.201640e-002],(47:1.521337e-002[&B IgrBrlens 1.269504e-002],(45:7.710608e-003[&B IgrBrlens 7.245354e-003],48:7.710608e-003[&B IgrBrlens 5.938787e-003]):7.502760e-003[&B IgrBrlens 7.762048e-003]):1.950695e-002[&B IgrBrlens 2.187196e-002]):1.902957e-002[&B IgrBrlens 1.920571e-002]):1.692295e-002[&B IgrBrlens 1.365258e-002]):2.829895e-002[&B IgrBrlens 3.366697e-002],(40:0.000000e+000[&B IgrBrlens 0.000000e+000],41:1.316876e-002[&B IgrBrlens 9.759495e-003]):3.181112e-002[&B IgrBrlens 3.187888e-002]):1.313023e-002[&B IgrBrlens 1.473710e-002],39:4.494135e-002[&B IgrBrlens 5.102475e-002]):3.769836e-002[&B IgrBrlens 3.884527e-002],(37:4.852909e-003[&B IgrBrlens 4.933237e-003],38:2.723980e-002[&B IgrBrlens 2.446047e-002]):5.539991e-002[&B IgrBrlens 5.284174e-002]):5.590971e-003[&B IgrBrlens 7.511412e-003]):3.730742e-003[&B IgrBrlens 7.769830e-003]):1.690767e-002[&B IgrBrlens 1.442498e-002],(35:2.083184e-002[&B IgrBrlens 1.970851e-002],36:4.321873e-002[&B IgrBrlens 4.717598e-002]):6.565036e-002[&B IgrBrlens 6.936834e-002]):1.840872e-002[&B IgrBrlens 1.873844e-002],(31:1.930829e-002[&B IgrBrlens 2.125669e-002],32:3.247704e-002[&B IgrBrlens 2.580704e-002]):1.079695e-001[&B IgrBrlens 1.007344e-001]):1.761453e-002[&B IgrBrlens 2.167975e-002],((29:5.545757e-003[&B IgrBrlens 5.883558e-003],30:5.545757e-003[&B IgrBrlens 4.937763e-003]):9.321993e-002[&B IgrBrlens 8.990519e-002],28:0.000000e+000[&B IgrBrlens 0.000000e+000]):2.373977e-002[&B IgrBrlens 2.513359e-002]):7.168152e-002[&B IgrBrlens 6.783078e-002]):1.109886e-002[&B IgrBrlens 1.024031e-002]):1.725350e-002[&B IgrBrlens 2.387090e-002]):1.248907e-002[&B IgrBrlens 1.055941e-002]):9.007730e-004[&B IgrBrlens 2.027414e-003]):1.465139e-002[&B IgrBrlens 1.839718e-002],1:1.057242e-001[&B IgrBrlens 1.311989e-001]);
   tree gen.83000 [&B IgrBrlens] = [&R] [&clockrate=1.618774e-002] ((((3:4.856321e-002[&B IgrBrlens 4.701668e-002],6:0.000000e+000[&B IgrBrlens 0.000000e+000]):3.480460e-002[&B IgrBrlens 2.531881e-002],(4:2.374533e-003[&B IgrBrlens 1.973216e-003],((2:1.623642e-002[&B IgrBrlens 1.584642e-002],5:1.623642e-002[&B IgrBrlens 1.736199e-002]):3.043920e-002[&B IgrBrlens 2.360199e-002],7:4.667562e-002[&B IgrBrlens 4.518824e-002]):4.262119e-003[&B IgrBrlens 1.981344e-003]):3.243006e-002[&B IgrBrlens 2.509395e-002]):3.037623e-002[&B IgrBrlens 2.593783e-002],(50:1.944950e-001[&B IgrBrlens 1.753369e-001],(8:8.440225e-002[&B IgrBrlens 8.344383e-002],((((9:1.833868e-001[&B IgrBrlens 1.880046e-001],(((((16:2.034948e-002[&B IgrBrlens 2.505088e-002],17:2.034948e-002[&B IgrBrlens 1.717668e-002]):3.852494e-002[&B IgrBrlens 4.505475e-002],12:5.887442e-002[&B IgrBrlens 7.234329e-002]):5.039400e-003[&B IgrBrlens 5.837042e-003],(14:1.455608e-002[&B IgrBrlens 1.720254e-002],15:3.883768e-002[&B IgrBrlens 3.518760e-002]):2.507614e-002[&B IgrBrlens 2.963528e-002]):1.047676e-002[&B IgrBrlens 1.103638e-002],11:7.439058e-002[&B IgrBrlens 8.126361e-002]):5.673007e-002[&B IgrBrlens 5.821436e-002],10:0.000000e+000[&B IgrBrlens 0.000000e+000]):5.226612e-002[&B IgrBrlens 5.280975e-002]):5.184215e-003[&B IgrBrlens 2.987459e-003],51:8.011316e-002[&B IgrBrlens 8.534832e-002]):5.180817e-002[&B IgrBrlens 5.087708e-002],((18:6.493288e-002[&B IgrBrlens 7.373977e-002],19:2.122599e-002[&B IgrBrlens 2.151684e-002]):1.631754e-001[&B IgrBrlens 1.654113e-001],49:1.034627e-001[&B IgrBrlens 1.039959e-001]):1.227088e-002[&B IgrBrlens 1.361888e-002]):4.128006e-002[&B IgrBrlens 4.568108e-002],(((((((26:2.166852e-002[&B IgrBrlens 2.254942e-002],27:2.166852e-002[&B IgrBrlens 2.717367e-002]):1.194524e-002[&B IgrBrlens 1.735654e-002],25:1.742602e-002[&B IgrBrlens 1.840252e-002]):4.027281e-002[&B IgrBrlens 4.340478e-002],21:5.769883e-002[&B IgrBrlens 7.004267e-002]):3.307174e-003[&B IgrBrlens 9.266916e-004],24:1.451822e-001[&B IgrBrlens 1.352809e-001]):1.952680e-002[&B IgrBrlens 1.514098e-002],((20:5.492298e-003[&B IgrBrlens 5.393537e-003],23:8.157465e-002[&B IgrBrlens 7.067096e-002]):8.479640e-003[&B IgrBrlens 8.616191e-003],22:9.005429e-002[&B IgrBrlens 8.368997e-002]):4.227926e-002[&B IgrBrlens 4.587351e-002]):2.034907e-003[&B IgrBrlens 3.667545e-003],13:1.343685e-001[&B IgrBrlens 1.256741e-001]):5.679853e-002[&B IgrBrlens 6.158654e-002],((((35:5.353760e-002[&B IgrBrlens 5.621745e-002],36:8.105675e-002[&B IgrBrlens 8.847857e-002]):5.173935e-002[&B IgrBrlens 5.432918e-002],(31:1.344377e-002[&B IgrBrlens 1.387265e-002],32:2.963151e-002[&B IgrBrlens 2.483492e-002]):1.193523e-001[&B IgrBrlens 1.231598e-001]):1.604219e-002[&B IgrBrlens 1.849970e-002],(34:9.209529e-002[&B IgrBrlens 8.609285e-002],(33:3.906258e-003[&B IgrBrlens 8.468977e-003],(((((43:8.220945e-002[&B IgrBrlens 8.602895e-002],44:1.583974e-002[&B IgrBrlens 1.481055e-002]):1.311624e-002[&B IgrBrlens 1.226401e-002],(42:8.941165e-002[&B IgrBrlens 1.037581e-001],(((45:1.382610e-002[&B IgrBrlens 1.219486e-002],48:1.382610e-002[&B IgrBrlens 1.020937e-002]):1.138524e-002[&B IgrBrlens 1.601682e-002],47:2.521134e-002[&B IgrBrlens 2.594190e-002]):1.194092e-002[&B IgrBrlens 1.338864e-002],46:3.715227e-002[&B IgrBrlens 3.425896e-002]):5.225939e-002[&B IgrBrlens 5.274310e-002]):5.914037e-003[&B IgrBrlens 4.771144e-003]):2.752255e-002[&B IgrBrlens 3.274328e-002],(40:2.769688e-003[&B IgrBrlens 3.095706e-003],41:1.895742e-002[&B IgrBrlens 1.574313e-002]):3.752110e-002[&B IgrBrlens 3.633296e-002]):1.094080e-002[&B IgrBrlens 1.332321e-002],39:5.123159e-002[&B IgrBrlens 5.816645e-002]):2.594672e-002[&B IgrBrlens 2.174765e-002],(37:6.639052e-003[&B IgrBrlens 6.088833e-003],38:3.415820e-002[&B IgrBrlens 3.086828e-002]):4.302011e-002[&B IgrBrlens 3.318104e-002]):3.518578e-002[&B IgrBrlens 4.627788e-002]):7.250356e-003[&B IgrBrlens 1.509996e-002]):2.922385e-002[&B IgrBrlens 2.493267e-002]):3.315684e-002[&B IgrBrlens 4.902286e-002],((29:5.295742e-002[&B IgrBrlens 5.555598e-002],30:5.295742e-002[&B IgrBrlens 5.087761e-002]):7.155999e-002[&B IgrBrlens 6.901544e-002],28:3.109389e-003[&B IgrBrlens 3.291948e-003]):2.995857e-002[&B IgrBrlens 3.171751e-002]):8.201667e-002[&B IgrBrlens 9.545884e-002]):1.764742e-002[&B IgrBrlens 1.628230e-002]):8.327275e-003[&B IgrBrlens 1.104493e-002]):2.915402e-002[&B IgrBrlens 2.790220e-002]):1.877621e-004[&B IgrBrlens 3.900367e-004]):1.334322e-002[&B IgrBrlens 1.675455e-002],1:1.270873e-001[&B IgrBrlens 1.577095e-001]);
   tree gen.84000 [&B IgrBrlens] = [&R] [&clockrate=1.838877e-002] (((((7:5.768160e-002[&B IgrBrlens 5.584350e-002],(2:1.734461e-002[&B IgrBrlens 1.454235e-002],5:1.734461e-002[&B IgrBrlens 1.921880e-002]):4.033699e-002[&B IgrBrlens 3.127655e-002]):2.398941e-003[&B IgrBrlens 1.115203e-003],4:4.914242e-003[&B IgrBrlens 2.284499e-003]):2.952426e-002[&B IgrBrlens 2.717996e-002],(3:6.688295e-002[&B IgrBrlens 6.475302e-002],6:1.171665e-002[&B IgrBrlens 8.523346e-003]):2.272186e-002[&B IgrBrlens 1.687040e-002]):3.409022e-002[&B IgrBrlens 3.166699e-002],(50:2.065718e-001[&B IgrBrlens 2.121544e-001],(8:9.085878e-002[&B IgrBrlens 8.982703e-002],((((51:6.222450e-002[&B IgrBrlens 6.301778e-002],9:1.854292e-001[&B IgrBrlens 1.900984e-001]):2.430656e-002[&B IgrBrlens 1.344568e-002],(((((16:2.206837e-002[&B IgrBrlens 2.716689e-002],17:2.206837e-002[&B IgrBrlens 1.612416e-002]):1.498140e-002[&B IgrBrlens 1.891577e-002],12:3.704977e-002[&B IgrBrlens 5.687433e-002]):3.761404e-002[&B IgrBrlens 4.356764e-002],(14:1.224520e-002[&B IgrBrlens 1.447152e-002],15:3.982835e-002[&B IgrBrlens 3.206085e-002]):3.483546e-002[&B IgrBrlens 4.116896e-002]):1.832828e-002[&B IgrBrlens 2.075395e-002],11:9.299209e-002[&B IgrBrlens 8.732088e-002]):6.040861e-002[&B IgrBrlens 6.198914e-002],10:4.451692e-003[&B IgrBrlens 4.497996e-003]):5.633509e-002[&B IgrBrlens 5.692104e-002]):3.591406e-002[&B IgrBrlens 3.526862e-002],((18:7.361995e-002[&B IgrBrlens 7.551824e-002],19:2.397028e-002[&B IgrBrlens 2.429874e-002]):1.003386e-001[&B IgrBrlens 1.017135e-001],49:3.236504e-002[&B IgrBrlens 2.903606e-002]):7.169130e-002[&B IgrBrlens 7.956682e-002]):7.319157e-002[&B IgrBrlens 8.099479e-002],(((((((26:2.353872e-002[&B IgrBrlens 2.417131e-002],27:2.353872e-002[&B IgrBrlens 2.951902e-002]):6.671078e-003[&B IgrBrlens 9.693135e-003],25:1.182103e-002[&B IgrBrlens 1.275705e-002]):5.572690e-002[&B IgrBrlens 6.006072e-002],21:6.754793e-002[&B IgrBrlens 8.199885e-002]):6.627766e-004[&B IgrBrlens 2.197772e-004],24:1.638323e-001[&B IgrBrlens 1.526590e-001]):2.348671e-002[&B IgrBrlens 2.174733e-002],((20:0.000000e+000[&B IgrBrlens 0.000000e+000],23:8.642720e-002[&B IgrBrlens 8.063035e-002]):2.526354e-002[&B IgrBrlens 2.887032e-002],22:1.116907e-001[&B IgrBrlens 1.037973e-001]):3.885073e-002[&B IgrBrlens 3.719473e-002]):1.001210e-003[&B IgrBrlens 1.796936e-003],13:1.515427e-001[&B IgrBrlens 1.591168e-001]):4.922404e-002[&B IgrBrlens 5.337353e-002],(28:2.802043e-002[&B IgrBrlens 2.926813e-002],((29:1.555160e-002[&B IgrBrlens 1.365611e-002],30:1.555160e-002[&B IgrBrlens 1.542228e-002]):1.281329e-001[&B IgrBrlens 1.415089e-001],(((31:4.678766e-002[&B IgrBrlens 4.221311e-002],32:6.517642e-002[&B IgrBrlens 5.462600e-002]):9.881981e-002[&B IgrBrlens 8.915794e-002],(35:1.766124e-002[&B IgrBrlens 1.854528e-002],36:4.892215e-002[&B IgrBrlens 4.489930e-002]):9.668532e-002[&B IgrBrlens 1.015250e-001]):1.314587e-002[&B IgrBrlens 1.563413e-002],((((((46:1.851855e-002[&B IgrBrlens 1.707638e-002],((45:1.108756e-002[&B IgrBrlens 9.640069e-003],48:1.108756e-002[&B IgrBrlens 9.745075e-003]):6.713903e-004[&B IgrBrlens 7.527893e-004],47:1.175895e-002[&B IgrBrlens 1.142823e-002]):6.759601e-003[&B IgrBrlens 9.509442e-003]):7.926931e-002[&B IgrBrlens 8.000303e-002],(42:9.041146e-002[&B IgrBrlens 8.915856e-002],(43:8.781342e-002[&B IgrBrlens 9.189329e-002],44:1.241948e-002[&B IgrBrlens 1.161252e-002]):2.598034e-003[&B IgrBrlens 2.864434e-003]):7.376403e-003[&B IgrBrlens 4.924459e-003]):3.975112e-002[&B IgrBrlens 5.166658e-002],(40:0.000000e+000[&B IgrBrlens 0.000000e+000],41:1.838877e-002[&B IgrBrlens 1.527089e-002]):4.375627e-002[&B IgrBrlens 5.172582e-002]):8.491938e-003[&B IgrBrlens 1.018804e-002],39:5.224821e-002[&B IgrBrlens 5.875003e-002]):4.772482e-002[&B IgrBrlens 3.813703e-002],(37:3.078681e-003[&B IgrBrlens 2.643399e-003],38:3.433958e-002[&B IgrBrlens 3.029660e-002]):6.563344e-002[&B IgrBrlens 5.290001e-002]):3.605085e-002[&B IgrBrlens 3.698754e-002],(33:7.952910e-003[&B IgrBrlens 1.453732e-002],34:9.989674e-002[&B IgrBrlens 9.768810e-002]):4.866240e-003[&B IgrBrlens 1.013468e-002]):2.272945e-002[&B IgrBrlens 1.983476e-002]):1.619204e-002[&B IgrBrlens 2.318801e-002]):2.225171e-002[&B IgrBrlens 2.324253e-002]):8.631908e-002[&B IgrBrlens 1.004664e-001]):3.532525e-002[&B IgrBrlens 3.524881e-002]):5.554692e-003[&B IgrBrlens 8.755055e-003]):2.376920e-002[&B IgrBrlens 2.626462e-002]):9.067051e-003[&B IgrBrlens 1.562595e-002]):1.954440e-002[&B IgrBrlens 2.100443e-002],1:1.432394e-001[&B IgrBrlens 1.777536e-001]);
   tree gen.85000 [&B IgrBrlens] = [&R] [&clockrate=1.358849e-002] (((((4:0.000000e+000[&B IgrBrlens 0.000000e+000],7:4.076547e-002[&B IgrBrlens 3.946642e-002]):2.793232e-003[&B IgrBrlens 1.296608e-003],(2:2.170522e-002[&B IgrBrlens 1.819845e-002],5:2.170522e-002[&B IgrBrlens 2.405060e-002]):2.185348e-002[&B IgrBrlens 1.694478e-002]):2.181212e-002[&B IgrBrlens 2.008018e-002],(3:4.076547e-002[&B IgrBrlens 3.946727e-002],6:0.000000e+000[&B IgrBrlens 0.000000e+000]):2.460535e-002[&B IgrBrlens 1.826884e-002]):2.940193e-002[&B IgrBrlens 2.731196e-002],((8:6.286173e-002[&B IgrBrlens 7.173639e-002],(((51:6.491031e-002[&B IgrBrlens 6.352269e-002],(9:1.403546e-001[&B IgrBrlens 1.438888e-001],(((((16:4.111354e-003[&B IgrBrlens 5.061212e-003],17:4.111354e-003[&B IgrBrlens 2.856719e-003]):2.247221e-002[&B IgrBrlens 2.372855e-002],12:2.658357e-002[&B IgrBrlens 4.080788e-002]):3.256052e-002[&B IgrBrlens 3.771424e-002],(14:1.133473e-002[&B IgrBrlens 1.339552e-002],15:3.171747e-002[&B IgrBrlens 3.056622e-002]):2.742662e-002[&B IgrBrlens 3.241311e-002]):2.942622e-002[&B IgrBrlens 2.697396e-002],11:8.857031e-002[&B IgrBrlens 8.316876e-002]):2.149645e-002[&B IgrBrlens 2.499692e-002],10:0.000000e+000[&B IgrBrlens 0.000000e+000]):3.028782e-002[&B IgrBrlens 3.060286e-002]):1.559860e-002[&B IgrBrlens 9.564245e-003]):3.090993e-002[&B IgrBrlens 2.677125e-002],((18:3.668892e-002[&B IgrBrlens 3.566160e-002],19:0.000000e+000[&B IgrBrlens 0.000000e+000]):8.370939e-002[&B IgrBrlens 8.485642e-002],49:1.576695e-002[&B IgrBrlens 1.248107e-002]):6.646481e-002[&B IgrBrlens 6.471526e-002]):4.536148e-002[&B IgrBrlens 4.256100e-002],(((((((26:1.516671e-002[&B IgrBrlens 1.457580e-002],27:1.516671e-002[&B IgrBrlens 1.819970e-002]):1.152287e-002[&B IgrBrlens 1.518982e-002],25:1.310109e-002[&B IgrBrlens 1.191762e-002]):2.915002e-002[&B IgrBrlens 3.141698e-002],21:4.225111e-002[&B IgrBrlens 5.129013e-002]):4.201777e-003[&B IgrBrlens 1.348094e-003],24:1.171130e-001[&B IgrBrlens 1.084332e-001]):1.271917e-002[&B IgrBrlens 9.047612e-003],((20:0.000000e+000[&B IgrBrlens 0.000000e+000],23:6.386590e-002[&B IgrBrlens 7.158889e-002]):1.608808e-002[&B IgrBrlens 1.838492e-002],22:7.995398e-002[&B IgrBrlens 7.430347e-002]):2.270125e-002[&B IgrBrlens 2.192073e-002]):9.244974e-003[&B IgrBrlens 1.659255e-002],13:1.119002e-001[&B IgrBrlens 1.202907e-001]):3.562111e-002[&B IgrBrlens 4.324357e-002],(((29:4.072493e-002[&B IgrBrlens 3.451297e-002],30:4.072493e-002[&B IgrBrlens 3.988883e-002]):6.118874e-002[&B IgrBrlens 6.987940e-002],28:0.000000e+000[&B IgrBrlens 0.000000e+000]):1.313978e-002[&B IgrBrlens 1.195027e-002],((((31:9.232098e-003[&B IgrBrlens 8.329452e-003],32:2.282059e-002[&B IgrBrlens 2.021183e-002]):7.779028e-002[&B IgrBrlens 8.681831e-002],(35:2.317436e-002[&B IgrBrlens 2.433436e-002],36:4.627479e-002[&B IgrBrlens 3.574761e-002]):4.074759e-002[&B IgrBrlens 4.133682e-002]):2.022612e-002[&B IgrBrlens 2.405454e-002],34:8.414806e-002[&B IgrBrlens 8.424109e-002]):9.145148e-003[&B IgrBrlens 1.609018e-002],(33:0.000000e+000[&B IgrBrlens 0.000000e+000],((((((46:2.923911e-002[&B IgrBrlens 2.629154e-002],((48:9.720529e-003[&B IgrBrlens 8.543567e-003],47:9.720529e-003[&B IgrBrlens 8.066100e-003]):1.348266e-002[&B IgrBrlens 1.514568e-002],45:2.320319e-002[&B IgrBrlens 2.017400e-002]):6.035918e-003[&B IgrBrlens 6.929339e-003]):3.662447e-002[&B IgrBrlens 3.446998e-002],42:6.586358e-002[&B IgrBrlens 6.495086e-002]):9.485737e-003[&B IgrBrlens 5.264589e-003],(43:6.070029e-002[&B IgrBrlens 6.352047e-002],44:4.987488e-003[&B IgrBrlens 4.601894e-003]):1.464902e-002[&B IgrBrlens 1.615112e-002]):2.549022e-002[&B IgrBrlens 3.061645e-002],(40:0.000000e+000[&B IgrBrlens 0.000000e+000],41:1.358849e-002[&B IgrBrlens 1.133847e-002]):3.153823e-002[&B IgrBrlens 3.728246e-002]):8.579447e-003[&B IgrBrlens 1.031245e-002],39:4.011768e-002[&B IgrBrlens 4.510997e-002]):4.311263e-002[&B IgrBrlens 4.162445e-002],(37:3.305939e-003[&B IgrBrlens 3.083969e-003],38:2.640637e-002[&B IgrBrlens 2.329741e-002]):5.682394e-002[&B IgrBrlens 5.704733e-002]):7.812564e-003[&B IgrBrlens 9.222615e-003]):2.535077e-002[&B IgrBrlens 2.212224e-002]):2.176024e-002[&B IgrBrlens 3.116201e-002]):7.051563e-002[&B IgrBrlens 8.007498e-002]):2.355509e-002[&B IgrBrlens 2.350411e-002]):3.210945e-003[&B IgrBrlens 4.674039e-003]):2.581454e-002[&B IgrBrlens 2.765323e-002],50:1.566187e-001[&B IgrBrlens 1.608513e-001]):6.096475e-003[&B IgrBrlens 1.050653e-002]):7.706895e-003[&B IgrBrlens 8.282626e-003],1:1.024796e-001[&B IgrBrlens 1.017412e-001]);
   tree gen.86000 [&B IgrBrlens] = [&R] [&clockrate=1.581475e-002] ((((((5:2.505088e-002[&B IgrBrlens 2.238754e-002],2:2.505088e-002[&B IgrBrlens 1.669466e-002]):2.273791e-002[&B IgrBrlens 1.763055e-002],7:4.778879e-002[&B IgrBrlens 4.626594e-002]):1.620406e-003[&B IgrBrlens 6.672000e-004],4:1.964934e-003[&B IgrBrlens 8.639276e-004]):4.965338e-003[&B IgrBrlens 5.440621e-003],(3:4.744426e-002[&B IgrBrlens 4.593337e-002],6:0.000000e+000[&B IgrBrlens 0.000000e+000]):6.930272e-003[&B IgrBrlens 4.998069e-003]):5.137804e-002[&B IgrBrlens 4.900154e-002],(50:1.711683e-001[&B IgrBrlens 1.757941e-001],(((((((((16:4.971280e-003[&B IgrBrlens 6.119809e-003],17:4.971280e-003[&B IgrBrlens 3.480813e-003]):3.201519e-002[&B IgrBrlens 3.112767e-002],12:3.698647e-002[&B IgrBrlens 5.677716e-002]):4.140303e-002[&B IgrBrlens 4.795635e-002],(14:1.058600e-002[&B IgrBrlens 1.030639e-002],15:3.430813e-002[&B IgrBrlens 3.859904e-002]):4.408136e-002[&B IgrBrlens 4.291701e-002]):3.242714e-002[&B IgrBrlens 2.901528e-002],11:1.108166e-001[&B IgrBrlens 1.142311e-001]):1.728287e-002[&B IgrBrlens 2.313594e-002],10:0.000000e+000[&B IgrBrlens 0.000000e+000]):6.010222e-002[&B IgrBrlens 6.072736e-002],(9:1.804662e-001[&B IgrBrlens 1.639158e-001],51:7.450732e-002[&B IgrBrlens 7.833088e-002]):7.735556e-003[&B IgrBrlens 4.517598e-003]):7.508808e-002[&B IgrBrlens 8.176980e-002],((18:9.771089e-002[&B IgrBrlens 8.871385e-002],19:5.501105e-002[&B IgrBrlens 5.262815e-002]):5.182263e-002[&B IgrBrlens 5.253273e-002],49:2.775991e-002[&B IgrBrlens 2.508967e-002]):1.137563e-001[&B IgrBrlens 1.059582e-001]):4.692176e-003[&B IgrBrlens 4.402496e-003],(((((((26:1.784268e-002[&B IgrBrlens 1.840753e-002],27:1.784268e-002[&B IgrBrlens 2.546177e-002]):9.417739e-003[&B IgrBrlens 1.241477e-002],25:1.144567e-002[&B IgrBrlens 1.162870e-002]):4.474799e-002[&B IgrBrlens 4.822800e-002],21:5.619366e-002[&B IgrBrlens 5.875718e-002]):5.773049e-004[&B IgrBrlens 1.852219e-004],24:1.390077e-001[&B IgrBrlens 1.445892e-001]):2.573121e-002[&B IgrBrlens 1.554908e-002],((20:0.000000e+000[&B IgrBrlens 0.000000e+000],23:7.432935e-002[&B IgrBrlens 8.331763e-002]):5.104787e-003[&B IgrBrlens 5.833579e-003],22:7.943413e-002[&B IgrBrlens 7.382036e-002]):5.367526e-002[&B IgrBrlens 5.182978e-002]):4.220023e-003[&B IgrBrlens 8.558383e-003],13:1.373294e-001[&B IgrBrlens 1.476267e-001]):3.990242e-002[&B IgrBrlens 4.673705e-002],((28:0.000000e+000[&B IgrBrlens 0.000000e+000],(29:9.509295e-003[&B IgrBrlens 1.001736e-002],30:9.509295e-003[&B IgrBrlens 6.299947e-003]):1.091014e-001[&B IgrBrlens 1.245971e-001]):3.924075e-002[&B IgrBrlens 3.568837e-002],((34:3.530954e-002[&B IgrBrlens 3.534858e-002],(31:1.038245e-002[&B IgrBrlens 9.367331e-003],32:2.619720e-002[&B IgrBrlens 2.320245e-002]):5.181218e-002[&B IgrBrlens 5.521202e-002]):7.420647e-002[&B IgrBrlens 7.446547e-002],((35:2.660503e-002[&B IgrBrlens 2.793676e-002],36:5.349012e-002[&B IgrBrlens 4.132151e-002]):7.816470e-002[&B IgrBrlens 7.226721e-002],(33:1.548967e-002[&B IgrBrlens 1.842157e-002],(((((((47:1.084780e-002[&B IgrBrlens 9.001509e-003],45:1.084780e-002[&B IgrBrlens 9.431611e-003]):2.095148e-003[&B IgrBrlens 2.353574e-003],48:1.294295e-002[&B IgrBrlens 1.212522e-002]):2.738895e-002[&B IgrBrlens 3.040214e-002],46:4.033189e-002[&B IgrBrlens 3.626608e-002]):4.708000e-002[&B IgrBrlens 4.788957e-002],(42:8.182633e-002[&B IgrBrlens 7.336661e-002],(43:7.065075e-002[&B IgrBrlens 6.627580e-002],44:5.810259e-003[&B IgrBrlens 6.406038e-003]):1.117558e-002[&B IgrBrlens 1.232151e-002]):5.585558e-003[&B IgrBrlens 3.853092e-003]):4.971879e-002[&B IgrBrlens 4.864417e-002],(40:1.997075e-002[&B IgrBrlens 2.360812e-002],41:3.578550e-002[&B IgrBrlens 2.986005e-002]):3.650468e-002[&B IgrBrlens 4.315347e-002]):4.903693e-003[&B IgrBrlens 6.427873e-003],39:6.137912e-002[&B IgrBrlens 7.335810e-002]):3.511722e-002[&B IgrBrlens 3.344359e-002],(37:4.194498e-003[&B IgrBrlens 3.454683e-003],38:3.107958e-002[&B IgrBrlens 2.742041e-002]):6.541676e-002[&B IgrBrlens 5.387871e-002]):2.495219e-002[&B IgrBrlens 2.945568e-002]):1.020629e-002[&B IgrBrlens 1.213814e-002]):4.746286e-003[&B IgrBrlens 8.350725e-003]):4.833539e-002[&B IgrBrlens 6.921927e-002]):6.366174e-002[&B IgrBrlens 6.312338e-002]):1.958375e-002[&B IgrBrlens 1.954137e-002]):5.714541e-003[&B IgrBrlens 6.819218e-003],8:7.284914e-002[&B IgrBrlens 9.049580e-002]):1.924535e-002[&B IgrBrlens 2.061613e-002]):1.365808e-002[&B IgrBrlens 1.598973e-002]):1.758561e-002[&B IgrBrlens 1.769816e-002],1:1.233382e-001[&B IgrBrlens 1.224495e-001]);
   tree gen.87000 [&B IgrBrlens] = [&R] [&clockrate=1.100975e-002] (((((5:8.983517e-003[&B IgrBrlens 8.028415e-003],2:8.983517e-003[&B IgrBrlens 5.903974e-003]):2.580867e-002[&B IgrBrlens 2.331271e-002],(4:0.000000e+000[&B IgrBrlens 0.000000e+000],7:3.302926e-002[&B IgrBrlens 3.197674e-002]):1.762924e-003[&B IgrBrlens 7.609897e-004]):1.217901e-002[&B IgrBrlens 1.157050e-002],(3:3.598224e-002[&B IgrBrlens 2.853756e-002],6:2.952981e-003[&B IgrBrlens 2.453343e-003]):1.098896e-002[&B IgrBrlens 9.129650e-003]):2.916299e-002[&B IgrBrlens 2.885367e-002],((((((((((16:8.797877e-003[&B IgrBrlens 1.083048e-002],17:8.797877e-003[&B IgrBrlens 5.029855e-003]):1.827035e-002[&B IgrBrlens 1.861145e-002],12:2.706822e-002[&B IgrBrlens 4.155187e-002]):2.499559e-002[&B IgrBrlens 2.895193e-002],(14:1.555312e-002[&B IgrBrlens 1.414620e-002],15:3.206775e-002[&B IgrBrlens 3.607845e-002]):1.999607e-002[&B IgrBrlens 1.818725e-002]):2.581314e-002[&B IgrBrlens 2.067146e-002],11:7.787696e-002[&B IgrBrlens 8.027650e-002]):1.987194e-002[&B IgrBrlens 2.660183e-002],10:8.569899e-003[&B IgrBrlens 8.659037e-003]):3.785905e-002[&B IgrBrlens 3.825283e-002],(9:1.337387e-001[&B IgrBrlens 1.234164e-001],51:5.997332e-002[&B IgrBrlens 6.084327e-002]):1.869280e-003[&B IgrBrlens 1.123959e-003]):3.059756e-002[&B IgrBrlens 3.751865e-002],((18:3.990198e-002[&B IgrBrlens 3.622788e-002],19:1.017564e-002[&B IgrBrlens 1.031507e-002]):9.552596e-002[&B IgrBrlens 9.683490e-002],49:5.065284e-002[&B IgrBrlens 4.578052e-002]):3.077757e-002[&B IgrBrlens 3.711342e-002]):2.183756e-002[&B IgrBrlens 2.406564e-002],(((((((26:1.157732e-002[&B IgrBrlens 1.194382e-002],27:1.157732e-002[&B IgrBrlens 1.482564e-002]):1.011331e-002[&B IgrBrlens 1.333170e-002],25:1.068087e-002[&B IgrBrlens 1.085168e-002]):2.475839e-002[&B IgrBrlens 2.356360e-002],21:3.543926e-002[&B IgrBrlens 3.705598e-002]):5.078008e-003[&B IgrBrlens 1.629223e-003],24:9.776799e-002[&B IgrBrlens 9.312921e-002]):1.887423e-002[&B IgrBrlens 1.404705e-002],((20:0.000000e+000[&B IgrBrlens 0.000000e+000],23:5.174584e-002[&B IgrBrlens 5.998603e-002]):6.289561e-004[&B IgrBrlens 7.187497e-004],22:5.237480e-002[&B IgrBrlens 5.660711e-002]):4.224792e-002[&B IgrBrlens 4.020112e-002]):1.501023e-003[&B IgrBrlens 3.044137e-003],13:9.612374e-002[&B IgrBrlens 8.681384e-002]):2.527519e-002[&B IgrBrlens 2.960441e-002],((28:1.580031e-003[&B IgrBrlens 1.583949e-003],(29:9.032530e-003[&B IgrBrlens 9.515123e-003],30:9.032530e-003[&B IgrBrlens 5.468658e-003]):7.512065e-002[&B IgrBrlens 8.402231e-002]):1.168309e-002[&B IgrBrlens 1.062544e-002],((35:1.037415e-002[&B IgrBrlens 1.089343e-002],36:2.909073e-002[&B IgrBrlens 2.247280e-002]):7.079204e-002[&B IgrBrlens 8.401590e-002],((34:4.912757e-002[&B IgrBrlens 4.648570e-002],(31:2.049027e-002[&B IgrBrlens 1.764058e-002],32:3.150002e-002[&B IgrBrlens 2.822129e-002]):4.735389e-002[&B IgrBrlens 5.031340e-002]):2.545202e-002[&B IgrBrlens 2.554086e-002],(33:7.384915e-003[&B IgrBrlens 8.452692e-003],(((((((48:1.370701e-002[&B IgrBrlens 1.140288e-002],(45:7.957795e-003[&B IgrBrlens 6.219448e-003],47:7.957795e-003[&B IgrBrlens 6.663910e-003]):5.749219e-003[&B IgrBrlens 6.833318e-003]):2.044273e-002[&B IgrBrlens 2.338827e-002],46:3.414974e-002[&B IgrBrlens 3.070714e-002]):1.546295e-002[&B IgrBrlens 1.525520e-002],42:4.961269e-002[&B IgrBrlens 4.448342e-002]):4.332630e-003[&B IgrBrlens 2.988783e-003],(43:4.648264e-002[&B IgrBrlens 4.360427e-002],44:1.342647e-003[&B IgrBrlens 1.182087e-003]):7.462683e-003[&B IgrBrlens 8.227900e-003]):3.788522e-002[&B IgrBrlens 3.706637e-002],(40:1.009937e-002[&B IgrBrlens 1.193882e-002],41:2.110913e-002[&B IgrBrlens 1.871104e-002]):2.558142e-002[&B IgrBrlens 3.024070e-002]):6.578369e-003[&B IgrBrlens 8.623077e-003],39:4.225916e-002[&B IgrBrlens 4.859425e-002]):2.295826e-002[&B IgrBrlens 2.186411e-002],(37:0.000000e+000[&B IgrBrlens 0.000000e+000],38:1.871658e-002[&B IgrBrlens 1.610472e-002]):4.650085e-002[&B IgrBrlens 4.122303e-002]):1.593284e-002[&B IgrBrlens 1.880848e-002]):1.214591e-002[&B IgrBrlens 1.390207e-002]):6.586593e-003[&B IgrBrlens 1.120556e-002]):1.467008e-002[&B IgrBrlens 2.100847e-002]):5.638997e-002[&B IgrBrlens 5.591310e-002]):1.710025e-002[&B IgrBrlens 1.909195e-002]):6.457098e-003[&B IgrBrlens 7.705318e-003],8:5.467630e-002[&B IgrBrlens 6.792084e-002]):1.814260e-002[&B IgrBrlens 2.309894e-002],50:1.278677e-001[&B IgrBrlens 1.313233e-001]):3.315299e-003[&B IgrBrlens 3.881273e-003]):1.596547e-002[&B IgrBrlens 1.606765e-002],1:9.209966e-002[&B IgrBrlens 9.143605e-002]);
[truncated: 44,746,365 more chars]
