# Supplementary material for: Diversity and Disparity of Therocephalia: Macroevolutionary Patterns through Two Mass Extinctions
Source: Sci Rep. 2019 Mar 25;9:5063. doi: 10.1038/s41598-019-41628-w (PMC6433905; doi:10.1038/s41598-019-41628-w)
Supplement: Supplementary file 5 — Supplementary Dataset 4 [file 41598_2019_41628_MOESM5_ESM.csv]

	rho	p-value
1	0.125874125874126	0.699712220731721
2	0.216783216783217	0.499114747625363
3	0.300699300699301	0.342483375440193
4	0.300699300699301	0.342483375440193
5	0.307692307692308	0.330862674250893
6	0.118881118881119	0.716184326595525
7	0.146853146853147	0.651073351116621
8	0.265734265734266	0.40397665927503
9	0.321678321678322	0.308312360549134
10	0.258741258741259	0.416938426539878
11	0.454545454545455	0.140413038412287
12	0.181818181818182	0.572958221209956
13	0.153846153846154	0.635139955377586
14	0.538461538461539	0.0749022866724823
15	0.594405594405594	0.0457531000864937
16	0.27972027972028	0.378709233642039
17	0.342657342657343	0.276230512588156
18	0.146853146853147	0.651073351116621
19	0.167832167832168	0.603727651288199
20	0.0909090909090909	0.783196910294608
21	0.335664335664336	0.286690914249746
22	0.293706293706294	0.354332534211376
23	0.258741258741259	0.416938426539878
24	0.0699300699300699	0.834447145237479
25	0.034965034965035	0.921184082791962
26	0.188811188811189	0.557827775088338
27	0.0909090909090909	0.783196910294608
28	0.223776223776224	0.484911140402734
29	0.482517482517483	0.115373605094864
30	0.0699300699300699	0.834447145237479
31	0.20979020979021	0.513512513412579
32	0.251748251748252	0.430115288763099
33	0	1
34	0.111888111888112	0.732775446034506
35	0.13986013986014	0.667150535987429
36	0.111888111888112	0.732775446034506
37	0.258741258741259	0.416938426539878
38	0.251748251748252	0.430115288763099
39	0.160839160839161	0.619356169033867
40	0.195804195804196	0.54287352062982
41	0.104895104895105	0.749479042672183
42	0.195804195804196	0.54287352062982
43	0.111888111888112	0.732775446034506
44	0.202797202797203	0.528100236783455
45	0.0629370629370629	0.851681911253292
46	0.195804195804196	0.54287352062982
47	0.363636363636364	0.246255228012161
48	0.363636363636364	0.246255228012161
49	0.202797202797203	0.528100236783455
50	0.314685314685315	0.319471912561452
51	0.230769230769231	0.470905693526396
52	0.216783216783217	0.499114747625363
53	0.0979020979020979	0.766288456385056
54	0.195804195804196	0.54287352062982
55	0.307692307692308	0.330862674250893
56	0.265734265734266	0.40397665927503
57	0.608391608391608	0.0400020487886457
58	0.335664335664336	0.286690914249746
59	0.608391608391608	0.0400020487886457
60	0.153846153846154	0.635139955377586
61	0.216783216783217	0.499114747625363
62	0.174825174825175	0.588259894923335
63	0.27972027972028	0.378709233642039
64	0.174825174825175	0.588259894923335
65	0.216783216783217	0.499114747625363
66	0.181818181818182	0.572958221209956
67	0.223776223776224	0.484911140402734
68	0.111888111888112	0.732775446034506
69	0.118881118881119	0.716184326595525
70	0.286713286713287	0.366408456111988
71	0.223776223776224	0.484911140402734
72	0.216783216783217	0.499114747625363
73	0.216783216783217	0.499114747625363
74	0.146853146853147	0.651073351116621
75	0.146853146853147	0.651073351116621
76	0.27972027972028	0.378709233642039
77	0.300699300699301	0.342483375440193
78	0.20979020979021	0.513512513412579
79	0.104895104895105	0.749479042672183
80	0.0629370629370629	0.851681911253292
81	0.125874125874126	0.699712220731721
82	0.475524475524476	0.121319356446693
83	0.335664335664336	0.286690914249746
84	0.237762237762238	0.457102206809002
85	0.405594405594406	0.192612183946047
86	0.384615384615385	0.218387426912988
87	0.195804195804196	0.54287352062982
88	0.125874125874126	0.699712220731721
89	0.335664335664336	0.286690914249746
90	0.258741258741259	0.416938426539878
91	0.27972027972028	0.378709233642039
92	0.433566433566434	0.161446426349823
93	-0.027972027972028	0.9386633634935
94	0.300699300699301	0.342483375440193
95	0.048951048951049	0.88633510886492
96	0.251748251748252	0.430115288763099
97	0.566433566433566	0.0590341482159041
98	0.34965034965035	0.26600430932519
99	0.272727272727273	0.391232746026155
100	0.20979020979021	0.513512513412579
