# Supplementary material for: Diversity and Disparity of Therocephalia: Macroevolutionary Patterns through Two Mass Extinctions
Source: Sci Rep. 2019 Mar 25;9:5063. doi: 10.1038/s41598-019-41628-w (PMC6433905; doi:10.1038/s41598-019-41628-w)
Supplement: Supplementary file 6 — Supplementary Dataset 5 [file 41598_2019_41628_MOESM6_ESM.csv]

	rho	p-value
1	0.713286713286713	0.0121143948815955
2	0.188811188811189	0.557827775088338
3	0.601398601398601	0.0428068689875762
4	0.0699300699300699	0.834447145237479
5	0.552447552447553	0.0666290014487934
6	0.412587412587413	0.184480684602262
7	0.454545454545455	0.140413038412287
8	0.594405594405594	0.0457531000864937
9	0.055944055944056	0.868980339326347
10	0.48951048951049	0.109632452145995
11	0.244755244755245	0.443504275627885
12	0.468531468531469	0.127472652576309
13	0.251748251748252	0.430115288763099
14	0.286713286713287	0.366408456111988
15	0.356643356643357	0.256012537309024
16	0.594405594405594	0.0457531000864937
17	0.230769230769231	0.470905693526396
18	0.454545454545455	0.140413038412287
19	0.195804195804196	0.54287352062982
20	0.433566433566434	0.161446426349823
21	0.468531468531469	0.127472652576309
22	-0.153846153846154	0.635139955377586
23	0.265734265734266	0.40397665927503
24	0.531468531468532	0.0793029394097802
25	0.181818181818182	0.572958221209956
26	0.244755244755245	0.443504275627885
27	-0.321678321678322	0.308312360549134
28	0.447552447552448	0.147205377767155
29	-0.027972027972028	0.9386633634935
30	0.356643356643357	0.256012537309024
31	0.461538461538462	0.133836315738433
32	0.545454545454546	0.0706789050614175
33	0.433566433566434	0.161446426349823
34	0.041958041958042	0.90373883620237
35	0.594405594405594	0.0457531000864937
36	-0.125874125874126	0.699712220731721
37	-0.132867132867133	0.683365534284606
38	0.692307692307692	0.0158776933220116
39	-0.13986013986014	0.667150535987428
40	0.426573426573427	0.168899525405203
41	-0.0909090909090909	0.783196910294608
42	0.13986013986014	0.667150535987429
43	0.160839160839161	0.619356169033867
44	0.615384615384615	0.0373345113663698
45	0.293706293706294	0.354332534211376
46	0.20979020979021	0.513512513412579
47	0.237762237762238	0.457102206809002
48	-0.566433566433566	0.0590341482159041
49	0.384615384615385	0.218387426912988
50	0.160839160839161	0.619356169033867
51	0.65034965034965	0.0259115168459695
52	0.510489510489511	0.0936053800282637
53	-0.405594405594406	0.192612183946047
54	-0.0839160839160839	0.800197517952335
55	0.160839160839161	0.619356169033867
56	0.286713286713287	0.366408456111988
57	0.356643356643357	0.256012537309024
58	0.524475524475525	0.0838845872329148
59	0.594405594405594	0.0457531000864937
60	0.048951048951049	0.88633510886492
61	0.055944055944056	0.868980339326347
62	0.300699300699301	0.342483375440193
63	0.13986013986014	0.667150535987429
64	0.0769230769230769	0.817283290706317
65	0.041958041958042	0.90373883620237
66	-0.0629370629370629	0.851681911253293
67	-0.153846153846154	0.635139955377586
68	0.503496503496504	0.0987515700723274
69	0.629370629370629	0.0323947497201257
70	0.041958041958042	0.90373883620237
71	-0.300699300699301	0.342483375440192
72	0.216783216783217	0.499114747625363
73	0.160839160839161	0.619356169033867
74	0.216783216783217	0.499114747625363
75	0.0909090909090909	0.783196910294608
76	0.202797202797203	0.528100236783455
77	0.244755244755245	0.443504275627885
78	0.342657342657343	0.276230512588156
79	0.181818181818182	0.572958221209956
80	-0.48951048951049	0.109632452145995
81	0.433566433566434	0.161446426349823
82	0.587412587412588	0.0488448583092957
83	0.181818181818182	0.572958221209956
84	0.671328671328671	0.0204418784224505
85	-0.118881118881119	0.716184326595525
86	0.342657342657343	0.276230512588156
87	0.398601398601399	0.200972975530579
88	0.188811188811189	0.557827775088338
89	0.321678321678322	0.308312360549134
90	0.118881118881119	0.716184326595525
91	0.629370629370629	0.0323947497201257
92	0.0839160839160839	0.800197517952335
93	-0.195804195804196	0.54287352062982
94	0.503496503496504	0.0987515700723274
95	-0.433566433566434	0.161446426349823
96	0.79020979020979	0.00361681438239293
97	0.426573426573427	0.168899525405203
98	0.230769230769231	0.470905693526396
99	0.727272727272727	0.0100009174971863
100	-0.13986013986014	0.667150535987428
